# Supplementary material for: A three-dimensional approach to visualize pairwise morphological variation and its application to fragmentary palaeontological specimens
Source: PeerJ. 2021 Jan 19;9:e10545. doi: 10.7717/peerj.10545 (PMC7821773; doi:10.7717/peerj.10545)
Supplement: Supplemental Information 1 [file peerj-09-10545-s001.obj]

# Rhino

o object_1
v -13.949101 21.981703 -1.1719174
v -13.947835 21.605786 -1.0419988
v -13.935922 22.175186 -1.0630552
v -13.923667 21.36339 -0.67973895
v -13.912109 22.325811 -0.90119698
v -13.910813 21.167196 -0.63817724
v -13.87051 22.480943 -0.97039715
v -13.812449 20.996609 0.33303559
v -13.809555 22.717618 -0.11882749
v -13.797226 20.72756 0.39191101
v -13.788281 20.977806 -1.0965166
v -13.779876 22.507882 -1.2549532
v -13.77457 22.827858 0.10218164
v -13.720906 22.473966 -1.604131
v -13.712158 22.453044 0.75583504
v -13.71184 21.599035 -1.7687008
v -13.711446 20.74053 0.98639154
v -13.70995 21.278886 -1.679864
v -13.706712 21.01151 -1.5019676
v -13.702282 22.202486 -1.7824471
v -13.701329 22.882328 0.4137831
v -13.699931 21.066531 1.1386877
v -13.67961 21.614275 1.2075978
v -13.653976 22.196275 1.1008797
v -13.650001 22.728821 0.77663414
v -13.642928 22.520383 0.95333342
v -13.635541 20.397429 -0.6984158
v -13.634582 20.564622 -1.1906782
v -13.585743 23.018838 -1.1324414
v -13.579148 23.003778 -1.3994338
v -13.555064 22.558348 -1.9513782
v -13.554407 20.199197 0.17299493
v -13.532889 23.178613 -0.6845838
v -13.501842 20.179392 0.71910359
v -13.492882 23.018539 -1.8256766
v -13.488773 22.206188 -2.1085849
v -13.480284 23.265808 -0.09764153
v -13.455036 20.435201 -1.585602
v -13.445222 21.569108 -2.1182928
v -13.433715 22.166002 1.3339161
v -13.421061 20.360253 1.3804686
v -13.420948 23.632967 -1.0165884
v -13.419649 21.095259 -2.030956
v -13.409251 20.670746 -1.8571289
v -13.404014 23.461652 -0.35135113
v -13.391029 22.98886 0.75991165
v -13.370376 23.706613 -0.68447431
v -13.369332 23.389784 0.05344116
v -13.369142 20.196466 1.3242683
v -13.366208 23.234596 0.43855297
v -13.362876 23.769357 -1.6303936
v -13.336496 22.629109 1.1451147
v -13.325825 22.861707 0.95159621
v -13.31784 20.643912 1.798998
v -13.30426 19.719816 -0.2769448
v -13.295767 19.763915 -0.7926924
v -13.291975 20.439228 1.7413324
v -13.276391 23.049465 -2.3754805
v -13.273402 21.357133 1.7825383
v -13.273099 23.438846 -2.2840141
v -13.26976 20.946769 1.871939
v -13.267486 23.752906 -0.26941749
v -13.253066 24.510396 -1.58331
v -13.2513 22.552599 -2.3866483
v -13.232421 23.413538 0.33825635
v -13.221308 22.358455 1.4335977
v -13.209935 24.776404 -1.2813654
v -13.205038 19.568202 0.06503778
v -13.176352 20.077139 -1.8670668
v -13.174031 20.360772 -2.0153138
v -13.166866 24.795679 -1.1220309
v -13.162392 20.670055 -2.1422416
v -13.152038 19.57461 0.4479726
v -13.138265 24.64232 -0.78980009
v -13.124469 21.873161 -2.3984621
v -13.120308 23.72927 0.13194782
v -13.119392 24.395176 -0.45702179
v -13.114761 24.225687 -2.4009602
v -13.103655 22.500438 -2.5142513
v -13.085579 22.998661 -2.6402995
v -13.081911 24.058294 -2.6434509
v -13.078488 19.649763 -1.6184265
v -13.069499 23.767761 -2.7553424
v -13.05955 23.404969 -2.7487457
v -13.05844 24.715659 -2.0199798
v -13.050137 23.146992 0.79192963
v -13.044006 19.444929 -1.325126
v -13.033802 19.774648 -1.8493717
v -13.027287 24.267085 -2.6053728
v -13.027167 23.496457 0.43394169
v -13.016579 23.865224 0.13073615
v -13.015674 24.956007 -1.6049394
v -13.00943 24.483284 -2.4538065
v -12.991018 22.883258 1.0973304
v -12.964748 24.703 -2.2531731
v -12.962726 20.165375 2.0988733
v -12.955704 22.49377 1.4813163
v -12.94581 24.571554 -0.38853148
v -12.938219 24.898724 -1.9829454
v -12.936365 21.550008 2.0300144
v -12.935817 20.646872 -2.3278039
v -12.923722 24.291428 -0.15525785
v -12.913938 21.136694 -2.4053817
v -12.913142 20.343765 2.2541311
v -12.899515 25.089619 -1.458342
v -12.884847 20.569495 2.3352272
v -12.88308 25.056747 -1.0740496
v -12.878329 25.043156 -1.7248088
v -12.874997 19.684772 1.611693
v -12.863643 19.051407 -0.55466333
v -12.85996 20.91853 2.3276178
v -12.850154 20.186467 -2.3165011
v -12.842318 24.893889 -0.64516441
v -12.837968 22.197208 1.7562119
v -12.834508 19.656892 -2.0904445
v -12.801311 23.786903 -3.0434039
v -12.795311 25.03163 -0.88016249
v -12.794738 21.732881 -2.5629297
v -12.784964 24.209482 -2.9322095
v -12.783224 22.719764 -2.8171995
v -12.781559 23.485217 -3.0448838
v -12.780242 24.840559 -0.48951423
v -12.778048 19.848869 -2.2685124
v -12.761019 22.243325 -2.6952151
v -12.750027 19.913568 2.196628
v -12.744742 24.181577 0.08390624
v -12.738687 19.174149 -1.7969269
v -12.737231 24.497823 -0.13368138
v -12.733085 24.489262 -2.7598076
v -12.728162 23.816656 0.31386603
v -12.723447 24.715352 -0.32904474
v -12.71929 23.447404 0.59195135
v -12.717348 24.719147 -2.487569
v -12.710764 18.915467 -1.4638949
v -12.692235 23.040459 0.99014881
v -12.672903 24.893683 -2.2005987
v -12.665692 21.570134 2.216865
v -12.635692 25.009466 -1.9556354
v -12.623568 20.397325 -2.5290522
v -12.587809 25.076856 -1.7302157
v -12.586787 18.847568 0.44742881
v -12.580864 22.447854 1.6338278
v -12.56609 20.689964 -2.5554809
v -12.55962 22.070195 1.9595825
v -12.556718 25.114216 -1.4339718
v -12.548368 19.103024 1.298847
v -12.547247 25.091621 -1.1186843
v -12.545977 20.28421 2.6092706
v -12.537795 20.787213 2.6150315
v -12.532226 24.342644 -3.0478436
v -12.528332 18.924333 0.9840047
v -12.52597 22.785496 -3.047944
v -12.525839 20.073281 2.5413095
v -12.52435 21.842895 2.1278074
v -12.517321 20.504477 2.6636643
v -12.508022 24.903847 -0.61568655
v -12.47231 25.026376 -0.90650533
v -12.466945 18.847032 -1.9285134
v -12.457372 21.371786 -2.6581406
v -12.451266 21.760559 -2.759262
v -12.445777 18.397428 -1.3392354
v -12.445777 19.232067 -2.2522114
v -12.444529 18.507314 -1.6095233
v -12.440201 24.144411 -3.2153806
v -12.439077 23.926147 -3.282765
v -12.429113 24.53273 -0.15678338
v -12.41911 24.727013 -2.6991165
v -12.414993 24.51945 -2.97618
v -12.395278 18.326992 -1.0697358
v -12.379117 24.708115 -0.36668677
v -12.368413 18.37184 -0.61685078
v -12.365548 24.882237 -2.4206754
v -12.361647 23.979013 0.25269318
v -12.357103 23.401316 0.67947253
v -12.356796 23.150921 -3.3371241
v -12.337224 22.982218 1.0594658
v -12.336505 21.241625 2.5609388
v -12.329205 18.94268 1.4965936
v -12.317395 25.04999 -1.8006513
v -12.310498 19.935305 -2.7512658
v -12.302107 24.999299 -2.0534284
v -12.290801 18.579564 -1.9702065
v -12.273264 18.315685 -0.16972853
v -12.269731 19.576485 -2.6495202
v -12.265724 22.083958 2.0053503
v -12.244024 20.266383 -2.8387176
v -12.2401 20.489997 -2.8100299
v -12.228451 20.799061 -2.7471727
v -12.223768 21.85105 -2.9493207
v -12.215903 18.329158 -1.8083009
v -12.213028 20.522339 2.8668688
v -12.209042 18.262404 0.46306554
v -12.199207 21.263053 0.08049569
v -12.192688 20.039818 2.779229
v -12.185743 22.296625 1.8100454
v -12.184572 24.281036 -3.2863617
v -12.180072 21.324916 -0.23276086
v -12.178188 21.070869 -0.03822231
v -12.176247 22.614775 -3.336646
v -12.175634 19.337424 2.1852083
v -12.170247 21.088093 -2.7488753
v -12.166568 25.031182 -1.2875296
v -12.166043 20.242175 2.8706735
v -12.165747 21.516953 -0.0325198
v -12.165101 23.512789 -3.5295313
v -12.160659 22.130735 -3.1414815
v -12.1527 21.440355 0.45614406
v -12.148864 18.241357 0.87025016
v -12.143484 21.49978 -2.86094
v -12.136576 20.850989 2.8298363
v -12.133791 18.061441 -1.3776055
v -12.132594 18.517011 1.3254362
v -12.12463 24.938482 -0.93970397
v -12.123302 24.767555 -0.58225982
v -12.116317 21.112328 1.0454841
v -12.111689 24.476143 -3.1719776
v -12.111623 18.107943 -1.6403497
v -12.108678 18.050195 -1.0316904
v -12.101777 21.35687 0.93097594
v -12.101766 24.681872 -2.936631
v -12.093251 21.673083 0.20457131
v -12.092076 20.774412 0.76044084
v -12.087784 21.176756 -0.63072475
v -12.079065 21.411844 -0.67478826
v -12.065496 21.588069 0.78925082
v -12.049398 19.013435 1.9438217
v -12.047613 19.649443 2.6207997
v -12.047336 20.861696 1.2738052
v -12.04516 21.678951 0.564145
v -12.042383 20.737779 1.1225656
v -12.027617 21.469999 -1.0347616
v -12.026577 19.754108 -2.9855102
v -12.020529 24.009466 0.20876653
v -12.019803 24.854118 -2.5959513
v -12.016179 21.088426 1.4349444
v -12.014923 24.972251 -2.1388255
v -12.012201 21.548167 1.0123968
v -12.007241 18.046802 -0.42545271
v -12.006723 21.317905 1.3663611
v -12.003715 18.753267 -2.394495
v -11.998971 21.787505 -3.1757386
v -11.995215 21.073542 -1.1407552
v -11.993062 21.290038 -1.2797523
v -11.984011 20.513739 0.6383871
v -11.982916 20.691784 -3.0051031
v -11.968511 24.99935 -1.7313416
v -11.961566 21.518575 -1.2937047
v -11.958796 20.801333 -0.81943306
v -11.95176 21.675663 -1.1072409
v -11.934012 21.754052 -0.86763704
v -11.933632 22.075073 -3.4368404
v -11.925979 20.910955 -2.9641235
v -11.919486 20.25686 -3.1977402
v -11.912786 20.521454 -3.160423
v -11.906877 22.312875 1.8086567
v -11.905552 22.666229 1.3640344
v -11.903227 20.506444 -0.15096226
v -11.901096 21.793214 2.3557124
v -11.897402 17.882658 0.35122522
v -11.895063 21.254744 1.6158061
v -11.89361 18.257182 -2.1157947
v -11.892362 20.599236 2.9917674
v -11.891848 22.905031 -3.7446718
v -11.888107 19.795773 2.8263637
v -11.887716 21.493998 1.3904028
v -11.887242 20.744452 1.7188326
v -11.885446 21.882846 -0.55110314
v -11.885392 22.047181 2.1273676
v -11.873925 21.486743 -3.0780204
v -11.873786 21.330154 2.672292
v -11.8731 21.32437 -2.8878687
v -11.870786 21.189844 -2.8519894
v -11.865049 20.375542 3.0129771
v -11.862344 17.877286 0.78538589
v -11.86118 23.375073 0.69639574
v -11.859293 18.361689 1.5692609
v -11.85902 20.166777 2.9852529
v -11.856739 21.040382 -2.9066294
v -11.855629 24.895366 -1.1234652
v -11.854844 21.544371 -1.6019577
v -11.853374 19.386805 2.5023992
v -11.850436 21.086359 -2.8509438
v -11.849352 21.75734 -3.363799
v -11.848709 20.762794 2.9443463
v -11.844009 21.087583 2.8375205
v -11.84337 21.542924 2.5556579
v -11.841699 21.951238 -0.16509171
v -11.836454 20.993709 1.8738861
v -11.836246 19.9737 2.9347934
v -11.833939 21.012405 2.8622265
v -11.82002 21.107577 -1.7245224
v -11.813575 20.888658 -3.1576383
v -11.811805 17.838637 -1.5111372
v -11.809732 20.288067 1.5028782
v -11.808148 24.513522 -3.2084171
v -11.804644 19.578007 -3.1059982
v -11.799648 21.10914 2.7487293
v -11.798666 20.14439 0.65794168
v -11.797761 21.754227 1.1290838
v -11.79614 17.815847 -1.2649112
v -11.783827 17.885793 -1.7522338
v -11.780754 21.356754 -2.0963843
v -11.779173 17.969145 1.2454843
v -11.776455 20.744599 2.7723459
v -11.775947 23.471822 -3.8332988
v -11.772659 20.688231 2.1208275
v -11.769487 20.45679 2.92433
v -11.7679 21.289397 2.6462557
v -11.765666 21.108561 -1.9949344
v -11.761371 20.895032 2.5523203
v -11.759878 21.196415 1.980367
v -11.757842 21.964334 0.41393091
v -11.757298 21.8971 0.77110499
v -11.756904 20.934251 2.2044856
v -11.75078 21.593108 -1.975982
v -11.749517 21.44706 1.7822044
v -11.745272 20.677903 2.4825253
v -11.740389 21.340834 -3.2894675
v -11.73809 24.677202 -2.9675961
v -11.729922 21.788392 -1.4761941
v -11.729564 21.126267 2.3687233
v -11.729356 24.786028 -2.7499245
v -11.721845 21.896944 -1.2007894
v -11.716743 20.846285 -1.6214301
v -11.714189 18.874002 2.1845587
v -11.713572 19.995609 1.4124665
v -11.712108 20.874858 -3.3766402
v -11.706218 21.125189 -3.1216058
v -11.704072 21.127392 -3.3237629
v -11.703167 21.30599 2.4452865
v -11.695057 20.21768 2.8770676
v -11.694233 23.167722 -3.9422012
v -11.691616 21.199416 -2.2733956
v -11.691463 21.101063 -2.9379796
v -11.682193 20.31869 2.6875929
v -11.682167 21.25974 -2.6973793
v -11.676021 20.292337 2.4568777
v -11.675138 21.770532 -1.7686023
v -11.673247 21.375774 2.1741099
v -11.67136 21.793104 -3.702455
v -11.662342 21.435952 -2.3946902
v -11.659364 19.966109 1.7953721
v -11.657474 23.100875 0.90991954
v -11.654036 20.352274 -0.61973031
v -11.651375 20.262317 -3.4804185
v -11.647423 24.136948 0.02690488
v -11.646682 20.027165 2.1766591
v -11.646383 20.54657 -3.5035953
v -11.645109 19.189545 2.4970981
v -11.642842 21.247795 -2.4908774
v -11.637664 21.344522 -3.0934984
v -11.636164 21.209391 -3.51238
v -11.633091 21.9015 1.1311112
v -11.629941 19.848302 1.3254654
v -11.629795 20.957958 -2.0636674
v -11.626927 21.447979 -2.6449966
v -11.623624 21.47176 -2.8668031
v -11.621974 21.07775 -2.7332841
v -11.619927 19.902626 -3.4050232
v -11.617226 22.470552 1.6509481
v -11.608872 24.838109 -2.499954
v -11.603452 22.671098 1.3658319
v -11.599646 19.537308 2.7603624
v -11.599445 21.640414 -2.2673445
v -11.595051 20.015285 2.8748049
v -11.594675 22.017807 -0.8555751
v -11.593514 21.716272 1.7718906
v -11.589197 24.411296 -0.3661375
v -11.58565 19.379042 2.6447028
v -11.576591 23.978117 -3.7383471
v -11.575869 24.895475 -2.0063558
v -11.573748 19.79442 2.8383599
v -11.572015 21.762413 -2.000157
v -11.570963 21.043866 -2.4844431
v -11.566128 20.054057 2.6558103
v -11.565358 19.015642 2.390537
v -11.564274 23.688196 -3.9026322
v -11.564131 21.515818 2.5528404
v -11.559613 22.280475 1.9759564
v -11.554285 21.467528 2.4334089
v -11.543938 21.111701 -2.9322551
v -11.543526 22.026526 2.3157292
v -11.537515 19.576908 2.7431819
v -11.535318 21.291028 -3.0853597
v -11.53423 22.064112 -0.21835769
v -11.533475 17.624496 0.28418745
v -11.530891 17.610578 0.71206897
v -11.529303 17.865851 1.4382473
v -11.52919 19.837248 2.3913326
v -11.519081 24.869048 -1.6072715
v -11.516019 21.503391 -2.9522094
v -11.514157 21.136984 -3.6800154
v -11.513281 21.002441 -2.7548442
v -11.509935 19.810713 0.49669118
v -11.508041 21.568436 2.2342517
v -11.504876 21.633345 -2.6402338
v -11.504387 19.207526 2.4974576
v -11.501866 19.797548 2.6170844
v -11.496023 17.67052 1.0880112
v -11.490643 21.759049 2.5462419
v -11.482096 17.678985 -0.31969628
v -11.481734 22.045912 0.5089648
v -11.48115 19.622147 2.5504061
v -11.473198 19.403932 2.50964
v -11.464672 19.609998 2.0793278
v -11.462946 18.120629 1.8226183
v -11.457483 19.620147 2.36532
v -11.456943 22.797554 -4.1678819
v -11.456866 20.869603 -2.3592379
v -11.451738 18.495458 2.1533546
v -11.436596 21.82865 -2.197336
v -11.428001 23.034926 0.9842109
v -11.427395 21.713739 -2.6039294
v -11.42406 20.624086 -1.7572046
v -11.412468 19.457852 2.2970268
v -11.399458 21.767031 -4.0206568
v -11.398133 17.896636 -2.1526794
v -11.39806 31.47959 -4.5515466
v -11.393863 31.497134 -4.2287573
v -11.388932 21.94714 -1.8176949
v -11.386582 31.675817 -4.5045433
v -11.3771 31.154987 -4.2687241
v -11.370239 17.612656 -0.64052394
v -11.364042 19.46116 1.520535
v -11.362297 22.082422 -1.0761116
v -11.358797 31.10942 -3.9305991
v -11.356589 23.749922 0.37154074
v -11.3559 31.867317 -4.3015304
v -11.352768 22.017804 1.0570442
v -11.347874 21.380215 -3.961327
v -11.346071 20.344351 -3.7435277
v -11.338626 20.208073 -0.91626255
v -11.318867 31.138464 -3.5761696
v -11.317075 24.170982 -3.6622254
v -11.315258 18.747042 2.4280932
v -11.30698 32.007882 -4.2359871
v -11.305725 31.308398 -4.8206429
v -11.304586 32.071188 -3.8308992
v -11.303075 31.460507 -3.4153169
v -11.302849 17.50858 -1.279214
v -11.299218 19.287064 2.2094217
v -11.29894 31.76677 -3.4616085
v -11.294305 21.082372 -3.9062654
v -11.290539 22.203052 -4.2296222
v -11.290378 19.080641 2.447292
v -11.290291 30.937558 -3.7874872
v -11.285634 19.17179 2.3529296
v -11.281929 24.465236 -0.67145434
v -11.280028 21.879187 1.7961915
v -11.269528 30.949905 -3.3439306
v -11.269481 18.786376 -3.0192362
v -11.267652 23.784149 -4.0378245
v -11.263419 18.942398 2.5072842
v -11.246043 21.091416 -3.2160174
v -11.24505 17.456975 0.6022633
v -11.238623 31.361628 -2.8653214
v -11.237349 18.456388 2.3199408
v -11.234441 21.782372 2.1266212
v -11.229558 24.342039 -3.4615464
v -11.228985 21.711877 2.4518065
v -11.224204 19.724404 0.0371183
v -11.22347 30.93408 -3.1095803
v -11.215948 21.710779 -2.8983613
v -11.213682 19.208078 -3.3583356
v -11.212682 17.471008 -1.5019786
v -11.210492 23.043887 -4.3805188
v -11.207952 21.339757 -3.3465766
v -11.205923 30.901581 -2.8382121
v -11.199923 31.784482 -2.5935244
v -11.198346 32.233533 -3.4526724
v -11.198083 30.946254 -4.8306082
v -11.195952 17.506869 1.013457
v -11.19093 22.126371 2.4933938
v -11.188251 31.546365 -5.2397344
v -11.182102 32.219249 -3.8539209
v -11.181266 32.221566 -2.9991798
v -11.177328 31.227952 -2.3689952
v -11.175543 22.146388 -0.64921912
v -11.170653 24.517228 -3.1564048
v -11.169719 31.398503 -5.3255366
v -11.164814 19.482263 0.63480866
v -11.160704 31.020711 -5.1600361
v -11.158773 20.897226 -2.9985411
v -11.152814 23.324758 -4.3598037
v -11.151135 31.835963 -5.0995969
v -11.150992 30.90238 -2.2945086
v -11.149693 30.881387 -2.5196162
v -11.146149 21.844927 -2.6251883
v -11.144482 21.850407 2.6575676
v -11.141157 21.921955 2.6728084
v -11.140934 31.873948 -2.1197217
v -11.134817 17.817189 1.7309238
v -11.124449 22.695576 1.5423596
v -11.12331 17.656098 1.4455739
v -11.116336 31.976178 -4.9163283
v -11.115996 32.361207 -2.699518
v -11.112657 32.340817 -2.2261679
v -11.112128 30.674398 -4.4191718
v -11.109007 21.151453 -3.428846
v -11.10273 22.067946 1.0004225
v -11.100555 32.393198 -2.4584452
v -11.099497 17.505038 -1.8032662
v -11.093186 31.656271 -5.3984922
v -11.084548 31.019167 -1.7885164
v -11.075322 30.590656 -3.9950037
v -11.071621 32.145705 -4.5621889
v -11.068482 23.962221 0.11065237
v -11.067482 23.9966 -3.9582996
v -11.060865 32.467327 -2.0210874
v -11.058902 31.104267 -5.4714843
v -11.058884 17.984947 2.0167572
v -11.051391 17.349275 0.08097743
v -11.04742 20.196166 -1.3521513
v -11.047187 32.039927 -1.4719441
v -11.044774 20.683772 -2.6412083
v -11.042603 18.945399 2.3836483
v -11.040822 32.260907 -4.20646
v -11.040727 32.52875 -2.2436075
v -11.039723 24.179383 -0.23445975
v -11.035734 20.691151 -4.0342352
v -11.033774 31.389482 -1.3523703
v -11.031125 20.287686 -3.9625003
v -11.026494 21.627273 -4.2817094
v -11.025362 21.143963 -4.0878752
v -11.022702 18.484032 -2.9844992
v -11.014202 31.194053 -1.417503
v -11.011756 30.79083 -1.9660934
v -10.995454 18.252571 -2.7936596
v -10.993381 22.428357 -4.5454883
v -10.987585 22.016743 -2.1749913
v -10.982972 18.140482 2.2473338
v -10.974341 32.599771 -1.6282421
v -10.973552 19.04385 1.9828158
v -10.963395 18.741425 2.5179538
v -10.963184 32.551264 -1.4183935
v -10.961684 17.329232 0.43069902
v -10.958443 21.952744 1.7669271
v -10.955042 20.848354 -3.2106543
v -10.95364 21.362335 -3.6114467
v -10.952673 18.52109 2.5206691
v -10.951921 32.500879 -1.1949938
v -10.950812 30.63621 -5.2774987
v -10.949768 31.635312 -1.0611227
v -10.94702 31.987057 -0.96047387
v -10.939027 32.409214 -3.8017936
v -10.938363 21.559052 -3.4170012
v -10.936965 18.31285 2.4299034
v -10.935998 21.14227 -3.6386691
v -10.934553 32.280752 -0.97365807
v -10.930045 30.465942 -3.0915914
v -10.924918 31.133059 -5.7711753
v -10.924823 30.943577 -1.4894403
v -10.921097 20.957506 -3.4404864
v -10.913494 19.442996 0.2552698
v -10.91079 19.4086 -3.7048072
v -10.907757 30.727892 -5.5564435
v -10.90475 22.578025 2.0055602
v -10.903991 31.645472 -5.7781807
v -10.902929 32.000064 -5.3831894
v -10.897403 21.849186 2.2902841
v -10.883378 17.362284 0.75288251
v -10.883323 24.600853 -2.8337213
v -10.882053 31.841649 -5.6619791
v -10.874064 31.445952 -5.88097
v -10.873852 21.8161 2.6039713
v -10.866805 24.383267 -0.80813753
v -10.861674 17.459927 1.0932392
v -10.86152 22.154555 -1.3912587
v -10.858447 17.242829 -1.4404754
v -10.855933 32.573446 -3.0210154
v -10.854612 23.493145 0.61071214
v -10.854276 31.170615 -1.1310765
v -10.850506 17.706281 -2.2680179
v -10.842185 24.171602 -3.8381419
v -10.816539 23.246299 0.89406201
v -10.810776 30.259985 -4.1162089
v -10.800594 21.836153 2.7986924
v -10.798525 30.36176 -2.3015432
v -10.797955 17.615612 1.508577
v -10.797251 22.349567 2.4832114
v -10.795729 32.697142 -2.4733319
v -10.794152 19.927847 -4.0268648
v -10.793652 21.88643 2.855181
v -10.788568 21.170496 -4.3363878
v -10.787397 30.517677 -1.8126548
v -10.783831 32.15514 -5.2753308
v -10.781087 19.129331 1.0724273
v -10.775952 17.118178 -0.99762503
v -10.766915 24.330809 -3.5849852
v -10.757799 17.128612 -0.25282821
v -10.757145 24.617261 -1.8293974
v -10.756426 21.727725 -3.2895533
v -10.754667 22.094893 2.7592785
v -10.75366 32.792091 -2.0855522
v -10.753634 24.628012 -2.4832862
v -10.753083 22.162357 0.35114128
v -10.741189 21.930377 -4.6341883
v -10.734616 17.745931 1.8168774
v -10.733324 32.592025 -0.80802987
v -10.728664 32.400776 -4.3862742
v -10.721744 30.548186 -5.8192296
v -10.715923 17.316159 -1.7852828
v -10.712686 20.337065 -4.2562023
v -10.709029 24.471442 -3.2164006
v -10.707795 32.238436 -0.61944017
v -10.705646 24.63005 -2.1669238
v -10.700646 22.956902 1.3620691
v -10.693014 17.926217 2.1765551
v -10.691905 18.826039 2.0971781
v -10.684175 32.8859 -1.6363734
v -10.677007 21.876937 -2.9921853
v -10.672296 30.893186 -1.1008231
v -10.665577 32.896528 -1.3546057
v -10.665391 30.617922 -1.3698939
v -10.662409 18.308989 2.5636523
v -10.656898 20.8388 -4.4501788
v -10.656413 18.720483 2.3528968
v -10.655216 20.846762 -3.4894404
v -10.653405 19.718333 -0.73545017
v -10.650774 18.603609 2.5108498
v -10.647821 31.110093 -6.134665
v -10.645 21.17055 -3.7825128
v -10.644529 21.000562 -3.6690593
v -10.643267 32.877499 -1.070858
v -10.63946 32.31574 -5.0507286
v -10.637343 30.653095 -6.01075
v -10.636446 31.173009 -0.80336567
v -10.630792 17.141763 0.17827043
v -10.627205 18.040278 -2.802342
v -10.624183 18.099939 2.4382811
v -10.623263 21.364801 -3.7637392
v -10.618705 31.669998 -6.0932018
v -10.617526 23.677467 0.42054399
v -10.613588 32.552054 -0.53006499
v -10.610913 31.547643 -0.57293143
v -10.605293 30.091361 -5.479393
v -10.603136 23.551416 -4.6530604
v -10.601125 22.71575 1.9506793
v -10.598676 32.654294 -3.4336762
v -10.597847 31.460094 -6.1760771
v -10.593669 24.478255 -1.4233971
v -10.591939 21.838695 2.5136181
v -10.590647 21.555513 -3.63316
v -10.588847 18.789919 -3.6402767
v -10.587271 18.471659 2.5918838
v -10.584264 17.259422 0.59624146
v -10.582074 29.974592 -5.258966
v -10.580421 32.857032 -0.78184395
v -10.565165 32.064558 -5.8320361
v -10.559567 31.882308 -6.0259433
v -10.558643 19.242694 0.34161581
v -10.546669 22.041113 1.4165778
v -10.546454 21.832152 3.020977
v -10.544742 29.989639 -3.3774303
v -10.543567 31.997311 -0.38794024
v -10.539837 32.214876 -5.5638741
v -10.538837 22.315127 2.6613212
v -10.532213 32.780368 -0.57096247
v -10.528629 30.030535 -2.3466085
v -10.521242 22.217665 -0.98553936
v -10.519968 29.833496 -4.8211028
v -10.518242 30.098171 -2.0600306
v -10.516702 30.146926 -5.8326565
v -10.509658 17.380821 0.94266562
v -10.498666 18.256992 -3.1688244
v -10.491093 20.261926 -2.3369936
v -10.484805 30.714734 -1.1003687
v -10.475764 21.431723 -4.759315
v -10.474436 32.398877 -0.29051039
v -10.471046 22.50556 2.425294
v -10.470823 16.996525 -1.2713199
v -10.464808 22.022556 3.0385663
v -10.463265 21.76199 2.9827639
v -10.461184 30.148379 -1.7934707
v -10.458768 22.080446 -4.9187553
v -10.455188 30.860066 -0.86398561
v -10.444141 20.527829 -3.0298492
v -10.441798 20.624283 -4.6438451
v -10.428586 18.887549 1.2859128
v -10.424363 17.616716 1.5645182
v -10.422769 23.878347 -4.4889011
v -10.41936 29.726486 -4.2072575
v -10.415936 21.788037 3.2117802
v -10.389729 17.73646 1.9329477
v -10.381835 23.447382 0.73259435
v -10.379327 16.884473 -0.96036803
v -10.372528 33.053574 -0.97477485
v -10.372163 32.975093 -2.3279992
v -10.371919 21.899398 3.2214864
v -10.367145 21.721374 3.1871709
v -10.362462 30.790337 -6.3129738
v -10.358265 18.630979 2.2013378
v -10.349222 16.855493 -0.50327142
v -10.346583 17.106267 0.3428658
v -10.346583 33.075314 -1.525597
v -10.342915 18.242228 2.6699708
v -10.336138 17.043365 -1.5561004
v -10.333156 30.197216 -6.1316468
v -10.332255 23.186772 1.1600069
v -10.327769 22.180639 -1.7844927
v -10.326601 21.789558 2.6749178
v -10.326236 29.721119 -3.40891
v -10.316054 31.159011 -0.51293557
v -10.315167 18.522604 2.469675
v -10.307937 17.896701 2.3416724
v -10.303178 30.419402 -6.260706
v -10.298875 31.711329 -6.3008771
v -10.278916 18.060697 2.5986247
v -10.271186 19.502784 -0.61133987
v -10.26485 29.74898 -2.4695181
v -10.263857 29.638394 -5.5401115
v -10.258405 18.372351 2.660834
v -10.251719 31.182865 -6.4168196
v -10.250723 21.72238 3.4114702
v -10.245259 32.132043 -0.04081535
v -10.236931 22.896008 -5.1313265
v -10.235409 24.508572 -2.8874763
v -10.234522 30.495909 -0.99887137
v -10.23431 31.502269 -6.3957249
v -10.233281 32.68381 -0.04785179
v -10.231825 22.279803 2.9452605
v -10.222427 22.464297 -5.1796272
v -10.217715 20.927258 -5.0071341
v -10.216456 29.492019 -5.0469112
v -10.214748 21.921425 3.4094355
v -10.204205 29.771916 -5.9526154
v -10.20311 30.124638 -1.4491888
v -10.2005 20.350371 -4.7881615
v -10.200048 23.90761 -0.00381201
v -10.198303 19.104507 0.36427803
v -10.189245 31.901966 -6.2608793
v -10.188486 29.760491 -2.1157582
v -10.183285 17.325617 0.83307346
v -10.18257 24.013705 -4.4330731
v -10.177657 22.942909 1.703747
v -10.168329 20.109973 -2.2926947
v -10.166902 21.698621 3.6057405
v -10.165975 29.425403 -4.5988126
v -10.164395 21.155569 -3.8926688
v -10.160563 32.737576 -3.9238474
v -10.155136 33.044019 -0.33319982
v -10.151661 32.323565 -5.7960729
v -10.149358 20.664071 -3.4362273
v -10.141807 23.24102 -5.1151697
v -10.136406 21.675423 2.9742585
v -10.133877 33.145672 -0.59534183
v -10.133362 21.489035 3.5716678
v -10.12234 18.758697 1.4012805
v -10.122158 32.888566 -0.03780078
v -10.121957 21.963988 1.6714863
v -10.117242 21.908643 -5.2474278
v -10.112713 29.41275 -4.0937547
v -10.108902 32.449765 -5.5521479
v -10.106913 17.532382 1.3680727
v -10.104435 23.60967 0.48837738
v -10.100103 24.04342 -0.41470827
v -10.099195 21.526569 3.3324891
v -10.090622 17.626489 1.719422
v -10.085202 21.625553 3.8225015
v -10.081815 18.227261 2.8151776
v -10.079921 22.190976 3.2732396
v -10.078443 21.296201 3.8910593
v -10.077662 19.982235 -4.6995417
v -10.076067 21.572602 -3.826558
v -10.07591 21.971113 -3.1411987
v -10.071968 22.079944 -2.6805401
v -10.064618 24.482346 -2.2288576
v -10.057874 21.954433 3.6184302
v -10.057757 33.14261 -2.1079608
v -10.057458 31.593407 -0.05361087
v -10.054658 32.148125 -6.1423365
v -10.046246 30.570893 -0.78061403
v -10.039045 21.247503 3.7220826
v -10.038972 17.724648 2.1904674
v -10.038436 31.893799 0.09741343
v -10.036458 21.027299 4.0867512
v -10.034743 29.412439 -3.6359446
v -10.030367 18.509413 2.2942987
v -10.023739 21.744029 -3.6571288
v -10.022089 18.53308 -3.8922911
v -10.0211 24.421955 -1.9253309
v -10.019611 29.765617 -6.1984236
v -10.018286 29.757059 -1.7985236
v -10.012542 23.342194 0.9467988
v -10.011922 32.602205 -5.138509
v -10.011024 22.482744 2.7711871
v -10.00787 29.953665 -6.3260467
v -10.006232 16.792278 -0.1420773
v -10.002188 21.306404 4.1207582
v -10.00133 21.357132 3.542241
v -9.996502 22.704957 2.2995085
v -9.9959728 22.195262 -0.27450139
v -9.9956261 29.429231 -5.7246501
v -9.9931151 21.892083 -3.4084063
v -9.9924764 29.458716 -3.1411239
v -9.9889728 21.738638 3.9018366
v -9.9884728 21.080924 3.9120956
v -9.9833232 20.902049 4.0935102
v -9.9829802 20.97984 4.2021517
v -9.9816554 16.697452 -0.6693321
v -9.9798926 30.359052 -0.94604881
v -9.9733051 16.979379 0.30320189
v -9.9720277 32.796039 0.20089981
v -9.9690825 20.893673 -3.7754891
v -9.9658599 18.008769 2.8188619
v -9.9621957 31.19873 -0.20193812
v -9.9483272 24.47773 -2.5221654
v -9.940517 32.567118 0.35708648
v -9.9374331 19.528187 -0.9660085
v -9.9264806 17.849557 2.6386791
v -9.9227069 16.765996 -1.2424259
v -9.9179697 29.258736 -5.3010368
v -9.9160865 33.273379 -1.0358492
v -9.9103311 18.332673 2.8178145
v -9.9047764 22.623645 2.5138808
v -9.8892802 29.451968 -2.4796694
v -9.8867437 20.933875 4.3148624
v -9.8789263 23.516564 -5.1325455
v -9.8763132 18.42345 2.5736395
v -9.8749227 33.016629 0.10726919
v -9.8723278 22.106791 -5.5360312
v -9.8656928 21.074772 4.3595956
v -9.8621563 19.450842 -4.5852106
v -9.8618534 16.991477 -1.7912481
v -9.8544009 18.317284 -3.778084
v -9.8523279 30.402293 -0.80565945
v -9.8508827 17.270837 0.89318063
v -9.8498681 22.212659 -1.341281
v -9.8413061 18.191279 3.000667
v -9.8393171 29.151969 -4.6145205
v -9.8323975 32.7585 0.42785598
v -9.8315544 21.279599 -5.6005508
v -9.8309997 20.952073 -5.5418797
v -9.8281822 23.707883 -4.9900467
v -9.817945 33.272933 -1.7271829
v -9.8159523 21.338958 4.3283477
v -9.8131312 20.747574 4.2490564
v -9.7992262 20.716229 4.4424453
v -9.7941606 17.287493 -2.2828992
v -9.7805147 20.079947 -2.4328888
v -9.7781899 8.2711995 -7.0009061
v -9.7777191 29.415359 -6.1420701
v -9.7750841 8.4431744 -6.9355526
v -9.7746972 17.448817 1.4674642
v -9.7736972 22.446982 3.1121497
v -9.7676097 22.681496 -5.5799761
v -9.7582484 8.0679425 -6.7164413
v -9.7563397 23.692276 0.16759351
v -9.7509748 29.480194 -2.0083613
v -9.749431 20.448966 4.423201
v -9.7474857 31.399361 -6.6470805
v -9.7389603 20.612802 -5.49284
v -9.7341902 21.85677 4.1047875
v -9.7333946 29.523358 -6.3299846
v -9.7283436 24.050956 -4.5349774
v -9.7275479 20.79981 4.0518938
v -9.7271611 31.724508 -6.5816887
v -9.7252159 21.462401 3.2785297
v -9.7245589 30.681918 -0.38670485
v -9.723829 20.563415 4.6064257
v -9.7159787 8.6161839 -6.9067408
v -9.713132 33.344458 -0.59720495
v -9.7113109 20.212026 4.5720245
v -9.708362 23.431453 0.69639209
v -9.704716 8.693925 -6.5307877
v -9.7044715 8.06374 -7.1928096
v -9.701727 17.951208 3.1106807
v -9.7015372 22.041223 3.9612741
v -9.698935 18.133732 3.2058806
v -9.6979935 7.9203739 -6.511505
v -9.693603 17.518052 2.0896726
v -9.6919424 17.61851 2.5070634
v -9.6912198 8.3371123 -7.414118
v -9.688103 8.3985411 -6.0757294
v -9.6796505 17.755322 2.8911423
v -9.6789389 21.202926 3.6617619
v -9.6774462 19.008684 -4.4826384
v -9.6764316 8.7012735 -6.2274562
v -9.6741944 16.703823 0.01262763
v -9.6727783 8.6013254 -7.2169773
v -9.6681032 29.253269 -3.3028652
v -9.6674827 32.91959 0.51646839
v -9.6673587 23.267817 1.0752686
v -9.6664463 7.8819221 -6.8080044
v -9.6657528 19.195364 -0.24310932
v -9.66372 20.23068 4.3068479
v -9.6616689 16.611044 -0.96977671
v -9.6615594 18.740058 1.1617897
v -9.6579828 21.585928 4.3993909
v -9.6550193 19.799558 4.5053098
v -9.6511033 7.8813897 -6.0972347
v -9.6509646 20.537483 4.1937649
v -9.6488077 24.26681 -1.6920901
v -9.6458041 24.288238 -3.9438801
v -9.6453552 19.768196 -1.8036312
v -9.6439391 21.021621 3.8518991
v -9.6426873 31.921098 -6.5338917
v -9.6380487 8.0100579 -5.7131101
v -9.6368699 16.852146 0.42982859
v -9.6358772 19.891263 4.3773254
v -9.630567 8.6081 -7.5146975
v -9.6285634 18.135006 3.3812442
v -9.6274137 8.4912429 -5.672063
v -9.6255488 30.352182 -0.59805531
v -9.6254393 19.817343 4.6563195
v -9.625224 20.06597 4.3128551
v -9.6216364 20.000446 4.7506727
v -9.619443 20.328027 4.8114678
v -9.611589 8.7729992 -6.0658481
v -9.6087898 20.855097 4.7549939
v -9.6010125 16.98786 0.74702307
v -9.599768 29.022833 -4.3672379
v -9.5961914 18.357721 2.9879572
v -9.5903812 21.164731 4.6984761
v -9.5860382 32.690215 0.76860136
v -9.5856039 23.083859 1.5445767
v -9.5829616 21.112217 -5.8486053
v -9.5826075 20.80123 -5.7622082
v -9.576947 8.7696817 -5.7769855
v -9.5708522 7.9825381 -7.8903586
v -9.5699726 8.2157346 -5.4083973
v -9.5688339 18.102705 3.5671131
v -9.5686004 8.4700993 -5.3494433
v -9.5676405 20.915785 -3.8888422
v -9.5672682 20.672557 -3.5802681
v -9.5600858 18.307328 3.43799
v -9.5590311 8.7035354 -5.5447355
v -9.5587355 21.546701 -5.8710157
v -9.5579946 29.684532 -6.5916594
v -9.5575567 8.2257368 -7.9771025
v -9.5559435 19.613346 4.4881968
v -9.5542282 17.91558 3.4220303
v -9.5526114 18.110597 -3.7100152
v -9.550564 18.340585 3.2151141
v -9.5498633 17.713774 3.1144562
v -9.545648 18.280565 3.6582364
v -9.5433013 32.515465 0.84427774
v -9.5430531 22.154264 -5.8141895
v -9.5389838 32.908476 -4.5236673
v -9.5376772 19.606676 4.6803959
v -9.532951 8.6202997 -7.9226066
v -9.5285459 16.685516 0.21715332
v -9.5284474 16.709486 -1.4354955
v -9.5275642 18.389405 2.8155317
v -9.5254657 8.8099086 -7.7983959
v -9.5214694 16.557504 -0.30860695
v -9.518327 7.8034492 -7.8511911
v -9.5164475 7.6626356 -7.6195178
v -9.502787 18.457455 3.8679865
v -9.5000024 21.372012 -4.1090831
v -9.4991593 30.0852 -0.77578013
v -9.4924696 31.576597 0.49029707
v -9.4918455 33.43104 -1.154246
v -9.4913857 22.708046 2.6791404
v -9.489455 19.756899 -5.1868261
v -9.4867142 17.142425 1.3592644
v -9.4814843 18.429342 4.0576529
v -9.479039 18.457474 3.6404993
v -9.4784223 8.9378345 -7.6361618
v -9.4772361 23.837207 -4.9697001
v -9.4755354 19.481184 -1.1574266
v -9.474842 19.414801 4.4331169
v -9.4727508 18.402023 3.4311525
v -9.4709223 7.522988 -7.0835331
v -9.4704552 18.434673 2.4498795
v -9.4668056 19.154362 -4.7718404
v -9.4640173 18.025005 3.8032425
v -9.4632764 18.213412 4.0005329
v -9.4622874 18.621168 4.0865285
v -9.4587217 21.140526 -4.0871873
v -9.4576852 30.371939 -6.760627
v -9.4537181 19.305608 4.6337905
v -9.4516123 9.0014161 -7.3298413
v -9.4512948 8.6172386 -5.2280593
v -9.4508641 18.835196 4.3220996
v -9.4484079 19.145214 4.3764094
v -9.440824 18.818347 4.1439222
v -9.435408 33.142723 0.54467619
v -9.4330577 29.809451 -1.0618234
v -9.4281855 21.750766 2.226781
v -9.4248169 7.5234497 -6.6447594
v -9.421514 18.71284 -4.4629415
v -9.4209337 33.464954 -0.81871773
v -9.420795 18.384708 4.2224946
v -9.4180176 18.637773 3.8822784
v -9.415952 21.973248 4.3420775
v -9.4156345 22.157556 -0.68724618
v -9.4137184 30.725171 -0.02896691
v -9.4101235 7.6798512 -5.6654718
v -9.4083681 9.0442607 -6.8573014
v -9.4082878 32.211968 0.93335365
v -9.4049302 18.573466 4.3322163
v -9.4031382 28.902336 -5.2679842
v -9.402536 18.387054 -4.1703855
v -9.3981346 8.3766982 -5.0274478
v -9.3923244 29.384445 -6.541658
v -9.3911638 7.5395285 -6.1310848
v -9.3895398 29.231415 -6.3787981
v -9.3894996 18.825404 4.0303939
v -9.3886128 19.650225 4.305618
v -9.3863026 22.115813 -2.8198637
v -9.3853938 28.864823 -4.912113
v -9.3832807 32.887033 0.94565465
v -9.3824632 19.019044 4.1448967
v -9.3784194 21.580446 -4.0748078
v -9.3771713 29.042391 -6.0358282
v -9.3670035 19.889041 4.2866181
v -9.3669305 33.256674 -3.1304287
v -9.3622371 22.595472 3.3597735
v -9.3599853 20.22456 4.2626694
v -9.3573101 19.289075 4.2307427
v -9.3558977 18.775274 4.5710829
v -9.3473722 16.659531 0.61606246
v -9.3428102 22.293036 4.0338757
v -9.3412373 16.758814 0.92957084
v -9.3381241 16.500248 -0.05977688
v -9.338 23.271926 0.91918041
v -9.3299965 17.322909 2.6261737
v -9.3291826 29.068377 -3.4998655
v -9.3258286 22.466652 3.7350387
v -9.3245002 19.514325 4.9813861
v -9.3201425 17.527131 -2.9458919
v -9.3191608 19.184673 -0.37494218
v -9.3150513 17.268431 -2.5455247
v -9.3144382 23.024339 1.8177132
v -9.3137886 33.343301 0.28879325
v -9.3088689 23.173515 1.2522178
v -9.3040113 8.2158473 -8.2579396
v -9.3034419 8.8091066 -5.1244981
v -9.3013288 19.926072 5.1367425
v -9.3010004 21.619587 2.6757372
v -9.2985916 20.761174 5.1205018
v -9.2959457 23.296647 -5.7159057
v -9.2931099 8.0108946 -8.2299708
v -9.2927376 7.8005793 -8.1177144
v -9.2893143 9.0200173 -5.7966021
v -9.288588 24.406499 -3.2688126
v -9.2876976 19.009966 4.8177889
v -9.2832998 8.5762659 -8.2809813
v -9.2821866 19.401245 -5.19318
v -9.2789859 32.134954 -6.5632126
v -9.2770444 8.5548204 -4.7813038
v -9.2739057 20.221643 -5.7112105
v -9.2720371 7.8012225 -5.1281952
v -9.2709568 8.8460388 -8.2097739
v -9.2696429 33.176051 -3.7753595
v -9.2680955 22.967501 2.0665195
v -9.2644094 29.524088 -1.2829402
v -9.2570299 22.081979 -0.23798345
v -9.2562817 23.877901 -0.89381566
v -9.2554168 32.621486 1.230999
v -9.255238 33.410352 -2.081711
v -9.2549788 17.464518 3.5000461
v -9.2539278 21.89652 0.93961638
v -9.2516285 20.529823 4.1699329
v -9.2512015 18.66025 1.3786237
v -9.2511869 7.5414181 -7.9133913
v -9.2427782 23.099051 1.5641897
v -9.2418293 8.9576108 -5.2848946
v -9.2394023 20.750237 4.0444267
v -9.2381104 30.227053 -0.24073707
v -9.2379023 23.531485 -5.5351535
v -9.2362929 7.391355 -7.6744298
v -9.235844 18.391869 3.0540717
v -9.2279681 22.009914 -3.3949922
v -9.2217492 16.478569 0.36348789
v -9.2173514 7.9680706 -4.8599674
v -9.2155157 32.824118 -5.4939476
v -9.2151069 9.0555015 -8.1161743
v -9.2041252 7.2919977 -7.3263012
v -9.2002019 18.526056 3.6108207
v -9.1867896 18.437956 3.3767898
v -9.1823991 29.275103 -1.705778
v -9.1820524 20.351083 5.2889384
v -9.1800123 30.01288 -0.40871745
v -9.1774904 33.455498 0.18168464
v -9.1749904 23.674873 -0.37773777
v -9.1743554 33.046851 1.1487242
v -9.1731985 30.685632 -6.9109105
v -9.1719394 23.500981 0.10136778
v -9.1719175 21.79572 4.811935
v -9.1607752 31.841233 1.0217781
v -9.1524432 7.2585472 -6.91202
v -9.1498009 8.7496755 -4.5850171
v -9.1435381 17.203368 3.1113467
v -9.1407134 30.3307 -0.0276567
v -9.1406002 18.07514 4.5568276
v -9.1390236 17.526502 4.0275655
v -9.1373776 8.9305481 -4.8629035
v -9.1343192 33.399151 -2.7260707
v -9.1282281 22.903423 2.6655073
v -9.1251113 31.111535 -6.9207899
v -9.1248193 17.68456 4.2672825
v -9.1205602 18.997062 0.23163678
v -9.1180493 20.776919 -3.8632986
v -9.1068122 32.666873 -6.0056989
v -9.1031334 23.726286 -5.3105112
v -9.1014326 18.349445 4.7845046
v -9.0981371 21.487543 5.0759255
v -9.095878 19.055894 4.1320975
v -9.0897576 18.673838 3.8316948
v -9.088889 32.36416 1.4159282
v -9.088097 19.433497 -5.4166599
v -9.0876846 31.614376 -6.8765312
v -9.0855897 23.304475 0.6314419
v -9.0738051 16.842549 2.1806609
v -9.0727139 18.871235 4.0230874
v -9.0673453 8.9404125 -8.3663146
v -9.0664877 9.2646758 -8.059193
v -9.0655972 31.905056 -6.7809298
v -9.0619914 32.792574 1.5179328
v -9.0526338 33.340725 0.89275545
v -9.0513856 19.314032 4.2363996
v -9.0490827 22.802392 3.5629744
v -9.0476703 21.447328 3.0529823
v -9.0455827 29.029443 -6.4530055
v -9.044736 8.2066029 -4.3856611
v -9.0443638 7.373419 -5.4342584
v -9.0425718 7.22399 -6.4255002
v -9.0414769 16.371985 -0.54667617
v -9.0361011 19.720833 4.3053552
v -9.0355427 28.701221 -4.613433
v -9.0353091 33.011435 1.452853
v -9.03255 22.901971 3.1740488
v -9.0249552 32.003727 1.3096717
v -9.0245866 17.310319 3.9980657
v -9.0240464 29.683395 -0.60139105
v -9.02278 19.959197 -5.8304047
v -9.022488 29.00937 -2.9625432
v -9.0211121 20.26559 4.2689102
v -9.0207362 16.335824 -0.27228426
v -9.0145064 17.338159 -2.8472248
v -9.0124808 23.233927 0.93066937
v -9.0055721 33.242886 -3.9651427
v -9.0034444 8.3940931 -8.4524124
v -9.003324 18.365778 -4.4956639
v -9.0030612 24.003491 -4.7339082
v -9.0010357 8.0245783 -8.379424
v -9.0003641 7.505625 -4.9302935
v -8.9993021 33.487802 0.58723788
v -8.9974663 24.184701 -4.2397426
v -8.9934372 18.020863 -4.0310527
v -8.9921562 21.135093 -6.2549122
v -8.9898679 22.696176 4.0207809
v -8.9854884 23.199771 1.1474431
v -8.9847365 20.853472 -6.2298339
v -8.9733571 23.161035 1.4401761
v -8.9712877 33.282842 1.2456175
v -8.9696126 7.5134178 -8.0842111
v -8.9677987 8.7605969 -8.4679014
v -8.9659411 20.477463 -6.1163805
v -8.957036 20.038857 4.315158
v -8.9542988 29.405658 -1.0222361
v -8.9514558 22.86507 -6.1723964
v -8.9504156 8.6495221 -4.1534568
v -8.9493171 33.215204 1.4180194
v -8.9480361 29.045289 -2.0908058
v -8.9434741 32.495832 1.7028966
v -8.9365909 23.090259 -6.1151798
v -8.9354888 22.500891 -6.2276898
v -8.935007 29.668802 -7.015749
v -8.9315107 19.898605 -2.2827824
v -8.9284049 22.55218 4.4029018
v -8.9245618 9.2773026 -8.296129
v -8.9220144 23.108144 2.1947539
v -8.9202918 24.292499 -3.8462367
v -8.9182955 9.399078 -7.6205397
v -8.9179852 16.252476 0.0817475
v -8.9132335 8.8939973 -4.2928736
v -8.9120984 23.136208 1.9486829
v -8.9041715 20.951654 -4.1335938
v -8.9026861 19.196418 -5.5038636
v -8.9018285 7.8084934 -8.3315703
v -8.9010839 18.983412 -5.3139929
v -8.9005693 24.303472 -2.4926456
v -8.8985219 8.3885489 -3.9612412
v -8.8897446 33.606274 -0.0336749
v -8.8879089 29.373794 -6.9247023
v -8.8868797 7.6185881 -4.48308
v -8.8862702 28.630431 -5.294765
v -8.885022 22.963711 3.8267533
v -8.8831388 21.904021 -6.2588684
v -8.881898 21.721965 1.5414873
v -8.8728433 32.483241 -6.4276991
v -8.8710404 23.170868 1.6982361
v -8.8646061 30.552915 0.49215837
v -8.8633215 24.360849 -2.8687046
v -8.8625332 18.411299 2.9954134
v -8.8574821 23.861697 -1.1845031
v -8.857139 9.4416972 -8.1201195
v -8.8556172 29.082935 -6.7047406
v -8.8532376 20.53004 -3.5291243
v -8.852431 23.122621 2.8994397
v -8.8486756 19.483657 -5.7749928
v -8.8446574 18.518778 3.5677627
v -8.8352232 23.497585 -5.8478681
v -8.8346173 17.625096 -3.5220113
v -8.8331027 16.360274 1.7800055
v -8.8300334 22.326504 4.8262122
v -8.8299203 32.124381 -6.7601745
v -8.8246028 16.302433 1.566343
v -8.8239276 30.441046 -7.0872083
v -8.8194496 8.5513432 -3.639972
v -8.8141321 9.1322435 -4.6779361
v -8.8134241 9.402692 -7.0599822
v -8.8103657 22.107974 -2.7090745
v -8.8091796 21.906194 0.30711427
v -8.8057343 29.103365 -1.4721138
v -8.8038037 7.9641669 -3.940714
v -8.795833 19.562799 -1.601642
v -8.7889608 7.1981225 -7.7823267
v -8.7873659 29.9597 -7.1368283
v -8.7864316 23.421759 0.12092601
v -8.783344 8.8450187 -3.7596298
v -8.7833404 33.65243 0.4049985
v -8.7795046 32.927276 2.0064781
v -8.7728259 18.686266 1.3642297
v -8.7677529 18.805735 4.0065547
v -8.7659026 31.611865 -6.9609064
v -8.763169 30.874858 0.87089614
v -8.7631544 7.0912521 -7.6030471
v -8.7594866 19.804985 -6.0295874
v -8.7583077 8.2428124 -3.4961611
v -8.7573187 23.229178 3.2042839
v -8.7507385 9.471165 -8.3322346
v -8.7491655 18.55471 1.9618854
v -8.7449867 24.173227 -2.1168348
v -8.7447823 9.1025458 -4.2456841
v -8.7400269 30.762414 -7.0783653
v -8.7335853 28.888263 -2.4989284
v -8.7312787 33.33805 1.7149622
v -8.7297605 18.736256 -5.2430081
v -8.728808 24.351086 -3.4539917
v -8.7178774 21.50746 5.4409006
v -8.7093446 23.253745 0.88068438
v -8.7064687 7.2729764 -4.5682527
v -8.7063775 33.502873 -2.9820139
v -8.70606 23.292678 0.61470116
v -8.7047717 18.402407 5.3654377
v -8.7025345 20.471383 -6.3769878
v -8.7015235 22.111398 -2.2593227
v -8.7014104 23.299902 3.5796458
v -8.6988703 32.394068 2.1506667
v -8.6983557 23.721066 -5.5596916
v -8.6976951 23.333523 -6.1447306
v -8.6959688 31.104969 1.1531803
v -8.6945528 21.215132 3.4575227
v -8.6917791 31.925512 -6.9002445
v -8.691436 7.3916488 -4.2758609
v -8.6857828 33.420779 -3.6443971
v -8.6848667 8.4570648 -2.919049
v -8.6845237 8.1572383 -3.1517935
v -8.6829945 20.467741 4.2370893
v -8.6774763 20.944555 -6.5283297
v -8.6768303 8.7134924 -3.0402798
v -8.6731113 33.680682 0.99941333
v -8.6713668 18.982269 4.1731081
v -8.6672063 16.083421 0.67499993
v -8.663199 31.588787 1.6505576
v -8.6574728 23.296574 2.3420538
v -8.6569691 23.250291 1.076389
v -8.6569546 24.132632 -4.5403277
v -8.6566443 33.6445 1.2694129
v -8.6565677 23.356256 3.9685112
v -8.654002 17.796982 5.1301222
v -8.6534765 19.844055 4.3936683
v -8.6528049 18.173138 -4.5615246
v -8.6507028 21.791411 -6.4762388
v -8.6489765 21.341748 -6.550032
v -8.6486845 23.112331 4.5186016
v -8.6453087 21.776374 -4.1914948
v -8.6434401 9.6349137 -8.0298539
v -8.6412904 9.0655224 -3.4801886
v -8.6393671 23.276696 4.3160485
v -8.6365241 18.469329 3.3971437
v -8.6355715 9.6173244 -7.7468124
v -8.6350387 8.155189 -8.5323205
v -8.6342358 31.850476 1.9416666
v -8.6338562 19.510407 4.3773437
v -8.631473 7.4831362 -3.9489621
v -8.6241118 18.456862 2.6210807
v -8.6235716 6.9274154 -7.3614579
v -8.6176045 9.3074976 -8.569187
v -8.6155206 22.922062 -6.4872479
v -8.6148491 23.265784 1.3762186
v -8.614652 7.9740915 -2.7210124
v -8.6133089 7.0701683 -4.9297223
v -8.6071776 32.540512 2.4388979
v -8.6016192 22.566251 -6.5548276
v -8.6014039 16.613954 3.9993285
v -8.5984258 9.0015211 -3.1050913
v -8.5963456 16.223705 2.7162733
v -8.5940171 9.6659335 -8.3169281
v -8.5932105 16.322563 -0.88885219
v -8.591758 19.193315 4.3075669
v -8.5908565 22.760197 4.9251165
v -8.5905135 23.802308 -1.1495928
v -8.5895792 7.2995464 -8.0386822
v -8.5876923 28.76993 -3.6119868
v -8.5869113 33.621274 1.5961183
v -8.5794041 33.337135 -4.1889401
v -8.579353 17.077544 -2.6265405
v -8.5767837 28.799047 -2.0844373
v -8.5757034 19.230306 5.7897883
v -8.5654699 18.729853 5.6591069
v -8.5651122 23.327696 1.9234003
v -8.5582035 29.948734 0.44828282
v -8.5529591 7.6468137 -2.2862422
v -8.5521525 8.2626804 -1.7827865
v -8.5519737 29.130646 -6.9773789
v -8.5513167 6.9202097 -5.7728231
v -8.5507036 7.4811125 -3.5782991
v -8.5482073 9.5374273 -8.5451015
v -8.545627 28.812105 -1.7610677
v -8.5367621 28.786459 -3.1659394
v -8.5332621 23.460986 2.7167533
v -8.5298425 7.7345812 -1.6614663
v -8.5247257 9.0195154 -2.5362201
v -8.5216016 32.911159 -5.8457112
v -8.5173353 33.698083 -0.35577627
v -8.5154192 16.282241 3.3701348
v -8.5128353 7.3753857 -1.8452549
v -8.5126346 8.5892877 -8.6356335
v -8.5063134 15.989882 1.3777259
v -8.5047879 9.2826657 -4.4192302
v -8.5042952 8.6350168 -1.7310059
v -8.4999376 7.4960498 -3.1788644
v -8.4993135 21.336833 3.0399331
v -8.4992004 32.416134 -6.6732245
v -8.4958865 18.608803 3.7977462
v -8.4948135 32.752251 2.7357549
v -8.4923683 23.482713 -0.15765381
v -8.4819158 16.152342 -0.46551625
v -8.4803319 22.189276 5.3979156
v -8.4781312 7.0344377 -1.4419736
v -8.4735327 9.73438 -8.5375723
v -8.470894 28.910571 -1.1643572
v -8.4660218 29.587266 -7.2486559
v -8.4653357 30.143275 0.81781811
v -8.4598065 20.245303 4.3632452
v -8.4561131 21.38067 -4.5431635
v -8.4543066 23.622716 3.0669237
v -8.4541277 23.197742 -6.5224538
v -8.4528613 7.4129301 -2.7435833
v -8.4508176 29.399326 -7.190264
v -8.4506825 7.0712928 -4.0011624
v -8.4496278 29.626733 0.2839192
v -8.4481497 30.444194 1.1530416
v -8.4469088 8.9962775 -1.885074
v -8.4465475 19.292002 -6.0911581
v -8.4462409 30.111872 -7.2640937
v -8.4432957 33.791068 0.23993781
v -8.4336133 7.0745542 -0.78683113
v -8.4325586 19.096811 -5.9590442
v -8.4325038 9.152007 -8.6977389
v -8.4315002 16.475243 -1.4405812
v -8.4295732 21.133656 -4.4512463
v -8.4258324 21.591493 -4.497089
v -8.4224565 23.741347 4.5492109
v -8.4179164 23.832515 4.2883115
v -8.4172886 20.764985 4.040861
v -8.4153835 20.573314 -6.7359174
v -8.4148215 29.773185 -7.2871957
v -8.4141536 15.99519 2.7544646
v -8.414077 9.8953185 -8.4212156
v -8.4120405 19.407828 -1.239353
v -8.4104712 7.2010039 -2.1982082
v -8.4097522 24.249197 -2.5524499
v -8.4072011 8.4956904 -1.1080092
v -8.4063617 20.966086 -6.8456154
v -8.4047887 22.078879 -2.3869895
v -8.4039785 23.371557 0.31823826
v -8.4016501 23.766386 3.3662698
v -8.4016391 20.696693 -3.9124424
v -8.3986975 23.527119 4.8127233
v -8.3979056 9.2900634 -3.770033
v -8.3957158 21.92657 -4.0044526
v -8.3956611 33.705488 2.0573882
v -8.3931684 23.33569 0.62249672
v -8.3922231 20.383964 6.0156404
v -8.3916502 28.448181 -5.6128481
v -8.3890808 8.9111431 -1.5025607
v -8.3889823 6.6477844 -0.89866963
v -8.387048 19.558598 6.0232134
v -8.3804824 33.881866 0.78862127
v -8.3790189 7.0653595 -3.5063873
v -8.3767561 7.0183745 -1.8424776
v -8.3757342 30.783403 -7.1263321
v -8.3736685 23.337132 0.8560021
v -8.3729204 31.768738 -6.9981525
v -8.3718365 21.645715 -6.8716352
v -8.369373 8.0257262 -0.63831045
v -8.3666139 8.1430318 -8.5889715
v -8.363727 30.686633 1.5857096
v -8.3611832 31.124787 -7.0711391
v -8.3588803 8.6060535 -1.0428035
v -8.3576833 33.91443 1.1177098
v -8.3573329 9.8834919 -7.9307087
v -8.3543037 32.143505 -6.8956259
v -8.3535921 22.78814 5.2787414
v -8.3502016 8.8978736 -8.7215069
v -8.3442965 20.870505 -4.2159271
v -8.3434206 33.017997 3.0189223
v -8.343417 33.396852 2.7539427
v -8.338844 6.4812981 -0.27268754
v -8.3372491 8.7798422 -1.2328822
v -8.3362637 30.397076 -7.223397
v -8.3344791 23.361181 1.0921899
v -8.3343842 19.543221 -6.3949694
v -8.3332492 24.016409 3.8679938
v -8.3318404 22.023345 -3.6219247
v -8.3299426 29.11454 -0.29411255
v -8.3286653 9.5121565 -8.789594
v -8.3272164 16.895417 5.0504075
v -8.3267748 23.445069 1.5457884
v -8.3228186 9.7188546 -8.7794061
v -8.3223916 16.423488 4.5516926
v -8.3181763 6.7648838 -1.4845261
v -8.3177931 15.830992 1.8333737
v -8.3176727 23.546462 -6.2417809
v -8.3162347 24.092318 -2.0275345
v -8.3146362 8.2185485 -0.59187105
v -8.3135887 22.804016 -6.9167717
v -8.3128333 7.4964276 -0.08666169
v -8.3080742 8.4444755 -0.81858087
v -8.3056946 16.788705 -2.2214745
v -8.3015049 20.13863 -6.723266
v -8.3008297 6.6757888 -7.006052
v -8.3007567 6.7399849 0.28844289
v -8.3004502 7.4727745 -8.2927458
v -8.2998005 29.319816 0.15906621
v -8.29814 20.40026 -3.4082038
v -8.2954028 23.568436 2.003666
v -8.2935013 6.9894358 -2.8357669
v -8.291151 31.207945 2.4213305
v -8.2905488 22.624224 -6.9985959
v -8.2851255 24.343076 -3.3316552
v -8.2838262 19.891973 6.1447306
v -8.2815963 28.382242 -5.3055404
v -8.2804029 9.5829524 -6.1704019
v -8.2799394 9.9721418 -8.7556088
v -8.2792095 24.239007 4.1567615
v -8.2764066 21.490938 2.0819866
v -8.2734029 33.672771 2.5941211
v -8.2723774 33.981714 1.4740591
v -8.2686256 6.3509931 0.16215378
v -8.2667826 28.406134 -4.8672995
v -8.2653446 21.977722 -1.0728105
v -8.2645454 7.6817636 -0.00496528
v -8.2636512 6.3843833 0.41274479
v -8.26233 9.3452774 -3.2172601
v -8.2621695 23.057293 -6.8605514
v -8.2597023 15.85062 0.79694601
v -8.2585527 17.525691 -3.7633998
v -8.2549797 24.292138 -4.1713709
v -8.2515126 18.523828 2.4914522
v -8.2490966 28.569578 -2.4182758
v -8.2478229 10.12603 -8.5077623
v -8.2457754 18.713932 6.0015201
v -8.2453959 7.8591609 -0.16543295
v -8.2451404 20.978062 3.7780165
v -8.2447134 28.541684 -1.934621
v -8.240958 33.985833 1.7186063
v -8.2392426 6.7351104 -4.8388034
v -8.2314361 15.841284 3.2629714
v -8.2304544 29.558197 0.67239047
v -8.2272135 15.733063 2.5595337
v -8.2248559 23.210202 5.2746976
v -8.2229326 6.9923733 0.58584556
v -8.2220968 18.083002 -4.8044095
v -8.2194399 6.8282998 -2.2819101
v -8.2177355 6.3327861 -0.33495528
v -8.2168122 10.150212 -8.695582
v -8.2143925 6.7237829 -1.8206785
v -8.2054619 24.302538 -2.9405671
v -8.2006481 16.047841 4.0763352
v -8.1978087 9.5115862 -5.1685288
v -8.1970642 23.707503 -0.83628876
v -8.1969218 7.3101946 0.3936318
v -8.1967612 6.5831568 0.74718365
v -8.1961846 18.765205 4.1139918
v -8.1951481 21.436073 5.9667795
v -8.1927613 6.3885954 0.6854597
v -8.1886774 19.285317 -0.81386011
v -8.1864256 23.695763 -6.0781746
v -8.1810168 32.719347 -6.4350531
v -8.1772869 22.370611 -16.264365
v -8.1749184 21.34662 -7.2164335
v -8.1743928 6.8902022 -7.9132417
v -8.1715607 22.119616 -16.641581
v -8.1714877 6.5686437 -1.530586
v -8.171433 20.533512 -7.0810259
v -8.1661812 9.3581532 -8.8965748
v -8.1658454 22.49316 -16.648126
v -8.1653673 15.667759 2.2000404
v -8.1648929 9.7960483 -8.9775067
v -8.1648783 9.2758026 -2.172296
v -8.1625827 7.7320164 -8.4751823
v -8.1589988 28.499518 -1.5985362
v -8.1527872 21.986425 -16.402339
v -8.1498857 31.775062 3.2029774
v -8.1482726 24.701654 4.5123352
v -8.1466011 33.983891 2.419794
v -8.1462507 33.747212 -0.83628693
v -8.1444149 22.79872 -16.322154
v -8.1426084 28.378541 -6.0308775
v -8.1402398 29.668091 1.0697832
v -8.1374187 23.572243 -0.32177473
v -8.1373968 33.621885 -2.9852438
v -8.1365756 10.271515 -8.9764702
v -8.1333785 22.092708 -16.043516
v -8.1323567 20.887432 -7.2386742
v -8.1302399 31.302198 2.9707749
v -8.1291195 6.4059488 -1.042944
v -8.1275976 9.2099829 -1.8338299
v -8.127375 23.797564 2.1557068
v -8.1250173 10.337014 -8.6683523
v -8.1221195 22.783403 -16.561478
v -8.1208276 32.499622 3.5344966
v -8.1190648 23.485956 0.09397733
v -8.1188239 23.450321 0.40084707
v -8.1185648 10.260007 -8.3718401
v -8.1176925 33.535802 -3.6815975
v -8.1166305 22.808974 -16.115242
v -8.1141524 6.7140567 -3.7267322
v -8.1133678 28.463444 -6.3669551
v -8.1111123 32.897196 -6.1443565
v -8.109459 6.2796346 -0.54990242
v -8.1051999 18.885064 0.90079188
v -8.1047328 24.34221 -3.7509218
v -8.1042948 21.919853 -16.192641
v -8.1034007 15.83964 0.16137641
v -8.1032 33.686674 -2.1725625
v -8.1020029 24.314663 3.421857
v -8.0970248 17.025567 5.4693055
v -8.096065 28.532567 -1.2023624
v -8.0959081 10.46515 -8.955255
v -8.0951453 22.263368 -15.881005
v -8.0949008 22.639368 -15.899865
v -8.0927438 21.92272 5.9199405
v -8.0921855 21.155963 -4.6760474
v -8.0920395 23.803943 5.3097557
v -8.0890577 24.871451 4.7412421
v -8.0887804 20.89421 -4.41165
v -8.0885358 20.020915 -2.6871696
v -8.0845614 9.6489418 -5.8811726
v -8.0825797 9.577541 -9.0316121
v -8.0785834 18.966616 4.3341798
v -8.0755214 21.415936 -4.7788732
v -8.07489 33.874793 3.1324542
v -8.073682 22.009411 -1.8542202
v -8.0727623 9.0926252 -1.5204985
v -8.0715834 23.486999 0.62462991
v -8.0699995 20.901848 6.2382517
v -8.0697148 24.173402 -4.7913768
v -8.0666492 23.909529 -5.6245779
v -8.0651054 28.874064 -0.15577609
v -8.064474 9.0907001 -8.9051861
v -8.0633463 6.5417511 -6.186088
v -8.0627185 29.917578 1.6880847
v -8.0590251 8.6448698 -8.8003147
v -8.0554011 8.1961645 -0.4345749
v -8.0549157 23.532572 0.915633
v -8.0540653 24.220737 -2.4926602
v -8.0504376 24.883586 4.0733279
v -8.0500398 10.085393 -9.2168697
v -8.0480982 33.45806 3.6486015
v -8.0469778 21.815638 -16.685813
v -8.0456128 6.1689457 -0.00201458
v -8.0456128 21.613684 -4.7266766
v -8.0430107 32.306414 -6.8718779
v -8.0417698 8.8468545 -1.1436786
v -8.0414669 22.397693 -7.4670045
v -8.0403903 19.757209 -6.8976879
v -8.0399742 6.3563521 0.9735796
v -8.0385764 20.604953 4.217115
v -8.029186 33.729654 3.4875115
v -8.0288064 19.341435 -6.6176173
v -8.0254926 20.436467 4.3424498
v -8.0231568 10.572713 -8.7862418
v -8.0218649 23.387548 -6.8241703
v -8.016927 24.637006 3.6368424
v -8.0133613 28.260816 -5.7688213
v -8.0108869 10.389145 -9.3325439
v -8.0054051 30.476923 -7.216678
v -8.0029453 6.6525193 -7.7703268
v -8.0027409 21.786404 -4.532065
v -8.0018614 10.661971 -9.3127484
v -8.0018504 32.107058 -6.9595579
v -7.9986753 24.620038 5.2534679
v -7.9966205 25.212656 4.2930779
v -7.9964892 23.244868 -7.0761281
v -7.9960914 25.151281 4.9468171
v -7.9920439 6.6357202 -2.7884443
v -7.9908177 21.833985 -16.927282
v -7.9902337 9.5208936 -3.3102046
v -7.9898797 19.472677 -1.4145322
v -7.9870294 28.827504 -7.0436539
v -7.9867812 28.228462 -5.3581276
v -7.9867082 24.090147 -1.9641445
v -7.980055 24.252088 2.8820731
v -7.9786827 6.1567378 0.92404534
v -7.978263 29.849326 -7.4051035
v -7.9743799 15.645816 1.1174233
v -7.9731463 31.308898 -7.0477086
v -7.9682814 10.847622 -9.0611556
v -7.9680587 28.944943 0.35358286
v -7.9676865 22.288031 5.9332287
v -7.9654237 21.72699 0.35940216
v -7.9648252 6.0647746 0.41207326
v -7.9631245 20.411425 -3.5864779
v -7.9631026 22.245955 -17.123106
v -7.9587705 21.892414 -15.895154
v -7.9581136 25.48076 4.6729726
v -7.9580625 15.562663 1.5763228
v -7.9579055 28.315854 -2.2648756
v -7.9577158 6.5246869 -5.064557
v -7.953661 33.306628 3.9166649
v -7.9524895 20.602712 -4.0049088
v -7.9522122 28.249659 -4.9551656
v -7.9516355 18.917651 -6.2974483
v -7.9512998 34.032334 0.62548209
v -7.9500881 31.813996 -7.0241121
v -7.9478107 10.902379 -9.3037339
v -7.9478107 23.932643 -1.3939211
v -7.9455881 22.626258 -17.096227
v -7.9427341 8.0893931 -8.6898868
v -7.9390736 6.526306 -2.1842193
v -7.9311247 34.196532 1.4405137
v -7.9257124 29.021381 -7.2423822
v -7.925497 32.856101 4.0115766
v -7.9218511 28.460531 -6.6040736
v -7.9180409 22.022382 -17.150969
v -7.9122088 25.225092 5.2589021
v -7.9095629 22.95524 -17.002733
v -7.9078804 23.937483 1.6711597
v -7.9060665 28.221311 -1.9089351
v -7.9030118 28.415353 -3.927424
v -7.9027746 17.360172 5.8837072
v -7.8961761 24.091155 5.566396
v -7.8940557 10.588471 -8.4883099
v -7.8924572 21.602538 -16.905928
v -7.8922929 6.4253187 -7.2960168
v -7.8919243 30.408081 3.0724511
v -7.8912856 23.821067 -0.95652317
v -7.8908951 29.006419 0.76125105
v -7.8898878 28.606141 -6.8624455
v -7.8894572 6.9030009 0.97622922
v -7.8873769 21.528832 -16.52575
v -7.8824098 15.385824 3.5861823
v -7.8816105 9.469457 -2.4169181
v -7.8805558 19.80348 -7.1989902
v -7.8779974 16.006167 5.1037246
v -7.8778405 9.658512 -4.4587098
v -7.8772566 21.510181 -16.720028
v -7.8730084 34.268912 1.940245
v -7.8722347 25.716864 3.8938111
v -7.8685048 29.970216 2.6144621
v -7.8672457 25.267083 3.5590475
v -7.8671946 5.9807552 0.89953824
v -7.8643589 11.113772 -9.2982212
v -7.8633881 17.743028 6.0723188
v -7.8614903 21.552717 -16.300039
v -7.8589246 23.695339 0.72231341
v -7.8562859 23.704 -0.44619524
v -7.8500853 20.154781 6.5543477
v -7.8488115 33.788509 3.8165891
v -7.8480999 6.3773793 -1.8624428
v -7.8478955 23.216383 -15.711354
v -7.8464101 6.4639671 -4.2281077
v -7.8445086 23.6461 0.10746809
v -7.8439576 33.23276 -5.3052776
v -7.8438189 10.971144 -8.9255107
v -7.8428809 18.071618 6.2126534
v -7.8420707 29.130029 1.1898844
v -7.8411145 29.654509 2.2545837
v -7.8394102 28.403214 -3.5830418
v -7.8363153 20.280261 -7.5454126
v -7.8291694 6.0654188 1.2505828
v -7.8266511 24.812138 5.6008993
v -7.8256584 6.442157 -7.572197
v -7.8255161 24.298487 2.2666237
v -7.8244468 18.576229 3.7697428
v -7.8217716 26.218175 3.9338473
v -7.8216475 34.189327 1.1173193
v -7.821184 34.038569 3.5216864
v -7.8204249 18.694661 4.1005065
v -7.8200892 21.646143 -15.977055
v -7.8153301 15.552982 4.4757553
v -7.8132972 30.178818 3.1775342
v -7.8115491 22.295883 -7.9108147
v -7.8105089 21.653313 -17.15335
v -7.8090892 28.118182 -1.5958902
v -7.8081659 9.3590829 -1.8868367
v -7.8069469 26.573769 4.4417409
v -7.8030017 15.347859 1.9939307
v -7.8002499 23.481775 -16.680334
v -7.799374 20.471111 6.5766212
v -7.7976988 21.055902 3.4841649
v -7.7976477 15.814553 5.0293493
v -7.7958704 24.504562 2.5383314
v -7.7931587 20.942508 3.7344511
v -7.7929726 9.6774945 -9.3651422
v -7.792301 21.205883 -7.9478162
v -7.7920492 23.079099 -7.5722189
v -7.7902427 22.708434 -7.8231019
v -7.7886113 25.67894 5.5849943
v -7.7884361 6.268335 1.4086436
v -7.7877171 21.203595 -4.9623516
v -7.7876113 26.71523 4.854774
v -7.7847427 28.346667 -3.2440446
v -7.7844289 20.179884 4.5324263
v -7.7841989 23.7297 -0.27215287
v -7.7826697 33.415168 -4.5123061
v -7.7806077 21.830367 -8.0117956
v -7.7800785 30.422818 3.5273178
v -7.7779982 32.583045 -6.7213372
v -7.7771917 26.245513 3.4124884
v -7.7768559 28.148032 -1.1838425
v -7.776272 23.60759 -16.231387
v -7.7726917 24.272997 -2.8129094
v -7.7719654 22.104676 -15.409361
v -7.7717246 31.114648 3.8929936
v -7.7714837 30.768136 3.735838
v -7.7687392 34.323102 2.6904542
v -7.7668487 25.877959 3.170266
v -7.7663779 23.720127 -6.3410848
v -7.7626772 20.664072 4.1668016
v -7.7609181 21.946536 -15.498356
v -7.7568342 23.982202 -5.5334181
v -7.7546043 19.121975 4.5378022
v -7.7532393 9.9254743 -6.371966
v -7.7491299 15.216807 2.4059164
v -7.7488233 6.4349148 -3.3238487
v -7.7476992 28.260577 -0.68155098
v -7.7469949 23.257993 -7.4552819
v -7.7462868 23.598854 -6.7215343
v -7.7458489 22.027818 -3.6819388
v -7.7456226 24.786991 2.6839251
v -7.7451044 6.1124672 -0.95628595
v -7.7444474 21.776954 -15.658106
v -7.7441372 22.900278 -7.8032207
v -7.7404621 23.612658 -15.883735
v -7.7355022 19.619626 6.6695329
v -7.7352249 6.5785282 1.3767387
v -7.7349001 32.290814 -6.9084944
v -7.7347577 28.939024 1.3288303
v -7.7340205 9.7046987 -3.4946702
v -7.7329913 10.050979 -6.8934106
v -7.7301373 24.151377 1.2956573
v -7.7298381 23.833084 0.60746947
v -7.7281738 29.296159 -7.4501141
v -7.7272687 21.873142 -4.542262
v -7.725714 28.145191 -6.1889383
v -7.7250461 24.197378 -2.2498885
v -7.7240863 10.41138 -9.7604455
v -7.7229184 26.857265 5.1940267
v -7.7214294 10.976354 -8.7021659
v -7.7214075 24.216789 -4.7386838
v -7.7205462 15.60402 0.42066443
v -7.7189732 29.546628 2.9605432
v -7.7189476 21.942388 -4.2907604
v -7.7176885 7.7736142 0.20010967
v -7.7138236 30.047095 -7.3892387
v -7.7134915 25.254505 2.7954844
v -7.7111521 20.182516 -3.1535362
v -7.7107871 31.578641 4.1832686
v -7.7088127 7.1925464 0.87039979
v -7.7064988 10.849934 -9.8835686
v -7.7059514 18.885168 4.3659131
v -7.7054988 26.491523 2.665323
v -7.7046886 11.083013 -9.8882912
v -7.7039405 22.465834 -15.192217
v -7.7033346 34.272363 3.3108707
v -7.7017397 29.145175 2.002823
v -7.7003711 23.790039 0.22170621
v -7.6994624 7.5004909 0.53678939
v -7.6990463 33.7344 4.2687789
v -7.6983383 19.319457 4.632816
v -7.6969478 22.995714 -15.262587
v -7.6962653 28.234799 -0.38315744
v -7.6952507 16.188437 5.6360012
v -7.688842 19.507018 4.6748996
v -7.6875574 19.42088 -7.1621566
v -7.6874844 24.488053 1.704694
v -7.6865318 11.362112 -9.8542075
v -7.6865282 23.521808 -15.549376
v -7.6832946 20.428269 4.397369
v -7.682656 26.873597 2.5919459
v -7.6825027 22.490662 -17.559215
v -7.682499 23.251749 -15.330918
v -7.6811012 5.858816 1.2042346
v -7.6805866 27.489625 4.4860617
v -7.6797545 23.468403 -7.179901
v -7.673386 27.093784 2.6777773
v -7.6731232 6.3009593 -6.3542983
v -7.6729553 8.7100955 -9.0205045
v -7.6682327 19.325635 -0.85951119
v -7.6670685 16.189739 -1.3081006
v -7.6654992 11.621599 -9.3391533
v -7.6647182 26.727968 5.5220897
v -7.6621963 24.616445 5.9420279
v -7.6605211 11.624096 -9.5673887
v -7.6602985 11.534697 -9.7673359
v -7.6600978 21.291729 -17.025879
v -7.6579262 9.8648215 -5.5465604
v -7.6553095 19.699917 4.6833995
v -7.6522621 21.375334 -17.219766
v -7.6515905 24.142899 -1.831131
v -7.6515066 16.978005 -2.9604775
v -7.650481 19.94181 4.6411773
v -7.6472256 24.781444 1.9184587
v -7.6456417 10.112436 -9.7322523
v -7.6449884 27.440134 2.8219312
v -7.64193 29.063689 2.4795691
v -7.6382293 29.548212 3.7499473
v -7.634952 26.198898 5.9530862
v -7.6340907 32.48167 -6.8166485
v -7.6334629 29.827478 3.8715741
v -7.6333462 6.0252654 1.5961639
v -7.631514 15.019161 3.1413958
v -7.6303535 29.13746 3.1540508
v -7.629609 17.717626 6.3386816
v -7.62889 34.107361 3.9921096
v -7.6282331 27.983829 -5.7467521
v -7.6281564 28.000938 -5.1942804
v -7.6264557 33.952869 -0.25723876
v -7.6262878 28.25146 0.24742132
v -7.624182 24.084013 -1.4658219
v -7.621609 18.965346 -6.7524227
v -7.6187368 6.2953498 -2.2047775
v -7.6184777 6.3290074 -5.2905278
v -7.6183609 25.817779 6.1325592
v -7.6140069 6.330438 -2.5886759
v -7.6133135 27.705239 2.8231338
v -7.6110982 21.425884 1.6532072
v -7.61085 15.013832 3.6059157
v -7.6091712 24.133016 0.77839507
v -7.6059121 9.0358625 -9.203368
v -7.604923 27.994832 3.3136808
v -7.6047186 28.111757 4.2843408
v -7.60358 9.8688452 -5.0934217
v -7.6030763 9.3490702 -9.3623758
v -7.6001457 21.980293 -2.2899593
v -7.5994596 15.975306 -0.91708372
v -7.598288 6.2539168 1.7083145
v -7.5981676 29.518055 -7.5233726
v -7.5971348 24.047394 -1.2104007
v -7.5940545 25.3942 6.1517707
v -7.5917735 16.469315 5.9984034
v -7.5872699 33.618713 4.6452575
v -7.5854889 21.151528 -16.838093
v -7.5847699 27.854686 -1.0162234
v -7.5846312 25.902213 1.6991594
v -7.58454 15.325225 1.3080659
v -7.581905 20.965469 -4.9207334
v -7.5818137 34.347886 1.5890253
v -7.5812553 28.627132 3.3570801
v -7.5804634 24.306632 -3.109146
v -7.5794305 18.652196 -6.3413422
v -7.5775911 23.992845 -0.82981436
v -7.5762663 24.082427 0.39713907
v -7.5762335 9.72311 -2.7493406
v -7.5753466 28.49162 1.9383801
v -7.5745072 22.293634 -15.051068
v -7.572781 20.586154 -8.1583929
v -7.572208 28.191105 0.55316152
v -7.5695146 33.988035 4.3705517
v -7.5638942 27.850788 -0.75549562
v -7.5631059 28.322733 1.4451834
v -7.5630657 31.964873 4.6191264
v -7.562938 27.818394 -1.8323499
v -7.5608394 22.75016 6.2914192
v -7.5594198 28.620869 2.77274
v -7.5586935 21.251684 -16.363984
v -7.5575074 32.15209 -6.9566108
v -7.5571095 27.729975 5.018364
v -7.5559088 33.790911 -2.2669121
v -7.5557263 27.777037 -1.4471962
v -7.5556351 11.700161 -9.1118614
v -7.5526935 24.334009 -3.603319
v -7.5508943 26.143264 1.2436851
v -7.5490914 26.359714 1.2039117
v -7.5488578 28.768919 4.2073743
v -7.5470585 28.123116 2.2933991
v -7.5445805 25.171529 1.5454472
v -7.5441279 19.655336 -7.6338096
v -7.5435732 33.83171 -1.7707446
v -7.5434089 6.2732437 -4.3478731
v -7.5433688 22.246736 -17.746821
v -7.5432666 21.088868 -8.3374791
v -7.5428943 24.301388 -4.2392426
v -7.5426024 21.86171 -1.2306286
v -7.5415075 33.205051 4.8046905
v -7.5398433 21.616992 -5.1154142
v -7.5396644 28.087921 -2.9205271
v -7.5395513 15.005618 4.0288027
v -7.5384491 16.838847 6.2186242
v -7.5373834 5.7700904 1.5222923
v -7.5370805 10.353697 -7.3485164
v -7.5370294 27.528542 1.8624793
v -7.5326499 33.478574 -4.3626284
v -7.5324528 33.901696 -0.80076898
v -7.5309455 27.776546 -0.35117595
v -7.5299784 34.410165 2.1556885
v -7.5266208 9.6372202 -2.260976
v -7.521223 29.961033 4.2911144
v -7.5211792 28.143118 -4.0680323
v -7.518223 6.133509 1.8747456
v -7.5115661 6.906936 1.3637242
v -7.5111793 22.742058 -8.2235128
v -7.510588 27.910769 1.6589262
v -7.5103253 17.450364 -4.0892493
v -7.5071756 30.873887 4.5174848
v -7.5068837 21.104101 -16.617097
v -7.5046684 19.124978 0.12662852
v -7.5040771 8.1947156 -8.9107517
v -7.5003618 5.6995897 0.93115659
v -7.5000224 17.875332 -4.9540689
v -7.4995954 27.55376 5.3627115
v -7.4979787 28.114313 1.1668773
v -7.496548 25.346527 1.216032
v -7.4910809 23.866735 -6.0076916
v -7.4898729 5.6801984 1.3013744
v -7.4857634 21.69477 -15.467218
v -7.4839642 20.705192 -4.6209183
v -7.4781321 24.456585 0.61074681
v -7.4771722 15.133948 4.6084695
v -7.4762525 21.507596 -15.734344
v -7.4745409 18.701429 4.0800906
v -7.4737927 26.985713 0.79001724
v -7.4721176 20.002262 -8.0324688
v -7.4715738 21.77046 -4.9616308
v -7.4687709 27.756049 1.3012813
v -7.4678731 18.348974 6.6710949
v -7.4676431 34.431334 2.6790054
v -7.4671796 27.797117 -2.1994783
v -7.4669278 24.072236 -0.50074771
v -7.466749 18.424811 -6.080045
v -7.4646067 15.77517 5.6795118
v -7.4642928 24.100016 -16.001191
v -7.4634023 20.698824 4.0932438
v -7.4618768 23.243756 -15.023032
v -7.4588184 22.940167 -8.1757505
v -7.4577162 27.585107 0.56791687
v -7.4539206 6.8025532 -8.2739467
v -7.4506615 21.180447 -5.1871929
v -7.4506104 9.5310231 -1.9202452
v -7.4504352 23.147616 -7.9982519
v -7.4504097 26.893306 5.9021669
v -7.449125 31.566991 4.7920483
v -7.4483732 34.175875 4.2366696
v -7.4472637 15.534138 5.4069958
v -7.4470922 21.22607 2.5666486
v -7.4458075 5.772569 1.8055326
v -7.4447273 27.455873 0.06746842
v -7.4420521 21.442526 -5.2447928
v -7.4372419 28.0916 -3.9122343
v -7.4371361 23.73346 -15.282522
v -7.4369317 18.872833 6.8411738
v -7.4366653 23.319624 -7.7867536
v -7.4342055 20.101914 -3.0354039
v -7.4342055 23.124314 6.3855425
v -7.4330412 24.166164 -0.03530263
v -7.4328843 6.1860227 -6.2691767
v -7.4295704 29.074296 4.6581333
v -7.4290121 21.587739 0.44901456
v -7.4268953 19.895793 -2.4653831
v -7.4221398 24.181789 -16.297198
v -7.420118 6.3705002 1.9499712
v -7.4199282 15.533887 0.10297543
v -7.41818 18.892205 1.2469898
v -7.4178078 8.538294 -0.62419926
v -7.4175195 24.30889 -2.791676
v -7.4166873 27.107079 0.27425505
v -7.4162895 24.154329 -16.675765
v -7.4137458 15.646939 -0.26464381
v -7.4126801 24.198761 -1.1283046
v -7.4108662 27.423113 -0.56949532
v -7.4080122 6.217288 -3.2275812
v -7.4068115 24.289292 -2.372382
v -7.4059466 14.893713 2.4379745
v -7.4030634 15.325899 5.1795159
v -7.3991656 6.5612797 1.8292277
v -7.3985561 21.868739 -15.095794
v -7.3972897 28.057117 -3.4621742
v -7.3968408 19.02288 6.9251804
v -7.3967751 27.269563 -0.28960346
v -7.3957058 5.9136422 2.0570616
v -7.3950561 5.8601714 -0.67577912
v -7.3908992 20.428582 -4.0486821
v -7.3902569 23.53428 -7.442782
v -7.3888737 24.877829 0.50105611
v -7.3870927 18.889285 4.3697853
v -7.3854102 33.89791 -1.2821081
v -7.3845015 22.466641 -8.4793702
v -7.3793081 24.189171 -4.7376071
v -7.3729578 19.726464 -7.9166102
v -7.3703629 10.004238 -3.8615796
v -7.3667644 20.105058 7.0714092
v -7.3664688 18.648765 2.6429747
v -7.3662352 34.397676 3.4005268
v -7.3643921 29.497702 4.7783513
v -7.3631841 27.474432 5.79077
v -7.3624798 19.276595 4.6614691
v -7.3624688 32.897181 -6.4634014
v -7.359936 26.958917 -0.17637994
v -7.3595491 14.779248 3.0203566
v -7.3589141 25.589476 0.26484636
v -7.3568448 18.60735 3.7181848
v -7.356728 25.08067 0.4010916
v -7.3564105 23.795155 -6.4747735
v -7.3548448 11.894075 -10.055883
v -7.3542536 33.836655 4.9943569
v -7.3531112 27.423703 -1.3007357
v -7.3513886 24.297702 -2.0119488
v -7.3513631 12.045794 -9.7552412
v -7.3439069 19.074508 4.543408
v -7.3424982 22.052597 6.6857882
v -7.3420785 20.173158 4.5831595
v -7.3402245 23.881727 -17.473932
v -7.3399507 18.111831 -5.6017825
v -7.3388048 6.1208449 2.1678107
v -7.3383011 24.137039 -15.5828
v -7.3374654 34.085204 4.7295524
v -7.3339508 18.589419 3.2523602
v -7.3338377 24.024034 -15.353645
v -7.3307866 33.165226 -5.9189953
v -7.3300494 19.488924 4.7188445
v -7.3283924 22.038335 -14.821421
v -7.3258961 23.703786 -6.970275
v -7.3255531 32.668427 -6.705403
v -7.3252939 21.109875 6.9809719
v -7.3227976 32.145647 5.1548555
v -7.3226699 32.454882 -6.8373928
v -7.3216881 22.529449 6.6118837
v -7.3214728 21.284009 -17.776107
v -7.3213524 24.295717 6.4388778
v -7.3208049 24.295965 -1.665782
v -7.3199181 20.477157 4.3460884
v -7.3189144 19.892831 4.7020016
v -7.318867 23.788431 -15.090548
v -7.318586 20.965578 -17.601991
v -7.3166882 20.784408 -17.30434
v -7.3153926 29.680302 -7.5787262
v -7.3145093 9.9052609 -2.5613166
v -7.3125313 12.135609 -9.4422127
v -7.3101444 9.4814888 -9.7059313
v -7.3086736 23.984322 -5.535898
v -7.307951 20.732015 -17.110723
v -7.2996409 6.1679622 -5.2855333
v -7.2996226 7.1959966 -8.5559992
v -7.2995022 10.237329 -6.2489907
v -7.2970898 20.74731 -16.808554
v -7.2968307 30.728589 -7.1045841
v -7.2962358 19.681231 4.7331181
v -7.2943161 22.235859 -14.650378
v -7.291838 14.723492 3.5521388
v -7.2894037 25.529781 6.6677081
v -7.2856738 29.154359 5.2105996
v -7.284287 27.223764 -1.0833104
v -7.2828782 5.8775038 2.269777
v -7.2819439 11.958141 -8.895073
v -7.281933 21.689883 -0.42817714
v -7.2797469 15.239735 0.88591974
v -7.2795169 27.404866 -1.7083838
v -7.2781483 24.352503 -0.89271713
v -7.2776337 10.04604 -3.1013705
v -7.2724477 30.220628 5.0447725
v -7.2724075 21.010639 -16.246218
v -7.2721849 19.538166 7.1616019
v -7.2710061 19.256181 -7.6655722
v -7.2659842 24.44591 -0.53538794
v -7.2626375 16.027431 6.1855515
v -7.2611156 31.16741 5.1791874
v -7.2582981 26.86753 6.24904
v -7.2576047 10.112691 -4.7488954
v -7.2556814 28.72062 5.5750382
v -7.2546777 34.338976 4.1062656
v -7.2506887 21.940418 -18.089828
v -7.2498675 27.980278 5.8739263
v -7.2468676 12.127128 -9.1171716
v -7.2467727 23.611704 6.6247887
v -7.2413019 24.368592 -1.4665208
v -7.2399589 20.768176 3.9076504
v -7.2380063 20.234234 -8.5038317
v -7.2328859 30.714418 5.1960194
v -7.2321341 5.5187517 1.6853146
v -7.2290429 9.3997094 -1.6122605
v -7.2269772 16.466557 6.4579507
v -7.2266634 33.390286 5.3914193
v -7.225594 27.334383 6.1106762
v -7.2242692 23.304847 -14.695584
v -7.223813 5.6964802 -0.13526166
v -7.222751 21.643351 -8.7817656
v -7.222313 8.3203259 -0.26285368
v -7.2219043 19.557906 -8.0365782
v -7.2212692 7.9287616 0.30784601
v -7.2201196 10.772736 -7.528847
v -7.2194298 6.3033096 2.2315583
v -7.2158605 22.443817 -14.472131
v -7.2122182 14.701328 4.0298392
v -7.2106197 26.241265 6.6147961
v -7.2103423 17.442558 6.7421381
v -7.2031782 28.359246 -7.1514486
v -7.2014446 11.408062 -10.533956
v -7.2006161 15.613973 5.9164734
v -7.1988826 27.851549 -4.3390155
v -7.1982512 7.383902 1.0818999
v -7.1973205 20.592219 7.2099956
v -7.1959483 10.197642 -5.406452
v -7.1949811 31.941678 -6.9485251
v -7.1931235 29.622872 5.2160777
v -7.1896016 5.5169808 1.9495278
v -7.189379 34.314894 4.5827106
v -7.1886199 29.95176 -7.5085589
v -7.1836126 28.034495 -6.738505
v -7.1812842 15.342254 5.6359866
v -7.1794703 31.485503 -6.9709592
v -7.1776674 11.881451 -8.6269146
v -7.1772331 33.020271 -6.3130979
v -7.1740762 18.581596 -6.731651
v -7.1729996 11.228108 -8.0596474
v -7.1717295 11.636692 -10.556545
v -7.1710105 26.875158 -1.0272671
v -7.1690653 23.579858 -18.115718
v -7.168631 27.082594 -1.3517353
v -7.16635 34.471748 2.6015188
v -7.1645726 11.837042 -10.478713
v -7.1640617 9.8720842 -2.2086352
v -7.162569 6.8771197 1.7675311
v -7.1625434 25.87231 6.800415
v -7.1621931 5.9174273 2.5031182
v -7.1613683 33.892693 -2.1608746
v -7.1596019 21.848089 -1.6557364
v -7.1559413 23.728906 -14.830077
v -7.1551348 26.150576 -0.55765053
v -7.1513246 21.283514 -15.605105
v -7.1509487 23.199553 -8.2746237
v -7.1497844 21.131745 -15.85272
v -7.148226 24.387943 -17.31104
v -7.1458429 34.215884 0.37368489
v -7.1442443 19.006947 -7.5404108
v -7.1441567 23.221362 -18.387589
v -7.1440947 11.084351 -10.54287
v -7.1366531 34.2646 4.986846
v -7.1340364 28.62332 -7.4337529
v -7.133821 34.47496 2.0099762
v -7.1333794 33.696187 -3.4480283
v -7.1323576 26.522945 -0.82747496
v -7.1317663 25.171222 -0.40000036
v -7.1294707 24.847118 -0.51755779
v -7.1294087 34.155276 5.2367454
v -7.1263503 25.46256 -0.43790699
v -7.1253686 17.004501 -3.2219499
v -7.1226314 18.74068 4.0306786
v -7.1181971 23.368275 -8.0213411
v -7.1151935 24.360479 -3.4639661
v -7.1108906 33.951858 5.4689588
v -7.10923 22.992531 6.8362542
v -7.1074746 16.636491 -2.5663275
v -7.1068505 28.839397 -7.5676314
v -7.1063979 31.357279 5.5216883
v -7.1049308 27.755553 -6.3426232
v -7.1043286 18.688103 7.1884009
v -7.1041023 17.49017 -4.34726
v -7.1027921 14.701072 2.3207346
v -7.0972265 6.5964728 2.1651264
v -7.0935914 24.412792 -2.2928297
v -7.0935367 17.147773 6.7828677
v -7.0873616 23.924043 -5.9808597
v -7.0869455 5.4659962 2.3410228
v -7.0852339 14.82233 4.8497303
v -7.0820076 23.507075 -7.7642484
v -7.0798872 22.871425 -18.609758
v -7.0794638 24.32941 -3.828089
v -7.0751427 18.768488 -7.2552252
v -7.0741537 24.40919 -2.625181
v -7.0728325 22.621789 -18.633486
v -7.0722121 33.807184 -2.796957
v -7.070869 20.460777 -17.429651
v -7.068734 21.614742 -14.910208
v -7.0655953 24.482782 -1.9114278
v -7.0655442 18.902372 4.3073844
v -7.0626684 17.838247 6.980826
v -7.0613545 32.45565 5.7115335
v -7.0596793 14.569211 2.9259286
v -7.0595114 24.849234 6.8884727
v -7.057245 29.061066 5.7727483
v -7.0532633 15.295676 0.38456618
v -7.0489641 6.3519922 2.4561112
v -7.047975 5.6032811 2.6674781
v -7.0465042 8.3367834 -9.2060157
v -7.0421539 27.57871 -5.9481319
v -7.0393912 20.602938 4.0997912
v -7.0376175 19.087957 4.500912
v -7.0372927 20.238126 -3.6735629
v -7.036789 17.747304 -5.0192472
v -7.0357087 20.493815 -17.65295
v -7.0294314 6.3381164 -8.1979948
v -7.0251942 27.078772 -1.7633286
v -7.0175337 19.27887 4.6190461
v -7.0172052 19.930293 4.6457101
v -7.0168549 6.0003276 2.7373954
v -7.0165008 24.265223 -4.1958944
v -7.0162855 23.665561 -7.364602
v -7.0140264 24.660425 -1.3983991
v -7.0137089 20.364373 -17.231737
v -7.0125739 24.397457 -3.1271185
v -7.0108549 24.981371 -0.84945836
v -7.0077418 5.7712291 2.8059861
v -7.0076396 32.486814 -6.7949078
v -7.0057564 15.494675 -0.15688739
v -7.0054352 19.716776 -1.8506016
v -7.0042053 10.649468 -6.6707792
v -7.0030521 16.213431 -1.7903338
v -7.0026615 19.480657 4.6749909
v -7.0005703 24.26689 -15.034277
v -6.9997784 15.819811 6.2659304
v -6.9985119 5.6852371 -0.94836266
v -6.9975922 19.87185 -8.6156921
v -6.9968404 21.800942 -14.540233
v -6.9948806 20.361814 -17.022227
v -6.9928806 20.429848 4.312596
v -6.9927784 29.223623 -7.701112
v -6.9914901 32.657179 -6.710049
v -6.9882639 10.485065 -6.0643681
v -6.9881033 5.3680623 1.4156745
v -6.9851763 24.175822 -17.96882
v -6.9830157 5.9940927 -3.4899896
v -6.9828478 19.036024 0.95820017
v -6.9820522 21.211753 -15.411862
v -6.9820084 28.59599 6.028998
v -6.9818916 5.4379768 2.6497392
v -6.9817493 21.96384 -3.5269109
v -6.9810851 6.0987702 -7.9035629
v -6.9798479 20.167812 4.5186162
v -6.9776545 19.701052 4.6799872
v -6.9769428 24.005813 -14.745151
v -6.9765815 20.927692 7.362571
v -6.9753662 22.307045 -9.0867047
v -6.9725487 27.494702 -5.5741733
v -6.9720122 20.456793 -16.575287
v -6.9705633 24.835293 -1.1643682
v -6.968337 21.734689 -9.16133
v -6.9636473 30.550817 -7.2077219
v -6.9620779 22.605751 -9.0275245
v -6.9620013 21.028179 -9.1378849
v -6.9604575 33.941508 5.7511463
v -6.9597312 34.422013 3.9534201
v -6.9562386 19.98138 -2.7267094
v -6.9546254 20.436073 7.4984896
v -6.9508043 24.508647 7.0467488
v -6.9481766 6.0372748 -5.0941662
v -6.9481474 21.982166 -14.271264
v -6.9470963 22.832246 -8.9198611
v -6.9460379 20.587636 -16.224256
v -6.9430927 26.580853 -1.3499944
v -6.9421255 32.832667 -6.5728548
v -6.9412788 9.3028279 -9.8773569
v -6.9408445 24.64842 -1.6543423
v -6.9403263 23.840411 -6.77172
v -6.9398007 22.283322 -14.074614
v -6.9377168 24.747593 -15.939798
v -6.9367898 22.824423 -14.090443
v -6.9365562 34.359406 5.2769896
v -6.935684 15.08982 5.6639973
v -6.9342096 21.636386 -5.4480849
v -6.9316694 12.428651 -9.1886144
v -6.9298081 27.516778 6.3893162
v -6.924622 15.906752 -1.1443738
v -6.9232388 20.58201 -18.001627
v -6.9197827 34.166877 5.6368224
v -6.9191841 29.731762 5.8698533
v -6.9177608 8.7563123 -0.67868604
v -6.9172827 33.6365 -4.0390727
v -6.9161294 9.8548626 -1.9971935
v -6.9135856 23.297343 7.1461786
v -6.9125564 34.383267 0.92575518
v -6.9086477 27.232819 -2.5180633
v -6.9045091 21.79284 -5.2620444
v -6.9036843 34.136561 -0.27646853
v -6.9011514 10.480287 -5.5305678
v -6.8995055 11.694098 -10.985098
v -6.899469 34.065708 -0.84919376
v -6.8973558 10.235253 -10.445644
v -6.8963339 21.766769 -18.503502
v -6.8961113 12.336428 -8.7144705
v -6.8907136 9.0635342 -1.1122719
v -6.889834 34.009851 -1.8349795
v -6.8888377 21.226577 -5.5001374
v -6.8854107 27.110746 6.5921211
v -6.8834946 22.530677 -13.934786
v -6.8834216 34.446621 4.3374973
v -6.8804947 25.264973 -1.0874911
v -6.8790056 24.058165 7.219178
v -6.8787209 31.089988 -6.9978696
v -6.8783122 32.326711 -6.8251265
v -6.8781188 10.446024 -2.9771544
v -6.8768816 11.356883 -10.959833
v -6.8763159 5.894021 -7.2147875
v -6.8759764 23.133459 -8.6892463
v -6.8748122 26.799539 -1.7347194
v -6.8746991 5.5495959 3.0103275
v -6.8726225 16.32892 6.6607191
v -6.872148 31.288835 -6.9537441
v -6.870794 33.385491 -5.4099538
v -6.8681554 34.468922 4.8059204
v -6.8669035 24.626813 -15.360598
v -6.8668232 10.29986 -2.5583458
v -6.8666663 25.765405 -1.1171751
v -6.862889 23.812567 -14.457808
v -6.8619328 22.436296 -18.911043
v -6.8599547 5.2153286 2.4047485
v -6.8597759 32.56724 6.0829611
v -6.8567248 28.260434 6.2516531
v -6.8562941 20.63757 -9.2320611
v -6.8552066 23.216213 -14.114184
v -6.8519803 23.701767 7.2857249
v -6.8472395 9.7833778 -10.254255
v -6.8470278 12.181539 -8.3670664
v -6.8435424 11.9094 -11.025247
v -6.8428855 27.467523 -3.371622
v -6.8428636 23.013622 -8.9016934
v -6.8414074 25.277191 7.1871381
v -6.8403563 16.584113 6.7949516
v -6.8332432 22.701719 -9.2447928
v -6.8306702 10.502896 -4.9749574
v -6.829809 5.3472636 3.0032783
v -6.8282688 5.7311642 3.0827722
v -6.8281922 29.955853 6.0312389
v -6.8258455 12.134484 -10.934443
v -6.8256192 30.370026 6.0295746
v -6.8255207 10.516279 -4.7088044
v -6.8238747 21.458625 -5.5819214
v -6.8235243 24.694305 -17.654718
v -6.8223966 30.19063 -7.4611176
v -6.8221886 17.975565 7.2983088
v -6.8200098 29.231353 6.1280629
v -6.8184733 17.85337 -5.5603048
v -6.8183747 22.909676 -18.958425
v -6.8140281 12.308461 -10.777649
v -6.8137069 22.159172 -18.861232
v -6.8132872 5.918998 -7.6286035
v -6.8100792 23.305344 -18.839435
v -6.8037581 7.5149543 1.2536448
v -6.8012544 24.484189 -2.9741526
v -6.7989844 5.1841135 2.8078857
v -6.7978129 20.971533 3.0145337
v -6.7948786 33.274262 -5.8765686
v -6.7948494 27.531687 -4.0132335
v -6.7941778 24.589583 -2.3892322
v -6.7939552 34.509883 5.1353484
v -6.7931815 31.071802 6.1304643
v -6.7915757 6.9533727 2.0691418
v -6.7890246 21.007638 -5.3820581
v -6.7862509 26.735752 6.8786845
v -6.781605 10.154385 -2.2513392
v -6.7784809 22.673593 -19.034652
v -6.778386 33.681784 6.1973616
v -6.7743605 22.700661 -13.701664
v -6.7725904 25.058039 -16.582603
v -6.7724153 20.099481 -17.754145
v -6.7717255 14.512604 2.338791
v -6.7694299 11.273042 -7.2785662
v -6.767835 24.541978 -2.7394739
v -6.7652401 25.033768 -1.5501789
v -6.762419 21.303271 1.2636155
v -6.7616197 20.816644 3.4935407
v -6.75643 34.507806 5.4211052
v -6.7549519 23.403417 -8.2677588
v -6.7549409 22.994883 -13.773699
v -6.7534227 21.89598 -2.9329869
v -6.7527001 18.110919 -6.3379626
v -6.7520103 8.7732948 -9.6723623
v -6.7500249 5.9460831 -5.4166162
v -6.7499592 6.1520613 2.9988896
v -6.7492658 20.704079 -18.313166
v -6.7486819 24.748534 -2.0808023
v -6.7476563 14.388041 3.0204862
v -6.7473534 18.975625 4.2367791
v -6.7460432 18.855804 4.0214743
v -6.746014 22.234854 -13.718993
v -6.7372075 17.475358 -4.5178316
v -6.7368936 5.8429749 -3.0524713
v -6.7367951 20.75392 -15.534349
v -6.7325543 12.494186 -10.588094
v -6.7260105 20.102045 -17.940791
v -6.7259156 24.011309 -5.2773691
v -6.725693 21.921111 -4.9764081
v -6.7248244 22.193152 -9.6405815
v -6.7243864 24.088765 -18.538617
v -6.7231748 19.297471 4.5155724
v -6.7230544 5.66159 -1.68028
v -6.7215836 19.120527 4.3930114
v -6.7188317 5.0665383 2.3635116
v -6.7176274 20.811683 -5.1962165
v -6.7171529 5.1340537 1.9122288
v -6.7102114 17.564993 7.2591521
v -6.7083683 18.451652 7.6252185
v -6.7057844 18.72729 3.306378
v -6.7057552 5.0840705 3.1550964
v -6.7046056 19.206614 -8.3793765
v -6.7037041 19.987861 -17.329104
v -6.7028939 5.2868403 3.3935652
v -6.7007151 24.957781 7.3991181
v -6.69904 21.771992 -18.747351
v -6.6962443 20.12127 4.4294308
v -6.6954779 19.89764 4.5392219
v -6.694759 21.494471 -9.7299312
v -6.6945327 19.945284 -17.567336
v -6.6929488 15.213822 0.37794033
v -6.6909269 12.628308 -10.136351
v -6.690467 11.087282 -6.7302094
v -6.6901714 31.861877 6.4211006
v -6.689697 6.1614805 -8.2205877
v -6.6893466 24.273146 -14.582254
v -6.6891386 34.475706 5.7842044
v -6.6876824 17.163658 7.1260255
v -6.6875838 27.387584 -3.6733494
v -6.6860473 21.920475 -13.797184
v -6.6822664 23.448575 -13.909309
v -6.6811094 5.7473808 -2.4429197
v -6.6796241 29.844848 -7.6985427
v -6.6761934 19.690344 4.5777544
v -6.6743066 15.314171 6.123614
v -6.6722227 4.9901931 2.7280543
v -6.671354 10.719957 -3.7216118
v -6.6708613 10.838835 -5.9607029
v -6.6702227 21.185738 -14.782548
v -6.6697446 11.953067 -7.800228
v -6.6694088 19.492468 4.5534043
v -6.6634198 25.183925 -16.373807
v -6.6633468 24.149847 -4.6007871
v -6.6608651 23.424158 7.5867516
v -6.6601534 18.787603 3.7439985
v -6.6582009 22.689658 -9.6897764
v -6.6577921 12.643853 -9.5957899
v -6.6558943 24.960381 -17.570061
v -6.6541024 21.966251 -4.5825993
v -6.6517082 23.08318 -9.1953662
v -6.6503031 9.4160022 -1.4866648
v -6.6498469 20.01965 -16.993934
v -6.6465586 20.269634 -18.275812
v -6.6452302 21.611546 -14.050021
v -6.6448579 22.989066 -13.452883
v -6.644701 5.9722731 -7.9587814
v -6.6430295 20.524468 -15.619374
v -6.6413616 27.142633 -3.1146077
v -6.6378397 22.423071 -13.303858
v -6.6338945 12.578058 -8.9532678
v -6.6336281 24.294622 -4.0597039
v -6.6330186 20.342851 -15.957544
v -6.6289821 25.581554 7.3850015
v -6.6269237 26.291246 -1.8360579
v -6.6256646 22.482801 -9.9974143
v -6.6254347 10.735884 -3.4623256
v -6.6236355 20.416158 4.1272435
v -6.623453 30.998624 6.4111043
v -6.6229311 5.6712792 3.4867907
v -6.6212888 15.598132 -0.55920709
v -6.6204275 24.770186 -15.135834
v -6.6196464 29.594549 -7.7858339
v -6.6163107 10.985018 -6.1931098
v -6.611537 14.263447 4.0229707
v -6.6084276 23.52419 -8.028529
v -6.60611 20.639362 3.7688268
v -6.6060444 4.949542 3.5122759
v -6.6028765 21.247501 -9.9032472
v -6.6011977 18.81629 2.5677143
v -6.6010115 11.188365 -11.208747
v -6.600851 25.86726 -1.7166064
v -6.5994641 24.039145 -14.23694
v -6.5985992 22.979818 -9.5978884
v -6.5973145 22.602517 -13.116058
v -6.5972853 16.289704 -2.086638
v -6.5957087 22.338394 7.4060342
v -6.5946174 5.7916195 -6.3870918
v -6.5925591 23.327624 -8.6739581
v -6.5918145 20.43588 -9.5804105
v -6.5906795 4.8729071 3.2642378
v -6.589508 21.923062 7.4462309
v -6.5891394 24.625595 -18.270976
v -6.5874715 11.761089 -11.383403
v -6.5863803 24.558874 -14.752887
v -6.5863182 21.32042 -18.683412
v -6.5848219 14.290223 4.4702444
v -6.5842307 12.523958 -10.876382
v -6.583238 14.461262 5.0674657
v -6.5819862 26.482328 -2.086711
v -6.5789862 8.4567696 -9.5741587
v -6.5783767 12.355677 -11.145277
v -6.5755556 24.383746 -3.7491663
v -6.574395 34.084 6.5206326
v -6.5742417 23.253066 -8.941892
v -6.5721614 10.71723 -3.1295875
v -6.567833 10.618249 -2.8217342
v -6.5672272 21.89964 -10.242436
v -6.5634352 29.497046 6.4034584
v -6.5624279 21.815016 -18.978624
v -6.5611761 26.786357 -2.5749041
v -6.5610301 22.751857 -10.366568
v -6.5568805 22.944755 -9.9590679
v -6.5534681 4.9838396 3.7399365
v -6.5534645 5.2305415 3.7872354
v -6.5532747 19.987678 -9.3847296
v -6.5481507 27.764958 -6.8683543
v -6.5479682 23.131896 -9.4119556
v -6.5477638 8.1165338 0.63567361
v -6.5444719 22.685668 7.5160333
v -6.5423588 10.832428 -4.2791091
v -6.5422675 30.965423 -7.0571739
v -6.5418661 18.13763 7.6985974
v -6.5403223 34.503069 2.5143115
v -6.539304 22.106912 -13.11981
v -6.538169 6.4652175 3.008718
v -6.5373332 21.833042 -2.570895
v -6.5361033 19.505594 -8.9853533
v -6.5356179 28.121536 -7.272809
v -6.5290012 11.951695 -11.441735
v -6.5286618 19.624182 -1.3404817
v -6.5285122 12.220699 -11.349668
v -6.5272859 28.585508 6.4749359
v -6.526983 32.873535 -6.5137969
v -6.5259611 23.635653 -13.70424
v -6.5254209 14.668643 1.6343516
v -6.5246582 30.107667 -7.628202
v -6.5234903 23.027706 -12.971907
v -6.5207932 22.060326 -19.183378
v -6.518764 23.379836 -19.138779
v -6.51714 34.594109 6.0604138
v -6.5132495 24.487702 -3.4456396
v -6.5131254 25.2063 7.6067624
v -6.5106181 21.653212 -13.568708
v -6.5106181 23.329371 -13.258302
v -6.5058226 34.564981 4.6092286
v -6.5037204 19.331854 -0.16203881
v -6.5018043 32.654382 -6.6303544
v -6.5010087 14.443133 2.254726
v -6.4998153 21.659054 -5.7265187
v -6.4986474 20.809131 7.9229752
v -6.4976693 12.36571 -8.0248721
v -6.4936037 8.4632481 0.06386261
v -6.491549 27.333301 -6.2743025
v -6.4896037 21.207712 1.4173789
v -6.489319 30.038128 6.50887
v -6.4871439 6.5402315 -8.6478068
v -6.4856767 14.850626 5.844328
v -6.4854286 34.433687 6.4922862
v -6.4834468 17.136968 -3.6364957
v -6.4813264 23.200169 -10.63975
v -6.4795089 25.084057 -2.2568994
v -6.4781622 22.672125 -10.944921
v -6.477571 27.523123 -6.6285259
v -6.475487 34.665261 5.1847786
v -6.4740089 12.667314 -10.734573
v -6.4736294 30.678469 -7.2428457
v -6.4731951 24.66875 -2.9663881
v -6.4726622 21.149273 -10.189714
v -6.472582 23.764581 8.0558974
v -6.4704396 23.186631 -9.8881123
v -6.4699323 12.497705 -8.2781675
v -6.466863 34.399665 0.59911187
v -6.4663813 24.582666 -3.2061434
v -6.461958 22.958403 -12.422988
v -6.4618521 10.509636 -2.5593549
v -6.4611039 23.954919 -18.950784
v -6.4603266 8.3584196 0.28835894
v -6.4602645 22.152848 -12.687919
v -6.4571222 19.510553 -17.876974
v -6.4564179 7.6001393 1.5582591
v -6.4548777 22.377025 -19.395989
v -6.454666 5.7675558 -7.4661358
v -6.4538814 22.617794 -12.344143
v -6.4535858 26.837519 -2.9739355
v -6.4532281 25.476145 -17.052063
v -6.4524836 27.169855 -5.0550644
v -6.449761 23.021647 -11.293148
v -6.4481624 10.247544 -2.2304744
v -6.445834 24.798258 -2.7311254
v -6.4453851 21.704838 -10.62663
v -6.4438742 19.042305 1.4961118
v -6.4426625 22.741459 -11.579129
v -6.4409581 31.582476 -6.8625861
v -6.4398085 24.067091 8.1241779
v -6.439064 22.264207 -10.953523
v -6.4364107 19.615091 -18.209542
v -6.4354472 34.463836 3.4901046
v -6.4346297 19.306371 4.3263368
v -6.4343231 4.732963 3.6177258
v -6.4342866 6.9325946 2.6047067
v -6.4332575 19.063054 4.0892913
v -6.4322392 21.508556 -18.954084
v -6.4296808 21.558691 -0.74084976
v -6.4280714 25.212478 -17.680997
v -6.4263123 27.184134 -5.9583781
v -6.4247502 34.135258 -1.7636279
v -6.4226481 21.375833 0.40580689
v -6.4219291 23.101946 -11.859978
v -6.4219035 28.050462 6.6820583
v -6.4181408 5.3833838 -0.97976568
v -6.4169693 23.641164 -13.355094
v -6.4167503 19.555912 -17.323772
v -6.415889 7.4393259 -9.0473382
v -6.415889 31.178367 -6.9810577
v -6.4124802 26.382134 7.3943445
v -6.4082759 19.950179 4.3584935
v -6.4071263 31.803942 -6.8157543
v -6.4044584 5.1149425 4.0799045
v -6.4023161 24.333966 8.142404
v -6.4007979 17.588772 7.5711459
v -6.3993782 4.7372294 3.8548406
v -6.398838 31.37542 -6.9127608
v -6.3988234 19.544006 -0.95245386
v -6.3984621 4.8194623 2.5433642
v -6.3983745 14.285726 2.8537047
v -6.3970132 17.685471 -5.4971921
v -6.3968928 27.111052 -5.3117648
v -6.3963928 19.699408 -16.985457
v -6.3958454 19.412918 -17.598079
v -6.3936665 4.8710659 4.0344377
v -6.3932395 12.18534 -7.4724533
v -6.3921082 21.842089 -19.193489
v -6.3911264 23.430867 -10.34766
v -6.3903089 34.089175 -2.1849219
v -6.3899001 27.111064 -5.6610247
v -6.3891593 11.00408 -4.5151783
v -6.387933 25.787192 -2.2474177
v -6.3868199 6.2362509 -8.4638704
v -6.385933 19.713839 4.4037777
v -6.3857615 16.908051 -3.1141296
v -6.3849987 11.07936 -5.147487
v -6.3848527 20.047519 -3.2825771
v -6.384579 12.817898 -10.269768
v -6.3837798 21.829341 -12.778788
v -6.3834257 23.429552 -12.488527
v -6.3834038 26.184441 -2.4134656
v -6.3829513 18.803641 8.1611082
v -6.3797542 14.585536 5.6079613
v -6.379017 34.756861 5.6554901
v -6.3786046 21.950089 -12.381325
v -6.3743455 30.687991 6.7460907
v -6.3729076 21.645292 -1.4056253
v -6.3703346 22.117427 -19.423848
v -6.3700572 20.419779 -9.9407396
v -6.3693456 34.782728 5.9299185
v -6.3681303 11.058046 -4.8045281
v -6.3676996 25.429883 -2.2953917
v -6.3668711 20.125972 -3.7001065
v -6.3660792 25.522687 -16.261386
v -6.3645719 20.179514 4.186035
v -6.3645609 34.531883 1.5420695
v -6.3619405 23.356347 -9.6550595
v -6.3604953 5.9548435 -8.1174316
v -6.3581194 22.033483 -11.681295
v -6.3570281 21.765368 -11.028931
v -6.3551741 19.584853 -9.3928938
v -6.3531194 18.185881 -7.0727066
v -6.3512545 19.945074 -18.587161
v -6.3510866 5.4627718 4.0183795
v -6.3507508 18.939034 3.7374037
v -6.3492362 24.111016 -4.8506828
v -6.3491888 15.37685 -0.10725459
v -6.3478786 9.9734821 -10.855323
v -6.347499 23.469376 -11.376932
v -6.3457691 19.108706 8.2676001
v -6.3453056 12.822635 -9.8090199
v -6.3447326 11.643885 -6.5287968
v -6.3441706 34.50552 6.8441592
v -6.3439589 24.374763 -18.842278
v -6.3432655 15.968533 -1.6583824
v -6.3411962 8.7378791 -0.35017778
v -6.3410027 18.51394 -7.8619775
v -6.3401743 21.384066 -10.690494
v -6.3381305 23.55073 -10.905277
v -6.3380794 23.679586 -12.78043
v -6.3372692 23.367593 -9.4304008
v -6.3367035 5.048944 1.2789293
v -6.3365648 19.388501 -0.2458374
v -6.3338386 27.176574 7.156434
v -6.3336707 19.497055 4.3337272
v -6.3305612 24.999791 -2.704642
v -6.3283568 24.19966 -4.5187914
v -6.3277583 32.715872 7.0174935
v -6.3268861 26.484234 -2.7908585
v -6.3256744 19.152806 -17.926882
v -6.3226598 5.8099259 -7.7878047
v -6.3201708 19.264754 -18.210801
v -6.3181708 33.643558 -4.7604099
v -6.3181051 24.406326 -14.174688
v -6.3158424 24.015663 -5.377434
v -6.3149044 9.1268439 -10.344203
v -6.3135614 28.983237 -7.8532312
v -6.3134555 10.943439 -3.6502456
v -6.3130723 23.822527 -7.1565946
v -6.3085359 4.5883611 3.3465401
v -6.3071307 32.154205 7.1376531
v -6.3069629 11.034957 -4.203283
v -6.3055395 33.167894 -6.2175603
v -6.3035906 29.350944 -7.9071833
v -6.2995104 21.870453 -5.5207668
v -6.2985213 33.199116 7.0468692
v -6.295963 23.399074 -9.1706511
v -6.2954885 28.327313 -7.5613686
v -6.2926199 19.962205 8.3145632
v -6.2880616 23.500131 -8.5125068
v -6.2865798 18.887593 -8.6069258
v -6.2823499 27.086219 -4.6019185
v -6.2819813 21.725959 -11.850833
v -6.2806091 5.4602481 -1.9727886
v -6.2789704 28.655573 -7.7465168
v -6.2776857 31.694034 7.1825652
v -6.2764485 18.647454 -8.2282719
v -6.2748427 10.983374 -11.395297
v -6.2736493 11.767235 -11.665778
v -6.2734303 19.720148 -16.58743
v -6.2731931 24.355809 -4.0446639
v -6.2709851 20.60352 -5.1238229
v -6.2702734 23.937032 -6.6437776
v -6.2701785 32.052009 -6.7495906
v -6.2692515 34.843727 6.4459143
v -6.2684887 6.7493534 3.0237033
v -6.2675289 11.349423 -5.5585238
v -6.2643209 20.242477 -4.2010203
v -6.2634778 21.687328 -12.339506
v -6.2601421 23.645063 -10.497487
v -6.2598903 33.79865 7.148029
v -6.2565326 12.404271 -11.551741
v -6.2547224 21.015667 -5.7507959
v -6.2543429 4.8551007 4.4697517
v -6.2495728 5.9882675 3.7167396
v -6.2494305 23.454198 -8.9400873
v -6.2473721 12.571597 -11.319331
v -6.2450656 18.411343 8.1940532
v -6.2433831 21.5996 -11.512338
v -6.2425656 34.815216 6.6948174
v -6.2421057 21.594979 -19.271663
v -6.2410473 5.6597752 -3.8807547
v -6.2383868 18.937001 2.4243287
v -6.2382517 12.022582 -6.8669638
v -6.237832 19.483527 -18.589424
v -6.235697 25.826752 -17.098339
v -6.2342481 10.686957 -2.7821359
v -6.2318248 29.854852 -7.8938294
v -6.2313467 19.833038 -16.102925
v -6.2310803 24.74858 -18.675736
v -6.2309452 21.915239 -19.494866
v -6.2292482 29.631346 -7.9399969
v -6.2286898 34.278093 7.1844265
v -6.2277044 19.910711 -2.6156263
v -6.2252409 21.352851 -11.010806
v -6.2249781 5.6491512 -4.4339107
v -6.2248285 12.682511 -8.5962324
v -6.2246716 19.806838 -9.7799745
v -6.2238285 17.820961 -6.1304826
v -6.2236716 27.584235 -6.9890722
v -6.2226168 15.027167 0.73148487
v -6.2199818 19.819476 -2.1434331
v -6.2185147 4.4671331 3.7671187
v -6.2182811 21.013642 -13.771484
v -6.2167556 18.344793 -7.6681488
v -6.2165621 8.1514122 1.0919199
v -6.2164746 18.906743 2.9541582
v -6.2156351 21.050402 -10.624544
v -6.215387 34.353702 0.14397327
v -6.2150293 15.773627 6.7871013
v -6.2147593 14.042524 4.2099509
v -6.2139709 4.7454209 2.4341278
v -6.2124527 24.524414 -3.6658641
v -6.2090805 12.227918 -11.736418
v -6.2089199 30.625614 -7.4131655
v -6.2077411 23.912472 -11.814838
v -6.2068177 4.4617444 4.0273794
v -6.2051827 19.423958 8.4457336
v -6.2035988 34.555879 7.130624
v -6.2032812 21.880055 8.0097044
v -6.2031243 27.836968 -7.2440793
v -6.2027192 10.857906 -3.1983132
v -6.1985112 8.2868011 -9.7306939
v -6.195139 34.555127 2.0960521
v -6.1931864 21.788119 -5.8079013
v -6.1917485 30.164906 -7.7878047
v -6.1912302 34.793841 6.9192973
v -6.1904237 24.367644 -13.89318
v -6.1865441 5.6342777 -7.014125
v -6.1840259 20.343226 -18.977249
v -6.1814383 34.280549 -0.3479205
v -6.1808179 21.700802 -2.0115382
v -6.1798435 26.695537 -3.2772103
v -6.1794968 22.259382 8.0369012
v -6.1793289 26.82832 -3.4922925
v -6.1788179 8.8722886 -10.252281
v -6.1776574 16.397581 7.1797623
v -6.1769858 5.6160315 -5.5958702
v -6.1709494 21.48368 8.1499222
v -6.1705333 27.612283 7.0973578
v -6.1702706 20.47082 -4.8750421
v -6.1693655 4.4769706 4.384902
v -6.1678582 14.486681 1.9691663
v -6.165475 5.6022561 -6.0553007
v -6.1646027 17.956095 -6.7052735
v -6.1642706 24.671038 -3.4354481
v -6.1632049 34.520445 2.8014734
v -6.1614495 23.829458 8.5943054
v -6.1593509 30.391833 -7.6429884
v -6.1590772 26.314518 -2.9618206
v -6.1589458 22.585262 8.1790461
v -6.156975 25.247163 -2.8470186
v -6.1563619 25.6211 -16.001988
v -6.1557378 20.777586 -5.5110898
v -6.1551028 18.046844 -7.0035338
v -6.1541174 11.373694 -5.1440308
v -6.1538984 10.334953 -11.220959
v -6.1516247 23.737704 -10.275036
v -6.1512817 18.954578 3.2488474
v -6.1507488 23.093987 -19.606833
v -6.1501904 19.117142 3.7863595
v -6.1483036 18.595606 -18.253128
v -6.1475627 33.338327 -5.9709894
v -6.1467014 5.5834661 -3.3418376
v -6.1461722 14.027198 4.6266299
v -6.1460226 15.725552 -1.2478985
v -6.1451649 24.850783 -3.2007237
v -6.1426905 7.7176876 -9.3266662
v -6.1407781 24.744439 -14.39648
v -6.1390701 25.836313 -17.422957
v -6.1375008 13.803007 -19.277974
v -6.1348913 14.680972 -19.507189
v -6.1331614 8.4586003 0.52525299
v -6.1327563 27.096657 -6.3943034
v -6.1312198 18.516567 -18.052901
v -6.1289789 20.600419 -10.400584
v -6.1284643 14.141905 5.1337864
v -6.1247855 20.967021 -19.188352
v -6.1241834 30.998058 -7.1427881
v -6.1241286 34.778235 5.2829165
v -6.1239498 17.342648 -4.6502484
v -6.1219133 28.667719 6.8674181
v -6.119687 20.636331 8.3943253
v -6.1195885 14.580609 -18.956498
v -6.1188659 4.5757152 4.7118336
v -6.1178841 12.526899 -7.6907362
v -6.1169535 29.221963 6.8796406
v -6.1163914 28.127278 6.9570597
v -6.1160703 18.558622 -17.82324
v -6.1142345 25.982062 -2.8689126
v -6.1125411 25.624743 8.0003541
v -6.1122126 25.127062 8.2852751
v -6.1120922 15.244849 6.5016146
v -6.1120667 14.310933 2.4881073
v -6.1118112 24.06936 -11.230329
v -6.1105521 5.1635334 4.6894396
v -6.1104718 31.189126 -7.0248913
v -6.1103878 13.080915 -18.804503
v -6.1091324 18.670049 -18.54525
v -6.108293 15.481589 -19.547527
v -6.1078441 20.115384 -10.121826
v -6.1073623 6.7323855 -8.8534256
v -6.1065047 34.576149 1.2447179
v -6.1054937 24.306069 -13.575681
v -6.104428 21.318157 -12.718355
v -6.1043331 34.249243 -0.79180555
v -6.1010339 4.8128127 4.8380735
v -6.1009171 23.638141 -9.7399347
v -6.0995376 16.345984 -2.2491969
v -6.0957128 20.436269 3.6662655
v -6.0952639 6.4590082 -8.7067936
v -6.0946507 24.041682 -5.4158096
v -6.0942785 5.4571674 4.4956639
v -6.0935121 21.050802 8.3650518
v -6.0929464 11.756392 -5.8993494
v -6.092877 19.998658 -15.167112
v -6.0922347 26.18226 7.8315598
v -6.091742 29.825221 6.9601473
v -6.0916763 25.538291 -2.8627886
v -6.0907055 16.057814 -18.983744
v -6.0894026 25.060656 -3.0825842
v -6.0867785 34.522047 3.6187039
v -6.0857749 14.878866 -18.750582
v -6.0851618 19.134881 -16.92116
v -6.084607 11.339185 -4.7672
v -6.0817859 18.266133 -18.348045
v -6.0788918 9.4376854 -1.3269252
v -6.0788187 12.408746 -7.2436486
v -6.0783808 9.1489998 -0.9084451
v -6.0760159 26.91575 -5.9904618
v -6.075994 30.282454 7.057537
v -6.0754283 16.245151 -19.521091
v -6.0693882 8.4229127 0.78239321
v -6.0693809 7.1886979 -9.0631063
v -6.0692057 16.83402 -3.0852776
v -6.0661437 12.673035 -18.459562
v -6.0654794 24.247277 -13.268228
v -6.0604357 31.370031 -6.9433025
v -6.0556219 17.015329 -3.5613978
v -6.0546584 24.11631 -10.972961
v -6.0496584 17.812684 -18.399128
v -6.0493664 19.770254 -1.7865164
v -6.0465453 24.195177 -12.795331
v -6.0449979 16.81253 7.5254237
v -6.0420526 17.435971 -18.637489
v -6.0419103 11.303467 -4.5387657
v -6.0412278 19.940306 4.0473975
v -6.0409614 24.170387 -4.8609455
v -6.0407461 16.58257 -2.6140497
v -6.0407424 5.9200381 -8.1315647
v -6.0393592 6.1852458 -8.4845636
v -6.0388081 34.702223 7.3184363
v -6.0377169 20.248129 -10.335685
v -6.0365636 11.158226 -4.0662988
v -6.0352279 14.849802 6.2410327
v -6.0348666 26.817687 -5.592018
v -6.0335709 12.963036 -17.940524
v -6.0324834 18.257893 -18.738792
v -6.0309213 17.584016 -18.918183
v -6.0303921 34.938938 5.88297
v -6.0297863 23.829697 -7.4163333
v -6.0294067 16.770541 -18.566791
v -6.0269104 15.8671 -18.610836
v -6.0268374 11.237003 -4.3114354
v -6.0261477 22.84851 8.5948127
v -6.0236477 19.274529 -16.58578
v -6.0211659 21.303115 -12.200916
v -6.0211295 26.672717 7.7335753
v -6.020947 12.458155 -18.098081
v -6.0178886 20.207383 3.8514246
v -6.0157426 20.736838 2.9650122
v -6.0141988 17.639059 -18.192438
v -6.0118668 27.242421 -6.8527905
v -6.011458 24.262407 -4.6143545
v -6.011166 25.954561 -17.552986
v -6.0107098 24.760248 8.6501371
v -6.0099726 4.4019548 3.2795643
v -6.0098741 19.74134 4.0565616
v -6.0083777 31.576429 -6.8568744
v -6.0062281 5.3996149 -2.4687389
v -6.0060748 18.561199 -8.5810263
v -6.0054617 5.163048 -1.0094625
v -6.0042026 15.499148 -19.929661
v -6.0035712 20.641574 3.2226761
v -6.0031041 18.066991 -17.828691
v -6.0024362 5.5393131 -6.5584152
v -6.000907 18.542918 -17.369729
v -5.9993742 17.712707 -19.132599
v -5.9987683 21.195745 -19.423057
v -5.9982756 19.33882 3.8684829
v -5.9973559 11.670173 -5.4386014
v -5.9970056 26.779147 -5.1438848
v -5.9941479 24.2314 8.8041285
v -5.9924472 10.99894 -3.515327
v -5.9908888 21.172509 -11.413366
v -5.9880166 35.02614 6.4261626
v -5.9874253 34.204511 7.6012771
v -5.9860093 23.211457 8.7988293
v -5.9857392 19.719891 -1.3709285
v -5.985294 15.218514 0.28101959
v -5.983637 21.866839 -3.5976001
v -5.9829217 33.530913 -5.5765272
v -5.9827612 23.62648 -8.6088382
v -5.9819035 19.106295 3.4430831
v -5.9803524 33.914559 -3.3069911
v -5.979451 12.432884 -11.953831
v -5.9789948 12.496231 -17.720533
v -5.9788488 20.484731 -10.51695
v -5.9787429 5.7529318 -7.7939434
v -5.9782539 20.277306 -14.398519
v -5.9763634 30.894453 7.3786366
v -5.9758999 14.679226 -18.175267
v -5.974086 34.454738 7.593226
v -5.9705569 15.66439 -18.371177
v -5.9686335 23.639701 -9.1716401
v -5.967827 12.193217 -12.0019
v -5.9669146 12.663724 -17.597627
v -5.9668416 19.594695 -0.62959885
v -5.9666554 18.913009 -18.990054
v -5.9659876 20.501259 -13.995409
v -5.9647175 19.393827 -16.244965
v -5.9642941 29.152051 -8.0836162
v -5.964046 21.220745 -11.779856
v -5.9601482 24.378171 -4.3400757
v -5.9580825 24.370219 -11.748223
v -5.9574292 9.8649291 -1.785666
v -5.9569694 26.037583 -16.372175
v -5.9557103 29.428138 -8.143373
v -5.9556957 11.568935 -11.789943
v -5.9533453 18.517175 -19.025488
v -5.9522979 24.520326 -4.0220035
v -5.9520534 12.643959 -11.775153
v -5.9517687 31.570028 7.629109
v -5.9506008 19.42986 -19.125962
v -5.9505096 24.389143 -19.244609
v -5.9504658 11.874057 -11.933286
v -5.9501775 21.932255 -5.5451954
v -5.946995 24.087732 -19.396421
v -5.9432615 13.454391 -17.57518
v -5.9422104 14.44631 -20.127304
v -5.9406338 11.0293 -11.588044
v -5.9382323 17.94398 8.3212858
v -5.9368455 16.399912 -18.223697
v -5.935517 23.922244 -10.096928
v -5.9352725 18.307333 -8.0847111
v -5.9352579 28.642683 -7.9412597
v -5.9346703 8.7470898 -0.03517306
v -5.9333856 33.817239 -3.9625806
v -5.9321703 35.048594 6.756149
v -5.9317397 10.389171 -11.388616
v -5.9311813 26.277611 -17.005362
v -5.9303054 19.303851 -9.8418426
v -5.9298346 13.852541 -20.04622
v -5.9294003 23.973019 -6.8094332
v -5.9278309 4.2424981 3.9670003
v -5.926455 21.28032 8.5573203
v -5.925039 29.853974 -8.1497762
v -5.9231558 13.220037 -17.4758
v -5.9202471 34.653272 7.6078464
v -5.9201303 12.675495 -7.8906816
v -5.919893 19.28495 0.88181576
v -5.9193967 8.9212663 -0.41405134
v -5.9186704 26.791093 -4.2736474
v -5.9179807 19.605171 -10.072052
v -5.9179515 20.83933 -10.991364
v -5.9152252 9.0007925 -10.602979
v -5.9137362 12.781032 -11.523376
v -5.9106048 27.970577 -7.5813867
v -5.9095902 5.3749988 4.8057234
v -5.9091048 4.5549918 5.0934108
v -5.9085829 21.207839 0.71625142
v -5.9049005 29.653675 -8.2123852
v -5.9048567 25.122073 -14.706719
v -5.9043603 12.845079 -19.557283
v -5.9036195 30.039066 -8.0954226
v -5.9009479 13.920776 4.2908845
v -5.8999005 20.067133 -3.6326235
v -5.8987764 12.492954 -19.189332
v -5.8969224 15.485768 -0.63865899
v -5.8967728 34.549996 0.6457739
v -5.8957619 5.0049594 5.0972684
v -5.8945611 19.517946 3.879012
v -5.8944772 5.6106246 -7.4204683
v -5.8920028 16.677388 -18.050516
v -5.8893203 23.675117 -8.8851826
v -5.8873422 5.0294756 -0.48804891
v -5.8862109 33.001806 7.6551452
v -5.8860795 34.956051 7.287922
v -5.8860503 16.727632 25.025277
v -5.8859371 13.274878 -19.939098
v -5.8854043 35.038758 7.0697595
v -5.881751 21.708661 8.6068382
v -5.8808277 34.71263 4.6327613
v -5.8798861 4.7194704 5.2383767
v -5.8757985 15.382405 -20.305204
v -5.8756087 9.5492739 -11.06725
v -5.8730577 34.650163 1.7860237
v -5.8723095 20.506316 -10.736543
v -5.8703533 16.309673 -20.128637
v -5.8692949 27.388965 -7.2028059
v -5.8685687 19.101381 -9.7195991
v -5.8668752 16.73042 25.401967
v -5.8639337 17.107576 25.206202
v -5.8620943 12.002593 -17.999971
v -5.8619483 20.250645 -10.562023
v -5.8611162 26.69218 -3.9340663
v -5.8600687 13.903807 4.7546289
v -5.8590833 20.935485 -12.81771
v -5.8578279 18.986516 8.7801579
v -5.8557074 16.460657 25.266599
v -5.8554921 30.617884 -7.6694079
v -5.8549301 12.193455 -6.1179316
v -5.8544666 20.628184 -5.3556805
v -5.8539228 7.7516121 -9.4901539
v -5.8539082 21.396931 -0.45313314
v -5.8531053 24.720733 -3.8117279
v -5.8499812 19.822819 -19.373191
v -5.8484265 8.4168452 -10.105457
v -5.8462988 7.3976054 2.9047937
v -5.8448024 24.946261 -3.5350203
v -5.8428097 26.366705 -16.787516
v -5.8409813 25.628441 -3.2313987
v -5.8409521 4.2165767 4.5272366
v -5.8396127 17.287935 -17.71498
v -5.8364923 14.589659 1.7426846
v -5.8338682 24.08604 -5.6297732
v -5.8273902 18.088499 -17.285307
v -5.8269376 4.9346169 0.12443328
v -5.8263318 12.762897 -19.765811
v -5.8246749 15.631322 -17.9739
v -5.8242551 16.424189 25.485744
v -5.8224121 16.559563 25.692333
v -5.8186822 5.4155404 -3.7212979
v -5.8185107 25.295158 -3.3498411
v -5.8182151 34.858136 7.6480541
v -5.8159596 26.472591 -3.6272476
v -5.8128282 14.323257 -17.619842
v -5.8087772 34.836253 5.2838326
v -5.8081056 19.445659 8.8239897
v -5.8051166 34.29437 7.9356539
v -5.8043758 17.449127 25.502794
v -5.8041568 17.919652 -19.553276
v -5.8039962 30.934817 -7.3429398
v -5.802675 31.171502 -7.123062
v -5.8017918 16.787886 -20.11175
v -5.8012225 7.3402108 -9.221793
v -5.8009451 12.673069 -12.087219
v -5.7980364 14.893879 -17.762555
v -5.7977298 4.3054282 4.9804737
v -5.7970692 16.480115 24.784227
v -5.7933576 26.210023 -3.4474188
v -5.7902737 5.3557964 -4.740202
v -5.7886897 17.368436 25.838306
v -5.7877664 20.352442 8.7418006
v -5.7876752 26.691504 -6.2539797
v -5.7868102 11.714825 -5.0900677
v -5.7840694 11.773807 -18.478153
v -5.7833431 12.972522 -11.234514
v -5.7829964 12.474041 -12.22511
v -5.7803942 16.326573 25.035371
v -5.7797993 20.803223 8.7393991
v -5.7792811 15.388607 6.9275308
v -5.7786278 18.808294 -9.5146647
v -5.7776169 27.564301 7.5618942
v -5.7756643 8.4830737 1.4528987
v -5.7753869 25.620919 -18.432555
v -5.7732118 7.5998446 2.7608423
v -5.7713578 16.816284 25.962915
v -5.7702592 25.930789 -3.3662206
v -5.7695877 31.728464 -6.7824298
v -5.7675914 21.958387 -5.1384944
v -5.7661534 23.830725 -7.9212161
v -5.7660695 16.806537 7.8984936
v -5.7651972 7.9591683 2.2848791
v -5.7640878 25.236288 -18.832554
v -5.7630914 34.627984 7.9418217
v -5.7587155 16.737551 -3.1316422
v -5.7584637 16.415634 25.688527
v -5.7581389 16.599304 25.887773
v -5.7533397 24.42025 -10.612592
v -5.7520952 29.102267 -8.3250084
v -5.7511499 29.45541 -8.4385093
v -5.7504747 26.414513 -16.611043
v -5.7485404 17.650719 25.841635
v -5.7481791 17.799636 -6.5748183
v -5.7481536 6.6886313 3.6947872
v -5.7461791 11.592876 -4.7665138
v -5.7455186 32.168256 7.9607705
v -5.7454164 34.162005 -2.4705418
v -5.7450295 7.0604932 3.3883664
v -5.744223 20.410468 -4.8896022
v -5.7438398 20.31803 -10.796824
v -5.7429419 17.554967 -19.856937
v -5.7428215 21.366188 8.8258656
v -5.7407923 18.636963 -16.635422
v -5.7401719 5.3360812 -3.2454296
v -5.739088 21.311586 -6.2926564
v -5.7373617 11.361023 -4.2234818
v -5.7368544 20.938336 -12.276458
v -5.7367741 24.323325 -4.8359019
v -5.7356865 18.292747 -16.928576
v -5.7350734 19.655631 -15.081646
v -5.73465 34.229418 -2.102386
v -5.7335004 11.196265 -3.8111257
v -5.7330369 18.066104 -7.6628204
v -5.7318399 13.066428 -10.92529
v -5.7298545 6.7511965 -8.9041168
v -5.7292048 17.206401 26.07987
v -5.7288727 17.460856 26.051078
v -5.7280771 4.6867389 5.5545639
v -5.7276027 19.134994 -19.517006
v -5.7259457 16.724796 24.268129
v -5.7236501 22.040909 8.954412
v -5.7229567 16.099972 7.4717745
v -5.7227158 25.114582 -14.258091
v -5.7219677 13.107163 -10.350961
v -5.7218947 30.262425 -8.1223786
v -5.7215589 31.948234 -6.688717
v -5.7212159 12.867257 -20.093207
v -5.7205735 11.98492 -19.169228
v -5.7177122 25.206804 8.8639748
v -5.7172414 8.7708113 0.54032221
v -5.7170772 9.3035925 -0.90376996
v -5.7170407 26.470551 -5.6276528
v -5.7166721 15.345171 -0.16740738
v -5.7156028 21.07948 -6.1109517
v -5.7146758 24.233559 -5.1427863
v -5.7145991 19.294774 -15.777643
v -5.7145261 5.4963828 -7.1575526
v -5.7117999 28.119811 7.4681322
v -5.7085846 12.006481 -12.116156
v -5.7081247 19.348817 3.479831
v -5.7078364 30.394136 -8.0045657
v -5.7067196 34.65013 2.5644224
v -5.7064386 17.107195 -4.2482425
v -5.7054642 16.392734 24.276312
v -5.7054021 9.7016221 -1.489829
v -5.7044678 24.974729 -19.109263
v -5.7021394 12.570009 -6.9461383
v -5.700227 34.629935 3.2576247
v -5.6974277 26.43707 -5.1309816
v -5.6939314 26.681268 8.1566521
v -5.6936029 8.1900774 -9.974139
v -5.6930591 27.946408 -11.212361
v -5.6925738 24.463454 -4.5967725
v -5.6916322 28.395707 -11.238696
v -5.6897891 24.182263 -10.081917
v -5.6897052 28.010803 -10.922202
v -5.6890774 17.104113 24.340162
v -5.6886577 16.976187 26.117549
v -5.6885811 35.05247 6.0913004
v -5.6869424 27.101228 7.8994133
v -5.68653 19.871183 -2.2964647
v -5.6862672 20.04159 -19.659308
v -5.6859388 13.911058 5.1843115
v -5.6855446 11.554216 -17.991309
v -5.682114 11.670241 -17.560338
v -5.6818366 24.892938 -13.459537
v -5.6811505 17.330567 8.3262419
v -5.6761505 24.813406 -12.96516
v -5.6755483 4.9597499 5.4898272
v -5.6749097 4.4504288 5.6193408
v -5.6747965 4.3198587 5.4117549
v -5.6744571 26.226582 8.4574416
v -5.6742746 28.22188 -11.35437
v -5.6737673 18.480607 -19.663507
v -5.6735557 28.429889 -10.289908
v -5.673406 6.4217215 -8.6926331
v -5.6704717 26.549317 -17.447888
v -5.6692929 33.163642 -6.1899091
v -5.6692783 28.625283 -8.2427061
v -5.6690156 14.057149 -20.713986
v -5.6677053 12.254447 -12.280334
v -5.6674316 22.346454 9.1562826
v -5.6667017 18.777713 -16.351211
v -5.666563 10.376404 -2.2410126
v -5.6663367 16.174229 24.334581
v -5.6663075 24.014783 -7.2074719
v -5.6652236 13.471141 -20.586716
v -5.6627893 29.223153 -8.5478131
v -5.6615886 23.549865 -19.918029
v -5.6614499 13.92105 3.9720368
v -5.6609864 20.2525 -4.4443832
v -5.659293 28.733412 -11.127469
v -5.6592455 16.37493 -2.4446606
v -5.6582748 12.247306 -19.742643
v -5.6534755 12.671952 -20.172385
v -5.6527347 12.756521 -16.987056
v -5.6525704 5.4180678 -6.8986095
v -5.6511653 17.530193 -5.4194227
v -5.6495267 14.743772 -20.814694
v -5.6475705 23.048515 9.3363833
v -5.644034 26.433047 -4.5299701
v -5.6433296 26.420603 -17.720258
v -5.6428077 24.742587 9.1173486
v -5.6421581 29.508774 -8.662741
v -5.6414647 23.562796 9.345292
v -5.6414099 26.407579 -16.388043
v -5.6413844 17.952486 25.636253
v -5.6407129 29.701713 -8.6372887
v -5.6392275 20.733469 2.5418897
v -5.6390705 31.376409 -6.990043
v -5.6388114 27.880452 -10.24389
v -5.6360049 16.052911 24.552612
v -5.6342348 14.369036 6.1046105
v -5.6340852 16.153935 -2.0889081
v -5.6340815 29.890082 -8.5491598
v -5.6338662 28.708759 -10.037916
v -5.6333772 16.501411 23.845961
v -5.6327129 21.530071 -6.4372574
v -5.632545 12.846398 -8.2709322
v -5.63241 11.565144 -11.890302
v -5.6320742 22.808747 -20.270527
v -5.6298042 19.96035 -14.24123
v -5.6285743 17.385117 24.425395
v -5.6269684 18.950076 -16.082275
v -5.6259977 27.525099 -7.5941311
v -5.6245597 11.729594 -17.299417
v -5.6242531 12.724993 -12.404608
v -5.6239685 15.981277 25.020364
v -5.6225597 24.793042 -4.160287
v -5.6218262 18.201754 -8.5426781
v -5.6217641 28.011765 -11.482107
v -5.6209393 30.097151 -8.3886009
v -5.619505 24.609495 -4.4423869
v -5.6192824 29.025725 -10.550432
v -5.6182094 27.52373 -10.576338
v -5.6171328 10.555317 -11.574852
v -5.6168298 21.525751 -1.6003756
v -5.6143773 13.023978 -20.500072
v -5.6134832 12.496702 -12.442007
v -5.6130999 15.606614 -1.1959281
v -5.6106876 34.983379 7.8803624
v -5.6106401 35.165693 6.6327777
v -5.6104284 15.901354 -20.822913
v -5.6100817 11.084488 -11.714867
v -5.609662 24.949158 -12.28623
v -5.6091839 23.928103 -9.22349
v -5.6090817 29.049645 -8.8500114
v -5.604111 9.0913406 -0.40472295
v -5.6020088 20.723673 -11.606989
v -5.6006292 35.188724 6.938319
v -5.5992825 28.504381 -11.425665
v -5.5972242 28.645913 7.5548541
v -5.5969504 28.529001 -9.6357221
v -5.5944906 17.983397 25.907178
v -5.5935271 6.164803 -8.4625164
v -5.5935125 12.967839 -9.2150412
v -5.5932242 29.435259 -8.8885694
v -5.5930417 14.744326 6.5982415
v -5.5922096 27.045003 -7.2311743
v -5.591633 28.676303 -8.6149768
v -5.5910308 17.537107 -17.043588
v -5.5907242 12.116279 -17.008012
v -5.5905162 25.776674 -15.475583
v -5.5896001 34.747483 8.2421842
v -5.5884323 30.263235 7.6991303
v -5.5881038 10.9446 -3.1813973
v -5.587914 16.729946 -20.598786
v -5.5864615 15.861659 -1.6610867
v -5.5862936 13.8392 -17.005295
v -5.5861659 28.83878 -9.0818087
v -5.5831914 24.123432 -6.7332915
v -5.5828082 24.465914 -4.8188729
v -5.5815163 26.252097 -4.0613718
v -5.5788557 20.120385 -10.793289
v -5.5784323 18.312993 8.9134086
v -5.5783739 27.63898 -11.355463
v -5.577363 20.364061 -11.030446
v -5.5766331 20.622399 2.7809827
v -5.5764944 29.154299 -9.2416651
v -5.5757426 18.905477 -9.9473399
v -5.5757316 28.355162 -8.3411962
v -5.57502 15.912232 24.73541
v -5.5748192 26.310926 -4.3480483
v -5.5741915 20.465978 -13.089052
v -5.5739287 20.503649 -11.226047
v -5.5733083 27.81723 -11.556022
v -5.5729944 17.773395 26.06948
v -5.5705747 34.712922 4.1504806
v -5.5688193 20.480345 3.0414258
v -5.5664616 4.6213782 5.8278245
v -5.5661624 14.604855 -17.149504
v -5.565666 29.240959 -10.689504
v -5.5656295 16.048405 24.136408
v -5.5650748 12.414238 -6.1894985
v -5.5650018 27.404615 -10.165437
v -5.5645055 18.117576 25.402664
v -5.5640566 4.1078431 3.6881632
v -5.5639179 5.0313556 -1.7517958
v -5.5638157 32.98487 8.2393886
v -5.5626953 4.0573609 4.1343493
v -5.5625675 10.775764 -2.810477
v -5.5615456 25.057329 -3.9889782
v -5.5603011 34.493343 8.4774049
v -5.5587537 13.054062 -11.813336
v -5.5583924 26.199004 -4.8667593
v -5.5582756 31.516692 8.1364552
v -5.5573632 26.017017 -3.8432148
v -5.5567646 19.148196 -10.156147
v -5.5558522 27.624703 -9.8420817
v -5.5548158 33.331484 -6.006896
v -5.553845 6.3525925 4.2997275
v -5.5535019 9.4075259 -11.244098
v -5.5527574 22.202288 -20.4156
v -5.5525749 4.0827977 4.8943029
v -5.5520092 25.51352 -3.7692957
v -5.5514362 23.902288 -8.8241101
v -5.5505749 27.687038 7.7643852
v -5.5499837 13.823365 4.4794414
v -5.5493049 24.048126 -9.4607819
v -5.5473961 10.230137 -11.555701
v -5.5462976 35.203421 7.3102795
v -5.5441115 26.923168 8.1375354
v -5.5440969 19.507555 -19.864963
v -5.5418852 10.575025 -2.4585254
v -5.5418451 26.752076 -6.9386475
v -5.5414034 32.41142 -6.5054594
v -5.540148 19.677557 -10.491567
v -5.5400677 19.409249 0.90232836
v -5.5394655 15.877741 25.209545
v -5.5266007 25.787285 -3.8333572
v -5.5262831 16.153489 25.789168
v -5.525378 26.55456 -6.6322668
v -5.5247868 25.100573 -11.615142
v -5.5238744 24.474233 -5.0214789
v -5.5215131 16.068746 23.727364
v -5.5208635 5.1956517 -3.710725
v -5.5205496 19.623766 -0.00145619
v -5.5185277 33.505406 -5.7344548
v -5.5178964 24.219668 -5.9371338
v -5.5163562 15.988379 25.574425
v -5.5158234 34.804443 4.9497879
v -5.5146701 4.4283286 5.9195062
v -5.5141592 28.935089 -11.215921
v -5.5126847 34.976339 8.1886518
v -5.5115022 34.233261 8.5872471
v -5.5103891 28.370123 -8.8619748
v -5.5099183 29.548949 -9.4801102
v -5.5092249 4.0227754 4.5740282
v -5.5091044 25.258207 -13.930617
v -5.5086446 21.009638 1.1420472
v -5.5059548 17.609861 -5.8192059
v -5.5030169 13.017887 -12.303168
v -5.5029476 15.850691 -17.193164
v -5.4998563 23.921779 -8.4454599
v -5.4986301 28.17609 -9.2971263
v -5.4984257 16.266848 -17.185874
v -5.4961557 29.762358 -9.0522469
v -5.495287 17.006611 23.537179
v -5.4946265 13.337251 -16.743793
v -5.4939732 33.799338 -4.5911813
v -5.4933856 16.190009 23.23174
v -5.4931885 29.529161 -10.133377
v -5.4916995 26.062273 -5.3238943
v -5.4899988 24.634025 -4.7943183
v -5.4892798 27.193344 8.0448537
v -5.4876265 31.922134 8.3652124
v -5.4872725 26.263577 -6.1275775
v -5.486309 17.562629 26.213953
v -5.4823346 17.580119 8.6938886
v -5.48182 4.5285742 1.8497914
v -5.4811412 25.063406 -11.069099
v -5.4805244 15.21721 -17.059627
v -5.4798857 9.0465618 -0.0549667
v -5.4790536 13.786347 4.7402057
v -5.4784295 12.735112 -12.650964
v -5.4776741 19.842592 -1.8033867
v -5.4772762 18.184584 -20.128466
v -5.4745281 16.58846 26.146472
v -5.4713237 27.767538 -11.843275
v -5.4711486 13.78941 4.9569995
v -5.4711011 5.2690718 -6.4503449
v -5.4691376 29.584807 7.7395387
v -5.468707 11.97272 -5.2077201
v -5.4663676 20.61238 -11.846839
v -5.4663055 29.935643 -8.8424457
v -5.4660026 5.1468036 -4.8137014
v -5.4656632 31.177325 -7.19141
v -5.4647873 18.366749 -9.4221855
v -5.4638712 24.354074 -5.460207
v -5.4631267 16.473902 23.004282
v -5.4614114 4.2265 5.8658825
v -5.4602289 7.4967684 -9.4434554
v -5.4592691 19.209595 9.1133267
v -5.4591085 30.091881 -8.6369474
v -5.4583457 12.9345 -12.610183
v -5.456864 28.24133 -11.805488
v -5.4567034 9.6357805 -11.440253
v -5.4566633 14.888349 6.9134214
v -5.4552545 18.657087 9.1120384
v -5.4550501 15.401268 -0.66413141
v -5.4541049 11.741776 -4.7249722
v -5.4534553 11.464686 -19.266995
v -5.4513786 11.832978 -12.110737
v -5.4513349 30.528985 -8.0157883
v -5.447802 5.1092336 -3.0615023
v -5.4467254 16.9063 -16.985023
v -5.4458896 4.7870064 -0.48643944
v -5.4456889 24.960112 -10.726062
v -5.443886 27.524376 -8.0149087
v -5.4424225 16.796085 23.057836
v -5.4397729 13.99323 5.759555
v -5.4393751 20.541125 9.0414988
v -5.4393021 26.876228 8.3135048
v -5.4391671 18.55156 25.695742
v -5.4384663 20.51515 -12.619424
v -5.4379846 27.150252 -11.315993
v -5.4379335 16.00686 23.264707
v -5.4363751 13.346167 -20.974645
v -5.4363569 11.185134 -18.816923
v -5.4352875 25.034671 -4.4565784
v -5.4342875 16.349729 26.06294
v -5.433054 15.85696 23.580113
v -5.4322255 35.204527 7.8225526
v -5.4310212 6.1551872 4.7056658
v -5.4304007 4.0479549 5.326314
v -5.4295941 14.039395 -21.141602
v -5.4247767 24.007164 -7.9847155
v -5.4240759 28.03852 -11.913526
v -5.4238022 33.247017 8.5465722
v -5.4235723 25.771448 -4.672261
v -5.423284 8.8639022 -10.835152
v -5.4218022 18.913364 -20.105228
v -5.4194738 29.798407 -9.5052669
v -5.4191344 17.381104 23.753842
v -5.4179629 8.889678 1.3273413
v -5.4173972 26.588977 8.5470978
v -5.4158059 18.090055 -16.418471
v -5.4158023 32.152904 8.5362402
v -5.4147038 34.365773 -1.2576484
v -5.4146271 25.719634 -4.4035533
v -5.4127914 25.86068 -18.709431
v -5.4112658 19.805098 -0.67577
v -5.4111855 5.1271194 5.7333033
v -5.4108972 28.02185 -8.87519
v -5.4108753 20.142819 9.0662687
v -5.4105834 25.231786 -4.4422957
v -5.4103206 25.455072 -4.4049566
v -5.4102658 12.296843 -20.476411
v -5.4097111 28.430736 -11.777246
v -5.4091965 17.175756 26.275854
v -5.4068681 25.346275 -13.292126
v -5.4064484 15.302882 -0.18975026
v -5.4053389 8.985909 0.97953211
v -5.4050506 21.790414 -3.7541918
v -5.4044119 27.006576 -10.018139
v -5.4036528 8.745869 1.6580922
v -5.4035761 34.85969 8.8084241
v -5.4032513 4.6625256 0.97057598
v -5.4022951 14.999738 0.97088072
v -5.4017039 5.6122286 -7.6452493
v -5.4014265 25.937121 -5.5667828
v -5.4006491 27.877118 -8.5469591
v -5.3999229 24.521423 -5.248654
v -5.3998097 15.738468 7.6551598
v -5.3997477 20.55219 -12.194259
v -5.3975068 33.922508 -4.0386968
v -5.3970652 33.613923 -5.4584114
v -5.3968061 27.236578 -9.5389966
v -5.3959229 7.057928 -9.1199799
v -5.3958791 20.845794 -20.166316
v -5.394974 21.757406 -6.5498368
v -5.3926894 16.164281 25.959667
v -5.3920543 21.011996 9.1373156
v -5.3880434 18.232127 26.166238
v -5.3873901 21.238595 -20.306531
v -5.3871091 15.714875 -21.205561
v -5.3852588 21.913995 -6.2619085
v -5.3835836 27.236466 -11.742614
v -5.3831347 15.622139 -16.939831
v -5.382861 18.531157 25.976568
v -5.3827478 9.0906873 -11.108568
v -5.3777406 16.845192 26.271263
v -5.3764194 12.262783 -12.513206
v -5.3755873 12.508942 -12.717992
v -5.3751311 15.72339 24.181652
v -5.3738501 24.860982 -10.378521
v -5.3716202 24.688575 -5.0187526
v -5.371299 25.348323 -11.052291
v -5.3700654 34.70121 2.9871124
v -5.3691603 16.011779 23.020136
v -5.368872 24.871335 -4.7931249
v -5.368872 28.67636 -11.649525
v -5.3654669 29.282875 7.8479648
v -5.3654085 5.83236 -7.9937374
v -5.3632115 27.629283 -8.993793
v -5.3610692 24.438446 -9.8191202
v -5.3603794 19.173976 -15.291129
v -5.3586422 20.039044 -3.5721222
v -5.358248 12.787742 -20.900627
v -5.3580874 17.883608 24.208422
v -5.3573174 4.0213667 5.6646287
v -5.3543393 14.827187 -21.310337
v -5.3542006 10.936892 -18.405676
v -5.3537773 29.995435 -9.1205091
v -5.3535473 29.665003 -10.190849
v -5.3525327 25.498955 -4.7352312
v -5.3513831 27.393702 -8.1680133
v -5.3492517 19.844713 -0.93238833
v -5.3485109 25.494795 -11.527489
v -5.3479233 32.332107 8.690082
v -5.3475401 17.849477 -7.4816667
v -5.3467189 26.442378 -18.235236
v -5.3438832 16.499386 8.4049785
v -5.3433284 26.838096 -11.15623
v -5.3430803 19.852537 -1.3557571
v -5.3421788 17.88119 26.27373
v -5.3411277 24.647617 -10.07189
v -5.3410584 21.670612 9.3807515
v -5.3398394 12.975846 -12.817871
v -5.3381643 23.259538 -20.402414
v -5.3371606 24.501514 -5.6351071
v -5.3368832 4.693935 0.00812584
v -5.3368723 24.20071 -19.897043
v -5.3364234 24.204648 -7.3372099
v -5.3352738 11.007626 -17.857016
v -5.3340949 32.985344 -6.2504542
v -5.3336533 25.301756 -10.706018
v -5.3333723 25.299066 -4.7226328
v -5.3333103 15.652753 24.65032
v -5.3326351 31.982575 -6.6279967
v -5.3316935 16.843645 -3.9061851
v -5.330938 13.161182 -12.626412
v -5.3299709 21.075312 -6.2851163
v -5.3291205 7.0484312 3.9914636
v -5.3279089 26.72602 -10.50364
v -5.3275439 19.325353 2.6537355
v -5.3272556 5.4770472 -7.4199446
v -5.3267081 25.107493 -4.7643149
v -5.3262994 30.713286 -7.8133666
v -5.3261023 20.79225 1.9389823
v -5.3258979 16.233644 -2.4186772
v -5.3252118 19.617918 3.2302801
v -5.3232775 28.99453 -11.405452
v -5.3230293 21.304677 -6.5471105
v -5.3207483 25.608712 -19.015876
v -5.3175002 8.1723445 2.6561242
v -5.3174126 30.325603 -8.413473
v -5.31696 26.85678 -7.5936476
v -5.3161498 11.212771 -17.343631
v -5.3151936 30.135275 -8.8451811
v -5.3151243 24.496384 -19.743214
v -5.3137958 13.314455 -10.699553
v -5.313128 24.412909 -6.1332782
v -5.3101937 26.103703 -15.551998
v -5.3099856 18.422812 26.151979
v -5.309336 34.716702 3.8525487
v -5.3077083 4.9035036 -2.0961124
v -5.3073324 27.327186 -8.5660648
v -5.3055368 19.31798 2.2908224
v -5.304639 20.272886 3.0254423
v -5.3045915 17.90105 -8.0053011
v -5.3043178 16.115878 8.1421923
v -5.303712 25.555247 -12.898487
v -5.3036463 19.347477 1.8828258
v -5.3030113 24.340373 -6.7997325
v -5.3025952 25.840516 9.1497388
v -5.3023945 24.28591 -9.4060086
v -5.3011354 25.877788 -6.0025712
v -5.2986828 35.158706 8.6867682
v -5.2955952 28.232279 7.9513837
v -5.2952011 20.881632 -5.9906917
v -5.2950442 25.614469 -5.4277164
v -5.2944858 13.297219 -12.080068
v -5.2940807 15.106187 0.68514219
v -5.2935004 8.5042815 -10.527348
v -5.2928508 15.639439 25.164549
v -5.2921245 29.361254 -10.94533
v -5.2918581 12.748696 -12.913521
v -5.291734 26.940408 8.4096865
v -5.2905442 34.561795 9.2023296
v -5.2900624 34.807596 9.24076
v -5.2885223 20.351204 -11.548872
v -5.286307 35.078408 8.9789957
v -5.2861647 26.53077 -10.726525
v -5.283734 16.238739 22.562319
v -5.2825516 11.148417 -3.4163442
v -5.2813727 27.045716 -9.1071917
v -5.2811538 31.009178 -7.4186435
v -5.2796428 24.551626 -5.8827017
v -5.2790662 3.996574 6.0771363
v -5.2777304 4.9947592 -4.5015945
v -5.2765224 21.570006 -6.7558898
v -5.2761173 21.933804 -5.239738
v -5.2756465 16.689587 -21.13852
v -5.2738947 12.053741 -12.366665
v -5.2738582 15.741074 25.51217
v -5.2726648 26.436918 -7.0482597
v -5.272475 34.148704 -3.1323593
v -5.2722122 15.421965 -0.95478049
v -5.2700663 22.479859 9.7215517
v -5.2700553 17.432594 -5.405421
v -5.2689933 18.822242 25.739439
v -5.2683035 25.24099 -10.299832
v -5.2675772 9.7302669 -11.590066
v -5.2663729 17.765339 -7.1822915
v -5.2660262 34.839114 2.0020292
v -5.2647999 18.448534 -15.943167
v -5.2647889 26.512142 -11.215112
v -5.2641795 14.425238 -21.44188
v -5.2635371 4.6333133 0.50095574
v -5.2631722 16.296415 -21.272727
v -5.2623109 11.320602 -19.69243
v -5.2612817 24.209971 -9.1106808
v -5.2610225 20.519224 2.607048
v -5.2606941 26.784145 -9.3604324
v -5.2587014 18.43988 24.601349
v -5.2586028 11.636654 -16.761759
v -5.2567963 26.573508 -9.906468
v -5.2559751 4.0784145 6.3805681
v -5.2542927 24.909279 -5.3479945
v -5.2538657 34.932347 5.4631377
v -5.2538438 24.425763 -6.5613148
v -5.2518657 21.983068 -6.0007792
v -5.2516139 23.897695 9.7655367
v -5.2505701 18.738166 -15.669014
v -5.2501248 32.470807 -6.4319527
v -5.2485007 4.6531808 6.4054365
v -5.2483256 5.2938745 -7.1266423
v -5.247727 23.119307 9.8160983
v -5.2474606 27.300387 8.227199
v -5.247092 26.974996 -17.794305
v -5.2459424 24.747667 -5.6050161
v -5.2445446 33.861925 9.0823635
v -5.2431358 11.455131 -16.926549
v -5.2428402 35.029499 9.1835269
v -5.2415081 16.542606 22.332733
v -5.2410373 26.229907 -11.000413
v -5.2405921 34.861793 1.5970946
v -5.2400264 16.038949 -2.101928
v -5.2393658 12.855408 -7.162288
v -5.2391103 13.073033 -8.8461136
v -5.2387782 19.51652 -14.453079
v -5.2379643 31.507541 8.6226738
v -5.2350629 19.84356 3.183441
v -5.2319498 4.5208306 1.2855132
v -5.2312126 4.2260502 2.5788803
v -5.2304826 20.623222 2.3411195
v -5.2295921 25.79098 -10.541523
v -5.2290958 4.3047512 6.5854752
v -5.2286214 21.675448 -20.699869
v -5.2281724 26.276437 -10.07902
v -5.2277856 25.976976 -11.133963
v -5.2276469 33.274346 -6.0132189
v -5.2262053 17.014431 22.355948
v -5.2253988 14.203289 6.4071883
v -5.2252674 33.884706 -4.3838637
v -5.2241433 17.624894 -16.306813
v -5.2218586 25.777771 -12.47581
v -5.2183988 15.781665 22.880845
v -5.2178733 25.91484 -15.061988
v -5.2177601 13.395809 -11.208229
v -5.2175375 16.665321 8.6920929
v -5.2133259 22.480777 -20.797865
v -5.2118368 24.334487 -7.3271862
v -5.207169 19.729349 0.21061506
v -5.207012 13.18082 -12.872129
v -5.2049938 11.619002 -20.292469
v -5.2028843 26.140286 9.1263741
v -5.2027821 27.257899 -17.431615
v -5.20145 26.086219 -6.6807189
v -5.2008807 13.406797 -11.624
v -5.2000157 29.634788 -10.570205
v -5.1994938 17.373327 8.9326859
v -5.1992785 15.641204 23.40168
v -5.199107 17.646576 -20.865654
v -5.1982712 25.784866 -10.226613
v -5.1978552 7.8111805 -9.8498353
v -5.1975304 24.576114 -6.1875332
v -5.1974355 7.7282897 3.378715
v -5.1972274 26.683943 -7.906718
v -5.1972128 26.737682 -8.3687543
v -5.1970048 15.889359 22.589067
v -5.1961545 18.829923 24.810884
v -5.1959647 19.586458 -10.718854
v -5.1958406 26.022768 -11.53855
v -5.1941654 24.15825 -8.5162075
v -5.1938735 25.438519 -5.765387
v -5.1927238 20.08586 -13.126648
v -5.1889611 17.720071 9.0529258
v -5.1874684 25.708995 -14.383338
v -5.1869502 25.180076 -5.5894688
v -5.1861655 21.789241 -6.7674828
v -5.1855122 26.808718 -11.939756
v -5.1830597 20.055638 3.0695405
v -5.1827531 7.4932187 3.7120681
v -5.182421 5.0467652 -5.5779725
v -5.180005 18.785634 -15.524267
v -5.1797969 26.338123 -11.616518
v -5.1797093 12.166898 -16.356776
v -5.1791072 27.106165 -12.121466
v -5.1789064 11.884954 -16.490604
v -5.1770378 15.656058 23.131259
v -5.1746254 34.844284 1.0897465
v -5.1713153 17.394449 22.581921
v -5.1703299 19.868155 -10.95631
v -5.1693737 13.714533 5.3139856
v -5.16837 11.479963 -3.8794153
v -5.1671876 15.943639 25.935995
v -5.1670598 10.497673 -2.1976389
v -5.1658153 10.74271 -2.5703384
v -5.165589 24.450708 -9.2323476
v -5.1646438 9.474092 -0.53569451
v -5.1622241 34.109959 -3.4004977
v -5.1612825 34.571992 -0.28200863
v -5.1603956 16.02154 8.3702343
v -5.1551876 14.040565 3.250592
v -5.153465 18.054534 -20.791042
v -5.1488373 17.644921 23.02687
v -5.1482278 19.628546 0.84464453
v -5.1473738 17.59719 -6.3107986
v -5.1473556 13.199393 -9.5691715
v -5.1471549 18.131425 9.2358804
v -5.1471549 19.464141 2.7485906
v -5.1470052 7.4548221 -9.5029038
v -5.1443994 15.562287 23.694094
v -5.142644 33.411593 9.2299426
v -5.141571 13.394863 -16.178272
v -5.141425 26.48904 -8.6544801
v -5.1406257 33.453202 -5.7824891
v -5.1394506 34.822911 4.9945941
v -5.1386914 13.853529 3.996365
v -5.1376294 13.757784 5.6238225
v -5.1370163 3.8430935 5.2359242
v -5.1361476 14.119166 -16.267053
v -5.1350345 18.536801 9.3384307
v -5.134863 35.357464 7.2337034
v -5.1347973 27.051024 8.5315906
v -5.132363 19.141149 25.103699
v -5.1320783 27.421425 -17.134922
v -5.1320419 24.808129 -5.9635642
v -5.1297207 16.116849 26.100625
v -5.1295273 21.936246 -6.5536087
v -5.1239361 19.513012 9.3073981
v -5.1208668 27.522254 -12.311176
v -5.1200274 21.004004 0.54475648
v -5.118896 34.758896 0.48904525
v -5.1165383 31.636027 8.9284925
v -5.1162792 15.327626 7.7940273
v -5.116261 25.625235 -9.7541974
v -5.114396 31.493138 -6.9073485
v -5.1126113 4.2806282 2.0908022
v -5.1121734 16.012016 -16.491489
v -5.1091552 19.052178 9.3707553
v -5.1083304 19.180586 25.395295
v -5.1067866 16.219919 -2.6418159
v -5.1061479 35.364621 7.8353335
v -5.1061114 13.945555 -21.644562
v -5.1052392 24.992043 -5.9649766
v -5.1043705 16.585965 26.312032
v -5.1038705 20.23942 -12.342235
v -5.102699 6.8498371 4.622973
v -5.1024618 30.073613 -9.6656123
v -5.1021516 7.1548496 -9.2180868
v -5.1005968 20.51044 -5.1907476
v -5.0981845 15.657964 -21.620588
v -5.0970458 16.280062 26.200336
v -5.0939509 18.712552 -20.709684
v -5.0938341 26.805568 8.7120636
v -5.0933852 24.305661 -7.9561063
v -5.0931225 24.386911 -8.790687
v -5.0929984 35.296023 6.6777956
v -5.091159 12.400201 -12.902264
v -5.0890422 5.0574585 -6.6047013
v -5.0888305 28.452444 -12.017928
v -5.0886845 17.918541 23.405991
v -5.0880459 25.235527 -9.6171219
v -5.0863196 25.877012 -9.3593667
v -5.0859108 4.9662654 6.3311707
v -5.0857065 12.569839 -16.104775
v -5.0856627 31.723643 -6.7382915
v -5.0848561 9.9222124 -11.708776
v -5.0847941 26.926556 -18.131521
v -5.0839875 26.67331 -12.190197
v -5.0833926 12.243093 -12.711699
v -5.0808707 15.171177 0.25693767
v -5.0808123 20.149226 -12.705668
v -5.0759255 35.201828 6.2251205
v -5.0709767 14.811227 -16.247328
v -5.0701373 12.823555 -16.048219
v -5.0695424 6.0468409 5.3907551
v -5.0692212 16.858208 26.368802
v -5.0666811 18.652275 26.168242
v -5.0661081 14.472063 2.1452561
v -5.0637431 26.536312 9.0074845
v -5.0631993 34.476445 -0.96742637
v -5.0620862 9.8523599 -1.1529832
v -5.061776 28.768215 -11.812407
v -5.0615205 15.85176 22.275916
v -5.0609621 15.668494 25.731537
v -5.0591592 17.382446 26.369543
v -5.0588089 20.349183 9.3047339
v -5.0582322 22.023196 -21.009021
v -5.0570206 26.182194 -12.435953
v -5.0568125 19.195887 25.59317
v -5.0557067 24.865873 -6.4935343
v -5.0556045 33.787535 -4.9283647
v -5.0536118 15.687022 -16.36772
v -5.0531958 27.482477 -16.766164
v -5.0525425 20.879071 9.3811384
v -5.0522724 26.242965 -8.2385164
v -5.0506848 4.461947 6.7853276
v -5.0504294 13.122155 -8.3883673
v -5.0499695 20.794371 1.3439069
v -5.0495133 19.921806 -2.8075189
v -5.0480352 19.503804 1.649012
v -5.0465936 24.736769 -9.1842276
v -5.04659 25.77121 -13.791958
v -5.0464513 11.435473 -16.749275
v -5.04559 16.477915 -16.346239
v -5.0445937 6.6880309 4.8860512
v -5.0435316 10.858647 -17.379606
v -5.043247 18.928993 25.975415
v -5.0432105 13.768563 4.3057348
v -5.0421083 25.64214 -6.6778996
v -5.0402835 24.427833 -7.6713349
v -5.0400389 11.58888 -16.52895
v -5.0397944 21.346364 -6.8611007
v -5.0385901 18.254774 23.785637
v -5.0363675 13.354884 -21.610665
v -5.0360171 6.811425 -8.9310545
v -5.0353273 30.239743 -9.0505389
v -5.0349259 12.60606 -13.138659
v -5.0347945 20.188299 -12.048825
v -5.033185 29.138172 -11.473386
v -5.0323967 10.589717 -17.785079
v -5.030404 34.385088 -2.1747486
v -5.0300901 11.553676 -12.051627
v -5.0299587 9.0659704 1.6686104
v -5.0298347 30.35509 -8.6622246
v -5.0281266 21.574632 -7.0511466
v -5.0269186 4.7571471 -3.1006388
v -5.023207 13.862691 6.1075813
v -5.0225318 19.043096 -14.938126
v -5.0224187 16.405936 -3.2569769
v -5.0221778 21.432828 9.573166
v -5.0217654 4.7297924 -2.5511342
v -5.0214771 18.46074 24.00315
v -5.0212909 19.11608 25.776402
v -5.0207289 26.981304 -12.407953
v -5.016426 11.19039 -11.868574
v -5.0148311 21.107934 -6.5310267
v -5.0144224 17.753521 -8.2000805
v -5.013645 15.416004 24.609568
v -5.0123859 32.364386 9.4982214
v -5.0120757 21.812399 -7.045497
v -5.0112253 12.829707 -6.6500367
v -5.0111523 21.891551 -5.0709767
v -5.010791 13.652966 4.9850139
v -5.0099042 18.332589 26.316208
v -5.008948 21.485827 -2.1847284
v -5.0085173 17.417874 -5.6724827
v -5.0075757 27.414666 -16.529507
v -5.0064334 20.27525 -4.47231
v -5.0063422 26.529186 -12.426753
v -5.0061633 5.6335843 -7.7072507
v -5.0041633 18.519051 -10.32335
v -5.0038093 5.5093043 5.8865868
v -5.0033823 34.915799 9.682614
v -5.0031998 12.023418 -4.886084
v -5.0029663 25.322374 -6.5600739
v -5.0020575 20.662977 1.8171019
v -5.0011816 10.357295 -18.201409
v -5.0004152 18.774001 -10.466629
v -4.9995247 6.1379624 -8.3181471
v -4.9994298 16.041208 8.6884543
v -4.9987218 24.609048 -7.3727716
v -4.9984991 14.413476 7.073734
v -4.9957182 20.542994 2.1344314
v -4.9948568 15.237442 -0.51045566
v -4.994689 16.980749 -16.122623
v -4.9944955 19.503184 2.2031443
v -4.9941744 16.194202 21.921452
v -4.9938094 21.96743 -6.7826798
v -4.9934079 19.533873 2.4123799
v -4.9920904 32.033082 9.389423
v -4.9916999 5.3379754 -7.3202721
v -4.991189 26.103478 -7.6450249
v -4.9901051 12.035045 -21.086698
v -4.9891598 11.649338 -20.795089
v -4.9872219 9.3831703 0.31422917
v -4.9862803 34.73475 4.3892523
v -4.9861598 13.490403 -12.609085
v -4.9856708 24.735524 9.8621928
v -4.9837547 35.329241 8.7960009
v -4.9819482 9.2043853 1.3313504
v -4.9812438 13.43961 -12.854441
v -4.9806781 26.09367 -12.961199
v -4.9782438 27.432375 -17.636748
v -4.9781052 27.779644 8.3547307
v -4.9772183 24.047458 -20.314017
v -4.9747694 3.7685822 6.0623152
v -4.9747037 16.560099 21.766077
v -4.9743132 32.832568 9.6299758
v -4.9731161 22.022604 -6.3031673
v -4.9699811 20.646559 -5.5899323
v -4.9697841 8.7511773 2.3876173
v -4.9691417 15.66241 -1.6111565
v -4.9687877 25.932113 -13.332506
v -4.9686162 19.919802 -0.3040559
v -4.9666636 29.488479 -11.067969
v -4.9660396 10.549156 -11.756502
v -4.965733 26.249626 -12.783579
v -4.9657147 11.199051 -20.340036
v -4.9634994 13.67683 4.6572903
v -4.9626454 16.889988 21.739508
v -4.9624776 10.921654 -11.803942
v -4.9624483 13.524885 -10.991572
v -4.9615287 27.470256 8.468416
v -4.9601527 22.605076 10.023086
v -4.9592549 15.713009 25.882715
v -4.9592075 20.366511 2.4058854
v -4.9584374 35.29053 9.1857641
v -4.9563316 33.998124 9.6699718
v -4.9562185 17.193768 21.840689
v -4.9544521 28.231624 8.3240522
v -4.9536929 18.183386 -10.057396
v -4.9529886 10.332264 -18.9627
v -4.95189 33.689269 -5.3060003
v -4.9470872 11.80714 -16.246495
v -4.9465835 13.538151 -12.336561
v -4.9465324 25.784535 -7.1364652
v -4.9458718 22.024165 -6.5737417
v -4.9452076 24.852317 -7.0805551
v -4.9450835 26.575656 -15.561429
v -4.9411091 22.082733 9.8769883
v -4.9408244 27.272858 -17.897181
v -4.9391712 19.929866 -0.06393743
v -4.9388245 32.148333 -6.4591295
v -4.9376274 18.881195 24.330176
v -4.9366821 19.683735 2.6499436
v -4.9358208 19.915862 -1.0663964
v -4.934496 33.619956 9.680479
v -4.9342333 23.337818 -20.752418
v -4.932715 25.171529 -6.8271009
v -4.9324011 17.452877 21.95605
v -4.9323683 4.9136248 -6.3538201
v -4.9308501 12.670791 -6.1559021
v -4.9302077 26.260911 -15.101695
v -4.929872 30.527241 -8.3069811
v -4.929653 5.012583 -6.7646489
v -4.9295873 35.209031 9.5056155
v -4.9292807 19.878029 2.7321929
v -4.9289523 11.862688 -4.4125112
v -4.9287661 17.938907 -15.717935
v -4.9239998 15.504203 22.453108
v -4.9234961 4.7566216 6.7563643
v -4.923237 3.8417331 6.5943474
v -4.9226093 15.345393 25.179863
v -4.9206348 25.467939 -6.9315526
v -4.9183794 26.592052 -18.654885
v -4.9179305 21.134054 -0.378152
v -4.9177188 4.5128243 -1.3529743
v -4.9176129 24.844734 -7.6840355
v -4.9168575 21.061007 -0.04938828
v -4.9155874 16.298156 8.9633352
v -4.9136349 27.395104 -12.586889
v -4.9115181 34.654203 9.8942546
v -4.9095108 19.934681 0.16135816
v -4.9091276 8.6193289 -10.904776
v -4.9080327 21.578378 -21.139593
v -4.9077554 13.256268 -13.291125
v -4.9062116 16.696419 9.0576374
v -4.9060364 20.133005 2.5703932
v -4.9038138 26.594258 -12.741427
v -4.8998795 10.571114 -19.61114
v -4.899781 19.683858 -20.889681
v -4.8985328 31.202742 -7.2225302
v -4.8978576 15.373841 25.392668
v -4.8976241 4.6738613 -4.2036261
v -4.896854 14.139785 2.8778268
v -4.8966569 26.892591 -12.673122
v -4.8923832 15.568146 22.193752
v -4.89023 27.100086 8.7412093
v -4.8888687 4.6522757 -3.5578029
v -4.8882701 25.266654 -8.8568033
v -4.8874891 29.798037 -10.617402
v -4.8853942 18.30956 23.409505
v -4.884241 11.222946 -16.745531
v -4.8836753 26.339498 9.3813501
v -4.882522 21.014058 -20.985769
v -4.8824964 4.048256 2.7101986
v -4.8813286 25.26007 -7.4225285
v -4.8792118 30.154072 8.5482109
v -4.8790768 5.0565042 -6.9362552
v -4.8785184 19.089239 24.500339
v -4.8747739 25.951179 9.6098299
v -4.8740257 20.94257 0.35653539
v -4.8726133 21.829629 -4.7503059
v -4.8720221 17.85874 22.286901
v -4.8714856 27.758749 -12.550596
v -4.8693031 13.607662 -11.53384
v -4.867898 15.06768 0.74701394
v -4.8670185 4.4070578 7.1007556
v -4.865398 30.424077 8.656502
v -4.8651499 3.9756398 6.9704063
v -4.8624528 25.080311 9.8984371
v -4.8622594 21.59514 -3.0676646
v -4.860628 15.363373 22.676588
v -4.85665 26.137094 -14.542666
v -4.8546792 16.082083 26.175909
v -4.8545514 31.877919 -6.5950919
v -4.8542303 19.949933 0.38149869
v -4.8541171 23.168064 10.192117
v -4.8526536 24.793481 -8.6180425
v -4.8526536 29.5408 8.4478614
v -4.852504 27.217109 -16.041074
v -4.8484347 15.378763 23.494344
v -4.8467486 24.913546 -8.1891755
v -4.8461318 34.869167 9.9991224
v -4.8457997 35.145071 9.8006459
v -4.8448982 12.831861 -13.482127
v -4.8430114 27.690578 -17.313413
v -4.8416793 17.37246 9.2143514
v -4.8414566 19.298378 24.73495
v -4.8413581 19.907111 2.457062
v -4.8394165 13.838642 -15.731076
v -4.836099 13.163593 -7.9749455
v -4.835818 10.053333 -18.616742
v -4.8354311 25.243738 -8.3925698
v -4.8353144 25.138978 -8.1549623
v -4.8351282 16.427675 -21.850927
v -4.8341246 24.615147 -20.085223
v -4.832756 11.063914 -16.847303
v -4.8319166 4.1661246 7.1526603
v -4.8290042 12.627189 -21.642117
v -4.8283582 12.015905 -15.959424
v -4.8279422 18.085097 22.589472
v -4.8256064 19.932109 0.67845611
v -4.8217926 20.810622 0.61240008
v -4.8212707 20.449777 -20.98327
v -4.8204495 23.659531 10.25439
v -4.8188218 17.826775 -9.611173
v -4.8181503 13.069742 -13.520538
v -4.8177379 34.790808 4.6802353
v -4.8173109 25.028587 -8.7519045
v -4.8168327 13.557715 5.5819214
v -4.8167342 19.450361 25.163509
v -4.8156174 35.021368 9.9673526
v -4.8152452 12.582945 -13.386693
v -4.8124532 19.414635 24.944365
v -4.8090737 17.763808 -21.440264
v -4.8064204 19.986354 -12.363684
v -4.8051504 19.961471 -0.86228854
v -4.8015154 19.688071 -13.310413
v -4.8001103 10.878412 -2.5806978
v -4.7996395 24.967966 -8.4536095
v -4.7978293 4.0489075 2.4624433
v -4.7976395 15.414716 25.626538
v -4.7975519 20.660659 1.1035913
v -4.7965738 13.648723 6.0610598
v -4.7960702 34.914927 5.1264324
v -4.7934643 14.930445 1.2437653
v -4.79326 14.316039 -15.777113
v -4.7852673 4.3385794 0.64435055
v -4.7845775 15.704567 21.821989
v -4.7832819 17.676438 -9.1239233
v -4.7829498 19.195942 -21.13762
v -4.7823987 18.247613 9.4981958
v -4.7822746 16.309859 -15.983881
v -4.7797163 15.868376 26.092136
v -4.7776214 19.370314 25.63895
v -4.7760886 35.452684 7.7434547
v -4.776001 22.713678 -21.176525
v -4.7759718 30.922307 9.0269114
v -4.7758951 15.282397 23.147712
v -4.7751652 33.272083 -5.8683752
v -4.7733951 30.356859 -8.9388117
v -4.7718149 14.655775 7.7834362
v -4.770355 13.417786 -9.7573579
v -4.7699828 30.123609 -9.9812612
v -4.7662894 33.579814 -5.5458633
v -4.7656397 27.808761 -16.956813
v -4.7654244 19.824514 1.4752926
v -4.7643076 10.851048 -17.076349
v -4.7621179 12.37442 -13.196099
v -4.7615741 26.177489 -13.895397
v -4.7581945 18.918354 -14.648836
v -4.7581544 21.619884 -7.3370092
v -4.7567019 31.005499 -7.5422921
v -4.7556727 20.902185 0.1104115
v -4.7546763 7.0848091 -9.1618811
v -4.7536362 15.285429 24.33756
v -4.7533625 15.277141 -15.909061
v -4.7528844 11.399204 -16.387025
v -4.7523625 27.529424 -12.77082
v -4.7522895 19.243286 -14.148116
v -4.7490705 22.37928 -21.333592
v -4.7473881 15.338306 -22.178621
v -4.7472932 12.920014 -15.427994
v -4.7472421 6.4782311 5.4097257
v -4.746129 19.908298 9.4774734
v -4.7456946 20.009361 -0.48913832
v -4.7446874 11.037586 -20.565332
v -4.744326 17.519373 -6.9475507
v -4.7439976 19.931052 -11.93192
v -4.7427604 13.19817 -15.408458
v -4.7422786 19.837016 1.7903466
v -4.7418516 20.46818 1.5265167
v -4.7416472 18.490625 26.336317
v -4.74091 15.872091 -22.111212
v -4.7396984 8.8833651 -11.417523
v -4.73864 33.915746 -4.7084395
v -4.7373553 11.871534 -12.437502
v -4.7359757 8.4539881 3.1556219
v -4.7346801 10.53434 -1.9634985
v -4.7342531 18.628804 23.552048
v -4.7340743 22.019151 -7.0020776
v -4.7340451 7.3763273 4.7221839
v -4.7332276 19.928202 2.0617623
v -4.7331802 22.098172 -21.425438
v -4.7321729 7.54835 -9.723537
v -4.7316765 13.511868 5.3811712
v -4.7312605 15.00998 8.2707241
v -4.7309284 19.261589 9.5255606
v -4.7308335 21.822673 -7.3733118
v -4.730505 4.4772215 -2.026591
v -4.7296729 9.3821051 -11.850708
v -4.7278773 15.327876 8.6286373
v -4.7270853 29.06874 -11.666835
v -4.7267276 13.281143 -13.60323
v -4.7255926 8.0620443 -10.329791
v -4.7245342 20.601347 0.74495374
v -4.7239065 21.356515 -7.1172975
v -4.7222824 13.736227 -22.149345
v -4.7217459 19.610461 -11.24268
v -4.7204613 12.07862 -12.730001
v -4.71887 21.11833 -6.769023
v -4.718089 31.519563 -6.8542668
v -4.7145818 20.418613 9.5039403
v -4.7143628 14.746918 1.6832782
v -4.7141913 20.093228 -0.05517838
v -4.7141803 20.99304 -6.4972971
v -4.7138263 20.187504 0.64987788
v -4.7121219 19.727084 -11.430527
v -4.7118117 20.109493 1.0731646
v -4.7114395 31.566495 9.5699252
v -4.7102862 19.504624 25.389894
v -4.7099395 11.652647 -12.246829
v -4.709892 27.723632 -16.454877
v -4.7075818 15.925056 -2.3262802
v -4.7074906 18.137331 22.40867
v -4.7067023 19.129857 25.949897
v -4.7043738 26.567971 -13.278412
v -4.7034213 9.0091373 -11.605744
v -4.698144 12.867808 -13.744676
v -4.6980673 18.813593 23.796469
v -4.6974797 20.300312 1.8006495
v -4.6967425 17.270285 -5.6432128
v -4.696341 7.7440213 4.3195668
v -4.6946403 16.08279 21.455222
v -4.6929542 20.88806 9.5903556
v -4.6919761 9.6316975 -11.913742
v -4.691706 17.991824 26.401933
v -4.6914871 9.1707523 -11.762663
v -4.6907936 3.6445924 4.9905175
v -4.6902279 27.230784 -12.972053
v -4.6888119 3.6095023 5.8755796
v -4.6881659 20.225441 0.37506809
v -4.6879871 21.655657 -3.8755741
v -4.6878338 20.332406 1.1608408
v -4.6878046 10.491689 -20.00922
v -4.687071 26.397989 -13.567792
v -4.6866039 21.968558 -7.2097219
v -4.6865565 7.0170282 5.1014655
v -4.6863046 18.836605 26.180176
v -4.6859068 18.946398 24.01784
v -4.6852827 11.089946 -11.964706
v -4.6848484 12.329028 -15.574022
v -4.6844543 10.256316 -1.4276069
v -4.6825419 16.963181 21.296537
v -4.6794799 25.41642 -19.705842
v -4.6788959 16.544351 21.293471
v -4.678239 21.179547 -0.90698526
v -4.6753522 20.391441 0.69389394
v -4.6748777 9.7512813 -0.16243662
v -4.6741003 19.220618 -10.96858
v -4.6740201 35.256486 6.051027
v -4.6717719 13.547406 -13.381849
v -4.6693595 4.3493065 7.3341515
v -4.6690201 11.337106 -12.068403
v -4.6677062 13.095272 -13.877948
v -4.6675201 19.997659 1.8837437
v -4.6675092 12.881117 -6.4984795
v -4.6663924 15.358943 21.942462
v -4.6662355 17.225675 21.379584
v -4.6661734 22.066661 -6.7254047
v -4.6655931 20.645933 0.31750104
v -4.6628194 20.024407 -0.72643747
v -4.6622683 5.6944319 6.0353629
v -4.6594326 21.431553 9.7762884
v -4.6583267 17.523542 21.562104
v -4.6580165 19.131203 24.266914
v -4.6560567 20.220117 0.16124137
v -4.6527246 13.065179 -7.0513765
v -4.6524545 13.350838 -15.230188
v -4.6515458 5.5465923 -7.5676314
v -4.6508779 18.572261 9.6012059
v -4.6508305 6.7521572 5.3311607
v -4.6486955 35.424983 8.849807
v -4.6475166 6.017603 -8.0718845
v -4.6428889 12.659279 -13.698678
v -4.6427867 10.749468 -11.909995
v -4.6412502 27.896065 -16.721898
v -4.6394583 17.069659 -15.616204
v -4.6344437 9.1108952 2.3330119
v -4.6336007 20.417653 0.4063452
v -4.6333124 11.561194 -21.317495
v -4.6316335 35.352252 9.6640083
v -4.6308562 10.015648 -0.77996075
v -4.6299474 15.540079 -15.776653
v -4.6272175 34.722086 3.4146052
v -4.6228745 13.465348 5.9052727
v -4.6207431 18.153466 22.176274
v -4.6198855 21.87282 9.9743525
v -4.619422 20.898689 -0.17825948
v -4.6175388 7.2084646 5.0474221
v -4.615714 32.006051 9.9808598
v -4.6123819 15.128711 25.085101
v -4.6123308 26.199413 9.8384266
v -4.6122614 28.917825 8.6768303
v -4.6112067 20.130173 -0.30586428
v -4.6110425 15.164964 22.200241
v -4.6097724 18.254683 -10.481834
v -4.6094585 15.152943 -0.49610907
v -4.6093016 3.6977534 4.0942547
v -4.6072907 5.3134765 -7.3317629
v -4.6050206 15.111084 22.554395
v -4.6020644 16.381475 -15.72963
v -4.6016885 35.026948 10.271467
v -4.6009039 34.581514 -1.1904172
v -4.5971557 19.331811 24.521
v -4.5970864 10.456194 -17.22405
v -4.5965645 35.401379 9.4169848
v -4.5947579 15.093847 0.40005146
v -4.5940098 21.030888 -0.50515644
v -4.5932214 16.778732 -4.2525728
v -4.5920974 32.393966 10.189971
v -4.5909806 27.993053 -12.663863
v -4.5894769 9.8562522 -19.230014
v -4.5876157 22.035033 -6.1959747
v -4.5871522 3.7632009 6.9818515
v -4.5834624 19.52748 24.848194
v -4.5830135 34.761235 4.1279479
v -4.582404 13.898178 -15.299046
v -4.5812179 15.427789 8.9354924
v -4.5806194 10.078204 -19.657639
v -4.5798274 13.723683 -12.933553
v -4.5777982 10.788979 -16.887275
v -4.5759187 27.81708 8.8995109
v -4.5753165 19.45284 -13.361474
v -4.5749406 10.722529 -20.502189
v -4.5745063 17.13797 -21.998459
v -4.5739698 16.971379 -4.7477512
v -4.5728858 13.317911 -14.012776
v -4.572791 33.076238 -5.927393
v -4.5723858 12.697822 -22.0288
v -4.5709698 3.8074788 3.3404306
v -4.5707873 15.816874 9.1525782
v -4.5695903 17.479639 -7.5455202
v -4.56928 18.357214 22.416192
v -4.5688165 9.7005354 -18.857863
v -4.568291 17.968457 -10.215635
v -4.5682655 13.970937 3.3199928
v -4.5678092 27.14087 -15.419472
v -4.565448 32.789029 10.325448
v -4.5653275 12.206213 -13.124577
v -4.5651012 34.793983 10.45913
v -4.5646231 34.77056 2.8656279
v -4.5640684 12.105778 -21.761323
v -4.5631889 19.898502 -2.0605141
v -4.5631889 28.410601 8.7833039
v -4.5631816 13.812866 6.9168922
v -4.5631779 30.554328 -8.4368323
v -4.562667 20.45467 0.15977241
v -4.5594298 20.257564 -0.05283168
v -4.5591195 15.457026 -1.4613037
v -4.5555393 17.969017 21.831124
v -4.5552947 14.556627 -22.480959
v -4.554021 26.680648 -14.349031
v -4.547408 25.830115 10.076439
v -4.543908 28.385439 -12.359769
v -4.5436598 34.860953 4.6916367
v -4.5417766 27.153296 9.2753874
v -4.5404263 13.149392 -14.256416
v -4.5398679 4.7494182 -6.5964897
v -4.5391087 12.429784 -15.243882
v -4.5390139 17.794204 -9.9762959
v -4.5366599 27.066466 -13.338142
v -4.5357803 25.412039 10.228299
v -4.534284 16.204155 9.2906501
v -4.5281088 13.026525 -14.904412
v -4.5278753 29.511526 8.8554383
v -4.5274811 4.9345836 -6.9256804
v -4.5273716 15.496977 21.569082
v -4.527149 22.718417 10.332616
v -4.5269008 11.137973 -2.8052087
v -4.5259081 12.535706 -5.5030388
v -4.5236892 9.7209549 0.40213173
v -4.5219374 13.442911 6.2404342
v -4.521306 12.813643 -14.959177
v -4.5177841 23.242442 10.461655
v -4.5174483 17.399095 -7.0273511
v -4.5171381 17.233576 9.3946638
v -4.5161418 16.62506 9.3498868
v -4.5155761 27.754438 -12.914949
v -4.5153535 15.24634 -0.94505611
v -4.514963 13.311615 -14.856854
v -4.5144484 29.107599 8.8059606
v -4.5142039 3.6114941 6.6380222
v -4.5122769 34.67763 -0.60877967
v -4.5069448 13.545067 -13.948149
v -4.5065981 4.3576686 -3.6124102
v -4.5056638 12.946503 -14.356642
v -4.5048171 13.517021 6.4982934
v -4.5046857 15.489539 25.869686
v -4.5036528 4.2128514 -1.0652869
v -4.5021894 20.844886 -21.601815
v -4.5006419 24.163349 10.574559
v -4.4996675 17.574319 -9.4984987
v -4.4985616 8.7374073 3.1282353
v -4.4942113 21.256198 -1.5027796
v -4.493715 35.282229 10.114877
v -4.4933682 29.968053 -10.56472
v -4.4932259 33.440425 -5.6689243
v -4.4920179 24.985656 -20.123827
v -4.4909887 4.5972588 -6.2522991
v -4.4898391 15.736735 21.360274
v -4.48935 10.71321 -2.0192207
v -4.4889924 23.769576 10.568596
v -4.4888756 16.370358 21.085448
v -4.4881566 11.127408 -21.091571
v -4.4872552 13.245419 -14.584393
v -4.4858902 15.639516 -22.498916
v -4.4856895 34.084109 10.436071
v -4.4851092 12.424021 -13.703112
v -4.4846056 8.3902031 3.7245242
v -4.4837041 13.010325 -14.663095
v -4.4831713 13.686626 -13.687103
v -4.4817114 6.9895659 5.272756
v -4.4815837 15.026481 -22.576209
v -4.4797516 13.397686 -14.315848
v -4.4793866 11.85525 -15.650589
v -4.4792443 19.65404 25.156356
v -4.478299 19.630318 -12.638856
v -4.4773793 11.630755 -21.562441
v -4.4750545 17.995969 9.5948593
v -4.4748173 18.706358 23.011698
v -4.4716604 29.685226 -11.030537
v -4.4697152 20.500797 -0.12650078
v -4.4694998 21.865041 -7.4597162
v -4.4694232 16.24108 26.291091
v -4.4688903 3.8903175 7.3480821
v -4.4676568 29.411985 -11.37764
v -4.4670911 13.784959 -13.265846
v -4.4651422 24.210793 -20.645799
v -4.4646714 16.118411 -22.423812
v -4.4646495 30.97427 9.567531
v -4.4641057 12.718762 -14.259879
v -4.4628648 11.245332 -16.288899
v -4.4608649 21.66074 -7.4690993
v -4.459989 34.443395 10.578621
v -4.4569561 20.334342 -0.29092097
v -4.4569525 13.788445 -12.782678
v -4.4567335 30.275011 -9.7083893
v -4.4565072 9.4963113 -18.464203
v -4.4549708 34.966722 10.604902
v -4.4542919 12.523747 -14.985795
v -4.4526788 27.059336 -15.013102
v -4.4519014 17.221681 -6.341521
v -4.4515876 14.363692 8.0113066
v -4.4491058 12.772324 -14.645424
v -4.4488942 4.1041552 7.5077888
v -4.4482847 6.8286402 -8.8602011
v -4.4446898 35.01285 1.7694344
v -4.4445657 7.2681799 -9.4176344
v -4.4438358 33.726656 10.47348
v -4.4433431 11.943894 -3.9430388
v -4.4395001 27.551796 -13.173042
v -4.4394563 4.4835764 -5.8180107
v -4.4390658 9.5404916 -18.083393
v -4.437376 34.46054 -2.6614563
v -4.4373176 26.957118 -14.673126
v -4.4369016 27.035714 -18.790034
v -4.4366205 35.192784 10.401889
v -4.4347519 21.454177 -7.3109729
v -4.4344709 34.555988 -2.1672231
v -4.434449 26.241174 10.049491
v -4.4340038 9.4273684 -12.153068
v -4.4327228 29.945758 9.1429469
v -4.4312082 15.249689 21.701541
v -4.4256389 4.3026691 7.5956567
v -4.4232739 5.8054934 6.1326468
v -4.4189601 3.9957601 1.3066499
v -4.4186754 17.738232 -22.048177
v -4.4176353 19.588211 -11.800803
v -4.4170331 10.208463 -12.112178
v -4.4168835 20.786914 -0.43303294
v -4.4164601 24.779083 10.575129
v -4.4160806 19.636142 -12.183511
v -4.4152996 7.642545 4.8403435
v -4.4146098 27.006774 -13.929984
v -4.4144674 13.635008 -14.161044
v -4.4139565 11.728581 -3.5396826
v -4.4126171 13.308246 5.745139
v -4.4120733 16.58283 26.383488
v -4.4116828 22.047421 -7.0534075
v -4.4114018 4.5576752 7.5307594
v -4.4064201 3.5131947 5.1595453
v -4.4063507 21.999929 -7.2847267
v -4.4050916 35.087991 10.579599
v -4.4048945 21.291835 -7.1239525
v -4.4047668 13.3973 -7.9563198
v -4.4033033 9.592529 1.5270805
v -4.4024237 4.2894028 -4.0618955
v -4.4022559 26.274667 -19.399728
v -4.3984749 20.973036 -0.73730417
v -4.3981245 14.824858 -15.399113
v -4.3974092 31.685976 -6.633712
v -4.3952048 12.274419 -13.559606
v -4.3925005 10.590569 -1.614859
v -4.3917669 19.761178 9.6050417
v -4.3915114 14.682405 8.5939332
v -4.3914019 35.510052 7.2044263
v -4.3913399 11.144007 -12.179528
v -4.3906465 10.820126 -12.118256
v -4.3900297 14.408434 -15.205179
v -4.3897122 11.916017 -12.782432
v -4.3880406 18.495751 -14.537803
v -4.3867158 30.867818 -7.8981779
v -4.3866246 8.0951854 4.359311
v -4.3845443 15.997146 -2.7861414
v -4.3837013 34.351016 -3.1451549
v -4.3834713 20.315131 9.6312969
v -4.3823473 18.795443 -10.993932
v -4.3822889 4.8232761 7.3133743
v -4.3810517 34.716228 10.766295
v -4.3809495 12.546823 -14.635145
v -4.3803071 9.1588907 -12.119252
v -4.3794714 8.9464152 -11.880876
v -4.3793473 11.677718 -12.520031
v -4.3777707 12.493588 -14.194712
v -4.377132 15.825238 26.12314
v -4.3742123 13.770997 -12.324277
v -4.3738254 8.3498508 -10.861986
v -4.3722488 13.714014 -14.549039
v -4.3720408 18.510621 -10.836059
v -4.370778 20.016824 -1.2194334
v -4.3697087 27.429326 9.443262
v -4.3690554 18.299459 22.03263
v -4.3686722 11.375954 -12.305762
v -4.3671905 18.23725 -22.010046
v -4.3659423 20.182842 -0.70975147
v -4.3655007 26.731878 -19.121429
v -4.3649533 21.010612 -6.624046
v -4.3634898 27.412104 -13.442036
v -4.3603949 9.6775429 -12.267556
v -4.3601066 18.978552 23.522767
v -4.3596759 21.821444 -7.4604753
v -4.3577088 13.74595 -14.35109
v -4.3546906 15.051958 21.882726
v -4.3537015 20.955327 9.7310917
v -4.3534387 15.000823 0.99792247
v -4.3532782 19.37604 -11.529024
v -4.3510738 31.462036 -6.8831005
v -4.3493439 4.3417272 -4.91354
v -4.3467125 13.38188 -22.574631
v -4.3466359 13.963185 -14.806943
v -4.3464424 13.398792 5.0289113
v -4.3459023 9.6587127 -17.616834
v -4.3439498 14.314254 2.522691
v -4.3438257 12.166947 -15.100648
v -4.3435264 34.907584 10.778966
v -4.3433038 16.970188 -5.4056564
v -4.3416286 31.507913 10.006666
v -4.3406396 19.032634 26.130892
v -4.3394717 5.6363507 -7.599007
v -4.3388622 28.052259 -16.394581
v -4.336479 18.882606 -13.912466
v -4.3361652 34.970011 0.6087596
v -4.3343258 11.544825 -21.723405
v -4.3334061 3.4980197 6.2410072
v -4.3329243 20.125258 -0.94777872
v -4.329636 17.931992 21.473824
v -4.3286762 32.401333 10.491969
v -4.3279134 30.536562 9.5652756
v -4.3270047 13.2302 6.0780925
v -4.3251507 13.228101 -7.062276
v -4.3242309 22.067132 -6.7981377
v -4.3211835 21.487772 9.8994954
v -4.3190668 15.718645 -2.2899465
v -4.3186252 6.63567 -8.6196173
v -4.3166909 30.445613 -8.9105072
v -4.3165011 20.346779 -0.55930928
v -4.3146434 35.463872 9.0315172
v -4.3130486 24.52648 10.754616
v -4.3118661 21.29944 -22.008714
v -4.3112457 3.472633 5.5523596
v -4.3109099 20.754432 -6.0162207
v -4.3079063 19.492094 -21.846711
v -4.3074574 13.327268 5.274829
v -4.3073333 13.510496 4.5551342
v -4.3066727 10.10297 -17.133135
v -4.3049209 19.986107 -3.1398356
v -4.3043516 27.556372 -18.386405
v -4.3034063 14.900989 8.9023941
v -4.3027676 9.4854874 -19.265095
v -4.3015268 11.43438 -15.921926
v -4.3001253 19.21692 24.024664
v -4.2986472 14.927595 25.259972
v -4.2977604 9.3878035 2.2777459
v -4.2961545 13.109915 -6.7130946
v -4.2941181 17.775645 -10.17961
v -4.2936947 13.856507 3.4959385
v -4.2933662 14.866923 22.539614
v -4.2904721 21.475986 -3.060911
v -4.2903882 14.904498 22.129406
v -4.2878188 12.275411 -14.780781
v -4.287786 14.719039 -22.846115
v -4.2874064 9.5840181 1.834443
v -4.2850889 17.323825 -8.7307934
v -4.2829977 14.054406 -22.805855
v -4.2813554 27.186994 -14.262031
v -4.2792277 20.563192 -0.54946994
v -4.2791072 11.166405 -21.46357
v -4.2775489 19.880414 -21.846077
v -4.2772751 9.2723058 -12.389818
v -4.2749686 26.068576 10.408838
v -4.2714248 9.9748881 0.27309447
v -4.2700051 8.5250674 -11.238448
v -4.2699066 27.7622 -13.188078
v -4.2682752 27.83525 9.4836266
v -4.2664541 19.960112 -1.7433598
v -4.2660964 4.8181037 -6.8699072
v -4.2635271 27.013727 9.8568097
v -4.2628519 34.66317 -1.233707
v -4.2625636 28.16047 -12.736952
v -4.2623774 18.061132 -10.575194
v -4.2619504 21.814411 -22.038731
v -4.2609067 20.336146 -21.87911
v -4.2608884 22.751416 -21.620035
v -4.2597242 14.861626 24.957514
v -4.2581257 14.285746 -14.877051
v -4.2580344 27.970665 -12.958026
v -4.254622 35.062822 1.33975
v -4.2517461 4.0712695 -0.99657941
v -4.2513666 15.10353 -0.31912694
v -4.2512681 21.837289 10.044337
v -4.2504615 16.767851 -4.7022425
v -4.250279 19.121946 -13.249813
v -4.2494141 35.101743 10.762539
v -4.248863 22.26778 10.246299
v -4.247936 8.9654237 3.1110822
v -4.2479214 32.065155 -6.2895013
v -4.2457936 27.635279 -15.561736
v -4.2451002 5.117541 -7.1577187
v -4.243998 8.721157 -11.667517
v -4.2420236 15.129586 25.648333
v -4.2419141 15.403388 -1.692196
v -4.2403995 10.799833 -16.483287
v -4.2401878 15.162481 9.111834
v -4.2366039 25.72318 10.633084
v -4.236155 15.604079 9.2882632
v -4.2356806 21.345618 -2.2471695
v -4.2338996 9.4739574 -12.540744
v -4.2324434 13.95213 -13.846948
v -4.2290602 14.986803 25.475415
v -4.2267938 12.26463 -14.451069
v -4.2254836 14.089684 -14.544425
v -4.2249289 17.202043 -7.2149737
v -4.2235201 11.748065 -15.451605
v -4.2214143 21.276962 -1.8984717
v -4.2211296 35.417266 6.1892813
v -4.2194034 14.091979 2.9416036
v -4.2188048 5.6460636 6.4758082
v -4.2182428 12.128272 -22.225638
v -4.2167501 18.953451 -11.274721
v -4.2145165 12.2333 -13.993966
v -4.2145129 12.845889 -6.0576912
v -4.2143194 17.399064 -14.970625
v -4.2141516 16.897494 20.663557
v -4.2127465 34.869059 11.022614
v -4.2102501 6.9776271 5.5280277
v -4.2086334 21.054972 -1.1640251
v -4.2083998 15.220808 -1.2359223
v -4.2075786 13.198515 5.5802973
v -4.2058378 9.7187862 -19.936021
v -4.2058159 33.348309 10.807806
v -4.2018634 7.8970411 -10.34786
v -4.2014838 27.503534 -15.212435
v -4.2005239 27.894335 -18.025185
v -4.1979911 16.165702 9.4295395
v -4.1936627 13.99758 -14.095718
v -4.1913087 28.476487 -12.407668
v -4.191243 24.889133 10.867966
v -4.1899109 19.929583 -2.694206
v -4.1891554 14.549286 8.7482385
v -4.1874547 16.861991 -15.126308
v -4.187316 11.206314 -2.5436397
v -4.1866737 15.331233 21.303139
v -4.1854438 14.311578 8.4836713
v -4.1830277 13.325966 6.9342789
v -4.1784803 18.959022 9.7189787
v -4.1769001 13.672877 3.9084424
v -4.1748198 24.791691 -20.508284
v -4.1748198 32.593472 -5.9953632
v -4.1711811 16.453907 -3.9135007
v -4.169276 35.275077 10.586654
v -4.166787 15.574705 21.059893
v -4.1650899 17.231987 -8.2193888
v -4.1649439 4.4747662 -6.3768127
v -4.1648271 15.291801 25.816825
v -4.1637323 19.247131 -12.633646
v -4.1619367 23.334474 10.702025
v -4.1604148 14.10429 -14.326563
v -4.1577798 4.1478857 -2.4339399
v -4.1577104 12.55788 -5.123635
v -4.1575024 18.308755 -10.864336
v -4.154455 16.884908 -6.1391394
v -4.1535864 30.332684 -9.6069997
v -4.1499222 15.103581 -0.81718855
v -4.1499076 10.170652 -12.539635
v -4.1487215 14.714807 -15.024687
v -4.1464733 19.656789 24.677104
v -4.1451996 27.426222 -14.782418
v -4.1444259 4.6104522 -6.630712
v -4.1443821 17.815966 -14.668814
v -4.1443273 33.769685 10.96576
v -4.1433091 20.135137 -3.8148665
v -4.1407617 14.044778 -13.355723
v -4.1400901 22.954185 10.575895
v -4.1384697 4.349291 -6.0248174
v -4.1379661 3.6352357 7.2405903
v -4.1360427 28.201844 -17.498686
v -4.1330281 15.808984 20.860344
v -4.1324552 28.820776 9.4691742
v -4.1310209 3.4530109 4.353946
v -4.1299442 24.197999 10.959618
v -4.1299223 17.224158 9.5621041
v -4.1298895 4.0889053 -1.8115107
v -4.1298822 18.771909 26.322167
v -4.1281997 23.676563 10.836506
v -4.1277764 11.874075 -13.098203
v -4.1275245 31.06582 -7.6194631
v -4.1229698 21.610267 -7.3077302
v -4.1229589 11.392906 -21.855516
v -4.1208969 23.511363 -21.32999
v -4.1203677 29.404065 9.5209475
v -4.1185976 13.417016 7.2353969
v -4.1170027 21.821978 -7.3264308
v -4.1168896 13.681119 -8.6098272
v -4.1152911 17.483477 20.772552
v -4.1138714 23.912928 10.910235
v -4.1136013 17.213551 20.617488
v -4.1121962 34.122784 -4.5038901
v -4.1119845 3.9196102 0.72180065
v -4.1102327 19.244109 -12.289274
v -4.1078568 11.911685 -15.060222
v -4.1072181 13.867867 -11.419078
v -4.1071123 14.427532 -23.044249
v -4.106813 4.6691761 7.7461372
v -4.1046269 4.095544 -3.1579504
v -4.1040138 28.76018 -12.130672
v -4.1025539 28.323844 -17.181749
v -4.0982949 11.418831 -12.606731
v -4.0982146 27.884465 -13.305834
v -4.0974846 8.8277971 -12.203238
v -4.0969591 10.995028 -2.0361567
v -4.0965503 21.375368 -7.1120402
v -4.0943898 13.775115 -10.187148
v -4.0941234 27.590255 -13.802766
v -4.0918168 19.198538 -11.996942
v -4.0891197 22.189713 -22.093329
v -4.0885979 19.813461 25.377095
v -4.0882913 3.6980189 2.718173
v -4.0878606 15.124555 21.428788
v -4.087076 17.691668 -22.539088
v -4.0870249 10.402013 -20.947947
v -4.0866782 27.471815 -14.307684
v -4.0858424 21.10505 -1.460134
v -4.0856125 16.143796 -3.3926912
v -4.0819483 35.160553 10.971519
v -4.0814848 18.011897 9.7527266
v -4.0801563 11.660885 -12.840105
v -4.0794446 19.842494 25.168688
v -4.0793862 20.36147 -0.94195577
v -4.0792658 15.453834 -23.037403
v -4.0790249 21.98626 -7.0908871
v -4.0784884 12.533004 -22.586753
v -4.0776308 3.8387596 7.6130543
v -4.0765286 19.698768 9.6677017
v -4.0763899 3.768876 1.6546671
v -4.0759702 20.844573 -1.0065866
v -4.0728644 4.2408548 -5.5611861
v -4.0710688 9.0954706 -18.886716
v -4.0685433 10.102497 -20.619658
v -4.0684885 14.927451 21.713585
v -4.0682988 17.819739 20.968671
v -4.0677367 15.840097 -2.8802793
v -4.0659995 28.399305 -16.939129
v -4.0657769 13.867834 -10.732113
v -4.0657477 22.043061 -6.6408196
v -4.0654484 19.028876 -11.663974
v -4.0644156 35.381692 10.418367
v -4.0640981 11.202906 -12.546463
v -4.0606747 23.997912 -21.11159
v -4.060193 14.866403 23.66528
v -4.0496128 10.820214 -12.529082
v -4.0495872 27.896859 -18.337572
v -4.0476712 20.18276 9.6717564
v -4.0465143 30.224511 -10.189468
v -4.0457442 20.198726 -1.2118331
v -4.0455909 13.957528 3.1598427
v -4.0447734 12.976389 5.9425169
v -4.0437771 27.48055 -18.808207
v -4.0424449 22.036238 -6.8717831
v -4.0422406 14.06491 -12.952963
v -4.0414778 10.833436 -1.4897542
v -4.0411055 29.910246 -10.933578
v -4.0404705 31.608235 -6.6588541
v -4.0392625 20.663964 9.731318
v -4.0366822 13.531374 -7.4308004
v -4.0338027 35.075488 1.1269196
v -4.0337552 29.458089 -11.50357
v -4.0331129 33.287729 -5.6550777
v -4.0328392 8.6907252 3.9814126
v -4.0324049 18.698119 -22.42899
v -4.0314669 28.084492 -18.06468
v -4.0303684 21.083389 -6.6777044
v -4.0292772 21.138561 9.8356091
v -4.0290436 18.082959 -14.22072
v -4.0283137 20.582883 -0.9276548
v -4.0280509 18.581693 -11.255747
v -4.027029 31.296302 -7.180098
v -4.0267918 18.292423 21.429288
v -4.0255911 19.815463 24.96912
v -4.0242152 19.774747 25.551002
v -4.0239451 30.208758 9.9342652
v -4.0237809 11.990629 -14.72746
v -4.0170692 30.639539 -8.442011
v -4.0163393 8.4166025 4.3795079
v -4.0154379 14.767032 22.034257
v -4.0136897 16.236692 26.257737
v -4.0129233 34.575831 11.501993
v -4.012062 18.760063 -11.456054
v -4.0117737 11.375211 -15.69834
v -4.0115437 31.818832 -6.4072485
v -4.0105912 33.919196 11.246546
v -4.0096934 28.409955 -16.693841
v -4.0093868 18.338983 -11.082597
v -4.0072299 13.163929 -22.898253
v -4.0071642 35.058753 11.304426
v -4.0055511 35.480342 10.074636
v -4.0032993 19.592622 -22.263888
v -4.0028869 15.021419 0.92522598
v -4.0023723 20.14946 -22.21163
v -4.001084 26.976229 10.289729
v -3.9975658 12.155967 -3.7749143
v -3.9965329 21.409926 -22.365949
v -3.9964052 11.924892 -3.3259636
v -3.9954782 17.09522 -7.9202891
v -3.9952848 14.70471 22.436374
v -3.9940585 29.722269 -11.233005
v -3.9940439 26.068178 10.967472
v -3.9937921 14.754987 9.0632651
v -3.9906789 18.039352 -10.832543
v -3.9891534 18.417647 -13.746023
v -3.9879089 18.790493 22.343302
v -3.9866425 15.445239 -2.2865561
v -3.9858323 20.088504 -1.5730254
v -3.9836243 34.232674 -4.2007539
v -3.9813177 24.566453 11.150839
v -3.979763 19.66493 25.723537
v -3.9789017 18.356506 9.8082079
v -3.9780148 5.8037416 -7.6436928
v -3.9735842 16.924878 -6.9692348
v -3.9732119 8.9325604 -18.039912
v -3.9719565 19.963084 -2.117937
v -3.9697777 30.669911 10.141906
v -3.9677996 22.006355 -6.23977
v -3.9673361 21.853133 -22.314475
v -3.9671499 34.827439 11.553719
v -3.9661171 11.345597 -22.047769
v -3.9644237 20.952806 -22.39101
v -3.9624931 9.5631761 -16.973088
v -3.9622558 8.6676251 -12.077791
v -3.9619493 18.680287 22.030378
v -3.9617303 27.927882 10.034122
v -3.9607631 14.523981 -14.532147
v -3.9605478 28.205201 -12.968989
v -3.958796 6.5654845 5.9439841
v -3.9581938 27.96899 -15.760586
v -3.9565916 10.590333 -0.46636113
v -3.9562413 9.8775125 -16.671034
v -3.9537924 7.2495765 5.5508997
v -3.9535807 11.041551 -21.813884
v -3.952745 25.648821 11.176284
v -3.9518471 34.985432 4.3386396
v -3.948026 31.154681 10.327583
v -3.9471027 7.7080727 5.2045924
v -3.9454202 33.248808 11.120836
v -3.9438326 13.467094 -6.8932573
v -3.941037 15.489369 9.3571386
v -3.9404202 7.9962227 -10.600703
v -3.9369276 3.3732625 5.2518876
v -3.9364823 5.3015441 -7.2566138
v -3.9353947 17.74092 26.445137
v -3.9340152 21.608925 9.9580972
v -3.9327999 15.199637 -14.923991
v -3.9325882 4.1220282 -4.9978532
v -3.9324568 25.675447 -20.081146
v -3.9317342 14.899309 -23.232673
v -3.9316064 15.221524 -1.8432312
v -3.9305736 18.637105 -13.20007
v -3.9305079 17.78582 -10.567756
v -3.930486 15.064841 -1.1611565
v -3.9289386 16.467111 -4.7769243
v -3.9261174 13.854728 -23.157389
v -3.9255335 15.133278 -1.5313305
v -3.919716 4.0408081 -4.3501541
v -3.9190773 10.431163 -16.24506
v -3.9164825 3.560958 3.0237982
v -3.9163182 5.0148202 -7.055048
v -3.9134424 9.8373135 -13.218415
v -3.9124971 3.3990177 3.8308992
v -3.9098073 28.386835 -12.750453
v -3.9077052 30.07029 -10.713677
v -3.9055483 10.049492 0.99107946
v -3.9030702 17.555281 -10.157515
v -3.9018147 21.795434 -5.399671
v -3.8992892 16.477643 20.230272
v -3.8977345 21.572584 -4.3263952
v -3.8970264 11.962126 -14.102425
v -3.8957965 15.087538 0.52393183
v -3.8941688 4.7389794 -6.837922
v -3.8940119 21.912384 -5.8278245
v -3.8937162 22.577042 10.432024
v -3.8925228 8.8673652 -12.892718
v -3.8888586 6.6010508 -8.4782407
v -3.8887674 13.143934 7.2625098
v -3.8885338 35.54751 6.3834111
v -3.8875703 16.273575 -4.0664283
v -3.8866178 21.93198 -6.9156477
v -3.8850959 14.290772 -13.786741
v -3.8803039 20.438229 -4.9949152
v -3.8797309 15.360382 -14.897729
v -3.8795266 15.71902 -14.943502
v -3.8781762 16.723559 -23.048136
v -3.8762054 13.075185 5.2811136
v -3.8749865 28.4756 -17.631729
v -3.87245 19.423327 24.051518
v -3.8723332 18.69284 -12.803609
v -3.8705595 21.993085 10.11368
v -3.869888 14.388621 -14.075678
v -3.8690267 34.066257 -4.8241374
v -3.8679829 17.414027 -9.8436985
v -3.8677238 9.0181888 -17.420339
v -3.8673113 13.863805 8.3880005
v -3.8671289 13.821753 -9.6482238
v -3.8657858 9.0936549 -13.273759
v -3.8641143 6.206226 -7.9808981
v -3.8636034 28.164375 -13.16137
v -3.8625523 33.675592 -5.3654049
v -3.8615085 13.120308 -6.0324031
v -3.8600304 16.277284 -23.16942
v -3.8595924 6.2621786 6.249259
v -3.8590632 27.830546 -15.277353
v -3.8575049 16.16483 -14.889446
v -3.8572603 27.727658 -14.864822
v -3.85691 8.37932 -11.421098
v -3.8567859 10.595711 -21.503014
v -3.8557713 3.4196891 6.5526506
v -3.8550487 34.647185 -2.1980294
v -3.853629 19.24804 23.61993
v -3.8528078 34.926836 2.5792124
v -3.8517932 11.871413 -13.756104
v -3.8517093 11.729365 -13.413602
v -3.8510341 11.863453 -3.0080593
v -3.8505086 31.416879 10.541019
v -3.8503954 20.42932 -1.210408
v -3.849629 35.560953 9.6657857
v -3.8489867 35.536386 8.2266843
v -3.8483918 16.80489 20.121317
v -3.8440488 20.886442 -1.3671786
v -3.843578 20.643294 -1.2024427
v -3.8425926 9.9096637 -20.806988
v -3.8369758 17.198045 -9.1943552
v -3.8368444 15.00362 -0.89724264
v -3.8366218 17.266941 -22.960312
v -3.8363153 18.468123 21.326851
v -3.8355087 8.773481 -18.334278
v -3.833808 21.352847 -2.4323541
v -3.8337715 10.853499 -15.900983
v -3.8327569 13.298105 4.6533159
v -3.8310489 24.330775 -21.102688
v -3.8275635 28.769255 -12.316414
v -3.8259102 18.414601 26.443966
v -3.8239577 28.502889 -12.665237
v -3.8236511 13.451656 7.8398335
v -3.8221146 34.496403 -3.0534111
v -3.8214577 15.456368 20.767191
v -3.8207935 11.222783 -12.971729
v -3.8179906 15.961667 -3.5816257
v -3.8177607 11.273617 -2.0184962
v -3.8177132 21.107721 -1.7199129
v -3.8170015 10.207085 0.70456356
v -3.8165307 18.647657 -12.465792
v -3.8147497 16.433271 -5.8140034
v -3.8144906 16.13395 20.24633
v -3.8136548 17.005043 9.6052935
v -3.8125417 16.37762 -14.786176
v -3.8085089 22.870221 -21.952928
v -3.8076768 27.388579 -19.108875
v -3.8071111 3.8660969 -0.97954123
v -3.8067644 11.492682 -13.178485
v -3.8063994 14.714084 23.529092
v -3.8057279 16.93644 -14.569766
v -3.8052279 19.017313 22.839236
v -3.8044797 35.08045 1.6409391
v -3.8040345 27.278909 10.527589
v -3.8038192 18.607726 -12.055271
v -3.803779 14.04331 8.6600385
v -3.8034104 3.9308993 -3.587248
v -3.8023557 15.234926 20.989937
v -3.8020783 15.015119 -0.52703947
v -3.8005418 17.24405 20.152714
v -3.7996404 19.487148 25.961466
v -3.7995345 14.989717 9.2760881
v -3.7994652 17.053581 -8.5406489
v -3.7988593 14.93982 25.62995
v -3.7981951 3.8169824 -0.21516794
v -3.7981331 5.3938618 7.2311633
v -3.7968594 14.028471 -12.066356
v -3.7962499 6.4387255 -8.2304471
v -3.7952098 14.653187 24.092653
v -3.7951696 8.4551875 -11.712105
v -3.7928667 9.0890044 -19.716742
v -3.7925346 28.365638 -12.9408
v -3.7905346 23.200155 10.791266
v -3.79052 28.410955 10.285094
v -3.7896076 32.714383 11.132781
v -3.7866368 10.947389 -12.981651
v -3.7839215 16.456068 -6.1425938
v -3.7829544 18.779309 -22.731182
v -3.7820894 14.891112 -14.561722
v -3.7819872 12.82393 -5.1996143
v -3.7801916 21.27181 -2.1349314
v -3.7788194 18.192208 -22.830336
v -3.7783048 14.352567 8.9418792
v -3.7782062 28.697427 -17.395141
v -3.777604 14.740043 21.852664
v -3.7775311 13.820283 -8.0087409
v -3.7773741 28.497168 -16.470708
v -3.7773522 15.016227 21.267066
v -3.7770931 12.675072 6.3562946
v -3.7750274 31.444386 -6.8865293
v -3.7740895 21.191564 -1.9139223
v -3.771918 13.863572 -8.6588304
v -3.7713669 3.5557966 2.4759085
v -3.7706844 22.887281 10.623566
v -3.7698924 3.9911424 8.0557478
v -3.767553 15.876951 20.338534
v -3.7668852 7.7175097 -10.191858
v -3.7665312 11.171217 -15.562292
v -3.7655969 11.123726 -22.063792
v -3.7651224 17.937503 9.8225289
v -3.7641662 26.802534 10.888068
v -3.7632647 34.959168 3.7228198
v -3.7626261 19.903063 9.6782308
v -3.7608341 12.825125 5.6296327
v -3.7595312 29.430071 -11.742836
v -3.7575312 19.195364 26.194187
v -3.7550349 15.401438 -2.8434858
v -3.7548561 18.302007 -11.671227
v -3.7537721 20.240352 -22.521361
v -3.7529145 20.768894 -5.9314769
v -3.7496444 33.044424 11.275116
v -3.7487503 4.389579 8.2087246
v -3.7469218 25.483397 -20.344508
v -3.7445313 18.116005 -11.393797
v -3.742046 10.720602 -0.29514721
v -3.740608 21.299463 -6.7734554
v -3.7391482 21.735764 -7.0118513
v -3.7383014 10.281865 -15.845695
v -3.7381409 14.282306 2.5075561
v -3.7375314 9.7651457 -16.187729
v -3.735046 17.437715 -14.124271
v -3.7340168 18.751659 9.812748
v -3.7318416 24.220768 11.299385
v -3.7310679 28.791421 -16.913925
v -3.7302869 35.619361 7.3530747
v -3.7301263 33.956212 -5.0280828
v -3.7286811 6.8114204 -8.7598661
v -3.7280388 10.220434 -21.337732
v -3.7269548 31.930036 10.899885
v -3.7268855 23.898079 11.156467
v -3.7245899 19.22344 9.7466281
v -3.7237724 8.0901508 5.0412105
v -3.7233308 8.9583932 -13.488243
v -3.722433 14.022219 2.9062353
v -3.7217286 30.294029 -10.189369
v -3.7214695 17.911836 -11.109031
v -3.7200534 35.535311 8.6296117
v -3.7199731 15.057702 0.03586831
v -3.7183929 14.826265 21.552393
v -3.717371 14.633076 22.30177
v -3.7171629 3.8798331 -1.9686882
v -3.7168199 28.840128 -17.115537
v -3.7154549 27.909793 -14.168282
v -3.7146374 3.868929 -1.6334994
v -3.7129331 4.8757748 7.9500114
v -3.7127031 21.516951 -6.9394011
v -3.7116922 20.340263 9.6763331
v -3.7110499 14.857893 1.4308952
v -3.7106776 21.895206 -6.7049979
v -3.7036229 3.737036 0.14913928
v -3.7024112 24.423881 11.410808
v -3.7004149 28.373678 -13.161141
v -3.693758 4.1724119 8.2245347
v -3.6909916 12.108251 -22.821545
v -3.6904442 13.805785 -7.4072604
v -3.6885062 11.463025 -15.113179
v -3.6875026 28.544618 -12.903224
v -3.6869771 29.747059 -11.462083
v -3.6865537 14.36568 -13.107104
v -3.686196 21.463749 -22.639026
v -3.6860683 21.050222 9.7769709
v -3.6848493 13.737493 3.3601951
v -3.6848165 19.827211 -22.611089
v -3.6834588 33.55915 11.582905
v -3.6818968 27.549289 10.639508
v -3.6801231 14.500931 24.572211
v -3.6773093 15.057047 0.46916586
v -3.6751158 16.896262 -8.2876656
v -3.6746633 15.954751 -4.0863606
v -3.6735538 29.289512 10.489867
v -3.67201 29.687733 10.502815
v -3.6714005 34.22379 -4.4425074
v -3.6697436 8.0869752 -10.926122
v -3.669156 9.4048759 -20.488243
v -3.6683166 17.683252 -10.80632
v -3.666729 24.784674 -20.940943
v -3.6662509 28.181838 -18.524096
v -3.6657765 28.760583 -16.696367
v -3.6651269 21.019099 -6.3638657
v -3.6641561 11.179354 -22.267201
v -3.6638678 18.720368 26.407835
v -3.6623313 20.012085 -2.6642811
v -3.6615977 3.3997376 6.9973623
v -3.6614846 4.5855555 8.2244982
v -3.6608021 3.6396417 0.68918777
v -3.6598714 16.731116 -7.6695703
v -3.6597693 20.905369 -22.70547
v -3.6555868 9.2419128 -16.562318
v -3.6554554 28.312852 -16.036181
v -3.6536197 34.113686 11.951771
v -3.6529846 13.123357 4.87546
v -3.6524481 7.1214133 -9.22849
v -3.6521233 11.075216 -0.97953028
v -3.6512693 28.760021 10.564574
v -3.6509336 4.1897686 -6.1285538
v -3.6489007 15.029884 -2.057786
v -3.6486051 34.98441 11.895862
v -3.6463132 16.061339 -4.7684536
v -3.6462986 11.65103 -14.71137
v -3.6452219 17.446641 -13.848868
v -3.6444701 28.134488 -13.719099
v -3.6442475 3.2311259 4.4300148
v -3.6429154 9.1060905 -16.743585
v -3.6419336 4.263611 -6.3218898
v -3.6410723 3.2215174 4.0302334
v -3.6387402 27.937632 10.617216
v -3.6360943 18.988264 26.324423
v -3.6355687 9.7481016 -13.951544
v -3.6351454 9.4692613 -13.995433
v -3.6351308 35.164885 11.65674
v -3.6344592 24.90179 11.647408
v -3.634014 15.130237 -2.5361033
v -3.6323863 30.705192 -8.360727
v -3.6298206 12.599068 6.7291601
v -3.6295213 10.119098 -15.535357
v -3.629452 13.69136 -6.6674672
v -3.6292294 18.822655 21.737194
v -3.626514 13.453773 3.9347013
v -3.625817 8.5890797 -12.915961
v -3.6241382 34.454862 12.092956
v -3.6232294 9.3683055 3.1453738
v -3.6230871 18.756177 21.527137
v -3.6227185 29.952986 -11.212134
v -3.6225579 21.852695 -5.9410042
v -3.6217769 11.691067 -14.186387
v -3.6211528 21.867385 -6.3294809
v -3.6200871 15.002618 0.84051135
v -3.6191528 8.7253144 -13.377823
v -3.6161382 17.68595 -13.461015
v -3.6111711 26.261126 11.609259
v -3.6080142 14.948734 -1.7474565
v -3.6071784 14.914722 -1.4003352
v -3.6042807 10.488247 -15.444603
v -3.6041894 3.519764 1.2552306
v -3.6035836 12.004403 -2.698779
v -3.6034631 15.369037 25.897977
v -3.6025909 17.974942 -11.824133
v -3.6016237 14.283978 -23.521096
v -3.6012004 16.581749 -7.3985762
v -3.5999303 7.5146446 -9.8728606
v -3.5982041 12.271405 -3.2869438
v -3.5973136 13.953893 -9.3940616
v -3.5956055 31.90685 -6.1756537
v -3.5950946 12.77797 7.1691492
v -3.5949304 5.1092391 -7.0643581
v -3.5948793 16.915615 -8.6928922
v -3.5942588 23.740069 11.13862
v -3.5935435 9.9257019 -21.208366
v -3.5932661 30.10643 10.671245
v -3.5922041 14.466091 9.1220675
v -3.5903465 14.907722 1.2306176
v -3.5890545 28.430787 -18.330631
v -3.5877881 10.497643 0.47662565
v -3.5876312 35.108495 4.2655927
v -3.5853355 30.683807 10.735927
v -3.5853283 25.848767 11.825078
v -3.5845509 15.084252 25.758909
v -3.5841093 18.967917 22.26339
v -3.5835509 32.434415 -5.7961057
v -3.583248 34.674849 12.155736
v -3.5810619 25.418531 11.810947
v -3.5798502 3.2319662 4.7938913
v -3.5781385 9.2595167 -14.135056
v -3.5769743 21.386066 -2.8486427
v -3.5762225 9.7577722 -15.555271
v -3.5761605 14.549533 25.335227
v -3.5715583 12.426322 -3.6602328
v -3.5706386 26.484671 11.512906
v -3.5688612 21.716274 -5.3764267
v -3.5687518 9.764836 -14.321953
v -3.5677481 31.595746 -6.5843949
v -3.5668065 28.059259 -15.245799
v -3.5656678 16.776215 19.799991
v -3.5651131 15.177728 -3.0290007
v -3.5643905 18.916874 21.972309
v -3.5642189 32.135344 -5.969097
v -3.5642116 33.321261 -5.4615464
v -3.5640693 5.9328916 6.8549109
v -3.5636168 16.535889 19.829713
v -3.5623832 28.579213 -13.069542
v -3.560427 35.594283 9.2241762
v -3.5600839 20.041472 -2.4878245
v -3.5598832 11.377322 -1.3726092
v -3.5597007 10.901633 -22.165012
v -3.5583613 31.726723 -6.376028
v -3.5554489 9.2909557 -16.135189
v -3.5547008 11.069278 -13.498159
v -3.5543759 23.290128 -21.91721
v -3.5517263 13.476383 -23.428437
v -3.5515548 22.400624 10.320393
v -3.5505658 28.819554 -17.857375
v -3.5503942 10.157334 -15.234775
v -3.5500439 17.244136 -10.068357
v -3.5489964 10.725961 -13.509578
v -3.5474709 11.516633 -13.852616
v -3.5448395 21.461058 -6.6333763
v -3.544314 9.5358269 -14.516341
v -3.5441388 13.545174 -6.096461
v -3.5438541 35.303471 4.9568207
v -3.5427593 20.291607 -1.7610622
v -3.542668 17.471548 19.904439
v -3.5419673 9.7849718 -15.259178
v -3.541668 28.250141 -15.728701
v -3.5389783 14.006631 -8.8009333
v -3.5363688 15.847841 20.137214
v -3.536263 15.6031 20.345059
v -3.5361827 9.7927646 -14.74637
v -3.5348761 21.769347 -5.7099678
v -3.5347557 18.659491 -22.992126
v -3.5340659 21.649394 -6.5802015
v -3.5338579 3.4407802 7.3748994
v -3.5330623 11.325133 -13.66584
v -3.5324126 9.0686998 -14.163409
v -3.5323141 30.896606 10.835178
v -3.5321973 34.416699 -3.6922617
v -3.5315951 27.21591 10.987592
v -3.5306243 16.202262 19.917618
v -3.5299382 9.9309441 -15.025201
v -3.5293214 21.222662 -6.4589653
v -3.5286535 30.164973 -10.861794
v -3.5273725 31.505196 10.959096
v -3.5271645 8.5408497 -17.448538
v -3.5266791 28.885865 -12.69839
v -3.5241098 17.135969 19.767141
v -3.5226098 17.945335 -23.139409
v -3.5191536 9.6159877 -14.956058
v -3.5164018 15.729436 -14.433048
v -3.5156172 21.310642 -2.4432938
v -3.51465 16.548513 -7.8920046
v -3.5121829 14.86213 -0.9831142
v -3.511307 15.260739 -14.352151
v -3.5091829 27.371536 -19.357033
v -3.5026976 19.979832 25.316785
v -3.5023508 12.562672 -23.205142
v -3.5011976 16.978152 -9.2845041
v -3.5006866 35.66189 6.7938786
v -3.4987852 15.324562 20.607966
v -3.4986355 28.085531 -14.731949
v -3.4975042 21.777195 -22.721632
v -3.4965735 15.082294 20.93685
v -3.4953363 4.7532055 -6.8583251
v -3.4938838 13.425401 8.2624906
v -3.4934677 19.868137 24.684177
v -3.4905042 17.680081 -11.476941
v -3.4902269 19.98263 25.078126
v -3.4898984 17.877247 20.079686
v -3.4896721 20.490743 -1.6440066
v -3.4895334 20.128291 -2.1776026
v -3.48934 14.09517 -10.454301
v -3.4891502 8.4426347 -18.468055
v -3.4879531 14.93673 -14.092554
v -3.4877305 31.187969 -7.4696212
v -3.4874313 14.8095 -13.912893
v -3.485548 16.252992 -7.2663638
v -3.4845079 21.767821 -5.9679657
v -3.4843692 21.105733 -1.9998759
v -3.4838437 28.156778 -18.755087
v -3.4830371 10.466514 -21.88052
v -3.4816028 9.3969859 -15.027265
v -3.4795554 16.028487 -6.2611621
v -3.4789058 20.688395 -1.6505157
v -3.4774423 12.359426 -3.0979782
v -3.4767488 9.3474297 -15.577211
v -3.4756722 30.391523 -9.8729555
v -3.4755372 10.107903 -14.790501
v -3.4752416 21.623262 -4.9885923
v -3.4743985 5.5277252 7.3819723
v -3.4740336 20.217229 -4.0431822
v -3.4701686 9.1819407 -14.636319
v -3.4701467 9.355942 -15.334026
v -3.4678438 14.647715 1.8647949
v -3.4674935 17.648545 -12.034746
v -3.4674533 14.080681 -8.1978287
v -3.4672672 10.264854 1.2250392
v -3.4656723 18.259904 20.380066
v -3.4649278 16.18799 -14.278508
v -3.4638438 21.197896 -2.1943159
v -3.4632964 13.199786 -5.203815
v -3.4600702 20.920995 -1.7916879
v -3.4595629 16.419851 -14.17497
v -3.4575227 17.596118 -12.474739
v -3.4567052 17.395269 -23.370789
v -3.4550666 34.905646 -0.58086932
v -3.4497016 17.787049 9.8388792
v -3.4495484 11.442339 -22.686477
v -3.4483221 34.999032 2.8976204
v -3.4460484 33.892144 -5.0484476
v -3.4442199 34.157718 -4.6252577
v -3.4421688 16.338427 -7.7313618
v -3.441428 14.695927 -13.561734
v -3.4403878 3.2765105 5.4020068
v -3.4393222 3.7587703 -3.0828269
v -3.4385886 35.125133 0.55113599
v -3.4346944 33.606591 -5.2642196
v -3.4327967 13.581136 3.4380649
v -3.4313003 11.189876 -0.72407252
v -3.4269135 29.416498 -12.223238
v -3.4258515 13.638585 8.5631962
v -3.4242383 14.138665 -7.9596902
v -3.4240449 16.745083 -8.7003228
v -3.4221435 34.881966 -0.78751726
v -3.4179318 13.800172 3.050756
v -3.416899 14.134739 -10.192778
v -3.4161143 29.241673 -17.614979
v -3.4158187 16.536371 -8.2675271
v -3.4155121 15.813101 -5.6047314
v -3.415315 12.103364 -2.2097355
v -3.4124319 19.939809 25.533192
v -3.4119538 10.61095 -14.991007
v -3.4118589 19.121367 22.822718
v -3.4098333 14.491937 -12.672113
v -3.4086472 29.662864 -11.918509
v -3.4076363 9.5493405 -21.054211
v -3.4074976 12.359081 -2.721485
v -3.4064173 24.129236 -21.566516
v -3.4063042 19.375332 9.6943037
v -3.4055925 14.085563 2.6655092
v -3.4049392 9.0747185 4.0023431
v -3.4047859 8.7827405 -14.232465
v -3.4045852 9.1059071 -14.919462
v -3.4041655 14.872828 21.247326
v -3.4035925 11.213973 -14.413926
v -3.402921 14.735598 21.568538
v -3.4025706 19.892049 -22.90059
v -3.4024757 29.831914 -11.669879
v -3.3986437 8.0801048 -11.156876
v -3.3973699 21.443081 -6.4017997
v -3.3961145 12.321174 6.0702093
v -3.3960269 17.365814 -12.822763
v -3.3958481 14.872827 -2.7085197
v -3.3937678 14.313669 25.059992
v -3.3937094 16.564889 -13.88757
v -3.3929868 18.646741 20.769757
v -3.3929065 6.644716 -8.3679551
v -3.3911072 16.605966 -8.5384154
v -3.390359 15.289952 -14.073954
v -3.3896875 29.442746 -17.073331
v -3.3880014 14.644854 -13.174615
v -3.3866985 14.951387 0.07036621
v -3.3846949 10.982304 -14.138746
v -3.3846547 14.157523 -11.031756
v -3.3839576 19.710276 25.846923
v -3.383735 14.188545 -7.5780656
v -3.3829942 23.500603 -21.947232
v -3.3815891 33.413655 11.774849
v -3.3811547 10.8573 -14.903166
v -3.3801402 9.2327701 -20.71869
v -3.3796365 8.4559521 -17.19527
v -3.3756475 20.301658 -4.3220795
v -3.3743373 15.196096 -23.775469
v -3.3735234 15.832845 -7.0803361
v -3.3709724 28.36622 -14.186603
v -3.3695016 19.906876 9.601903
v -3.3689213 19.416907 26.09433
v -3.3674541 13.032694 -4.5471488
v -3.366841 29.474494 -17.262246
v -3.3658301 8.3497244 -12.55984
v -3.365633 18.199452 9.8723387
v -3.3649104 15.760851 -6.3862177
v -3.3630089 8.6175571 4.767585
v -3.3608374 14.772582 -2.289817
v -3.3597535 22.748879 10.58322
v -3.3595783 19.258457 23.252156
v -3.3584214 29.649753 10.973746
v -3.3569871 11.070827 -14.667859
v -3.356363 17.070524 -13.193696
v -3.3548484 16.283588 -8.0324743
v -3.3534214 27.937506 11.005446
v -3.349093 8.5324925 -13.857034
v -3.3484032 20.42368 9.5992424
v -3.3472718 20.107026 -3.1676893
v -3.3470492 8.5209725 -19.32305
v -3.3466331 15.54747 -4.8914927
v -3.3464142 12.281284 6.523972
v -3.3454251 8.1565622 -11.493362
v -3.3444762 3.5176117 0.46875163
v -3.3444288 10.583619 -14.752054
v -3.3436186 17.297485 -10.867144
v -3.3426952 3.3141307 6.0712568
v -3.3423412 18.654097 9.8289741
v -3.3421076 14.959123 0.44604378
v -3.3408814 29.447122 -16.870053
v -3.3408704 9.7066435 -21.27458
v -3.3385493 21.44241 -3.8095728
v -3.3360566 21.17136 -6.2570582
v -3.3359215 15.018911 9.4009521
v -3.3351223 20.58855 -22.962395
v -3.3339909 10.590325 -14.536112
v -3.3336478 11.943522 -23.085016
v -3.3328559 14.551416 23.276156
v -3.3319617 24.657034 11.802009
v -3.3318011 24.218339 11.535533
v -3.331126 14.197727 -9.9092399
v -3.3302792 19.620523 24.054496
v -3.3302245 14.255951 -7.2564624
v -3.3302209 10.736082 -14.319844
v -3.3298814 29.033578 -12.995012
v -3.32948 9.0585183 -15.269939
v -3.3278377 24.744873 -21.264978
v -3.3277975 6.466535 -8.0496931
v -3.322199 10.997871 -14.448993
v -3.3219728 12.823567 -3.9236083
v -3.3161954 18.898486 21.275347
v -3.3141736 11.480603 -0.98713606
v -3.3141152 20.416316 -4.7429976
v -3.3125787 14.705173 -1.9379184
v -3.3114911 10.835074 -14.611466
v -3.3111371 35.179591 11.960979
v -3.3094035 14.264656 9.1181916
v -3.308659 18.838189 21.021036
v -3.3066773 21.560184 -6.155924
v -3.3052466 6.1561179 -7.6619426
v -3.3046846 18.9618 21.532156
v -3.3041882 3.694737 -1.475789
v -3.3037101 8.528217 -19.502167
v -3.3029109 15.793251 -7.6302732
v -3.3024985 14.214049 -6.7033739
v -3.3015642 20.820114 -5.8095144
v -3.301389 28.890508 -16.255277
v -3.3007175 34.048443 -4.791406
v -3.2988379 17.136914 -23.637209
v -3.297597 20.163078 -3.6313644
v -3.2975569 26.447086 -20.077933
v -3.2975496 8.2072361 -11.801204
v -3.29717 20.969745 -6.0220783
v -3.2970532 20.936852 -2.0235746
v -3.2965934 7.7845557 -10.484836
v -3.2960569 4.7406828 8.3907487
v -3.294046 20.115118 -2.9908459
v -3.2924402 14.919293 0.83905333
v -3.2923891 8.6783923 -16.512476
v -3.2923489 12.872944 4.8662119
v -3.2905497 17.344629 9.7784709
v -3.2884694 10.035015 2.1883379
v -3.2868052 14.605306 21.95697
v -3.2866738 14.404915 24.061733
v -3.2866008 7.7061439 5.9101012
v -3.2863855 14.632661 25.56682
v -3.2824512 16.833778 19.57242
v -3.2819621 14.246293 -9.6008172
v -3.2813161 8.0252782 5.6451179
v -3.2804658 14.674296 -1.6282531
v -3.2801118 22.294786 -22.700626
v -3.2771082 10.017696 -21.716181
v -3.2769147 3.2522315 2.2764193
v -3.2760133 13.768368 8.7795083
v -3.2744804 8.3877953 -13.546309
v -3.2738199 31.557088 -6.6695767
v -3.2737177 21.370338 -6.259372
v -3.2726082 28.569012 -15.854114
v -3.2715535 16.518558 19.632635
v -3.2714002 16.81692 -10.033562
v -3.2706848 15.466052 -7.0609038
v -3.2705097 14.263601 -9.1800415
v -3.2696776 25.620126 -20.670984
v -3.2682469 14.495004 -7.7579035
v -3.2648272 21.608627 -5.9092471
v -3.2633346 30.116788 11.05973
v -3.2628492 35.291128 11.663674
v -3.2618893 15.183404 -13.695151
v -3.2611995 14.479017 23.723276
v -3.2583127 16.246696 -23.846066
v -3.2574039 13.229621 4.0299451
v -3.2566923 8.8252771 -16.043531
v -3.256466 27.643242 11.201207
v -3.2557908 12.852649 -3.6895154
v -3.2540865 15.414097 -5.4560611
v -3.2537653 25.022623 12.049138
v -3.2527251 20.579994 -5.2414424
v -3.2517288 23.562078 11.155248
v -3.251258 15.144668 -4.2232464
v -3.2506339 13.019731 -23.550509
v -3.2494405 14.680835 -1.29265
v -3.2491777 3.7104787 8.2143961
v -3.2486339 14.538793 -7.3128926
v -3.2476704 21.194754 -2.5567236
v -3.2469296 3.0297498 3.5244711
v -3.245634 7.3083123 6.1777121
v -3.2449186 14.618742 9.3085368
v -3.242561 21.042418 -23.034774
v -3.2417435 15.909879 19.924997
v -3.2401851 34.395242 12.492675
v -3.2401048 15.009746 -13.411511
v -3.2397618 32.563505 -5.6033792
v -3.239645 12.561688 7.4064101
v -3.2393566 21.610361 -5.5701769
v -3.2392216 34.799687 -1.6408187
v -3.2376158 16.741232 -23.798894
v -3.2367581 9.8324723 2.7408261
v -3.2354954 17.43514 19.566657
v -3.2321487 8.7367363 -14.696513
v -3.2316012 25.984679 -20.438336
v -3.2302947 12.224566 -1.7830383
v -3.2290465 34.849242 12.473485
v -3.228791 20.175017 -2.6431827
v -3.2285575 19.0157 21.830584
v -3.2281633 14.233826 -6.3486815
v -3.225948 17.144746 19.520471
v -3.225667 15.710476 -13.813164
v -3.2248239 10.568845 0.92202528
v -3.2235393 14.841265 1.192638
v -3.2232874 29.31701 -12.784362
v -3.2226086 29.437271 -16.590501
v -3.2209444 28.943958 -18.210325
v -3.2204261 16.487562 -9.3673611
v -3.2179225 35.61306 10.118439
v -3.2178021 20.695328 -5.4935462
v -3.2177473 21.327424 -3.2098824
v -3.2158167 17.763624 19.678123
v -3.2142328 35.03139 12.311837
v -3.2138276 15.545239 20.218998
v -3.2134043 27.264804 11.467169
v -3.2126379 16.176197 19.740046
v -3.2121999 28.482741 -15.368109
v -3.2108058 19.954361 24.604046
v -3.2107875 21.257195 -2.8928832
v -3.210116 3.5760719 -0.31987328
v -3.2096087 14.627007 -8.1455518
v -3.2062109 18.081259 19.883158
v -3.2052328 25.604082 12.301213
v -3.2022584 34.606094 12.563944
v -3.2011416 14.403823 -8.9087061
v -3.2010905 15.04665 -7.2166324
v -3.1986088 21.581033 -5.2814786
v -3.1983168 14.732243 -7.0575662
v -3.1978935 8.132916 -17.526163
v -3.1978643 16.050088 -8.6603104
v -3.1971563 28.954912 11.245729
v -3.1952658 21.159173 -6.0704575
v -3.1944264 3.9601016 -5.912623
v -3.1942986 13.340044 -4.2902349
v -3.1935066 34.197621 12.436934
v -3.1931709 12.846945 -3.1693736
v -3.1916235 15.252712 -6.5104101
v -3.1892439 14.855575 -7.8747803
v -3.1888388 14.786666 -12.805959
v -3.1888169 14.744598 1.523055
v -3.1885322 26.645289 12.0735
v -3.1878352 29.640686 -12.317612
v -3.1868717 2.9577294 3.9191978
v -3.1868644 3.0741244 4.8091613
v -3.1828389 14.622075 -3.2113715
v -3.1809009 15.169523 25.826153
v -3.1795214 5.861435 -7.370164
v -3.1743499 6.1018478 7.0168257
v -3.1736601 28.513067 -15.016979
v -3.173255 14.715775 -0.72678601
v -3.1726273 8.2294079 -12.370296
v -3.171828 22.025253 10.000254
v -3.1714448 8.8069533 -15.549071
v -3.1706492 35.653151 9.7063401
v -3.1691309 34.684367 -2.4614342
v -3.1690908 15.170293 20.651882
v -3.1679266 20.15592 25.116487
v -3.1678536 11.914527 -1.2869
v -3.1670069 14.388717 -11.693556
v -3.1669302 15.21341 -8.0678535
v -3.1657368 32.842097 11.661966
v -3.1657332 6.7127515 6.5606214
v -3.1627259 8.5482501 -19.943838
v -3.1613062 16.635162 26.275679
v -3.1607442 25.968344 12.385738
v -3.1586675 20.740242 -2.1254917
v -3.1585179 30.471471 11.165876
v -3.156642 19.072453 22.382375
v -3.1523464 20.344538 -2.3292984
v -3.1498282 8.0419199 -17.839577
v -3.1494559 26.306253 12.342709
v -3.1478975 14.137161 24.898475
v -3.1477406 35.717632 6.4603996
v -3.1472114 14.132705 -5.7961021
v -3.1444633 32.091739 11.437008
v -3.1408648 14.299703 -11.038369
v -3.1401348 21.329452 -6.0356932
v -3.1386275 12.879977 -2.619088
v -3.1368392 18.580842 20.32426
v -3.1364086 30.866475 11.198408
v -3.1361859 8.733739 -15.127026
v -3.1340728 31.385367 11.275174
v -3.1338575 16.078972 -8.9806526
v -3.133456 14.519909 -3.443428
v -3.1333502 14.37678 -10.262878
v -3.1326276 14.622857 -8.6438269
v -3.1302809 3.1247043 2.6075388
v -3.1290291 21.523588 -4.9023832
v -3.1290254 28.665508 -14.534956
v -3.1271678 29.64291 -17.495007
v -3.1230474 19.972531 25.697691
v -3.1222992 20.121248 24.870197
v -3.1218211 13.850089 2.7900629
v -3.1213102 16.237544 -23.978526
v -3.120843 8.248702 -13.329476
v -3.1206094 18.333018 20.015011
v -3.1192591 14.545042 -6.0235966
v -3.1169817 14.66111 -3.9921132
v -3.1152993 20.551903 -2.2071023
v -3.1121497 14.323238 -10.777474
v -3.1121022 14.411529 -2.8800494
v -3.108573 9.6094134 -21.505088
v -3.1059855 14.418962 -2.5759059
v -3.1054198 16.549537 -10.240909
v -3.105241 29.08684 -13.529285
v -3.103876 19.890002 -23.193278
v -3.1037446 28.831196 -14.236114
v -3.1034453 29.476205 -17.78544
v -3.1028213 14.550399 -9.6171
v -3.1007884 20.209873 25.313442
v -3.09896 15.002561 -8.495007
v -3.0972155 16.346021 9.6738878
v -3.092679 4.1420865 -6.3917395
v -3.090544 12.244036 5.5878191
v -3.0897155 35.489634 10.850572
v -3.0863105 14.946401 -5.471134
v -3.0860331 21.524792 -23.064241
v -3.0848616 14.239321 -3.1316075
v -3.0842411 21.057062 -2.5924167
v -3.0842119 12.187074 6.9695304
v -3.0841681 15.077177 -24.014333
v -3.0833032 12.08187 6.0219105
v -3.0817229 13.936825 -5.099429
v -3.0815003 17.368096 26.390375
v -3.0814966 12.866175 -2.2955085
v -3.0795587 8.128442 -17.162483
v -3.0788142 32.275558 -5.7115572
v -3.0771791 20.880834 -5.7319457
v -3.076347 3.2508794 7.0488838
v -3.0756463 30.615628 -8.7995008
v -3.0749675 3.4539945 0.21745259
v -3.0718471 14.389446 -23.94142
v -3.0710661 16.958283 -11.774785
v -3.0702412 8.5817056 -14.846305
v -3.0676062 3.2381276 1.27636
v -3.0659055 16.10232 -9.6905318
v -3.0654821 18.802146 20.613112
v -3.065453 21.467241 -5.6347859
v -3.0645734 29.339411 -16.16631
v -3.0643325 14.525596 -9.9548673
v -3.0637158 14.834723 21.162432
v -3.0607121 14.816784 -9.1382134
v -3.0606683 20.430249 -23.190255
v -3.0605953 15.294501 -13.25812
v -3.0603508 3.196076 5.6495558
v -3.0597048 9.2852395 4.0659119
v -3.0589275 14.825358 0.39291466
v -3.0585297 30.486949 -9.4979166
v -3.0584348 29.807462 -17.061823
v -3.0576282 10.384825 1.612297
v -3.0574859 18.818608 9.7468215
v -3.0568399 3.8071905 -5.2504971
v -3.0564019 13.747988 -3.8798441
v -3.0552377 18.317665 -23.475952
v -3.0540917 16.925197 -11.310362
v -3.0534166 14.622791 -5.4381926
v -3.0531903 21.348529 -5.8530432
v -3.0524385 24.01404 11.539657
v -3.0519458 13.645665 -3.3512207
v -3.0519056 20.348384 -2.5971667
v -3.0508253 29.892348 -11.990529
v -3.049756 14.02757 -3.6368643
v -3.0488071 13.959348 -3.0783634
v -3.0487816 13.238894 -2.7055088
v -3.0478692 14.772098 -4.9101459
v -3.0475006 14.355574 -2.107147
v -3.0475006 29.800007 -17.282559
v -3.0456611 12.032828 6.3704405
v -3.0455225 16.847043 -11.078
v -3.0431721 3.8518717 8.5927799
v -3.0431283 13.849253 -4.3152091
v -3.0418583 8.4090642 -14.348594
v -3.0414823 8.293202 -13.92297
v -3.0414021 14.411517 -10.533912
v -3.0408364 25.153965 -21.228952
v -3.0380955 28.37443 -18.946436
v -3.0374057 4.9910977 -6.920279
v -3.0336977 16.324154 -12.912701
v -3.0322561 15.619149 -13.35319
v -3.0314678 30.101961 -11.584109
v -3.0294095 20.187132 25.542269
v -3.0286394 8.8250818 4.8835475
v -3.0280956 13.918645 -4.7420834
v -3.0277598 19.84195 25.87008
v -3.0244496 10.860193 0.6831495
v -3.0238183 13.688998 -2.9677366
v -3.0236686 14.091542 -4.0445015
v -3.0206687 16.006866 -13.17459
v -3.0206285 4.0500434 8.7640668
v -3.0189898 16.601803 -10.685274
v -3.018592 13.50438 3.1561329
v -3.0171869 18.939163 20.856665
v -3.0168366 7.826022 -10.765729
v -3.0167636 3.6547939 -4.3632817
v -3.0155191 13.955389 -2.7284813
v -3.0144607 29.70374 11.361067
v -3.0129424 10.317141 -22.247278
v -3.0115921 14.268154 25.416401
v -3.0095337 15.631572 -24.091786
v -3.0071213 29.805276 -16.770581
v -3.006198 15.129285 -12.926338
v -3.004906 20.812107 -2.4922533
v -3.0022126 15.583523 -9.505152
v -3.0017564 14.135976 -4.8095992
v -3.0007126 19.603774 26.037254
v -2.9997747 19.006628 21.158597
v -2.9957966 21.106052 -5.8480579
v -2.9953842 14.127215 25.21045
v -2.9945448 19.523312 23.645167
v -2.9912382 34.773187 12.695447
v -2.9905521 12.712135 -1.8321328
v -2.98572 14.37704 -4.5237987
v -2.9840741 14.906744 -9.6623952
v -2.9834208 12.017985 6.6335003
v -2.9829792 14.089599 -4.4298688
v -2.9798186 2.8787446 4.3084647
v -2.9795632 8.3471099 -16.50698
v -2.9794354 22.789771 -22.708961
v -2.9790595 4.0088275 -6.2383649
v -2.9787748 14.338096 -1.7042798
v -2.9781508 20.320343 25.09544
v -2.9777384 16.37924 19.552701
v -2.9759427 15.48259 -13.000168
v -2.9732603 8.1157227 5.8572439
v -2.9729318 20.15108 9.4472035
v -2.9719136 29.277316 -13.479479
v -2.9714939 14.480617 -11.211076
v -2.9712932 7.639649 -10.224215
v -2.971264 35.264705 3.7709873
v -2.9696691 31.258342 -7.4785171
v -2.9680414 35.218863 1.4907524
v -2.9671472 15.869216 -9.9980403
v -2.9663698 16.018164 -12.944149
v -2.9629392 21.429125 -4.471883
v -2.9625961 23.018816 -22.611309
v -2.9617896 20.269386 -3.0434312
v -2.959556 15.155282 -9.6537949
v -2.9567568 19.044923 21.489251
v -2.954859 7.8600833 6.060078
v -2.952359 16.08473 19.688083
v -2.9485488 35.691366 7.2438931
v -2.9472423 7.476243 -9.8372752
v -2.9469868 14.388607 9.2541686
v -2.946235 13.993939 -2.2921181
v -2.9453116 14.816587 25.720344
v -2.945235 12.385014 -1.3929484
v -2.9444576 21.424276 -5.4324792
v -2.9441218 27.485654 11.817735
v -2.9427094 13.601163 -2.4777005
v -2.9421182 29.704271 -16.374004
v -2.9420452 18.133093 -23.633124
v -2.9417277 17.6498 19.441669
v -2.9395963 19.943299 24.323052
v -2.937246 11.943791 -23.413177
v -2.9362387 14.426926 -1.3177319
v -2.9359212 16.739081 19.436235
v -2.9342606 13.228506 -2.1957174
v -2.9342022 34.343768 -4.0492807
v -2.9338008 17.043458 19.387023
v -2.9298482 8.4844779 -16.010214
v -2.9278264 14.764009 0.93250877
v -2.9274249 11.903595 -0.90924071
v -2.9250089 29.391367 -13.264176
v -2.9245892 11.337058 -0.13317409
v -2.9238994 16.447743 -12.265291
v -2.9238264 26.624501 12.476489
v -2.9227717 14.819134 -12.121378
v -2.9227424 19.721303 9.4719479
v -2.9224249 33.670722 12.294622
v -2.9215016 11.212206 0.11893515
v -2.9210819 14.453263 2.0352552
v -2.9185709 20.875183 -5.6371508
v -2.9166659 7.2051571 -9.3038617
v -2.9147571 12.825623 4.3691211
v -2.913509 28.904805 -18.546131
v -2.9114031 13.173355 3.6582182
v -2.9105637 14.484028 -0.96592273
v -2.9104615 15.841958 19.845323
v -2.9094834 10.163715 2.5603312
v -2.909436 14.590776 25.647144
v -2.9078156 20.754462 -5.5021227
v -2.9064397 15.423681 -9.9339222
v -2.9055528 28.088021 -19.251623
v -2.9054032 30.339399 -11.006391
v -2.901801 24.828555 12.169232
v -2.9014981 35.018673 12.530087
v -2.8984288 17.980201 26.442477
v -2.8982317 8.521937 -15.574148
v -2.896885 14.668512 -11.650972
v -2.8967463 7.0026479 6.5374537
v -2.896593 12.800759 8.0822476
v -2.8964872 20.603189 -2.629681
v -2.8961259 18.371162 26.43971
v -2.8940784 28.598395 11.674401
v -2.8928814 29.382456 -15.792441
v -2.8907464 7.7934101 -18.09308
v -2.8907391 23.996684 -22.118768
v -2.8895639 34.502109 -3.4765153
v -2.8895237 4.2292591 8.9294815
v -2.8872865 21.287616 -5.6514646
v -2.8867427 13.797762 8.9448172
v -2.8838194 14.718021 1.2934109
v -2.8836515 5.8582745 7.4037093
v -2.8826406 18.88514 26.353306
v -2.880564 22.046802 -23.057627
v -2.8804545 16.323372 -12.263053
v -2.8793158 7.5784032 6.268726
v -2.8781151 15.062388 -12.078177
v -2.8748122 3.4784715 8.2193888
v -2.8708195 30.013544 11.462432
v -2.8704801 21.032977 -2.9396073
v -2.8680604 10.881367 -22.824772
v -2.8674619 14.053628 -1.8201949
v -2.8666334 3.3004328 23.401523
v -2.8658232 20.6473 -5.3256169
v -2.8608634 27.230464 -19.857432
v -2.8593269 7.8239404 -18.485045
v -2.8561919 3.1762303 23.450001
v -2.8532394 29.220446 -14.677634
v -2.851473 29.596763 -12.801539
v -2.8493671 29.502399 -13.09292
v -2.8474475 4.4441278 8.913332
v -2.8468891 20.198045 24.64721
v -2.845838 15.86767 -10.382088
v -2.8456336 25.427118 12.487836
v -2.8438489 15.204312 20.551988
v -2.8420278 6.6668057 6.7341783
v -2.8369658 8.4581829 -15.202717
v -2.8357213 29.390151 -15.61235
v -2.8356081 35.172257 2.2350912
v -2.8352614 11.425123 -23.214065
v -2.833787 17.953611 19.515825
v -2.8335278 21.399203 -5.2020796
v -2.8327578 20.071802 25.863886
v -2.8325096 14.333452 25.512079
v -2.8317724 3.5392602 -3.9482486
v -2.8313381 3.6538624 23.526216
v -2.8306264 33.872016 -4.7787309
v -2.8304731 14.306645 2.183535
v -2.8289841 18.597713 20.104948
v -2.82886 14.009766 24.593481
v -2.8281848 35.529842 4.6803521
v -2.8267943 12.452893 7.7392613
v -2.8255608 35.220151 3.1650927
v -2.8250681 14.448297 -0.63808053
v -2.8216776 21.26582 -3.6474135
v -2.8213893 29.268295 -15.098295
v -2.8203637 12.903612 -1.6710264
v -2.8203345 34.91038 12.720315
v -2.8194294 20.265084 -3.9111632
v -2.8176046 13.721275 -1.9365297
v -2.8173017 3.5312913 -1.3361314
v -2.8169623 34.525522 12.890869
v -2.8166995 3.8863012 -6.0089252
v -2.8161448 14.753194 -11.349327
v -2.8158674 14.577105 1.742743
v -2.8144477 16.022657 26.080629
v -2.8109076 3.0276321 23.643405
v -2.8092288 34.213046 -4.3281543
v -2.8070171 13.468141 -1.961743
v -2.8066412 25.854483 12.635849
v -2.8064879 14.634124 21.600578
v -2.8059076 35.646744 5.189556
v -2.8058054 7.7315073 -17.740266
v -2.8056741 32.096793 -5.7724709
v -2.8054222 9.0751427 -21.303318
v -2.8036558 24.715389 -21.742858
v -2.8032763 26.246701 12.682192
v -2.8007799 6.2981564 7.0195227
v -2.8006595 21.403711 -4.9074853
v -2.8003785 15.551743 20.099102
v -2.8000208 20.391262 24.906584
v -2.7998347 15.667138 9.5882389
v -2.7981413 3.5014111 -3.5158088
v -2.7976668 26.437368 -20.45704
v -2.7937435 3.3155805 7.9009535
v -2.7929333 34.300682 12.860303
v -2.792572 2.9805285 2.3585299
v -2.7901158 9.8861835 3.354082
v -2.7899516 23.590005 11.273703
v -2.7891742 29.360232 -14.175559
v -2.7890319 15.780287 -11.653189
v -2.78701 7.8088707 -17.328464
v -2.7809042 14.707308 -10.90663
v -2.780875 15.757575 -24.252088
v -2.7808714 4.023811 23.879972
v -2.7790392 35.740497 5.724818
v -2.7782947 16.287683 -11.226028
v -2.7779991 14.809863 21.160027
v -2.7773349 13.979322 2.4682334
v -2.7770685 20.576806 25.326197
v -2.7760101 18.371 19.814473
v -2.7754079 14.966396 9.4538677
v -2.769189 21.060954 -5.6593094
v -2.7683788 6.1421809 -7.4798109
v -2.7656488 12.171186 7.3983225
v -2.7650029 19.270978 26.225347
v -2.7642291 29.685766 -15.989837
v -2.763116 16.55321 9.7403873
v -2.7623131 30.123868 -11.711495
v -2.7610795 3.1713809 22.855488
v -2.7599299 18.929755 20.655696
v -2.7580248 26.612306 12.676119
v -2.7577839 2.9776216 23.38167
v -2.757211 30.861876 -8.2467353
v -2.7571891 9.6409246 3.9112927
v -2.7565394 3.5927315 24.363464
v -2.7565394 8.3383677 -14.893009
v -2.7563095 20.848062 -2.9237497
v -2.7559737 3.4319189 -0.32955204
v -2.7532219 29.305652 11.705612
v -2.751919 29.881974 -17.53209
v -2.7503242 3.3040413 21.682753
v -2.7481015 28.357683 11.90587
v -2.7473716 20.40189 25.732249
v -2.7473424 17.443987 9.8189085
v -2.7468935 14.825523 -10.724919
v -2.7459994 20.448123 -3.0215592
v -2.7451709 7.8540419 -11.188678
v -2.7451709 29.813646 -12.395086
v -2.7447695 3.5796093 8.5627655
v -2.7446016 20.557716 25.136743
v -2.7418425 27.721481 12.076478
v -2.7392294 3.4090633 22.597734
v -2.7379994 16.705598 26.29697
v -2.7377476 35.20845 2.7491453
v -2.7365286 3.7964853 8.9074342
v -2.7355761 3.0982036 22.029608
v -2.7333352 3.1543865 24.254261
v -2.7325688 15.199297 -11.02767
v -2.7284229 4.5546552 24.1677
v -2.7281346 3.5057504 -1.9556628
v -2.7277404 13.550764 2.841369
v -2.7270433 21.096165 -3.2793052
v -2.7262951 15.037342 -10.519023
v -2.7244886 15.177599 -24.250684
v -2.7243207 3.4535246 21.714096
v -2.7225799 5.5600059 7.8326401
v -2.7210653 19.846862 26.033232
v -2.7160799 11.923418 6.8953194
v -2.7138135 3.3870324 24.576839
v -2.7128974 16.722427 -24.297166
v -2.7127369 18.780904 20.332786
v -2.711631 3.0938925 21.728928
v -2.7114303 25.27903 -21.413058
v -2.7072917 16.094806 -24.325138
v -2.7068574 15.314187 -10.477907
v -2.706361 35.777117 6.7192186
v -2.7056055 21.236229 -5.4617508
v -2.7053647 30.009971 -17.245516
v -2.7036822 31.895441 -6.0030475
v -2.7028501 19.058132 21.259344
v -2.6996165 17.401465 19.272875
v -2.6991457 7.9215545 -16.893549
v -2.6986275 15.729599 -10.641416
v -2.6972115 20.633589 25.549502
v -2.6966385 35.271472 0.95063453
v -2.6952553 2.8835183 23.036789
v -2.6915035 34.710615 12.955948
v -2.6909998 8.8681453 5.286099
v -2.6898685 28.799052 11.897457
v -2.6869086 33.018417 12.05466
v -2.6848831 12.383859 -23.762239
v -2.6808904 14.568498 0.4592809
v -2.6807152 4.5439801 23.843104
v -2.6789488 3.3814951 21.351004
v -2.6787189 6.5958966 -8.0854392
v -2.6777773 30.058244 -16.931327
v -2.6760839 22.025335 9.9649073
v -2.6759051 20.545126 9.4450941
v -2.675124 20.82665 -5.495798
v -2.6747773 20.32723 -3.4134173
v -2.6688175 6.3603826 -7.7171356
v -2.6682445 19.021639 20.932412
v -2.6681241 29.506763 -13.808727
v -2.6679708 5.811216 24.385705
v -2.666657 31.702116 11.644098
v -2.6659234 5.1347763 24.084952
v -2.6645475 31.449718 -7.0767212
v -2.664219 5.0667787 24.749837
v -2.6628614 12.770251 -1.3066426
v -2.6625366 3.3527462 19.883063
v -2.6592884 3.0979171 0.96222568
v -2.6589891 3.4832789 24.720392
v -2.6577957 4.7415907 8.8335845
v -2.6558468 16.367447 19.483964
v -2.654887 17.114391 26.374327
v -2.653522 3.7567639 22.583537
v -2.6514381 35.321614 3.5356097
v -2.647887 3.442511 19.601482
v -2.6466389 3.1640306 21.476382
v -2.6461243 30.014011 -16.549318
v -2.6455002 11.689029 -0.28295935
v -2.6447447 26.999109 -20.166022
v -2.6446316 35.186208 12.362431
v -2.6444747 5.4138853 24.819599
v -2.6427593 3.6190159 19.749882
v -2.6407521 3.9526683 9.1232244
v -2.6374601 20.278431 25.895572
v -2.6373032 17.213978 -24.27246
v -2.6369309 17.184746 19.251349
v -2.6368251 3.1464067 7.4096436
v -2.6345258 9.2316478 4.8994525
v -2.6319419 19.762164 26.080286
v -2.6313908 6.6730995 24.46615
v -2.6310222 29.607128 -15.269429
v -2.6303069 29.537734 -13.540489
v -2.629212 13.844051 -1.4044757
v -2.6285806 20.632919 -3.0141979
v -2.6276354 32.324514 11.82418
v -2.6275295 14.43994 22.384689
v -2.6267449 31.719315 -6.3222821
v -2.6258507 4.1850067 -6.5196272
v -2.6238544 12.861249 8.3171544
v -2.623723 14.593552 0.95620201
v -2.6232194 22.776569 -22.968132
v -2.6230697 8.4532724 -20.742725
v -2.6230551 3.4790171 20.826599
v -2.6226719 12.353451 4.7807309
v -2.6213982 7.7169385 -10.710387
v -2.6210186 19.84121 23.961278
v -2.6200223 3.3256899 19.589223
v -2.6188325 3.8943485 24.877905
v -2.6180369 2.7403498 22.731825
v -2.6172194 29.558442 -14.296587
v -2.6168727 4.5468523 24.970605
v -2.6165771 9.9208306 -22.300518
v -2.6152924 5.9414713 24.918102
v -2.6147048 33.994882 12.863358
v -2.6127596 3.6166309 21.218706
v -2.605548 3.1265857 19.97296
v -2.6045261 3.1794265 19.775805
v -2.6035224 12.240493 -0.83184901
v -2.6030078 20.475115 -4.9499923
v -2.6028473 33.534161 -4.8865329
v -2.6006466 5.9720122 24.012916
v -2.6002706 10.20667 -22.538752
v -2.5997962 7.0962474 24.67206
v -2.59934 16.072403 19.629846
v -2.5986466 24.532116 12.095675
v -2.5984641 30.456869 -10.697584
v -2.5982232 28.147614 12.195385
v -2.5970298 18.351849 -23.955697
v -2.5957196 34.330782 -4.0128284
v -2.5941648 14.504964 21.922025
v -2.5929167 35.406124 3.8795156
v -2.5921247 3.1813626 21.1214
v -2.5882306 5.1486211 25.053116
v -2.5866211 10.547288 2.3264736
v -2.5843876 17.570368 -24.221362
v -2.5837671 6.7001339 24.072419
v -2.5828182 29.588427 -13.309108
v -2.5804679 5.2654322 -6.9300399
v -2.5804387 21.287546 9.5953191
v -2.5803402 5.9324719 -7.246353
v -2.5801759 29.938304 -16.091236
v -2.579435 4.448833 23.20712
v -2.5793547 14.223323 23.440384
v -2.5786139 17.673975 19.280371
v -2.5783548 29.625394 -14.871832
v -2.575019 3.3025623 24.671677
v -2.5747599 7.1247682 24.370242
v -2.5746249 3.789312 20.135101
v -2.574238 20.453922 -3.2322217
v -2.5739679 27.531303 -19.821545
v -2.5738949 15.821153 19.823476
v -2.5732344 14.568976 25.651169
v -2.5722745 19.080311 -23.826723
v -2.5715154 3.1105657 24.455982
v -2.5704424 4.9354075 25.046641
v -2.5696906 6.7475724 25.042546
v -2.5666505 2.7163637 23.507285
v -2.5652381 7.615021 -10.289664
v -2.564833 13.925649 -1.1250364
v -2.5640118 14.5488 1.2381687
v -2.5630702 5.5485065 25.129597
v -2.5593257 7.6693354 -19.219138
v -2.5590374 8.2738934 -15.690682
v -2.5580885 20.695692 -5.340719
v -2.5543623 4.8354165 -6.8022727
v -2.5539097 3.9896926 -6.3189628
v -2.5534754 16.69841 19.344319
v -2.5513148 16.052817 26.139278
v -2.5510265 5.3248222 25.108681
v -2.5501944 7.4418067 -9.7486719
v -2.5497273 27.31326 12.61497
v -2.5492565 13.155398 -1.3233085
v -2.5490192 2.6626387 23.123062
v -2.5481981 7.5611022 -18.136665
v -2.5481616 16.516585 -24.501844
v -2.5475995 29.64683 -13.013379
v -2.5446215 24.941107 12.385581
v -2.5434682 32.68711 -5.2297108
v -2.5429536 35.070798 12.66348
v -2.5405996 7.7764495 -19.717124
v -2.5397091 8.2223523 -15.950501
v -2.5382565 3.5177066 19.283794
v -2.5379609 20.901655 -3.1914757
v -2.537085 19.591155 -23.7479
v -2.53545 3.8176457 20.604506
v -2.5347821 19.213963 22.661365
v -2.5345595 7.33774 24.893088
v -2.53395 21.033628 -5.4862926
v -2.5314902 5.6928192 -7.0826098
v -2.5295048 11.029549 1.2090284
v -2.5292566 20.306519 24.555758
v -2.5290778 8.1204215 6.093888
v -2.5281909 14.038209 -0.72546302
v -2.5277676 14.340816 1.8977454
v -2.525815 20.700745 -23.552074
v -2.5254975 14.442417 1.6999258
v -2.5248917 7.1967402 25.024612
v -2.5247056 8.7913093 5.5447465
v -2.5190779 29.862585 -15.634116
v -2.5188917 4.3918007 9.2298477
v -2.5183407 2.9698607 21.465255
v -2.5181326 34.930752 12.904493
v -2.51464 25.382257 12.622068
v -2.5142641 3.0011506 20.760932
v -2.5130378 29.764672 -12.64504
v -2.5128809 20.574136 -5.1605617
v -2.5123736 34.473907 -3.5422739
v -2.5119648 14.347125 22.824389
v -2.5115889 8.0756121 -20.357217
v -2.5111947 7.5101355 24.57362
v -2.5106254 20.207266 -23.637878
v -2.5099867 5.7473607 25.200125
v -2.5099466 35.202334 0.24545601
v -2.5086254 6.1503264 25.264307
v -2.5048882 6.6019148 25.273238
v -2.5048335 29.11657 12.013591
v -2.5046327 34.98827 -0.71700871
v -2.5042057 21.304678 -5.0710497
v -2.503943 2.6961385 3.3157611
v -2.5013919 2.7492402 23.824969
v -2.5002386 14.133334 2.1264096
v -2.4999576 13.485793 -24.149276
v -2.4991547 21.603797 9.7075445
v -2.4987021 3.8547695 19.709269
v -2.4961 2.6511753 3.9651171
v -2.4950671 8.2311811 -15.316634
v -2.4948409 7.7605805 6.3006308
v -2.4939029 21.091926 -23.493784
v -2.4926839 20.313709 -3.6628203
v -2.4925124 21.21328 -5.2968361
v -2.4917715 18.642713 20.05523
v -2.4911256 8.0637432 -16.329954
v -2.490892 19.35549 23.016771
v -2.4906985 7.5488642 -18.655121
v -2.4905964 6.9569265 6.6544856
v -2.4893664 7.5886586 -17.537905
v -2.4883081 14.144077 -0.29042645
v -2.488038 5.1050083 23.219065
v -2.4874395 10.340518 3.0309806
v -2.4873336 15.149729 25.844456
v -2.4861876 7.0499175 -8.8842465
v -2.4854176 35.314296 11.991814
v -2.4840088 22.931202 10.838229
v -2.4826767 33.283608 12.372461
v -2.4810088 7.0452159 25.171326
v -2.4802023 14.333252 -24.304413
v -2.4797643 20.587468 24.871143
v -2.4792826 5.8026157 23.378976
v -2.4791913 19.30072 9.4354591
v -2.4788848 3.2374835 19.289897
v -2.4786548 6.8183775 25.249231
v -2.477768 3.8614875 -6.123333
v -2.4773227 18.016371 9.7655185
v -2.4771914 2.9557093 5.678249
v -2.4745016 7.8262971 -19.985758
v -2.4736987 11.788112 5.6878001
v -2.4708301 11.926259 5.3287373
v -2.4693155 3.9297159 20.987656
v -2.468071 2.8574246 2.2723281
v -2.467071 4.1334752 9.3848756
v -2.462436 6.5311517 23.24609
v -2.4585273 2.9405398 21.223023
v -2.4578339 18.560077 9.6522238
v -2.4553156 31.197742 11.724174
v -2.4547025 10.124772 3.5872954
v -2.4518412 23.407751 11.190372
v -2.45175 35.616064 8.3723583
v -2.4504288 4.0159716 21.567954
v -2.4504215 34.91934 -1.072097
v -2.4501952 15.154112 -24.450612
v -2.4499872 21.317815 -4.8254312
v -2.4477792 3.4939586 18.904765
v -2.447385 34.085837 -4.3566322
v -2.4462792 19.162904 26.215121
v -2.4433084 20.786129 25.100298
v -2.4416698 35.216476 2.1704822
v -2.4409544 7.2830461 -9.3539598
v -2.4400603 7.1801008 23.131121
v -2.4399727 34.820019 13.085831
v -2.4385238 11.685373 6.0153631
v -2.4359143 34.459254 13.251563
v -2.4317538 25.429775 -21.549272
v -2.4307063 8.0868424 24.396559
v -2.4285677 28.919321 -18.84092
v -2.4283195 7.6764617 -17.083784
v -2.4263889 28.449998 12.354618
v -2.4261005 15.698683 -24.575726
v -2.4250348 26.455681 12.928675
v -2.4240495 25.937943 12.857212
v -2.4227976 2.9369741 24.373107
v -2.4202429 3.2552379 8.3281069
v -2.4196517 30.563036 -9.9939308
v -2.4162503 7.7264311 23.14781
v -2.414389 16.164043 -24.671482
v -2.4120605 20.121496 9.3452007
v -2.4118525 16.833883 -24.680585
v -2.4117138 3.7296336 18.944013
v -2.4110423 29.835217 -15.019622
v -2.4078051 2.8521673 21.796288
v -2.4071299 27.449172 12.753085
v -2.4055715 9.9770915 4.102408
v -2.4039365 34.573111 -3.1153942
v -2.402681 8.052704 -14.632723
v -2.4004438 12.59746 -0.83606431
v -2.3996592 12.931564 -0.98600103
v -2.3992102 22.547803 10.503421
v -2.3981263 19.95985 26.049717
v -2.3978307 23.860964 11.568748
v -2.3973599 20.964938 25.586951
v -2.3937723 13.780118 -0.73187356
v -2.392849 20.957914 25.364807
v -2.3913271 13.776741 2.3582672
v -2.3902359 4.2822322 21.936211
v -2.3849293 32.434312 -5.3165312
v -2.383725 29.770177 -14.41501
v -2.3835899 3.1081095 19.212934
v -2.3834951 8.3301187 23.473059
v -2.3814951 9.2085481 -21.901488
v -2.3814294 27.003756 12.903544
v -2.378663 3.3720855 8.8107635
v -2.3777287 3.2544852 18.939622
v -2.3774513 32.800532 12.190889
v -2.3760316 22.14125 -23.275385
v -2.3747032 8.3211854 23.384049
v -2.3738929 3.1051607 24.639783
v -2.3737287 3.8946177 19.169675
v -2.3726156 18.455068 26.433951
v -2.3721229 17.28848 -24.652098
v -2.3686448 35.54528 10.694091
v -2.3597398 3.4444827 24.898993
v -2.3592872 3.5339436 9.1731036
v -2.3584259 11.890592 -23.800874
v -2.3580902 3.0186668 19.493077
v -2.3579259 2.6594043 22.555965
v -2.3578274 3.5675109 18.639519
v -2.3572544 3.2632178 24.800406
v -2.3566084 29.718508 -14.000712
v -2.35455 16.425755 -24.803918
v -2.3528165 34.765363 -2.1017109
v -2.3483603 19.563867 26.093436
v -2.348342 30.638856 -9.3121316
v -2.3483238 7.6928301 -10.958286
v -2.347988 7.8639674 24.915434
v -2.3471669 6.1257737 7.3222721
v -2.3470136 5.56814 8.0123978
v -2.3463421 17.881715 19.285331
v -2.3409115 2.945849 19.70559
v -2.3394261 19.637088 9.3402628
v -2.3380867 18.141853 -24.427547
v -2.3373129 4.2247108 25.064481
v -2.3337582 3.0429559 19.300159
v -2.3330904 35.672107 9.8757219
v -2.3290064 23.383579 -22.94784
v -2.3278495 10.730287 -23.135151
v -2.3277035 17.223336 19.173244
v -2.3265357 25.956773 -21.219285
v -2.3254152 30.210754 -16.767498
v -2.3166051 5.077014 25.110104
v -2.3163606 20.305991 26.013812
v -2.3154372 7.8549374 -13.358482
v -2.3154117 9.7350816 4.7852637
v -2.3145504 20.640104 25.932452
v -2.3144372 8.7678387 5.7073583
v -2.3100358 20.92589 25.765438
v -2.3063789 7.2156023 25.248224
v -2.305868 3.4197247 -4.4650911
v -2.3058424 2.9109807 19.963504
v -2.3055431 13.659431 8.94935
v -2.3034592 3.6901796 25.011229
v -2.3030505 13.060527 3.1657058
v -2.3010614 18.061249 26.486144
v -2.2986782 26.690782 -20.664711
v -2.2974447 4.6655685 25.085367
v -2.2973352 31.027561 -7.9591975
v -2.2957877 4.6330779 9.1667898
v -2.2939666 3.3649031 18.62469
v -2.2928717 7.5925764 25.139659
v -2.2885907 6.6394656 -7.9535662
v -2.2879082 35.251238 12.275257
v -2.2876309 34.633519 13.32965
v -2.2859411 9.1987813 23.797422
v -2.2837988 17.451685 19.150456
v -2.281828 35.719964 7.3792716
v -2.2817003 4.8269266 22.136603
v -2.2805981 33.846416 13.09994
v -2.2795689 30.476922 -10.815966
v -2.2771784 6.3023799 -7.4352894
v -2.2765689 13.295575 -0.82161187
v -2.2754339 9.3280512 5.2792742
v -2.2745288 18.971879 -24.264125
v -2.273777 12.062293 4.7065709
v -2.2730106 5.3960424 22.444849
v -2.2683208 19.319459 -24.146607
v -2.265131 18.239507 19.529431
v -2.2649705 20.782339 -5.3083652
v -2.2643391 12.464562 4.0914737
v -2.2643354 34.181915 13.364916
v -2.2639997 2.571561 23.118799
v -2.2637807 4.2454588 20.709334
v -2.2622698 2.8698031 20.375271
v -2.2613026 20.475769 -3.4850973
v -2.2603829 7.5674247 -10.242387
v -2.2586384 13.492476 -0.66700182
v -2.2552589 5.3957577 25.161472
v -2.2505071 17.646064 19.171241
v -2.2486494 2.8590988 21.163841
v -2.2478648 3.6865391 -5.7677994
v -2.2464597 4.5787645 21.591903
v -2.2453392 2.9790312 6.453812
v -2.2439013 4.2290347 20.127185
v -2.2432444 6.4735792 -7.6442658
v -2.2416495 29.706098 -13.59456
v -2.2413794 2.5850372 23.458837
v -2.2412152 15.493117 20.263451
v -2.2409451 4.2425373 -6.5463916
v -2.24004 3.8135289 18.444816
v -2.2386386 4.3322537 20.897398
v -2.2375984 5.9898195 22.393068
v -2.2366057 8.643837 23.249262
v -2.2357444 9.7250863 24.045325
v -2.2352846 29.700497 -13.315254
v -2.2343758 3.4160048 18.182187
v -2.2330729 5.3025459 -6.830017
v -2.2301204 3.2836291 -2.9867164
v -2.2299379 35.696485 9.1926144
v -2.2276825 20.695245 -3.3887058
v -2.227343 6.4478796 25.373942
v -2.227062 27.166834 -20.34087
v -2.2262372 4.3619889 9.5136191
v -2.226208 3.0796773 8.0786965
v -2.2255912 5.9829756 25.301796
v -2.2253358 5.6228398 -6.9315928
v -2.2252044 24.508244 -22.41764
v -2.2251496 4.9578435 -6.7488425
v -2.2238321 20.997219 -5.3296059
v -2.2234818 9.9417821 24.230652
v -2.2211789 20.391318 -4.6445769
v -2.220365 29.725229 -12.982705
v -2.2197373 14.944105 -24.672902
v -2.2195694 6.6530458 22.281584
v -2.2188322 3.6555074 17.985619
v -2.2176387 14.762289 21.327212
v -2.2168468 10.006414 4.6062432
v -2.216146 11.600454 0.47317312
v -2.2158431 7.4147229 22.295467
v -2.2155731 7.7246027 -11.581529
v -2.2146315 20.639966 -5.1786035
v -2.2133724 28.598098 24.862712
v -2.2133176 19.115924 21.978973
v -2.2131753 13.083322 -0.73730599
v -2.2129016 9.7100043 24.727502
v -2.2126278 30.332645 -11.352414
v -2.2125986 29.199047 24.730239
v -2.2097301 15.953527 -24.986722
v -2.2089527 30.103715 -15.877443
v -2.2086315 13.318964 -24.303622
v -2.2057447 35.073495 12.795242
v -2.2031571 11.28698 -23.58373
v -2.2025805 6.54095 6.9640816
v -2.2003907 11.950765 7.6239375
v -2.1996316 6.9764364 25.359829
v -2.1987484 29.483691 24.887329
v -2.198555 4.0568755 18.883743
v -2.1984236 3.8610851 9.7084277
v -2.1969966 3.8266848 -6.1306066
v -2.1959601 18.521288 -24.664922
v -2.195836 7.1037729 22.177501
v -2.1953798 9.6566507 5.0728963
v -2.1946645 3.4522837 17.901678
v -2.1940258 14.338841 -24.567385
v -2.1937302 13.867202 -24.461626
v -2.1911426 28.062845 25.214614
v -2.190836 8.8977938 25.067181
v -2.1898908 7.4124383 -9.7328983
v -2.188858 34.955943 13.045448
v -2.1887594 20.43424 24.537649
v -2.1876536 33.372053 12.71875
v -2.1868799 13.771523 24.061591
v -2.1867886 10.077734 24.378877
v -2.1862083 24.303708 12.012124
v -2.184847 20.104208 -23.985079
v -2.1846682 28.28971 25.418156
v -2.1846244 12.25943 8.0043979
v -2.182504 4.8541171 8.9183028
v -2.1816025 3.969993 -6.3292766
v -2.1810989 29.566201 24.958679
v -2.1797121 23.988429 -22.785342
v -2.1796281 11.63026 5.4114118
v -2.1792522 33.988011 13.345073
v -2.1772705 13.63439 -0.35105004
v -2.1728252 7.6734361 -16.729692
v -2.1721647 15.233563 25.941032
v -2.1703472 3.217855 18.268755
v -2.1702304 10.65007 3.2465226
v -2.1697778 19.235213 22.440969
v -2.1694457 2.6481261 23.827826
v -2.169318 21.170259 -5.097179
v -2.1690515 20.53344 -4.9928423
v -2.1643837 27.947139 -19.75208
v -2.1614239 6.7730047 25.397941
v -2.1613655 35.631228 7.9736828
v -2.1592013 3.8314275 17.989239
v -2.1589677 3.0179497 19.064672
v -2.1582816 4.2250584 9.6868038
v -2.1566027 3.2981153 18.037764
v -2.1528984 17.167918 9.7771899
v -2.150559 8.252634 22.623559
v -2.1502378 35.854648 6.7212223
v -2.1501685 29.014184 12.388698
v -2.1458656 11.489823 6.4485749
v -2.1455408 29.863611 -12.486919
v -2.1446029 15.814356 19.872994
v -2.1443218 20.995437 -23.850705
v -2.1440372 13.829516 0.01370609
v -2.1427817 27.511862 25.676837
v -2.1420846 33.872472 -4.4005442
v -2.1419934 8.1613605 -21.0028
v -2.1417379 20.341184 -4.3384827
v -2.1416686 21.227114 -4.887646
v -2.1414678 6.9153666 6.7266346
v -2.1387635 7.3320411 6.5261545
v -2.1386394 11.556501 0.72349406
v -2.1383073 11.988744 -0.02450344
v -2.1382452 34.849223 13.254034
v -2.1373182 11.714911 7.2673163
v -2.1370628 3.1152025 18.641508
v -2.1367489 16.434241 -25.258963
v -2.136738 6.1987087 -7.2411468
v -2.1349971 7.3868409 25.317289
v -2.1346759 18.844123 20.350315
v -2.1345591 14.430793 22.057867
v -2.1343402 3.163329 18.407021
v -2.1331175 11.484906 5.9731773
v -2.1323219 16.414051 26.364222
v -2.1316905 30.433351 12.008712
v -2.1289387 7.8489703 22.186289
v -2.1285957 11.508045 5.7465405
v -2.1257526 13.362214 2.5722672
v -2.1235702 10.226431 24.459413
v -2.1217381 24.802308 -22.295462
v -2.119333 26.09852 13.014495
v -2.118676 19.593791 23.292776
v -2.1186724 10.151568 24.670104
v -2.1180009 12.616993 8.3377601
v -2.1163002 21.725148 -23.597666
v -2.114333 9.7131001 25.032849
v -2.1138075 17.265651 26.460236
v -2.1132053 21.236488 -4.6944177
v -2.1120922 12.819627 3.3385201
v -2.1116761 13.61041 24.795348
v -2.1107345 7.2523119 -9.2900844
v -2.1106177 6.9592677 -8.5477766
v -2.1088915 29.422359 25.537221
v -2.1084572 7.819632 -14.108805
v -2.1076396 17.137065 -25.388007
v -2.1071907 33.618401 13.045572
v -2.106917 2.8429238 24.32964
v -2.1062929 16.095585 19.641105
v -2.1049681 19.298371 9.3685473
v -2.1037236 3.1540645 -0.20286147
v -2.1036324 8.6232395 25.252461
v -2.1028879 3.5087203 17.592721
v -2.1018441 27.353686 26.11745
v -2.1014353 6.0699776 -7.1101826
v -2.1014025 14.006884 23.343119
v -2.1007273 13.659492 24.247487
v -2.0994974 29.497521 12.27641
v -2.0991397 10.019944 24.877599
v -2.098585 18.542583 9.6098664
v -2.0976361 18.08251 9.7284969
v -2.0959463 28.318872 26.292945
v -2.0952054 8.6513761 22.875385
v -2.0952018 19.386611 22.827747
v -2.0950814 29.875087 24.301753
v -2.0934755 17.652705 9.7772483
v -2.0934682 30.046814 12.126349
v -2.0930303 10.645467 3.6445139
v -2.0913843 11.686851 4.9374449
v -2.091012 20.962503 25.07871
v -2.0907201 4.5157923 -6.625723
v -2.0900449 17.806249 -25.342724
v -2.0893369 26.615083 13.091385
v -2.0880924 30.764479 -8.8005683
v -2.0880449 11.021669 2.5377201
v -2.0848552 19.036188 21.114987
v -2.0837019 3.687352 -5.8803879
v -2.0825815 14.030597 0.66048181
v -2.0823771 2.914758 6.5981174
v -2.0820121 20.34226 -3.9944983
v -2.0814318 31.927696 12.148736
v -2.0800705 22.152365 -23.47361
v -2.0792202 19.132673 26.128216
v -2.0783516 5.1309059 21.309343
v -2.0782311 9.304046 25.162666
v -2.0765304 13.587102 24.57555
v -2.0738297 29.442881 24.057467
v -2.0725085 18.205781 -25.252765
v -2.0724721 34.73202 13.453339
v -2.0723443 21.115458 25.347679
v -2.0717202 21.151891 -4.0606327
v -2.0711217 29.973729 -14.77326
v -2.0695925 22.510525 -23.362464
v -2.0693115 3.0172207 24.611156
v -2.068275 3.4690245 -5.0307835
v -2.0663261 30.932717 12.026077
v -2.0660196 21.123644 25.541396
v -2.0655889 19.231297 -24.566681
v -2.0652604 3.7411171 17.448671
v -2.0652093 6.8269613 -8.1951335
v -2.0643809 35.863286 5.4756668
v -2.0643517 12.360205 -0.30257416
v -2.0614502 21.062017 -3.8475633
v -2.0610415 5.2242596 8.4985179
v -2.060567 18.493829 -25.119377
v -2.0605159 2.9274714 0.6559052
v -2.0581108 3.2745589 17.759646
v -2.0556182 27.479366 25.269906
v -2.055224 20.906371 -3.6249703
v -2.0547167 10.527709 4.2219325
v -2.0536547 20.727271 -5.1706656
v -2.0526839 27.75682 12.923755
v -2.0514795 3.2281213 24.826629
v -2.0512824 27.192377 13.060437
v -2.0499175 16.379939 19.461698
v -2.0498737 9.2027037 23.290645
v -2.0479796 10.294143 24.248451
v -2.0469686 29.828323 -14.03402
v -2.0466037 12.336361 3.8822419
v -2.0455599 27.40023 26.444086
v -2.0455234 5.9981287 21.541739
v -2.0438081 34.36445 13.684702
v -2.0410709 14.28378 22.469064
v -2.0398044 32.192835 -5.3851146
v -2.0394139 7.6974816 -12.000591
v -2.038403 3.2085366 -2.341999
v -2.037892 7.2790005 -19.529791
v -2.0372242 3.5663458 17.088258
v -2.0366913 18.941664 20.617094
v -2.035611 5.7430601 7.8705449
v -2.0346074 13.769931 25.246822
v -2.0334614 3.0622158 8.678604
v -2.0319432 31.255483 12.071996
v -2.0307498 13.623013 25.012441
v -2.0297315 29.973977 24.935934
v -2.0296768 3.5812626 9.805113
v -2.0259177 7.8706033 21.872726
v -2.0243265 11.400776 1.5556259
v -2.0237133 35.19733 0.18422841
v -2.022352 20.418322 -3.7707318
v -2.0202498 2.7415706 21.88862
v -2.0199068 34.725476 -2.2798828
v -2.0178229 18.155674 26.456863
v -2.0171221 12.108968 4.1146451
v -2.0156404 3.9271868 17.590067
v -2.0147937 5.6902736 -6.8397067
v -2.0125492 18.508947 26.363674
v -2.0112682 3.8041951 17.072867
v -2.009958 13.741688 1.9997774
v -2.0096697 2.8810859 19.510409
v -2.0083375 34.328658 -3.736327
v -2.0082573 19.771889 23.550584
v -2.0073959 29.938269 23.512887
v -2.0064106 30.301542 -17.522911
v -2.0055894 28.406692 26.829532
v -2.004677 9.2369835 5.5555128
v -2.0035639 21.050556 25.725479
v -2.0025566 22.696486 10.649876
v -2.0015821 32.009351 -5.5897078
v -2.0011953 7.4590077 -17.131152
v -2.0008595 28.09316 24.134871
v -2.0008157 30.293753 23.498271
v -1.9999325 28.882371 26.731857
v -1.9999216 7.05586 21.345544
v -1.9973267 2.7070453 2.1202399
v -1.9968121 27.923198 26.88278
v -1.9961406 3.4363541 24.949036
v -1.9956442 15.18792 20.753038
v -1.9955785 4.0051587 9.9781189
v -1.9950639 3.1719101 9.2051544
v -1.9943121 29.099311 23.801162
v -1.9939909 10.958726 3.2292637
v -1.9934216 14.389997 25.648395
v -1.9931114 7.4823446 21.474795
v -1.992188 20.842039 25.862813
v -1.9913267 33.556665 13.162939
v -1.9887538 9.6922576 23.568642
v -1.9844363 11.737729 4.4456679
v -1.9838888 20.055641 23.975311
v -1.9835823 3.6141683 16.823727
v -1.9822538 3.8609127 25.062681
v -1.9822064 35.919059 6.2088688
v -1.9816845 4.4497564 19.464866
v -1.9815969 4.6070936 9.3912113
v -1.9813341 3.6381472 25.02089
v -1.9796443 29.261727 26.618081
v -1.9794217 31.494181 -6.7806469
v -1.9790276 27.657474 26.77774
v -1.9788925 30.506722 23.644456
v -1.9785896 4.6137204 19.991256
v -1.9771736 22.014988 9.987232
v -1.9750604 3.4061126 16.899288
v -1.9747685 35.353296 2.9086969
v -1.9739583 3.2430884 17.294625
v -1.9734473 27.751052 24.25237
v -1.9709145 20.520365 -3.6666433
v -1.9703817 10.027357 23.779783
v -1.9698342 7.2546941 -18.635647
v -1.9683123 13.988258 25.448747
v -1.9665496 4.7797154 20.307001
v -1.9595533 11.706429 7.4167822
v -1.9570204 3.8119578 16.881427
v -1.9569839 28.057753 27.008589
v -1.9568854 12.923905 -24.368391
v -1.9531993 34.108846 13.74076
v -1.9528343 33.615912 -4.4622371
v -1.9526044 2.6065607 22.647599
v -1.9520314 9.5778722 5.3911273
v -1.9519803 20.928211 -5.157038
v -1.9518234 9.8365361 5.2352965
v -1.9507176 10.499793 4.6191701
v -1.9506227 10.099241 5.0301376
v -1.9499001 35.279039 2.5165797
v -1.948922 10.284198 24.002307
v -1.9468636 2.7707884 1.3512553
v -1.9460424 30.333658 -16.576505
v -1.9436556 35.242727 0.87596544
v -1.9426118 27.533617 24.476821
v -1.9422979 5.7146967 20.968105
v -1.9407578 30.030524 -18.142925
v -1.9404038 2.7853932 21.420142
v -1.9371775 16.106044 26.342288
v -1.9371775 28.893615 27.059358
v -1.9368856 34.559255 13.740055
v -1.9315462 35.621151 4.0898606
v -1.9301886 17.44122 19.109672
v -1.9295681 2.8170353 20.138196
v -1.9281594 6.1933023 25.332672
v -1.926893 28.147267 27.092325
v -1.926601 20.564505 25.916218
v -1.9263674 30.565007 24.095109
v -1.9255937 23.390372 11.177076
v -1.9254878 11.432279 4.7358042
v -1.9248017 8.6294174 5.9281594
v -1.924247 4.123666 17.871087
v -1.9220645 29.205492 26.829371
v -1.9177872 15.93812 9.6340268
v -1.9176704 5.0856408 -6.6670092
v -1.9161303 5.1161542 25.106407
v -1.9149332 2.5619498 23.183985
v -1.9148712 3.9891133 17.104254
v -1.9144624 2.5623093 5.2380629
v -1.9142982 17.652968 19.14516
v -1.9141011 10.972566 4.2225566
v -1.9137872 8.4452282 22.151848
v -1.9103858 30.229101 -15.99046
v -1.9097763 29.81027 -18.421314
v -1.9086595 17.928441 19.260178
v -1.9038785 28.504721 27.21197
v -1.9036267 35.735995 4.5954258
v -1.9031742 27.172921 25.103334
v -1.9010574 3.093814 17.667716
v -1.9007691 29.355816 -18.817035
v -1.9001304 19.084669 21.595527
v -1.8979078 5.4342282 -6.7011969
v -1.8974078 14.092349 22.85217
v -1.8973384 11.134505 3.5983245
v -1.8959005 15.263392 -25.254811
v -1.8947618 11.452815 4.2754722
v -1.8939553 6.7424844 -7.8191129
v -1.893864 11.237815 5.1511658
v -1.8920794 7.4817703 -10.238026
v -1.8918239 6.4894121 20.871278
v -1.8916816 7.3065852 -18.014928
v -1.8913057 11.920597 3.9218401
v -1.8910794 4.119614 17.529188
v -1.8872436 26.824293 25.703647
v -1.8861743 35.006525 13.064725
v -1.8852729 21.10078 -4.9341822
v -1.8842911 27.819113 26.991983
v -1.8839188 16.8815 9.7534054
v -1.8836342 3.0481219 17.972484
v -1.8822729 11.18314 4.6995162
v -1.8821743 31.25007 -7.4055415
v -1.8807145 11.215588 4.2782605
v -1.879178 10.975976 4.5316088
v -1.8787547 23.158725 -23.299229
v -1.8765613 7.3037731 -20.046303
v -1.8757693 30.473336 22.970863
v -1.8749627 30.662634 23.202744
v -1.8737985 6.4625656 -7.2781228
v -1.8728788 6.6754963 25.385511
v -1.8724408 16.194604 -25.622692
v -1.8711489 17.043706 -25.769269
v -1.8684518 12.76017 -0.234478
v -1.8679774 22.01536 -23.754719
v -1.8662438 3.8485131 -6.1696757
v -1.866211 14.418369 9.2865698
v -1.8643606 11.194783 5.3946747
v -1.862357 25.383456 12.877953
v -1.8617074 2.4196006 4.0944372
v -1.8616928 20.51665 -4.8210882
v -1.8615468 22.454206 10.422356
v -1.8613242 13.184698 -0.18804407
v -1.8601417 28.705015 27.217058
v -1.8597366 29.923899 25.733077
v -1.8584118 4.4727306 9.6885556
v -1.8581307 30.73948 23.562807
v -1.8574629 9.0819301 5.7098145
v -1.8571563 35.631527 8.34099
v -1.8557914 19.374457 25.972827
v -1.8542914 32.88709 12.7011
v -1.8540249 31.78775 -5.8984242
v -1.8529885 3.3375 9.8262515
v -1.8524812 5.9273104 -6.8151978
v -1.8524191 2.5731313 23.448297
v -1.8523571 11.332892 3.8303956
v -1.8507439 8.9829359 -22.183642
v -1.8478827 18.220363 19.446906
v -1.8478498 7.8496578 -15.110383
v -1.8477294 10.766603 4.7998767
v -1.8445579 20.695902 -5.0229223
v -1.8444812 11.656734 3.8786142
v -1.8443462 2.9357277 18.774401
v -1.8419082 12.050323 7.9236029
v -1.8412696 33.735506 13.586509
v -1.841255 2.9820951 18.370262
v -1.8411017 10.053404 25.040324
v -1.8404083 34.440296 -3.4064794
v -1.8389411 7.0275801 25.372934
v -1.8382477 10.455604 4.9855029
v -1.8363061 4.3498776 18.414842
v -1.8345178 12.974732 -0.20546911
v -1.833474 3.6617081 -5.8679117
v -1.8309156 26.224472 -21.407277
v -1.8306529 4.4739004 18.790025
v -1.8299704 14.491126 21.807723
v -1.8287551 11.162994 5.6030708
v -1.8277003 17.198604 19.119902
v -1.8271456 7.855244 -15.389224
v -1.8259376 12.581353 -0.11885304
v -1.8258536 5.2371769 20.200539
v -1.8248609 12.363035 8.201586
v -1.8242953 30.551094 24.679816
v -1.8228281 6.1090904 20.494295
v -1.8226894 14.117798 -24.955528
v -1.8219522 30.85584 -8.50035
v -1.8218902 14.800704 -25.182242
v -1.8197515 8.6545723 22.187278
v -1.8193172 11.816179 7.6420651
v -1.8188026 11.384114 2.4638502
v -1.8182296 15.608238 26.202216
v -1.8178026 17.939866 -25.802716
v -1.8177442 19.623541 25.92763
v -1.817215 11.180041 5.8318354
v -1.8166165 13.555202 23.882293
v -1.8166092 13.628927 -24.77336
v -1.8157296 7.2431796 -9.3355402
v -1.8121895 12.965004 2.7704919
v -1.8117224 4.2392079 10.031721
v -1.8103136 7.519234 -11.017025
v -1.8098684 17.372728 9.8178903
v -1.8085874 8.141847 -21.374952
v -1.8082808 9.4981958 25.203709
v -1.8074487 29.850591 22.914812
v -1.8071786 10.628626 24.501047
v -1.8059341 13.388905 0.02904173
v -1.802237 12.083639 3.6054449
v -1.8019889 10.528093 24.709969
v -1.8017918 12.115064 0.33796803
v -1.8009049 18.545822 -25.634351
v -1.8004597 3.130759 -1.572905
v -1.8002188 6.7316163 20.504562
v -1.7991166 3.7543907 10.334444
v -1.7989925 11.19261 6.0612459
v -1.7989852 10.359923 24.881008
v -1.7988867 12.821419 8.5294629
v -1.7986969 30.623269 22.528717
v -1.796686 29.127464 23.216054
v -1.7961969 13.225035 2.4154492
v -1.795832 20.047488 9.2691502
v -1.7941422 4.1837586 -6.4315604
v -1.7927116 21.132627 -4.3647343
v -1.7922882 4.0046131 10.255613
v -1.7921057 34.890949 13.435061
v -1.7920546 3.9988486 -6.3110906
v -1.7916422 34.514735 14.006944
v -1.7912262 20.462127 -4.6119804
v -1.7910437 35.654534 7.672459
v -1.7885109 5.7150544 20.278976
v -1.7852153 8.8133575 25.292625
v -1.7850365 31.020375 -8.0267134
v -1.7844817 30.904925 22.529425
v -1.78427 25.613847 13.004955
v -1.7837591 6.3914056 20.402957
v -1.7833503 30.668792 -9.4311727
v -1.7820693 2.8564291 24.350297
v -1.781073 12.457881 3.2933982
v -1.7794562 16.651264 26.481279
v -1.7788102 12.690296 3.0481374
v -1.7759015 20.416479 -4.3307108
v -1.7749088 21.119616 -4.7178555
v -1.7748176 13.326955 24.498945
v -1.774584 7.9194442 6.3228131
v -1.7712665 10.713026 5.1129179
v -1.7712154 7.3550337 -9.7736461
v -1.7699052 2.666 23.89141
v -1.7698833 20.45684 -4.0113485
v -1.7697045 30.055166 -14.817644
v -1.7695402 19.16377 9.3892296
v -1.7694599 3.5263953 10.249095
v -1.7694417 13.376833 24.230896
v -1.768887 24.022094 -23.076262
v -1.7669016 12.304359 0.17130516
v -1.7645841 20.71301 -3.7797756
v -1.7625403 9.8844125 25.133473
v -1.7615768 9.117094 22.726795
v -1.760168 10.705661 24.274878
v -1.7576571 3.5107687 -5.4536268
v -1.7562338 18.251801 9.7111649
v -1.756033 21.112981 25.317978
v -1.7559819 3.697143 16.290239
v -1.7557046 2.8715969 7.7195024
v -1.7547228 26.014797 13.106874
v -1.7533579 13.307017 24.703348
v -1.7524601 20.911343 -3.9331338
v -1.7506499 30.244681 25.549123
v -1.7493324 11.99779 0.65485229
v -1.7482849 3.1852969 16.580514
v -1.7474273 10.294277 5.2479387
v -1.7473068 17.77843 9.8194049
v -1.7455879 35.624896 8.0067336
v -1.7452594 2.8861324 8.341198
v -1.7451974 4.7115042 19.069701
v -1.7445112 7.096742 -8.9081715
v -1.7443506 19.008035 -25.4411
v -1.7439747 7.5176874 -20.625944
v -1.7431645 31.089572 22.670956
v -1.7418324 30.436842 12.310311
v -1.7417631 3.0925577 -2.0179433
v -1.7415697 28.762708 12.755268
v -1.7415551 7.0233475 20.39415
v -1.7405368 7.5323789 20.689787
v -1.7398653 34.773582 13.755935
v -1.7386828 20.964003 25.698213
v -1.7351172 34.027595 14.086158
v -1.734369 19.681061 9.2832414
v -1.7335478 13.615994 0.41696738
v -1.7331573 26.663079 26.215705
v -1.7308508 17.011649 9.8037481
v -1.7280369 27.046329 13.148837
v -1.7272304 3.0365955 24.60563
v -1.7269457 29.812177 12.462858
v -1.7255917 17.282575 26.474757
v -1.7255369 13.474628 25.182432
v -1.7245625 21.093624 25.534539
v -1.722526 18.55756 26.194428
v -1.7207523 10.003637 5.3986747
v -1.7206501 32.313259 12.538667
v -1.7203217 7.5351887 -11.909895
v -1.7194275 2.6886431 6.1464605
v -1.7179604 27.678996 23.781009
v -1.7167122 10.705539 5.3224016
v -1.7159056 20.538799 -3.9404038
v -1.7158764 3.918914 16.388687
v -1.715329 30.787507 22.131439
v -1.713183 4.9365772 19.332933
v -1.7126246 26.627367 13.163308
v -1.7105882 25.467767 -22.112154
v -1.709267 26.477969 25.964842
v -1.7087962 26.763781 26.407809
v -1.7085882 3.659084 24.988153
v -1.7080042 19.480936 -25.119486
v -1.7068181 10.7198 24.112996
v -1.704632 27.982152 23.505293
v -1.7033364 19.032114 25.993528
v -1.7032269 27.465178 24.009664
v -1.7026576 3.4704004 16.188831
v -1.7017488 20.900387 -4.96916
v -1.7015152 3.1163951 -3.7824069
v -1.7010554 27.54377 13.0999
v -1.7004277 31.279769 12.313669
v -1.7003437 21.011174 -4.1358091
v -1.6993182 28.080845 12.984182
v -1.696154 8.4739889 -21.860564
v -1.6948693 6.9598156 -8.3999731
v -1.694289 20.783974 24.765264
v -1.6935956 4.0898022 16.639882
v -1.6932306 31.644859 12.375231
v -1.6932014 17.694922 26.440743
v -1.6918109 9.5348789 23.058742
v -1.6915372 31.101477 23.134434
v -1.6911321 11.170251 6.4075277
v -1.6905518 34.653977 14.02348
v -1.6890226 31.010822 22.03929
v -1.6887891 13.7102 0.8160298
v -1.6884643 3.2347673 24.787435
v -1.6866942 11.55468 -24.065127
v -1.6851541 14.327572 22.118658
v -1.6837125 3.032789 16.762746
v -1.6825592 26.796284 -21.079869
v -1.6809388 33.415735 13.406383
v -1.6807088 33.17585 13.106809
v -1.6787563 30.941883 12.305198
v -1.6786468 7.9576154 20.915186
v -1.6765665 2.9021486 8.931237
v -1.675333 4.8137224 -6.5567893
v -1.6747417 11.822998 1.4060852
v -1.6725374 34.260297 14.274806
v -1.6703513 7.002407 -19.311477
v -1.6675557 28.916648 22.882586
v -1.6664133 20.664094 -4.8242853
v -1.6647601 30.482883 22.052129
v -1.6643331 21.00038 25.047441
v -1.6641469 28.018611 -20.056766
v -1.6621397 27.417228 26.93921
v -1.6608294 23.696479 11.474935
v -1.6606689 26.708181 25.148991
v -1.6586616 2.6930673 22.164004
v -1.6564098 10.744168 5.5356736
v -1.6563733 4.2076389 16.860807
v -1.6560521 28.265135 23.231996
v -1.6555339 7.4243041 -16.538321
v -1.6546507 3.9268483 25.017017
v -1.6542054 20.009886 -24.860266
v -1.6516616 2.9402405 17.167823
v -1.6503149 29.131949 27.130482
v -1.6488332 13.706313 1.2388274
v -1.6487675 26.963699 24.80034
v -1.648523 13.639994 1.5171755
v -1.6481544 13.71358 25.402821
v -1.6471106 34.511336 14.20438
v -1.6469938 35.92914 6.1411029
v -1.6469865 13.343356 0.30341539
v -1.6457566 2.3760763 4.8547558
v -1.642534 29.864746 26.47394
v -1.6399172 10.566876 -23.526253
v -1.6385523 22.475168 -23.754602
v -1.6382639 9.5459865 5.5966293
v -1.6375523 13.524213 25.289669
v -1.6371544 10.682027 24.682265
v -1.6358552 2.8009925 7.0546319
v -1.6336034 5.0129215 8.9814482
v -1.633337 10.186949 5.4548202
v -1.6325997 3.9516884 10.416181
v -1.6321618 29.833108 -13.635066
v -1.6311983 20.517038 -24.656416
v -1.6296691 12.170089 3.0971771
v -1.627764 21.085566 -24.512386
v -1.626775 9.7612858 5.5472684
v -1.626483 27.921154 27.203138
v -1.6263334 15.496751 9.6113372
v -1.6248626 5.2742515 19.455067
v -1.6248188 24.497658 -22.926323
v -1.624337 11.88017 3.0486064
v -1.6233006 5.0797512 25.069831
v -1.6182531 28.447057 27.307013
v -1.6167386 28.635338 -19.588258
v -1.6163334 28.202869 27.277108
v -1.6162532 13.982592 25.542864
v -1.6126875 10.966736 5.975305
v -1.6097094 10.415886 5.4866156
v -1.608308 10.836368 5.7524601
v -1.6081766 35.215644 1.6742764
v -1.6078189 31.268532 22.442028
v -1.6076656 24.942178 12.694374
v -1.6076365 7.1006224 -18.402771
v -1.6072861 2.8948303 17.608392
v -1.6064175 13.575045 23.50661
v -1.6044795 27.150793 -20.839069
v -1.6044759 31.334759 21.143721
v -1.6035635 31.098479 23.590646
v -1.6024212 4.387381 17.635155
v -1.6005927 15.145068 9.5552392
v -1.5998372 20.561032 -4.1932466
v -1.5993081 31.276961 22.177106
v -1.5983884 28.883061 27.259474
v -1.5971292 3.7055937 10.593329
v -1.5960124 29.573497 26.833043
v -1.5950928 13.118418 0.26830619
v -1.5927205 2.8865365 18.002104
v -1.5908483 15.25321 -25.609075
v -1.5897205 13.408008 1.871481
v -1.5888191 6.7425674 -7.4533841
v -1.5873629 34.577494 -2.8761169
v -1.5870819 3.5213616 10.567391
v -1.5868884 15.799249 -25.865835
v -1.5865819 20.722072 -3.9840348
v -1.5863082 30.407001 -16.416635
v -1.5861257 3.0014225 9.5586406
v -1.5860819 31.065838 21.08532
v -1.5852315 13.858491 22.989925
v -1.5852279 11.80242 2.0532021
v -1.5850928 16.931576 -26.071815
v -1.5836257 19.199879 22.038013
v -1.5827753 5.6243763 19.565369
v -1.582425 14.480696 25.742052
v -1.5808848 31.517605 21.246508
v -1.5802644 35.124013 12.761607
v -1.5766768 25.22667 12.892533
v -1.5759834 6.6143782 6.9591218
v -1.5759068 12.531134 -24.490816
v -1.5757389 21.028554 -4.5626049
v -1.5709141 13.10507 2.2711584
v -1.5700236 30.542976 -17.378068
v -1.5692864 7.166891 -20.28332
v -1.5681185 5.9763899 25.234928
v -1.5678667 10.666021 23.797878
v -1.567593 16.316479 -26.021226
v -1.5635164 28.670542 27.314491
v -1.5633886 6.6262947 -7.1931837
v -1.5618887 20.66204 25.758833
v -1.5589325 6.0223931 19.661791
v -1.5586989 3.1565581 10.035279
v -1.5578449 9.9294861 23.220167
v -1.5576186 8.7378818 21.73499
v -1.5569799 7.5977903 -15.939361
v -1.5567026 33.669284 13.977389
v -1.5519252 20.231922 24.065992
v -1.5491734 30.035047 21.92682
v -1.5451552 11.149432 6.659533
v -1.5438121 14.118635 -25.156415
v -1.5431297 6.6705311 19.784469
v -1.5426808 6.8368864 25.337362
v -1.5423961 13.16251 24.872365
v -1.5421954 7.4339979 -13.198273
v -1.5417282 29.54434 22.16307
v -1.5405348 9.2956455 5.7286209
v -1.5404399 32.326864 -5.0014572
v -1.5389034 6.4459763 -6.9364011
v -1.5372611 18.000998 -26.095265
v -1.5368195 13.303151 23.826191
v -1.5364107 25.875802 -21.919919
v -1.5344144 21.760552 9.7590514
v -1.5343706 13.046429 24.619754
v -1.5340933 30.267146 -15.815828
v -1.5340568 13.046324 24.339775
v -1.5339911 35.632396 9.9545059
v -1.5329363 14.718634 -25.406042
v -1.5328341 28.79291 22.49968
v -1.5326261 26.12859 25.644947
v -1.5309728 14.86366 25.896123
v -1.5307356 10.950758 24.513719
v -1.530451 18.601935 19.765188
v -1.5303634 9.9572176 5.5874286
v -1.527294 31.511771 20.902927
v -1.5243525 26.26317 25.380394
v -1.5230167 6.9381174 -19.732312
v -1.5227247 4.555542 9.7923248
v -1.522451 11.907583 2.4680801
v -1.5211408 6.9204505 -8.0237189
v -1.5195715 35.390628 11.6457
v -1.518097 20.828453 -4.8325881
v -1.5179401 30.857375 24.755242
v -1.5164584 18.555794 -25.978495
v -1.515462 3.5979915 -5.7425843
v -1.5133014 6.9578353 6.7242295
v -1.5118927 22.996432 -23.612986
v -1.5113964 31.628089 21.394138
v -1.5085168 12.836963 2.4482518
v -1.507338 20.636802 -4.6662063
v -1.5061847 20.885057 -4.7594719
v -1.5061044 10.935104 6.1877485
v -1.5059876 10.573497 5.7328836
v -1.5027541 3.2315921 10.324058
v -1.5018563 12.521795 2.6594399
v -1.5013855 13.471077 1.1508099
v -1.5004804 32.110324 12.618327
v -1.4990826 32.772505 -4.6363434
v -1.4989403 13.404558 1.4767853
v -1.4988052 10.968785 -23.87727
v -1.4980388 3.3149783 15.915453
v -1.4956155 2.8203719 18.958538
v -1.4943016 14.620782 21.52451
v -1.4942031 12.308157 2.6942589
v -1.4939038 28.49967 22.605734
v -1.4932724 25.521736 13.03397
v -1.4926118 20.841848 25.653567
v -1.4915133 32.498732 -4.8212561
v -1.4911849 35.236821 2.0408646
v -1.4906812 10.229489 5.6279648
v -1.4897542 5.3512764 -6.4915307
v -1.4888929 20.606714 -4.4560273
v -1.4882287 26.194997 26.285828
v -1.4866009 31.621381 21.601673
v -1.4865499 7.0693111 -8.8448015
v -1.4854915 13.496935 -24.971954
v -1.4853929 7.2202839 19.849779
v -1.4852433 34.41013 14.389243
v -1.4845462 12.114777 2.6136026
v -1.484163 10.350512 25.016554
v -1.4837944 28.271131 22.784393
v -1.4831849 19.078182 -25.741845
v -1.4829002 16.065855 9.6994424
v -1.482028 20.951312 -4.3715809
v -1.4806594 27.5795 23.492764
v -1.4799331 18.751259 9.5761295
v -1.4794441 11.104157 24.306085
v -1.4784915 6.1459149 -6.6660804
v -1.4774039 3.9513161 15.884322
v -1.4750135 17.39901 9.964484
v -1.4748273 11.475434 7.3323121
v -1.4733091 9.1503337 25.247475
v -1.4712252 25.857513 13.122765
v -1.4711339 10.755104 5.964108
v -1.4702142 3.5133097 24.877252
v -1.4691376 31.590869 21.816285
v -1.4676558 21.046681 25.448145
v -1.4662106 3.0207061 -3.5437958
v -1.465207 33.995787 14.57822
v -1.4650026 30.331946 21.227023
v -1.4645938 13.085001 1.9549621
v -1.4640172 31.569608 20.527846
v -1.4635792 5.8515515 -6.5321764
v -1.4634296 3.3024583 10.56664
v -1.4627763 7.3575418 6.5414974
v -1.4627398 25.911339 25.817496
v -1.4624588 4.2361952 10.273175
v -1.4623347 10.100654 25.110108
v -1.4620354 20.782371 -4.1885076
v -1.4595829 7.4362962 -13.552964
v -1.4590683 35.881326 5.0803415
v -1.4581778 16.727347 9.8550907
v -1.4578275 31.719559 20.972525
v -1.4558238 10.592826 24.886905
v -1.4552946 18.437471 9.7219093
v -1.4538019 33.800944 14.430356
v -1.4532216 20.916529 -4.539335
v -1.4528968 28.021261 22.953943
v -1.4525903 33.171617 13.343869
v -1.4520392 2.742504 21.560509
v -1.4515647 17.755978 19.183569
v -1.451364 2.78224 19.514654
v -1.4505574 30.425668 -10.921553
v -1.4505246 13.088117 23.970241
v -1.4494589 34.816895 -1.3992495
v -1.4483494 34.217057 14.560256
v -1.4482618 3.9465005 10.622187
v -1.4469991 27.83196 23.142376
v -1.4469443 17.078112 9.938163
v -1.4466378 7.904478 20.248779
v -1.4441232 10.864779 24.70725
v -1.443886 11.141494 24.096273
v -1.4433203 31.723271 21.164268
v -1.4419991 4.8371766 18.423955
v -1.4415174 5.4789669 8.4356863
v -1.4414042 15.473251 26.188566
v -1.4412583 15.536031 20.237301
v -1.439897 12.87261 0.50226595
v -1.4389444 9.7571129 25.193819
v -1.4387254 19.486361 25.76311
v -1.4384189 31.766511 20.661969
v -1.4378568 5.0664466 18.748543
v -1.4377108 30.916511 20.732837
v -1.4377072 24.841584 -22.831933
v -1.4373094 29.978395 -12.229827
v -1.436313 29.63012 21.668045
v -1.4338167 3.0525753 16.189272
v -1.4322693 7.2097597 -9.4447674
v -1.4317547 16.821112 26.562983
v -1.4306306 17.870544 26.327003
v -1.4289956 19.663128 9.2913289
v -1.4283934 31.893459 -5.4661814
v -1.4283095 3.6721067 10.853148
v -1.4274919 16.360225 9.7823979
v -1.4266087 12.872235 24.375169
v -1.4260905 27.871135 -20.356071
v -1.4241562 31.489711 22.471177
v -1.423689 31.860456 20.282034
v -1.4217621 35.243545 0.37023784
v -1.4215066 30.702184 25.295986
v -1.4204664 34.705768 14.038972
v -1.4199227 18.110093 9.8715906
v -1.4197402 26.422021 26.571344
v -1.4195395 2.3402655 3.347905
v -1.4186599 26.809001 26.797353
v -1.4184774 7.3449443 -10.249659
v -1.4178825 2.7781433 20.189674
v -1.4178789 25.867753 26.016491
v -1.4174519 13.055016 0.6195898
v -1.4171271 7.150414 -17.614335
v -1.4170322 19.281948 9.3891675
v -1.4167439 21.063371 25.25107
v -1.4149045 29.821894 -13.310265
v -1.4145322 2.9467505 16.446767
v -1.4139884 2.6846513 0.79179277
v -1.4138935 12.31643 1.9543307
v -1.4138534 6.942089 -20.011181
v -1.4137585 19.112089 25.79884
v -1.4132293 18.716962 25.908868
v -1.4126526 18.38742 26.069567
v -1.4106527 26.231444 26.446042
v -1.4103643 2.3616075 5.3109528
v -1.4075323 26.699951 24.693633
v -1.4073534 8.2939384 20.662816
v -1.4054228 4.372851 -6.4038526
v -1.4028097 26.937586 24.347074
v -1.4006527 24.008657 11.859943
v -1.3987732 12.633628 2.0562897
v -1.3979265 25.935113 25.375153
v -1.3969155 34.876646 13.622596
v -1.3953608 31.603078 20.065168
v -1.3952878 17.792267 9.9914436
v -1.3936601 26.653974 26.757675
v -1.3934959 12.692482 0.67095252
v -1.3933827 12.37102 1.5854231
v -1.3930251 2.8629054 16.751917
v -1.3926492 27.326707 23.715028
v -1.3858025 30.627327 -17.171405
v -1.3857332 11.094108 24.520715
v -1.3849266 17.411679 19.107394
v -1.3848536 14.174549 22.237726
v -1.3844339 29.021997 12.817931
v -1.3821602 17.35208 26.485378
v -1.3813135 13.359519 23.509263
v -1.3804704 31.909558 19.849428
v -1.3804193 27.053276 24.109346
v -1.3799193 21.949489 -24.38365
v -1.3784777 11.13722 23.872545
v -1.3778829 30.327392 26.02536
v -1.3769522 13.201217 0.89977546
v -1.3757369 25.654724 25.546491
v -1.3750836 20.64778 -24.97754
v -1.3744887 8.5313041 20.960007
v -1.3716931 18.000878 19.283929
v -1.3670289 2.973326 -1.0854765
v -1.3669267 7.5844487 -15.524002
v -1.3662771 12.862545 24.02346
v -1.3656056 21.022346 25.047868
v -1.3651968 18.457907 19.573416
v -1.3649012 5.3910534 18.898954
v -1.3639888 20.311106 25.714676
v -1.3632297 20.05111 -25.234787
v -1.3630034 21.443824 -24.682717
v -1.3614122 12.504588 1.0524476
v -1.3608866 32.109242 19.95138
v -1.3606494 33.2774 -4.2912659
v -1.3600764 4.6860647 17.920729
v -1.3598283 3.2490409 24.702984
v -1.3563027 11.357214 24.118594
v -1.3540692 31.933932 20.833811
v -1.3540035 32.136742 20.146375
v -1.3535035 25.385859 25.715275
v -1.3525327 12.802924 24.601689
v -1.352467 13.125141 25.05578
v -1.3505437 30.938865 20.444292
v -1.3500656 13.156239 1.1641839
v -1.3484196 34.242349 -3.6241893
v -1.3483284 33.59281 14.360368
v -1.3479597 13.437721 25.325449
v -1.3478247 11.112801 6.8277068
v -1.347343 26.451862 24.844501
v -1.3470838 11.324475 24.337195
v -1.3469196 33.880728 -3.9918468
v -1.3449853 27.704255 27.179627
v -1.3425547 31.366367 23.392549
v -1.3370109 30.093346 26.441517
v -1.3361423 30.567788 -16.773362
v -1.3347774 9.784428 5.7411354
v -1.3346314 8.9800632 21.617648
v -1.3336387 31.084608 -7.7451883
v -1.3331387 12.963951 1.0302361
v -1.3323066 32.766239 13.081604
v -1.3313248 2.945464 -0.73437536
v -1.3310219 4.3981154 16.654936
v -1.33 34.538063 14.35986
v -1.3277774 3.9409987 24.937934
v -1.3277555 27.050902 26.953527
v -1.3260001 30.224557 20.805943
v -1.3256169 13.572046 23.177657
v -1.323595 12.981508 1.4241671
v -1.3232045 32.438703 12.882774
v -1.3231862 17.592779 26.419856
v -1.3207811 32.117268 20.394293
v -1.3206278 2.5982004 6.4513631
v -1.319668 6.4572728 7.1393247
v -1.3188031 25.998685 25.135075
v -1.3185987 29.324318 21.306395
v -1.3151425 30.426243 -18.207949
v -1.315044 12.143222 -24.496603
v -1.3147994 35.679939 9.3659341
v -1.3134746 25.404296 25.944141
v -1.3120549 35.631832 3.6086967
v -1.3119235 30.662469 -17.540647
v -1.310617 4.9972592 24.982908
v -1.3080185 29.193124 27.205985
v -1.305836 5.7977198 19.045899
v -1.3046608 25.776938 26.206416
v -1.3034857 34.931849 -0.87564245
v -1.3005295 12.49771 24.291644
v -1.2983616 30.350565 12.519456
v -1.2983324 22.728075 -23.937757
v -1.2982594 33.649963 -4.0998751
v -1.2976791 28.232082 27.313039
v -1.2972704 17.40445 10.187935
v -1.2950733 34.398616 14.579687
v -1.2943288 28.806696 21.563396
v -1.2940332 18.206944 19.382662
v -1.2936828 11.563984 24.146028
v -1.293223 12.716382 1.5246791
v -1.2920003 10.841206 23.541325
v -1.2906463 30.705199 -9.2006526
v -1.288661 2.8429593 9.4012258
v -1.2885369 34.148891 14.859787
v -1.2862449 15.969115 19.745849
v -1.2861829 9.3900005 22.139964
v -1.2850625 29.989858 -18.773335
v -1.2838909 9.6792295 22.573895
v -1.2803618 16.614596 -26.325789
v -1.2778107 8.8218291 5.9584219
v -1.2763545 34.065562 -3.7988995
v -1.2760443 12.489337 24.100959
v -1.2751282 25.011017 25.363719
v -1.2749932 31.285997 -7.0617377
v -1.2718764 2.7685284 17.19399
v -1.271121 11.568431 7.511745
v -1.2705151 26.056294 26.469648
v -1.2701137 14.394339 21.808533
v -1.2700115 20.049476 9.2319681
v -1.2689093 7.3794965 -11.69059
v -1.2684166 25.582124 25.222446
v -1.2682268 31.906773 19.554029
v -1.2673765 33.912567 15.032742
v -1.2673108 29.535648 27.016249
v -1.2668911 8.8265225 -22.527866
v -1.26584 4.0063832 15.516311
v -1.2640042 24.661314 25.583995
v -1.2637743 14.08675 25.582896
v -1.2636137 33.113922 13.583699
v -1.2634203 29.921926 -13.882591
v -1.2611429 6.9069351 -7.56927
v -1.2602889 20.035298 23.695448
v -1.2590152 5.8220462 25.089112
v -1.2577014 16.77048 19.202518
v -1.2576649 11.528445 24.359574
v -1.2563656 19.622724 22.928374
v -1.2556649 11.77279 24.176192
v -1.2549386 24.211161 12.110098
v -1.2546941 34.110065 14.964917
v -1.2525554 13.141539 23.553814
v -1.2506321 28.851977 27.325185
v -1.2494022 7.3730645 -11.188607
v -1.2489423 32.118111 -5.0538089
v -1.2483146 28.531306 27.344984
v -1.2483 3.7769106 15.294729
v -1.247946 32.151554 19.580686
v -1.2478547 14.370091 -25.411013
v -1.2471102 29.549736 -19.173571
v -1.246862 7.1616402 -16.717999
v -1.2458438 29.900676 26.731963
v -1.2453912 3.5905271 15.289893
v -1.2453402 34.391753 -3.3033963
v -1.2452854 6.8064747 -7.2754549
v -1.2447088 10.87889 6.5068116
v -1.2434168 10.082489 -23.457094
v -1.2431686 31.837102 21.435299
v -1.2430409 31.92201 21.184319
v -1.2421358 7.5058262 -21.152827
v -1.2418402 6.9426456 19.349754
v -1.2411139 11.290141 24.529098
v -1.2409752 15.770324 19.939636
v -1.2403219 35.746117 4.1738161
v -1.2388146 11.398656 23.786579
v -1.2374862 12.778504 24.781348
v -1.2369679 12.495845 24.517054
v -1.2363147 31.229753 24.159959
v -1.2356395 16.227989 19.526278
v -1.2346979 14.819436 -25.65841
v -1.2337089 24.620085 25.427481
v -1.2326724 7.2982285 19.476242
v -1.2322089 12.033913 24.243998
v -1.2312381 12.889002 23.706857
v -1.2310921 9.0030347 5.9091632
v -1.2308658 30.64413 -17.820036
v -1.23076 18.387912 9.890824
v -1.2307198 24.697871 25.808496
v -1.2297271 14.885342 9.4915207
v -1.2294498 28.33874 21.980561
v -1.2276724 28.073938 22.350992
v -1.2252673 2.5636852 1.2066397
v -1.2247162 32.094538 20.745593
v -1.2244826 20.47012 9.2149208
v -1.2236834 7.0368871 -8.5665867
v -1.2230265 18.786441 19.968464
v -1.2222965 12.622337 23.842388
v -1.2218622 11.814781 7.7393927
v -1.2208586 13.712938 25.451828
v -1.2208294 35.306639 2.3096453
v -1.2196141 3.3852578 11.161737
v -1.2195338 6.6926618 -7.0467013
v -1.2164134 16.511609 19.329436
v -1.2155521 3.5783557 11.160091
v -1.2146652 2.6931275 7.2433165
v -1.214282 20.906503 24.801475
v -1.2075266 31.750156 21.73157
v -1.2057273 29.625441 20.798891
v -1.2055521 11.607331 23.844403
v -1.2046617 20.815119 9.26457
v -1.2037566 15.338055 -25.995188
v -1.2022529 2.4507427 2.1415883
v -1.2020704 32.169501 19.335276
v -1.2020485 27.05967 13.195093
v -1.2014464 31.712151 -2.7022351
v -1.2011069 32.017031 -2.5200487
v -1.2006617 12.026994 23.945986
v -1.1997091 6.3893737 19.09877
v -1.1982639 11.735202 24.386165
v -1.1975851 10.291137 5.9540242
v -1.1955011 7.2940095 -16.229462
v -1.1954829 2.7471025 18.534804
v -1.1951617 4.5432447 -6.3838765
v -1.1943917 29.076473 21.174571
v -1.1941909 14.757432 25.822766
v -1.1930668 32.094549 -2.8233929
v -1.1927639 4.1506338 -6.2445126
v -1.1918588 33.564332 14.844787
v -1.1917274 3.0223438 15.759561
v -1.1913223 11.818492 23.886914
v -1.1893661 2.9207689 10.01763
v -1.1882092 14.375824 25.657432
v -1.1864027 24.593833 12.493303
v -1.186129 21.150693 9.3797406
v -1.1856837 15.41346 9.6572602
v -1.1856253 15.741673 9.7437887
v -1.1826764 27.852193 22.624249
v -1.1798991 4.8924444 17.956407
v -1.1792787 24.825337 25.976247
v -1.1788662 31.907974 19.28124
v -1.1775268 17.74459 10.310091
v -1.1775232 29.237227 20.960653
v -1.1768955 15.056384 25.973864
v -1.1766254 2.9089725 16.019405
v -1.1766181 34.180559 -3.6124375
v -1.1761144 35.474492 10.930848
v -1.1754247 3.03832 24.458102
v -1.1752568 3.1124225 15.555588
v -1.1749028 10.515304 6.1082163
v -1.1745597 32.277131 20.028828
v -1.1733955 26.128446 13.176465
v -1.1733809 16.148139 -26.349476
v -1.1730634 10.697332 6.3004958
v -1.1728043 25.638937 -22.386306
v -1.1711656 32.342821 -2.6072779
v -1.1710634 31.111396 24.695243
v -1.168589 35.160064 -0.05404882
v -1.1673225 6.3541103 -6.669584
v -1.1655744 2.9777712 10.431112
v -1.164943 3.7953457 11.03041
v -1.1636912 4.2092127 15.536595
v -1.1636255 8.5211208 20.451132
v -1.1632897 8.3760052 25.161195
v -1.163016 6.5736395 -6.8696243
v -1.1626948 7.9920868 6.3244737
v -1.1624576 12.266096 23.822816
v -1.1612423 26.219347 26.634672
v -1.1587715 25.160923 26.156337
v -1.1582168 9.5234319 5.853952
v -1.156173 34.614838 -2.3953398
v -1.1548409 27.641814 22.939483
v -1.1532752 5.8393622 -6.4512829
v -1.1530453 2.8456044 24.167357
v -1.1514249 6.0802435 -6.5263297
v -1.1504906 7.9829646 19.78506
v -1.1500709 12.345251 8.1047875
v -1.1500307 5.4588722 -6.3981702
v -1.1470417 17.003552 10.293686
v -1.1464395 16.457375 10.019896
v -1.1462169 5.1583035 18.229267
v -1.1461658 10.218338 22.941195
v -1.1443081 16.113468 26.570793
v -1.1437388 30.377401 -18.471276
v -1.143195 31.665742 -2.2551092
v -1.1415636 33.676572 15.229339
v -1.1376622 9.9649415 25.125666
v -1.1374432 32.379484 -2.4014712
v -1.1369542 11.046534 24.715728
v -1.1363629 10.047244 5.9119442
v -1.1358301 4.1474505 10.562224
v -1.1355016 24.363173 25.565206
v -1.1344287 30.950582 -8.1960788
v -1.1342279 8.3611842 20.143678
v -1.1334615 3.3435273 15.171897
v -1.1317717 28.002969 13.140513
v -1.1300418 12.156215 24.52104
v -1.1295929 12.840892 -24.877615
v -1.1291148 7.474738 -14.61469
v -1.127728 10.789287 24.851205
v -1.1272535 30.901734 25.204111
v -1.126436 26.298199 -21.924073
v -1.1262718 35.657928 8.1923598
v -1.126217 27.313201 23.435041
v -1.1258375 30.830848 19.946701
v -1.1257645 19.32197 9.4177147
v -1.125155 34.508047 -2.8828504
v -1.125093 19.318131 22.111961
v -1.1227134 25.795575 26.448185
v -1.1211258 23.320389 -23.742828
v -1.1210273 26.250044 24.654177
v -1.1200346 3.00901 10.783901
v -1.119958 7.2292354 -9.8351529
v -1.1199324 10.38651 25.018882
v -1.1189616 18.500456 25.850668
v -1.118385 32.06937 -2.1466028
v -1.1177098 32.239748 19.126026
v -1.1177062 19.000761 9.5731368
v -1.1164616 24.476372 25.775405
v -1.114093 7.1853872 25.170326
v -1.1128741 30.329753 20.160878
v -1.1093048 18.261965 10.077264
v -1.1083486 30.480214 -16.373845
v -1.1071807 9.6030084 25.15637
v -1.1071223 11.469218 24.55785
v -1.104969 2.8121357 16.292308
v -1.1048814 17.11515 26.569202
v -1.1048669 2.7744079 16.545342
v -1.1043267 28.576977 -20.060155
v -1.103553 11.912458 24.498179
v -1.1032537 25.208014 12.944124
v -1.1029107 4.9543754 -6.3971519
v -1.1025275 16.438847 26.651526
v -1.1012902 32.661312 -4.4128032
v -1.1003048 18.058642 26.142391
v -1.0998632 16.953265 19.122821
v -1.0981625 31.586372 22.382674
v -1.0972428 20.887457 25.383701
v -1.0969034 7.8686535 -21.705647
v -1.0964728 24.937504 12.773275
v -1.0964034 26.410656 26.724828
v -1.0921151 19.70233 9.2909931
v -1.0919764 11.717046 24.511175
v -1.0918998 32.73558 13.292621
v -1.0911297 32.379072 19.341013
v -1.0909181 26.517215 24.410931
v -1.090148 32.377505 19.62293
v -1.0893086 19.248617 25.643436
v -1.0874144 34.078972 15.133248
v -1.087086 8.6731278 20.57924
v -1.0854947 24.434598 25.104236
v -1.0851772 33.494231 15.16916
v -1.0850239 3.1461758 -4.910978
v -1.0839875 16.583397 10.166957
v -1.0838269 33.858793 15.3084
v -1.0820787 12.552383 24.770899
v -1.0819729 15.778504 -26.304364
v -1.0814254 20.997547 25.170936
v -1.0812101 12.65731 23.570164
v -1.0805276 2.8886716 -2.3772323
v -1.0793853 20.647188 25.503309
v -1.0784875 25.678799 24.870333
v -1.0765897 18.734205 9.7504492
v -1.0764766 15.317524 26.119625
v -1.0761664 13.15921 23.316269
v -1.0758196 33.126894 14.013184
v -1.0755788 31.702421 21.938962
v -1.0751956 18.898873 20.240673
v -1.073962 16.724996 26.653887
v -1.0739036 3.5398295 11.483698
v -1.0732941 3.5038052 24.725677
v -1.0719036 3.2078386 15.161321
v -1.0707795 27.102707 -21.367419
v -1.0695168 18.86881 25.692556
v -1.0677577 29.624927 20.399271
v -1.064057 32.263777 -4.7488041
v -1.0639037 11.060072 6.9918441
v -1.0622468 22.012797 9.9207398
v -1.0621847 13.767559 9.0483309
v -1.0613526 2.8866132 -1.6332111
v -1.0607285 26.699759 26.821627
v -1.0594074 12.832799 24.978565
v -1.0588855 3.2132163 24.549835
v -1.0578344 20.299603 25.569659
v -1.0576957 30.995423 12.532415
v -1.0575132 33.079209 -4.146674
v -1.0565023 5.5469226 18.423236
v -1.0556884 2.2100923 3.3554214
v -1.0554475 34.667909 14.146629
v -1.0508016 23.837568 -23.581114
v -1.050652 30.825446 -17.261414
v -1.0505096 32.458035 -4.5243643
v -1.0488564 26.178374 26.641782
v -1.0472688 3.9331046 10.960352
v -1.0466629 13.892287 -25.282708
v -1.0447214 5.9457313 18.653829
v -1.0437214 12.331721 24.682403
v -1.0435352 29.147504 20.745936
v -1.0407652 2.776146 21.278898
v -1.0404915 18.672132 -26.385223
v -1.040163 4.7495468 17.368339
v -1.039663 32.237281 18.902214
v -1.0383053 33.561446 15.462362
v -1.0351922 34.903281 13.499999
v -1.0319988 8.9759665 21.126195
v -1.0314003 17.12925 10.550005
v -1.0313529 20.120334 -25.580649
v -1.0301813 3.1284981 11.36391
v -1.02955 33.248114 14.606271
v -1.0293602 32.511591 13.168837
v -1.0261303 13.340091 8.7807126
v -1.0255901 35.2458 0.85886704
v -1.0244843 13.274693 25.251683
v -1.0237799 17.436925 10.663062
v -1.0234296 15.918851 9.8904116
v -1.0229515 17.740636 26.338237
v -1.0215683 17.772183 19.168449
v -1.0207325 25.580533 13.092035
v -1.0197726 32.366773 19.94257
v -1.0196522 31.672377 12.683239
v -1.0191084 31.4712 23.284539
v -1.0139588 28.714555 21.141137
v -1.0138968 34.361684 14.752667
v -1.0129406 30.76475 -16.935436
v -1.0125428 27.402233 27.054012
v -1.0111304 30.451581 26.096647
v -1.0103202 31.339654 12.593962
v -1.00851 21.172833 -25.179948
v -1.0080355 6.233583 7.4859094
v -1.0074698 30.998773 19.553504
v -1.0068275 14.87105 21.169483
v -1.0067071 9.2545965 5.9388163
v -1.0025502 33.804743 -3.7902426
v -1.0001049 17.432062 19.091759
v -1.0000429 24.486124 24.893201
v -0.99978742 3.8923102 24.789122
v -0.99839692 10.734626 -24.05034
v -0.99770714 30.947783 -2.5945262
v -0.99653927 26.718612 24.083682
v -0.99113055 32.697714 -4.2523794
v -0.98990794 13.876915 22.415604
v -0.98855393 2.6998592 19.2482
v -0.98679117 33.520712 -3.9053731
v -0.98530578 31.873273 -3.7185133
v -0.98235325 31.003299 -3.2821629
v -0.98206493 30.22336 26.475257
v -0.98204304 32.673675 13.393135
v -0.98132771 3.2747523 11.709284
v -0.98090801 32.416583 19.123402
v -0.97932773 35.692897 8.9761636
v -0.97921094 31.335314 -3.5432173
v -0.97902846 32.367171 -3.708882
v -0.9782 31.967491 12.837592
v -0.97808321 26.863884 23.913599
v -0.97745913 28.21552 21.712099
v -0.97700658 24.090538 25.027313
v -0.97526572 23.245784 10.985425
v -0.97099933 13.211874 23.104511
v -0.97091174 3.7809416 11.377742
v -0.96977306 11.372032 23.39798
v -0.96863439 2.8318691 15.922501
v -0.96646652 23.957909 25.222472
v -0.96632054 33.822186 15.57635
v -0.96488624 2.5940344 0.49231348
v -0.96378771 3.6046146 11.729572
v -0.96283152 14.272302 9.279256
v -0.96251765 3.6800282 14.642336
v -0.96228407 35.954501 6.5040233
v -0.96190817 32.204019 20.620524
v -0.95971475 17.959385 10.590661
v -0.95919651 2.7186912 23.712123
v -0.95857243 20.773668 24.523806
v -0.95833885 12.956341 23.260127
v -0.95831695 13.418726 22.925024
v -0.95588997 32.266504 18.669303
v -0.95584982 19.297338 -26.180848
v -0.95523304 2.7349119 16.615342
v -0.95470019 28.183327 27.265185
v -0.9546856 31.382777 23.762082
v -0.95460895 4.9578672 24.838267
v -0.95442647 32.442057 18.938582
v -0.9532659 10.570102 22.971107
v -0.95305057 7.0073125 -7.7531371
v -0.95121847 32.726967 -3.6399993
v -0.95090461 33.970231 -3.6182039
v -0.95009439 4.0739091 14.77635
v -0.9495725 7.1569559 -9.4286526
v -0.94944476 2.9192233 -4.2388576
v -0.94880243 33.533876 15.830283
v -0.94705062 9.9903323 -23.609266
v -0.94660537 30.795355 -3.0464969
v -0.94596669 17.604216 -26.646103
v -0.94523312 32.869513 -4.0328903
v -0.94120031 17.674033 10.803652
v -0.94066381 23.92226 25.455346
v -0.94041564 12.117633 23.450326
v -0.93843391 32.474732 18.723306
v -0.93770033 31.927264 -5.119115
v -0.93702881 3.4476542 11.894979
v -0.93587188 18.172061 -26.596637
v -0.93467846 29.046101 27.310112
v -0.93443394 7.3302168 -15.681822
v -0.93368212 34.167891 -3.4139556
v -0.93323687 2.2676602 2.8021266
v -0.93225877 11.75108 23.445023
v -0.93152885 25.264583 24.722775
v -0.93023689 27.875213 22.187296
v -0.92725516 33.260875 15.810812
v -0.9246019 36.014082 5.4414846
v -0.92449241 31.805323 18.838889
v -0.92425154 13.212956 -25.082865
v -0.92338293 28.381824 -20.377998
v -0.92294863 28.574455 27.327874
v -0.92068223 32.482885 -3.8929535
v -0.92021508 32.919668 -3.8356364
v -0.91894136 9.6500522 21.928981
v -0.91870779 9.4162503 21.63199
v -0.91853261 17.192591 19.06245
v -0.91773334 31.895649 21.432047
v -0.91585745 3.5819305 -5.6845318
v -0.91435016 4.282463 14.958823
v -0.91389761 5.3588785 8.7953512
v -0.9135728 12.551724 23.359345
v -0.91105457 29.365597 27.215791
v -0.90941589 11.359713 7.432731
v -0.90858743 2.1462379 4.5308789
v -0.90841225 33.155836 15.115537
v -0.90745241 33.383383 -3.7306409
v -0.90632468 30.532012 -10.081527
v -0.90587578 4.4785655 15.600591
v -0.90417871 33.080543 -3.550011
v -0.90248894 32.517138 18.445035
v -0.90221522 23.999787 25.734877
v -0.90161304 2.8636088 15.644762
v -0.89999991 2.9494284 15.234127
v -0.89890138 6.9420758 -7.4088224
v -0.89829555 22.793666 10.561337
v -0.89653279 34.310709 -3.1576548
v -0.89648899 11.118279 7.1908425
v -0.89572988 4.7343708 16.908745
v -0.89456565 32.401183 -4.3122986
v -0.89388683 2.8332842 10.219847
v -0.8931788 29.752024 26.987523
v -0.89251822 31.178476 19.21966
v -0.89206567 32.298106 13.108812
v -0.89094159 32.030308 18.61138
v -0.88866059 32.288779 18.442232
v -0.88854745 30.266487 -15.683498
v -0.8880803 32.474927 -4.0890176
v -0.88774089 18.250615 10.473816
v -0.88702922 11.652917 7.6781451
v -0.88641608 33.117146 15.495596
v -0.8835256 28.814422 27.335283
v -0.88241977 24.401682 26.008236
v -0.88223729 27.617403 13.231855
v -0.88221174 24.187192 25.886609
v -0.88199641 8.2413238 -22.26159
v -0.88136503 8.3592225 25.014952
v -0.88063511 6.4632837 -6.7408535
v -0.88027015 34.43523 14.622307
v -0.87909133 31.141378 24.659301
v -0.87863148 18.779387 9.9046159
v -0.87715339 33.716791 -3.5229091
v -0.87664974 30.612729 -2.8725385
v -0.87580668 32.099052 -3.9451063
v -0.8756534 34.227197 15.073073
v -0.87410232 25.002052 26.225351
v -0.87335415 11.952529 7.8652457
v -0.87299649 14.917354 25.83427
v -0.87218992 35.634604 9.7496755
v -0.87213153 3.2985396 -5.2970478
v -0.87015709 33.462028 -3.5243999
v -0.86996001 3.9099278 14.469374
v -0.86888338 30.989602 -3.5011446
v -0.86860236 7.0116013 6.7777291
v -0.86808047 32.825733 13.799102
v -0.8631243 33.394531 -3.2631521
v -0.86282504 7.1735502 -12.577003
v -0.86238708 30.577204 -2.3574113
v -0.86150753 3.2838754 14.594012
v -0.86146738 30.007487 -19.14783
v -0.86093089 35.722563 7.6252988
v -0.86069732 32.631902 18.496221
v -0.85919368 34.074742 15.390783
v -0.85896375 33.990219 15.605284
v -0.85823383 30.764932 -16.760137
v -0.85774844 14.112905 22.041764
v -0.85621925 4.3330511 -6.2327883
v -0.85585429 34.480007 -2.7250944
v -0.85518641 6.8662302 -20.651079
v -0.85421562 7.4583886 19.079347
v -0.85259884 6.8108223 -7.1210511
v -0.85226673 5.6268416 18.166866
v -0.84896019 18.444507 25.834182
v -0.84854413 24.629579 26.125709
v -0.84669378 30.727983 -3.2743235
v -0.84605875 6.6467717 -6.9045273
v -0.84206608 3.4824924 14.395283
v -0.83893107 4.7657556 9.7681571
v -0.83675956 32.475845 13.322117
v -0.83626686 2.8511938 23.989851
v -0.83583621 2.9858523 -4.6569436
v -0.83566103 30.652791 -2.0785413
v -0.83384352 32.564928 18.251412
v -0.83358075 34.371541 -2.8942865
v -0.83230339 10.329399 -23.916156
v -0.83161361 26.316235 24.228144
v -0.83055158 9.5566771 6.0269542
v -0.83032165 33.892284 -3.2682816
v -0.82888736 9.4511241 25.022558
v -0.82628154 33.700882 -3.2724202
v -0.82612826 13.671168 22.535633
v -0.82564286 15.922835 26.535425
v -0.82352609 27.198036 23.297437
v -0.82334361 25.471851 26.36882
v -0.82300784 32.638601 18.701894
v -0.82288376 9.5393948 -23.39142
v -0.82283266 6.2588953 -6.6107049
v -0.8224677 5.6627318 -6.4171536
v -0.82241296 16.037499 10.125618
v -0.8206867 6.0071031 -6.5046255
v -0.81948598 15.54865 9.8298573
v -0.81911737 4.4318076 15.069008
v -0.81861007 11.198742 24.689845
v -0.81838015 33.601943 -3.0230938
v -0.8178546 32.176216 -4.5709443
v -0.81590571 2.7125316 17.467408
v -0.81381814 3.0439495 14.781802
v -0.81313201 14.46664 -25.66329
v -0.81273421 32.188676 -4.1740479
v -0.81120502 11.855678 24.640907
v -0.81118677 10.78992 24.831548
v -0.81000795 30.598576 12.641856
v -0.80921234 33.244251 16.64082
v -0.80828534 30.113937 -15.00087
v -0.80809921 20.957678 24.916748
v -0.80671966 10.171196 22.414389
v -0.80647878 32.594735 18.928666
v -0.80616492 11.591451 24.629174
v -0.80553354 32.536965 19.162722
v -0.80475617 25.776179 24.438157
v -0.80416858 20.91789 24.713027
v -0.80361019 4.9661335 17.309343
v -0.80291677 30.828444 -1.7983721
v -0.80145693 25.885863 26.487874
v -0.80090219 8.6531343 20.078547
v -0.80066496 18.953042 25.608118
v -0.80024526 16.433034 10.539998
v -0.79978906 16.809425 -26.730704
v -0.79929271 30.277221 19.602233
v -0.79887666 3.6571196 11.941523
v -0.79866863 32.029849 -4.8306027
v -0.7984825 3.4371999 12.151145
v -0.79832557 19.546019 9.4038754
v -0.79607011 3.0621391 24.269954
v -0.79586208 32.45361 19.505752
v -0.79563946 34.108164 -3.050464
v -0.79458107 34.483004 -2.5373679
v -0.79354093 20.870372 25.170604
v -0.79248255 5.2041644 17.670373
v -0.791957 12.087129 24.696159
v -0.79186211 30.127687 -11.823834
v -0.79178912 8.4090506 6.2248942
v -0.79130008 32.609096 13.560104
v -0.79091687 31.142485 -7.3567298
v -0.79069789 32.357382 18.186862
v -0.79036578 30.378083 -18.850236
v -0.79019789 18.258001 10.778631
v -0.78854097 31.855591 18.581625
v -0.78818331 10.040575 24.992707
v -0.78704099 30.790872 -3.5207631
v -0.78661398 2.8246356 -3.8257241
v -0.78630012 31.624308 18.750996
v -0.78626362 32.592366 18.057356
v -0.7854826 26.733529 26.739857
v -0.78326 33.856231 15.980179
v -0.78289868 15.146433 25.991148
v -0.78283299 7.1032004 -8.9631309
v -0.78208847 30.036982 26.763609
v -0.78126001 20.118101 9.2375739
v -0.78068702 31.026842 -3.7362723
v -0.77983667 26.815532 13.212673
v -0.77432576 32.190422 -4.3885169
v -0.77370168 10.391354 24.944609
v -0.77251191 20.246738 -25.778101
v -0.77220169 31.006001 -7.9535132
v -0.77175279 29.178704 20.38434
v -0.7716725 33.479873 -2.2165566
v -0.77035134 3.4836229 24.536441
v -0.76922726 29.755966 19.885808
v -0.76865063 32.952909 16.95147
v -0.76805209 30.880685 25.339591
v -0.76403753 19.277498 9.5737353
v -0.76167623 32.850481 16.349756
v -0.76072733 14.996669 9.5941147
v -0.7591799 17.22023 26.559709
v -0.75897187 20.672907 25.310825
v -0.75881129 27.127135 -21.591109
v -0.75850107 19.22185 25.55444
v -0.75821276 18.73634 25.677384
v -0.75818356 33.637387 16.49235
v -0.75755583 19.746043 9.3261972
v -0.75753393 3.2186606 12.097653
v -0.7564573 20.919228 25.042054
v -0.75566898 20.534604 9.231625
v -0.75540256 23.667172 -23.87791
v -0.75426023 35.529112 10.533574
v -0.75351936 18.998905 20.705232
v -0.753169 2.829787 10.892761
v -0.75197193 34.582286 -2.0965704
v -0.75193178 24.251365 -23.604368
v -0.75182595 32.849528 16.644586
v -0.75181865 17.932409 11.17362
v -0.75181865 33.844002 -2.831402
v -0.75176025 34.629473 -1.8511782
v -0.75153033 34.793038 -1.1600872
v -0.75102303 2.7660494 20.535116
v -0.7508953 30.374109 -10.919418
v -0.74957049 3.8230845 -5.8992071
v -0.74940626 12.321771 -24.832929
v -0.74938801 18.59467 10.376532
v -0.7480705 21.586752 9.5978848
v -0.74616906 28.818734 20.733388
v -0.74586979 32.601842 17.854678
v -0.74457418 16.182047 10.351875
v -0.74421652 7.2592406 -11.087373
v -0.7439209 7.2996737 -15.108896
v -0.7429793 32.737206 18.309069
v -0.7425888 12.39875 24.824669
v -0.7425888 18.015074 26.160501
v -0.74084064 20.329747 23.896158
v -0.73793555 2.6682701 8.9248794
v -0.73757424 32.878137 17.403646
v -0.73755234 33.122363 17.183855
v -0.73728592 17.681273 26.372769
v -0.73603046 16.221326 26.665048
v -0.73581878 2.7928904 -1.163985
v -0.73458156 35.428427 11.565774
v -0.73438083 3.2577114 24.388187
v -0.73325311 5.4333177 24.787695
v -0.73322026 30.405829 -16.030362
v -0.73185531 33.301408 -1.8867856
v -0.73007065 4.9772356 17.096984
v -0.72974949 21.812291 -25.124948
v -0.7296327 32.720803 18.512848
v -0.72928234 12.671919 24.943609
v -0.72841738 19.067176 9.7666389
v -0.72750863 16.764802 26.669639
v -0.72707797 32.856543 17.657589
v -0.72673126 6.9117508 -16.775304
v -0.72415464 2.0778954 3.794082
v -0.72259626 20.326804 25.424277
v -0.72227144 16.442043 26.698839
v -0.72168021 26.960381 23.51353
v -0.72149773 32.782348 18.081972
v -0.72010358 32.393864 19.781093
v -0.71971307 32.817963 17.873339
v -0.71921308 23.602379 25.13575
v -0.71897585 32.630928 17.631432
v -0.71807075 31.612336 -1.3756584
v -0.71628974 33.520752 16.695808
v -0.71567296 3.6257759 12.191641
v -0.71411093 31.883879 18.381773
v -0.71166204 31.302997 -3.9556865
v -0.7116 2.8227579 -2.5043718
v -0.71149781 30.649562 -16.458299
v -0.71143942 34.047343 -2.7031932
v -0.71122409 31.113059 -1.4916794
v -0.71071679 3.9467432 24.61724
v -0.70943578 31.950908 -4.1945441
v -0.70739565 28.184094 13.223892
v -0.7069431 33.400235 16.92808
v -0.70684821 31.660746 18.553165
v -0.70676427 31.313785 18.808214
v -0.70668398 31.576111 -5.7411536
v -0.70650515 7.3350594 6.62238
v -0.70592851 3.9868888 14.040629
v -0.70173147 20.875033 9.2966829
v -0.70086286 32.238022 13.304577
v -0.70066943 32.169158 20.680392
v -0.70057089 21.31027 9.4547071
v -0.6991074 17.935826 19.155825
v -0.6977242 3.0014252 14.513899
v -0.69643589 3.7698578 13.864288
v -0.69638844 6.4781768 -18.764601
v -0.6949286 12.881434 25.045977
v -0.69368409 32.856137 14.679945
v -0.69280453 31.038995 -17.640361
v -0.6917571 33.043417 -1.5981037
v -0.68772793 2.5132978 6.8457431
v -0.68647247 33.761499 -2.3266214
v -0.68507102 12.410645 8.1294224
v -0.68442139 32.245152 -1.3144053
v -0.68393964 21.178931 -25.477471
v -0.68356373 10.641191 6.7295616
v -0.68251995 13.131614 25.165863
v -0.68233747 8.8245736 20.265213
v -0.68006376 5.4755413 8.6991148
v -0.67873895 32.67292 -1.3987896
v -0.67745429 31.948587 13.062495
v -0.67563314 28.453529 21.082083
v -0.67518059 22.348204 -24.83995
v -0.67474994 31.246421 12.748301
v -0.67312951 13.635214 25.315913
v -0.67166967 30.817703 -3.7192651
v -0.67128646 7.0214388 -21.044983
v -0.67002005 4.310346 10.535144
v -0.66762591 4.8002608 16.459752
v -0.66741788 3.3522043 12.462923
v -0.6672281 5.1593893 17.290209
v -0.66717336 3.969316 11.296239
v -0.66678285 30.486639 26.177344
v -0.66610767 32.590986 17.388752
v -0.6644106 18.619711 10.653438
v -0.66440696 34.229725 -2.4511752
v -0.66253836 23.585155 24.889599
v -0.66203836 23.5537 25.350117
v -0.66181939 2.3852532 1.4272127
v -0.65812963 31.592078 12.868978
v -0.65702015 27.565493 -21.309648
v -0.65641432 6.674052 -17.953305
v -0.65623184 14.854018 21.139535
v -0.65577929 7.1910519 -10.382846
v -0.65506762 24.691998 -23.458865
v -0.65402383 33.337612 17.130341
v -0.65375741 32.343448 17.79054
v -0.65362602 20.01258 23.408067
v -0.65320632 9.2065093 21.026984
v -0.65306398 29.349798 -19.896056
v -0.65218078 3.5767699 12.474325
v -0.65206764 3.5851795 13.721877
v -0.65128662 4.3263523 14.447367
v -0.65126108 30.909478 12.715808
v -0.65008955 18.251982 11.350206
v -0.64748374 33.181383 17.397149
v -0.64668082 16.515778 10.985519
v -0.64542901 35.349555 11.972592
v -0.64448011 7.2470482 -14.074135
v -0.64266626 34.405966 -2.2162975
v -0.64218816 4.1659458 14.115216
v -0.64216991 18.914178 10.096074
v -0.641367 17.903276 -26.854395
v -0.64072102 34.652781 14.066458
v -0.63802031 3.8956925 11.678572
v -0.63798016 8.3991848 19.544829
v -0.63724659 30.235363 26.564165
v -0.63711156 30.535932 -3.4866046
v -0.63647653 34.967297 -0.51657605
v -0.63612252 11.675879 23.110237
v -0.63540354 13.344201 22.69839
v -0.63496559 30.375682 -3.1913789
v -0.63480501 18.401009 19.338345
v -0.63457873 18.205177 19.235787
v -0.63384151 23.844304 24.61578
v -0.63377947 10.223088 6.386163
v -0.63303495 7.0725392 -8.0185127
v -0.63171014 12.422926 23.112949
v -0.63037439 19.809056 25.47066
v -0.62999848 27.940727 21.715023
v -0.62983425 33.074563 17.69484
v -0.62910433 15.559123 -26.527369
v -0.62902038 11.388633 23.029661
v -0.62867367 3.3664322 13.847302
v -0.62851674 25.301845 -23.039238
v -0.62768828 2.9929681 12.037799
v -0.62736346 35.258961 1.1898607
v -0.62710434 32.794689 15.198321
v -0.62670288 32.021588 18.11314
v -0.6247248 11.306926 -24.537962
v -0.62324306 2.9058229 11.748093
v -0.62258978 12.903661 22.961136
v -0.62218467 16.096747 -26.718024
v -0.62189636 34.670121 -1.5526533
v -0.62108979 15.551902 20.112313
v -0.62084527 2.8503516 -4.286859
v -0.6205606 2.8463799 14.681296
v -0.61906061 14.49979 25.516221
v -0.61876134 3.0364833 -4.8737046
v -0.61876134 12.024269 23.132573
v -0.61863726 35.151799 0.10195171
v -0.6182431 3.1436312 14.088403
v -0.61772486 31.959809 -4.4329509
v -0.61602414 2.7873996 14.997713
v -0.61402416 23.598765 25.56513
v -0.61251687 2.6899195 19.737783
v -0.60944755 19.709653 9.4042185
v -0.60932347 16.799149 11.308944
v -0.60802786 33.996444 -2.2958771
v -0.60581984 2.7134121 23.26474
v -0.60475051 29.161259 27.300119
v -0.60140382 31.390801 23.593069
v -0.60104251 23.783891 25.787175
v -0.59953522 29.935191 -13.609341
v -0.59864837 5.0015895 16.854395
v -0.59579803 5.168651 -6.3518457
v -0.59452432 7.0362945 -7.6678459
v -0.59334549 28.71123 13.125622
v -0.59299148 30.234133 -2.9123739
v -0.59170317 29.920683 -13.020192
v -0.59093675 13.475852 8.8923103
v -0.58996596 33.021518 17.899039
v -0.58984917 29.643197 12.859511
v -0.5882543 2.725276 9.7922883
v -0.5877032 3.4971182 12.897088
v -0.58524702 4.8644081 24.619444
v -0.58411564 27.7119 22.034962
v -0.58399886 3.7553113 12.544222
v -0.58358645 23.986104 25.934941
v -0.58334193 30.1867 -2.5207184
v -0.58324339 7.203044 -11.530562
v -0.58244047 3.8650468 12.010161
v -0.58157917 6.4008937 18.201358
v -0.58097333 6.9007755 24.871822
v -0.57953174 22.234596 10.082673
v -0.57868138 29.466235 27.207288
v -0.57842956 19.104169 -26.571806
v -0.57826168 34.517292 -1.9139916
v -0.57792591 9.0888442 -23.222596
v -0.5771522 3.6525814 13.344683
v -0.57532739 26.113149 13.17691
v -0.57519966 2.7219019 15.614824
v -0.57493689 17.131121 11.524019
v -0.57476171 2.7393142 15.234032
v -0.57465952 31.55244 22.573505
v -0.57380186 3.3042585 12.822939
v -0.57355004 15.625167 10.011754
v -0.57244056 6.7047589 -17.644191
v -0.57054276 14.221455 25.402087
v -0.57025079 11.506881 7.6790283
v -0.57013036 24.589224 26.148924
v -0.56737125 32.949387 18.129169
v -0.56588952 24.267036 26.061312
v -0.56341143 6.9423993 -7.3623611
v -0.56267786 30.787612 -8.826975
v -0.56123627 17.454177 19.006494
v -0.56025452 17.311458 -26.931508
v -0.55875454 3.8483225 12.26444
v -0.55839688 31.537471 18.44059
v -0.55810126 6.8567677 6.9251585
v -0.55779834 14.257277 21.781435
v -0.5567947 32.84268 18.439747
v -0.55567792 3.7031056 12.918536
v -0.55491515 3.3968289 13.391784
v -0.55440056 28.115713 -20.905326
v -0.55415239 2.6669079 -0.7617328
v -0.55349546 18.702624 11.080081
v -0.55342611 13.9293 9.1677825
v -0.55328743 2.4134638 6.3620683
v -0.55080205 19.490558 -26.413052
v -0.55059037 8.4282393 24.790906
v -0.54992979 2.6115114 8.0825724
v -0.54805025 35.22603 12.334848
v -0.54731667 6.3848126 7.4009064
v -0.54645902 2.8454055 23.754404
v -0.54613055 8.7345598 6.2249234
v -0.54534224 31.702921 -4.2808499
v -0.54124008 31.748524 -5.1797458
v -0.54058315 17.47006 11.653039
v -0.54000652 35.558537 2.6574928
v -0.53988608 18.576798 -26.778302
v -0.53741165 14.851758 25.704804
v -0.5355759 25.860438 26.390276
v -0.53524743 33.891337 -2.039507
v -0.5350978 3.862607 13.39739
v -0.53442627 4.1666985 10.905082
v -0.5341708 6.3495524 -6.7191894
v -0.53403576 19.128 21.123283
v -0.53374744 35.74811 3.4913436
v -0.53190439 31.871251 21.467908
v -0.53143724 32.683644 18.885126
v -0.53038981 10.022228 21.919182
v -0.52938981 3.0264797 12.459825
v -0.52778399 4.0674137 13.713942
v -0.52749932 30.722719 -1.4601815
v -0.52552123 6.0627409 -6.5816175
v -0.52548839 19.710964 22.754897
v -0.52457599 29.978876 -14.094594
v -0.52297016 10.612357 24.786983
v -0.52113076 15.791657 10.210153
v -0.51964172 31.664178 22.095618
v -0.5193461 4.9956849 9.5340641
v -0.51890085 7.2639158 24.856435
v -0.51852494 31.835149 -4.9075145
v -0.51731692 23.08133 -24.457079
v -0.51715269 18.558715 11.507709
v -0.5147622 34.002258 15.680214
v -0.5129082 20.855565 24.430197
v -0.51255784 22.894519 10.647865
v -0.51099945 9.8738953 24.802238
v -0.5105688 18.005604 11.717754
v -0.50991552 34.153802 -2.0752786
v -0.50909436 28.535355 27.249112
v -0.50656518 9.077785 6.2121023
v -0.5059995 35.671182 9.6851943
v -0.50557614 16.74213 19.0798
v -0.50537541 11.435674 24.667922
v -0.50472213 30.434062 -1.6666871
v -0.50441557 25.06993 26.242602
v -0.50349222 6.6336504 -6.9368774
v -0.50198128 32.226267 13.546754
v -0.50138639 15.763985 26.464575
v -0.50137545 25.469685 26.308021
v -0.50022217 10.972465 24.716852
v -0.49656892 30.222126 -1.954911
v -0.4943682 30.138904 -2.1886718
v -0.49249231 30.96696 25.017371
v -0.49204341 6.8120737 -7.1420454
v -0.49168939 20.960887 24.698527
v -0.49118575 14.744748 -26.057196
v -0.48991934 26.942212 23.236397
v -0.48853978 23.261594 11.029793
v -0.48819307 26.305346 23.803469
v -0.48779162 5.7047826 -6.4745765
v -0.4869887 2.7806524 21.226574
v -0.48542667 6.7216264 -17.303791
v -0.48540112 3.0782777 12.825034
v -0.48185006 35.686768 3.1025658
v -0.48113109 25.496832 24.072828
v -0.48042306 15.942724 19.675488
v -0.47979168 29.325586 19.91984
v -0.47962745 31.902563 13.21506
v -0.4796092 28.872053 27.283649
v -0.47883548 11.830775 -24.802298
v -0.47609463 30.671843 -9.3569451
v -0.47538661 29.663605 27.119029
v -0.4749669 16.385662 19.292192
v -0.47446691 4.0438847 -5.9719802
v -0.47360925 31.979428 17.891678
v -0.47322604 19.966895 -26.180595
v -0.47290853 11.802404 24.687914
v -0.47240123 18.441743 11.695171
v -0.47233919 3.0490589 23.99742
v -0.47167861 15.990568 10.51029
v -0.47027716 32.390349 13.907079
v -0.47008738 35.224118 0.61073769
v -0.46981001 26.715323 23.471932
v -0.46917133 35.723207 9.1871327
v -0.46771514 19.912914 9.4192768
v -0.46765674 3.9196211 12.611769
v -0.46644143 34.327321 -1.9477924
v -0.46512392 32.595067 19.125617
v -0.46441589 7.8197552 18.873294
v -0.46325897 3.1302152 13.170724
v -0.46279182 7.087175 -9.3145915
v -0.46195606 18.898366 25.588495
v -0.46182468 31.839493 -4.692633
v -0.46069695 3.0742877 13.611724
v -0.46045607 15.465615 26.239391
v -0.45876266 27.274481 -21.687273
v -0.45814952 3.9272835 13.002196
v -0.45735391 10.6843 22.449754
v -0.4556313 33.643157 16.535222
v -0.45435028 30.038597 12.849435
v -0.454197 6.6649517 7.1136241
v -0.45379919 4.7718486 -6.2476221
v -0.45353277 11.025203 22.675456
v -0.45337219 18.524491 25.76496
v -0.45317876 29.609817 19.599799
v -0.45147804 4.8925301 15.987909
v -0.45041966 32.419915 19.596511
v -0.44989412 12.201346 24.769282
v -0.44863865 32.467345 16.515627
v -0.44640509 32.756248 18.670872
v -0.44525182 20.579348 9.2939128
v -0.44163141 10.437049 22.238412
v -0.44145623 2.7645494 -1.603454
v -0.44130295 2.3040851 1.8893641
v -0.44044164 31.05332 -18.179511
v -0.44017887 2.7420177 22.510064
v -0.44002193 20.917327 24.900405
v -0.43763144 12.456193 24.842727
v -0.4375621 3.5302877 24.278943
v -0.43741247 26.09638 -22.527623
v -0.43718984 20.367627 9.3054383
v -0.43556942 9.9246166 6.3996373
v -0.43385045 11.806163 7.865618
v -0.43305849 10.293802 24.762071
v -0.43253294 31.335082 18.369408
v -0.43227382 28.860769 20.399092
v -0.43103296 18.573674 19.410618
v -0.42899283 3.5520512 -5.5857608
v -0.42895268 11.224544 24.669608
v -0.4273797 16.22744 26.651891
v -0.42685416 21.183884 -25.659022
v -0.42521914 25.850465 23.916092
v -0.42518629 16.267659 11.041639
v -0.42382864 6.2712195 -19.644833
v -0.42008049 30.885044 18.67258
v -0.41994911 16.013054 26.582235
v -0.41942721 29.881414 26.958994
v -0.4181316 18.021324 26.116027
v -0.41801117 19.686224 9.5906841
v -0.41691263 35.926784 6.961983
v -0.41438346 10.655505 -24.326355
v -0.41419003 17.662339 26.30662
v -0.41345646 31.991272 13.446693
v -0.41322288 4.0695204 13.3168
v -0.41290537 6.7641507 18.162672
v -0.41266449 15.220204 -26.471905
v -0.41157326 30.563616 -3.8291219
v -0.41102582 20.496438 -25.949896
v -0.41090538 20.14836 9.3636677
v -0.41077765 2.386652 0.59644948
v -0.41062801 24.381915 24.114386
v -0.40597112 31.724227 -4.4981638
v -0.40575214 3.2763244 -5.2576321
v -0.40112079 30.513664 -10.26262
v -0.40098941 24.938583 24.028274
v -0.40039817 2.8683423 13.988739
v -0.40034343 17.293336 26.450112
v -0.39839454 21.253873 9.4882616
v -0.39694565 12.130038 8.003573
v -0.39606244 7.3681056 -21.67805
v -0.39534712 34.489668 -1.7138254
v -0.39524858 31.056778 -1.144434
v -0.39241284 16.435302 26.660745
v -0.38832893 7.0095812 -13.039961
v -0.38823039 31.216549 -17.157813
v -0.38732894 33.412679 16.997211
v -0.38700047 2.8127251 23.561628
v -0.38661726 32.318268 17.014412
v -0.38564647 35.73984 8.1181633
v -0.38196402 13.622989 22.29077
v -0.38089833 32.097848 17.517411
v -0.38035089 12.963923 24.998361
v -0.38035089 30.822373 -4.0382552
v -0.37894944 11.046058 7.428096
v -0.37795675 23.81537 24.228057
v -0.37744945 2.6075151 8.6593925
v -0.37728522 3.2535591 24.094755
v -0.37643486 31.501743 -4.3556084
v -0.37600056 19.49021 9.8774518
v -0.3733546 24.009025 11.994321
v -0.37231446 4.2559706 13.674176
v -0.36911011 16.969714 18.979764
v -0.36838384 23.185779 25.016886
v -0.36833274 16.6742 11.499833
v -0.36796413 30.755812 -1.2526065
v -0.36784369 6.240999 -19.321486
v -0.36711377 25.547789 13.092929
v -0.36415029 23.361084 24.480369
v -0.36333278 3.0793607 -4.9501638
v -0.36144959 28.141043 21.222008
v -0.36129995 32.40549 14.25612
v -0.36051529 33.266671 -1.2949565
v -0.35856275 26.768023 13.244249
v -0.35702991 4.3275019 24.40692
v -0.35501168 30.479719 26.196103
v -0.35488395 31.436609 -1.0099406
v -0.35341681 16.782334 26.600588
v -0.35124894 2.7191967 14.348262
v -0.35004092 2.6743941 14.696285
v -0.34929275 10.135402 -24.088438
v -0.34923071 20.847703 9.3720144
v -0.34913217 13.286889 22.532246
v -0.34757379 9.1457653 20.561258
v -0.34711394 30.734045 25.618476
v -0.34462126 31.019136 -7.6240616
v -0.3428658 30.296166 -3.5887571
v -0.33949356 9.6980683 -23.830442
v -0.33802277 34.06208 -1.7780639
v -0.33694249 18.722096 11.704247
v -0.33525272 5.5100105 24.557514
v -0.33463229 35.797376 7.6118536
v -0.3308367 26.31895 -22.429082
v -0.325782 7.1249744 -10.831002
v -0.32508492 2.7753632 11.615321
v -0.32332946 2.7904452 11.970329
v -0.32270903 33.122686 17.693632
v -0.32244261 5.3113296 -6.3788072
v -0.32214334 21.618505 9.7018182
v -0.3220594 34.316439 -1.7716077
v -0.32129298 30.051907 -3.0927356
v -0.32091342 2.3426569 1.0850659
v -0.32080028 23.14353 24.767122
v -0.31965066 17.608917 -27.055829
v -0.31856308 12.90741 22.724905
v -0.31620178 8.7692383 24.587068
v -0.31581127 27.886735 27.02218
v -0.3146507 24.217404 26.069356
v -0.31243904 18.399648 11.918074
v -0.31222371 20.309512 23.63331
v -0.30963979 9.4058389 6.3680609
v -0.30789893 4.6230168 14.312269
v -0.30620916 24.674187 -23.733192
v -0.30574566 20.70692 25.058663
v -0.3030851 31.407281 18.141161
v -0.30086249 7.0666834 -8.0406311
v -0.30002308 31.978911 -0.93996856
v -0.29903039 20.419827 25.223954
v -0.29852674 2.6472839 15.069084
v -0.29795741 32.7275 -1.0334696
v -0.29604866 32.448721 14.806448
v -0.29599757 33.290769 17.265946
v -0.2920487 34.118735 15.353432
v -0.29023119 16.72477 -27.036799
v -0.28915091 31.555035 13.163666
v -0.28890639 5.6570508 8.4978026
v -0.28809617 27.229971 22.560264
v -0.28803413 19.141578 11.041023
v -0.28795749 2.0581236 4.7931614
v -0.28782975 34.806581 -0.92680626
v -0.28482248 9.8726937 21.536688
v -0.2804539 11.488012 22.71893
v -0.27732984 20.28608 9.4371817
v -0.27612182 9.3210705 -23.607847
v -0.27484811 11.273418 7.6572584
v -0.27414008 2.7823814 12.258243
v -0.27244667 31.072771 12.982707
v -0.27193937 6.2312263 24.575966
v -0.27185543 23.511834 11.38371
v -0.27174959 23.555882 25.771537
v -0.26880436 18.080794 -27.024792
v -0.26743576 35.32923 1.4148734
v -0.26692846 7.0258105 -7.7079003
v -0.26624599 12.7997 8.3778473
v -0.26524235 12.146993 22.83647
v -0.26299784 32.037033 13.655209
v -0.26189201 12.493376 22.809576
v -0.26039202 29.916486 -2.6578085
v -0.25908181 34.277938 14.935429
v -0.25448696 34.653984 -1.3021755
v -0.25254537 23.741864 25.898375
v -0.25224245 4.3735928 -6.0647386
v -0.25074976 30.060352 18.893557
v -0.24901255 32.960277 18.127964
v -0.24896511 19.501627 -26.586388
v -0.24873518 4.0455562 12.179203
v -0.24816584 27.806661 13.300256
v -0.2462863 16.405084 11.403239
v -0.24590674 31.775201 13.388387
v -0.24403814 31.638281 -5.2151032
v -0.24300895 30.342538 18.680015
v -0.24295056 23.231778 25.456244
v -0.24231918 6.2271743 -18.910184
v -0.24124619 35.988444 6.709872
v -0.24046883 12.647507 24.864011
v -0.23961847 29.967968 -12.793313
v -0.23954913 2.5027815 7.5229346
v -0.23655645 29.934731 -13.4004
v -0.23619879 2.6908657 10.333944
v -0.23601631 5.1636556 16.095332
v -0.2341988 23.934746 25.989597
v -0.23370246 20.823354 24.181619
v -0.23307108 6.4803593 17.686125
v -0.2310273 2.8508051 -4.4316334
v -0.23023168 30.628415 -16.22648
v -0.22659303 18.669022 11.95107
v -0.22646164 8.714934 19.468523
v -0.22626091 33.974647 -1.5779414
v -0.2217427 9.399391 24.517759
v -0.21953104 17.187313 18.906965
v -0.21881572 6.9063138 -7.3896273
v -0.21802375 2.7828941 12.672787
v -0.21583399 2.6911878 -3.5612646
v -0.21408948 6.7876505 -7.1911673
v -0.21380116 7.1203631 6.8524073
v -0.20919901 2.4124337 -0.17739453
v -0.2079034 29.45591 27.194372
v -0.2078596 30.365107 -15.804936
v -0.2060494 2.9454156 23.711514
v -0.20553846 20.507046 9.4601779
v -0.20500196 7.0522191 -9.894313
v -0.20339979 29.854728 -2.3166434
v -0.20123922 2.7904589 13.042875
v -0.19910055 12.367956 -25.048881
v -0.19826479 34.458206 -1.5170733
v -0.19578306 2.63066 -1.1266586
v -0.19472103 5.4077576 16.539999
v -0.19243272 26.965374 22.811543
v -0.18994004 36.074096 6.1055339
v -0.18727583 29.003527 20.063967
v -0.18723569 31.284512 17.996232
v -0.18650577 20.993071 24.678312
v -0.18560066 31.95405 21.075495
v -0.18414812 31.662808 -4.9517276
v -0.18397294 26.730175 23.049592
v -0.18322477 26.423219 23.295813
v -0.18126493 25.05361 -23.581452
v -0.17964816 6.9368765 -12.84164
v -0.17825036 10.746243 24.614389
v -0.1778927 33.974179 15.684685
v -0.1774365 29.963816 -1.813195
v -0.17568469 29.346433 19.572953
v -0.17472119 30.246509 -15.524095
v -0.17357886 18.016414 12.159287
v -0.1732869 24.07862 23.826213
v -0.17328325 11.420474 24.632097
v -0.17254238 10.584985 7.1068432
v -0.17223946 4.9505689 -6.2572954
v -0.17180151 15.070942 20.729918
v -0.17025042 9.4372283 20.85849
v -0.16887087 20.99216 24.462913
v -0.16877598 6.5934204 -7.007979
v -0.1681738 8.0841709 6.5349866
v -0.16718841 26.481195 26.403554
v -0.1662906 2.7639965 13.426806
v -0.16620666 4.1992484 13.082232
v -0.16478697 31.390697 -6.1449496
v -0.16402055 29.875368 -2.0184269
v -0.16254976 20.189439 9.6176474
v -0.16248771 19.435731 10.730208
v -0.16137458 6.2729841 -18.522578
v -0.15872497 30.485022 12.963751
v -0.15699141 25.972017 26.282927
v -0.15653156 7.5230934 6.7040107
v -0.15641842 29.072822 13.11679
v -0.15591842 31.328665 -18.032915
v -0.15587828 31.449235 22.825389
v -0.15517755 19.029019 11.694521
v -0.14831265 14.76117 25.637115
v -0.14553165 34.250781 -1.5424709
v -0.14393312 7.0777408 -14.470891
v -0.14326889 30.120196 -15.13979
v -0.14325794 29.831184 18.940089
v -0.14277255 16.974011 11.926822
v -0.14159008 35.053769 -0.20935412
v -0.14104628 31.605407 -4.7266839
v -0.14082366 2.6481608 18.914505
v -0.13961199 2.1227143 5.3552809
v -0.13933097 31.48187 -4.5563659
v -0.13732734 19.74223 25.350394
v -0.13643318 6.9917032 -9.084889
v -0.136258 30.969773 -16.566743
v -0.13471422 8.5502072 6.4601076
v -0.13411568 31.261384 -16.931649
v -0.13355 15.292731 26.079162
v -0.1330062 19.416021 21.644556
v -0.13297336 23.074699 24.366658
v -0.13276533 11.044928 24.602057
v -0.13244416 20.355629 -26.160998
v -0.13150622 14.473124 25.453131
v -0.1311522 8.9266695 6.4623339
v -0.12941864 3.5585913 24.079554
v -0.12908653 18.641999 25.636027
v -0.12862668 33.587381 16.516704
v -0.12683837 2.207325 2.2216004
v -0.12477269 30.083107 -12.126636
v -0.1247362 22.097791 10.080406
v -0.11942967 7.3294299 18.118213
v -0.11808297 27.606341 21.771978
v -0.11590415 25.600451 26.245186
v -0.11565598 6.8829956 7.0425809
v -0.11415964 18.090179 25.958243
v -0.1140903 13.914617 25.199447
v -0.11021807 25.549051 -23.221237
v -0.10817794 4.1785944 12.796428
v -0.10681664 18.610654 12.139251
v -0.10587504 22.984289 25.199808
v -0.10453928 34.921044 12.954759
v -0.10404659 30.020938 -14.701045
v -0.10362688 19.868136 22.754551
v -0.1025685 4.1265282 11.894603
v -0.10129479 15.837053 26.438477
v -0.1011561 16.147872 26.554662
v -0.10074734 20.917914 24.784673
v -0.10060866 6.6030544 24.478281
v -0.10017436 19.09833 25.470346
v -0.09967436 30.388399 -1.2425756
v -0.09761963 25.793075 23.454308
v -0.0974554 35.454317 1.8045162
v -0.09440798 30.032867 -1.5876987
v -0.09313427 10.266646 24.524036
v -0.09261237 22.226079 -25.347904
v -0.08994451 31.41239 17.74557
v -0.08950656 11.034139 22.352317
v -0.08943357 32.250482 15.240561
v -0.08886788 35.157672 0.24759651
v -0.08820365 18.655972 19.410593
v -0.08737154 29.29884 27.21216
v -0.08664162 31.446038 -17.718099
v -0.08426208 31.25391 -4.4407428
v -0.08408325 9.6798704 21.093619
v -0.08297742 34.552863 14.060607
v -0.08263435 30.761315 -8.6193782
v -0.08138254 11.832793 24.662882
v -0.08135334 2.6329602 14.062549
v -0.08065627 28.447451 -21.038563
v -0.07966723 27.835975 -21.487095
v -0.07879862 22.830348 24.736483
v -0.07695192 4.1498601 12.476854
v -0.07170014 31.459817 -17.4405
v -0.07125489 13.579873 9.0545279
v -0.07086803 24.687517 12.675965
v -0.07034978 18.854945 12.063591
v -0.06938264 29.530402 -20.255797
v -0.06918191 6.398568 7.5623905
v -0.06649215 35.27399 0.93499415
v -0.06355057 4.283432 11.041957
v -0.06352867 19.087369 20.820333
v -0.06240459 17.138346 26.356758
v -0.06213817 30.980374 -0.92045413
v -0.06109438 5.1644713 15.650974
v -0.06068928 30.343023 -19.488718
v -0.0572185 20.124909 9.8111422
v -0.05644114 13.332103 25.00089
v -0.05563823 12.263797 24.737702
v -0.05550684 6.0633891 -6.730859
v -0.05508713 20.108816 23.168146
v -0.05474042 6.6556279 7.2691265
v -0.05018207 31.736431 13.574352
v -0.04961273 19.701567 10.503556
v -0.0480434 2.8013365 21.977101
v -0.04676968 11.950509 22.654949
v -0.04656166 8.8783989 -23.368151
v -0.0461748 27.281894 22.18092
v -0.04313468 1.9277086 3.8320233
v -0.04270402 6.3409535 -6.8793706
v -0.0419887 23.127454 25.498758
v -0.04125878 16.515425 26.547563
v -0.0411201 7.3839458 -21.92471
v -0.04105075 7.7412841 18.333623
v -0.04003981 2.6240341 9.4753055
v -0.03961281 20.847132 9.5701295
v -0.03951792 9.2509816 20.313844
v -0.03888654 6.8983681 -12.379891
v -0.03540846 21.109258 9.6271181
v -0.03500336 2.7938129 23.261671
v -0.03422599 30.184035 -11.697169
v -0.03397782 4.4996437 10.430838
v -0.0337114 4.582102 24.26202
v -0.03355446 34.719525 -1.0872484
v -0.03328439 5.4304746 24.39445
v -0.03261287 5.9332739 8.2208486
v -0.03171141 17.388871 18.848305
v -0.02914939 15.930012 11.050745
v -0.02808006 2.6010553 15.77409
v -0.02789393 10.30986 21.751581
v -0.02760926 29.644348 13.028707
v -0.02521512 28.628276 27.129073
v -0.02390856 26.161667 23.193755
v -0.02202901 29.62677 19.022961
v -0.02106917 22.809371 24.973525
v -0.02063121 30.681141 -1.0141395
v -0.01675168 20.507311 9.6290013
v -0.0156714 5.8931862 16.705312
v -0.01440134 4.994511 14.91529
v -0.01403273 13.569688 -25.426209
v -0.01270062 6.3688857 17.192687
v -0.00891233 25.223357 26.21265
v -0.00843788 30.085313 -3.6514171
v -0.00826635 30.946283 17.987228
v -0.00506565 11.490295 7.8625888
v -0.00473353 14.738369 21.118236
v -0.00468974 31.421334 -17.162172
v -0.004562 32.1867 15.034643
v -0.00443062 29.932048 -14.033745
v -0.00015328 22.79478 24.453321
v 0.00140509 2.7057743 12.088682
v 0.00516419 31.275596 -0.8065536
v 0.00572258 2.5661861 14.63157
v 0.00612403 2.6580895 17.507696
v 0.00802913 21.322986 9.7227706
v 0.01075538 9.680286 24.367917
v 0.01287215 18.407736 19.076763
v 0.01323346 7.0173745 -14.023323
v 0.0142663 6.3514215 -20.723081
v 0.01772978 36.108175 5.5618595
v 0.01814218 17.996312 18.898622
v 0.02014947 30.501845 -15.973037
v 0.02202171 30.173311 26.693383
v 0.02301076 14.329761 9.5124147
v 0.02360929 28.952374 27.178076
v 0.02458739 20.150717 25.184202
v 0.02710561 33.265908 -0.97205772
v 0.02763845 31.206605 13.305318
v 0.02900341 32.619581 18.875776
v 0.0295253 34.452924 -1.3208176
v 0.03020413 31.276017 -18.461183
v 0.03330629 31.007441 -18.851788
v 0.0336676 29.893753 -3.2638473
v 0.03494131 30.853818 13.167027
v 0.03713108 26.51614 22.862743
v 0.03972595 31.712753 -0.7337385
v 0.04597042 21.506977 9.8133246
v 0.04649596 13.887067 -25.634199
v 0.04958718 21.75877 9.9474513
v 0.05102512 33.972426 -1.2827778
v 0.05105432 34.254093 -1.3430948
v 0.05114191 13.231908 -25.315752
v 0.05233168 14.205336 21.664341
v 0.05291197 23.713649 25.922039
v 0.05292657 27.306318 26.687427
v 0.05367839 32.100186 -0.72457799
v 0.05474407 18.753359 19.60058
v 0.05520757 29.753709 -2.8035792
v 0.05690829 23.246962 25.654549
v 0.05732799 6.1274963 -20.372556
v 0.05959805 23.193088 23.915231
v 0.05992651 29.662629 27.090154
v 0.06223306 13.828246 9.2590664
v 0.0633024 20.430517 23.52823
v 0.06334984 28.48812 13.292285
v 0.06493012 31.53528 13.570903
v 0.0651126 5.4563083 -6.4717279
v 0.06563084 6.9395092 -11.494574
v 0.06802134 24.423052 26.123946
v 0.07243371 20.839557 23.955979
v 0.07414537 27.218499 -22.026344
v 0.0752731 25.880569 -23.061642
v 0.07538989 18.221577 18.951337
v 0.07565631 8.0773954 24.320384
v 0.07599937 32.61699 -0.76540613
v 0.07637163 6.9275586 -7.7182725
v 0.07793366 6.9692362 -8.0871928
v 0.0780979 16.640893 11.89176
v 0.0785249 4.6350003 13.698468
v 0.07921832 8.2914357 -22.879517
v 0.0794081 29.917158 26.944429
v 0.07979861 6.8233528 -15.464189
v 0.07998839 29.228306 -20.632244
v 0.08538616 31.838617 13.933656
v 0.08551024 15.421076 10.466283
v 0.08751023 2.9425525 -4.6307467
v 0.08969634 10.103466 21.382372
v 0.09067808 29.671985 -2.4233852
v 0.09856123 22.855511 24.115262
v 0.10063786 2.6544144 12.54882
v 0.10080574 2.9073803 23.478705
v 0.1021196 11.256264 7.8236694
v 0.10224733 30.204929 18.274773
v 0.10486045 23.122941 -24.958634
v 0.10560132 31.099203 17.715019
v 0.107667 10.793523 7.5384637
v 0.10830568 1.9400808 3.2998178
v 0.10886042 9.0159406 24.264035
v 0.1090575 23.503351 23.631478
v 0.10935311 35.975057 4.2498082
v 0.10965968 18.931536 20.311257
v 0.11000639 2.1496229 5.6704827
v 0.11063412 27.002291 22.356422
v 0.11156112 7.9856854 -22.60718
v 0.11740779 21.053639 24.184123
v 0.11898077 23.746049 -24.589251
v 0.11918515 29.657689 -2.1209607
v 0.11925084 21.579872 -25.763921
v 0.12255738 15.40608 26.129921
v 0.12620334 29.902808 -13.427016
v 0.12643327 21.031139 24.622309
v 0.12961207 6.5398031 -16.547443
v 0.13319233 10.833567 24.468423
v 0.1334916 31.278895 17.483539
v 0.13637114 29.918468 -13.027554
v 0.13791127 23.797652 23.471585
v 0.13805726 27.586152 13.373963
v 0.14004264 6.8032749 -7.4394025
v 0.14090395 24.931155 23.28736
v 0.14147329 33.283035 17.08151
v 0.14256452 29.774646 -1.6894533
v 0.14469589 12.105469 8.0442004
v 0.14690025 8.3695865 6.6765036
v 0.1469112 17.621033 18.808536
v 0.14799878 28.854484 -20.955277
v 0.14811557 30.742414 25.223928
v 0.15272867 25.739897 13.184998
v 0.15300604 8.3392573 18.65304
v 0.15417391 31.486581 -4.8332012
v 0.15461552 24.303444 12.35488
v 0.15496223 6.6753467 -7.2572781
v 0.15817388 2.7767519 22.939549
v 0.15919577 31.054669 23.97211
v 0.16005343 27.108544 13.349814
v 0.16467018 13.196232 24.904431
v 0.16498039 14.589928 9.7370917
v 0.16548039 7.5593495 24.268013
v 0.16624681 13.266015 22.323248
v 0.166276 30.885712 -7.8194979
v 0.16672126 4.9040227 -6.1936025
v 0.16734534 5.139946 -6.3140468
v 0.16744388 6.5177344 -7.0954838
v 0.16979057 4.8223765 9.9688051
v 0.16993656 4.2907769 11.365232
v 0.17029422 12.421836 8.1846445
v 0.17114823 2.6874624 -2.0845778
v 0.17176136 23.182549 11.122752
v 0.1719037 7.173901 6.9973988
v 0.17475404 35.156662 12.259553
v 0.17626862 6.9681436 17.405255
v 0.17714818 35.318406 11.75413
v 0.17756788 34.609304 -1.1454359
v 0.17771752 22.860219 -25.1638
v 0.17797299 14.961274 10.027724
v 0.17948757 7.9650615 6.7367039
v 0.1815861 25.402261 13.087634
v 0.18165544 4.6672035 -6.0757531
v 0.18467366 31.334259 -4.6509838
v 0.18559336 11.919663 8.010489
v 0.19065537 11.416112 -24.949419
v 0.19119551 30.511659 -4.2189526
v 0.19208601 31.501391 -5.364518
v 0.19282688 13.497912 22.171464
v 0.19364074 28.43521 20.591722
v 0.19461519 20.75272 24.814621
v 0.19626481 31.79683 16.362723
v 0.19686699 5.3483257 15.396585
v 0.19750203 18.537075 25.604556
v 0.1982429 20.937545 24.70213
v 0.19877939 31.658888 22.006732
v 0.19890712 30.089341 -15.134139
v 0.20064798 30.611705 17.868828
v 0.20258957 10.82503 21.97648
v 0.20293994 11.032346 7.7796698
v 0.20339614 22.407203 24.630002
v 0.20549466 11.294306 24.506978
v 0.20802749 22.419487 24.402139
v 0.20829391 20.840238 9.8538644
v 0.20898003 6.8686097 7.2360209
v 0.21119534 5.8025026 24.262031
v 0.21224643 14.950186 25.831149
v 0.21345445 11.614159 22.383291
v 0.21382671 35.004808 -0.44301096
v 0.21396174 21.173617 24.421201
v 0.21401649 35.397695 11.301666
v 0.21472816 13.851901 21.90893
v 0.21646902 5.6141173 15.783958
v 0.21747266 8.6825109 6.7404301
v 0.21761135 11.152126 -24.843327
v 0.21806755 3.8633752 -5.6564189
v 0.21814784 17.947788 25.918203
v 0.21918068 6.9106358 -14.569558
v 0.21952009 22.471868 24.844581
v 0.22264051 31.022439 -4.4793592
v 0.22378283 31.50915 -5.0411338
v 0.22475728 16.741042 19.014541
v 0.22502735 2.2600307 1.2888653
v 0.22678646 2.5754077 13.513433
v 0.22914775 2.6622674 19.54646
v 0.229666 30.021852 13.112885
v 0.23066964 12.702372 8.3605482
v 0.23094701 15.661916 26.232197
v 0.2314689 20.341298 10.181238
v 0.2332791 30.165098 -3.9684164
v 0.23360392 6.5902279 -16.061621
v 0.23553821 31.530867 -18.113858
v 0.23587397 29.656043 -20.361416
v 0.23595791 30.863418 17.645454
v 0.23664769 30.017115 -12.352901
v 0.23696521 2.6253097 -3.7759125
v 0.23879366 30.213988 -1.137945
v 0.23956372 32.012247 20.474628
v 0.24033744 7.6121383 6.857597
v 0.24250896 6.3777743 -17.45037
v 0.24357829 18.3535 12.568185
v 0.24447609 15.974032 26.338123
v 0.24492134 29.925632 -1.3887167
v 0.24842862 32.223044 19.731356
v 0.2499213 2.2804959 -0.15727425
v 0.25281179 24.836472 26.182552
v 0.25581177 16.211387 26.375871
v 0.25953071 31.395637 22.811225
v 0.26030078 31.599562 -17.580281
v 0.26087377 20.600597 10.014305
v 0.26090297 6.5760784 7.5884597
v 0.26100515 3.5181153 -5.3503101
v 0.26162924 9.4565917 -24.000702
v 0.26166573 3.8886816 23.9638
v 0.26229711 17.575345 12.622929
v 0.26493943 5.9114488 -20.129275
v 0.26531899 30.220801 -15.474978
v 0.26584088 9.1467416 6.8416045
v 0.2684832 6.8858742 -10.730025
v 0.26915107 27.877866 21.243815
v 0.26942844 18.989048 25.384255
v 0.27028245 11.815694 -25.121039
v 0.27125325 27.253065 21.965251
v 0.27218754 30.339231 26.374682
v 0.27285542 35.759915 2.6293744
v 0.27345761 25.380723 -23.674129
v 0.27354885 6.0209689 8.3169646
v 0.27359629 28.570403 27.004282
v 0.27374958 12.940641 22.404159
v 0.2767094 21.21343 24.21936
v 0.27782983 35.148812 0.05270759
v 0.2790342 31.604268 -17.816929
v 0.27961449 15.573837 10.908838
v 0.2800123 8.1685835 18.323342
v 0.28173856 31.220474 23.302944
v 0.28312176 15.154795 10.343444
v 0.28362541 6.3337939 24.184035
v 0.28397942 30.331333 -15.676992
v 0.28560349 24.943078 12.860037
v 0.28728596 35.29484 0.72758892
v 0.28778596 18.088192 -27.267417
v 0.2878115 4.474737 12.90469
v 0.2883188 30.634262 -9.133436
v 0.28916551 22.567736 25.088572
v 0.28937718 31.556685 -17.258709
v 0.2910414 19.717556 11.348356
v 0.29142461 30.497587 -0.9391328
v 0.29242825 6.8971077 -13.918787
v 0.29357058 2.2355911 0.4553302
v 0.29411072 17.94966 12.678969
v 0.29543553 30.7179 -19.343672
v 0.2961618 13.117327 8.7402641
v 0.29640632 9.2955433 19.913932
v 0.29899024 9.7130307 20.544532
v 0.29899754 16.261295 11.704743
v 0.30315079 4.2982503 11.777776
v 0.30386612 24.585319 -24.285612
v 0.30504129 13.655175 25.06359
v 0.30628945 14.059573 -25.928943
v 0.30677485 6.3966172 -21.026602
v 0.306815 26.218473 22.684883
v 0.30701573 35.481346 10.654259
v 0.30820915 22.715394 25.267431
v 0.3086763 30.987396 17.448353
v 0.31144635 30.738564 -16.186598
v 0.31425654 31.515858 16.768921
v 0.31454121 34.898051 -0.72356888
v 0.31551566 30.806756 -0.78690778
v 0.32032219 29.897976 -3.6752217
v 0.32070539 13.542047 9.1451257
v 0.32126743 18.592566 19.123701
v 0.32140977 6.0046661 16.140036
v 0.32475646 26.768156 22.355897
v 0.3290119 7.3471067 -22.095397
v 0.33012867 6.6503068 16.872369
v 0.33440236 14.617644 -26.484017
v 0.33461404 2.5385376 14.09933
v 0.33488046 18.87883 12.473949
v 0.335406 29.508318 18.762142
v 0.33668337 2.6701396 11.450738
v 0.33789503 31.217452 -0.66220624
v 0.3396067 29.594044 -1.8339065
v 0.34171252 30.556395 -9.8310453
v 0.34277456 33.588796 16.191466
v 0.34543147 9.9395622 24.194604
v 0.34574169 6.8307086 24.11443
v 0.34579278 16.361474 -27.312279
v 0.34726722 14.715655 9.9845057
v 0.34868327 5.5352899 8.957536
v 0.34993143 14.628026 21.126936
v 0.35200076 11.567043 24.515168
v 0.35214309 21.044749 9.9853889
v 0.35245696 6.8060482 -21.539343
v 0.35370877 29.764218 18.390977
v 0.35468687 32.928022 17.988856
v 0.35470512 30.396815 13.234742
v 0.35516497 30.063682 18.090304
v 0.3571759 12.663747 24.730367
v 0.36025252 8.745285 18.890593
v 0.36295322 18.640836 -27.191588
v 0.36326709 16.899131 -27.394586
v 0.36351161 21.257295 9.9978888
v 0.36528897 22.945075 23.664335
v 0.3654386 22.506928 24.003781
v 0.36615393 5.3462399 9.2412782
v 0.37325971 30.703666 -8.4074748
v 0.37368671 6.8317382 -10.075306
v 0.37371591 2.6283434 18.214022
v 0.37406262 22.913068 10.939731
v 0.37436554 34.402139 -1.1218904
v 0.37733632 29.154421 27.070088
v 0.37920856 19.045191 -27.08704
v 0.37955528 31.572009 -0.59080172
v 0.38145672 32.543246 -0.61011178
v 0.38179248 2.8827683 23.229496
v 0.38406254 20.811672 10.073177
v 0.38863914 6.8019415 -7.8310453
v 0.38877053 20.082479 10.953385
v 0.39252597 19.43205 -26.918666
v 0.39261721 34.172937 -1.1040493
v 0.39270845 33.182401 -0.7540741
v 0.39479968 29.934789 26.888166
v 0.396442 2.4230011 8.0578244
v 0.39711353 15.854422 -27.185145
v 0.40033978 22.077799 24.343709
v 0.40042007 10.597477 -24.619628
v 0.40156605 21.459714 10.069235
v 0.40589448 2.5806942 -3.4167402
v 0.40593097 5.1641739 14.482122
v 0.40637258 5.3681284 14.998859
v 0.40900029 5.8069396 -20.028961
v 0.40977766 25.759353 22.695361
v 0.41142363 21.040204 23.830232
v 0.41166085 21.657788 10.140446
v 0.41352945 29.827562 -13.846189
v 0.41392361 6.7721201 -12.757032
v 0.41544914 29.697694 27.006618
v 0.41573381 2.6192568 17.434587
v 0.41604038 22.045294 10.3367
v 0.41710971 33.925056 -1.0236522
v 0.41794547 32.059365 -0.55685492
v 0.42031042 32.628696 18.663183
v 0.42114618 20.425533 10.473078
v 0.42129946 17.95139 18.770656
v 0.42278485 30.128974 26.683132
v 0.42471914 34.585755 -1.0481593
v 0.42545636 22.05696 24.550171
v 0.42619358 1.8546855 3.9525333
v 0.42741985 35.769718 8.511963
v 0.42750014 2.279714 6.4038124
v 0.42771182 29.366312 18.921451
v 0.42832495 13.671845 -25.704496
v 0.42908772 20.368668 -26.415653
v 0.42978844 21.417654 24.20448
v 0.43027384 30.642929 13.357814
v 0.43101836 21.241176 23.990796
v 0.4338249 29.833972 -13.167935
v 0.43633948 1.862138 3.5501461
v 0.43702561 5.624161 -6.6475513
v 0.43827377 30.749713 17.372248
v 0.43879567 18.656337 12.670287
v 0.4394453 2.5535922 15.218397
v 0.43976281 34.76322 -0.92258914
v 0.44058397 31.060955 -6.9902
v 0.44207666 11.431893 8.0299414
v 0.4444854 29.134675 19.365604
v 0.44470073 22.168709 24.141656
v 0.44531021 30.221734 -11.381903
v 0.44531386 21.378571 24.430092
v 0.44946346 19.721973 21.889069
v 0.4509233 14.353339 9.7767118
v 0.45143425 15.22168 20.445971
v 0.45224446 21.841177 10.253328
v 0.45260942 15.167268 25.963944
v 0.45269701 31.633233 14.22027
v 0.45532473 3.5278324 23.757816
v 0.45588677 14.987956 -26.822639
v 0.45654735 20.277808 22.954648
v 0.45676997 28.729201 20.04489
v 0.45695245 14.944533 10.327211
v 0.45809843 24.542831 22.882977
v 0.45811303 4.3804942 12.171068
v 0.45829916 18.785616 19.38429
v 0.46203635 12.625208 22.342306
v 0.4625035 20.045245 22.572085
v 0.46406918 34.244626 14.661734
v 0.46825163 10.419579 21.080448
v 0.47235379 21.618569 24.309403
v 0.47247422 21.128391 24.571076
v 0.47321144 12.202842 8.1571484
v 0.47350706 12.873796 -25.404143
v 0.4777844 13.324439 -25.548342
v 0.47877344 31.171133 16.952449
v 0.47984278 29.892047 -14.50388
v 0.48112379 10.097445 20.694462
v 0.4814778 34.598167 13.449857
v 0.48346683 20.594827 24.781662
v 0.48498142 28.004946 -21.792194
v 0.48508361 8.3430055 24.072343
v 0.48533178 5.6665767 15.401505
v 0.48544857 21.845089 24.245728
v 0.49238647 16.929234 12.592254
v 0.49322588 31.396668 -4.8483708
v 0.49337551 6.7115987 -9.1157391
v 0.49385726 34.743582 13.04005
v 0.49651052 31.769157 21.333697
v 0.49654702 17.497345 -27.446644
v 0.49709811 8.9277498 -23.707383
v 0.49818934 25.431172 26.154994
v 0.49893021 20.914043 24.654732
v 0.4989959 20.76175 10.277949
v 0.50247033 20.213186 24.925281
v 0.50281339 30.596477 -4.3736941
v 0.50288638 31.510776 -18.480317
v 0.50452141 10.893166 21.713307
v 0.50562724 30.322054 17.63679
v 0.50772941 21.646346 24.185466
v 0.50976589 5.3381907 -6.4556606
v 0.5101272 15.390565 -27.056109
v 0.51076588 11.158199 21.964101
v 0.51129872 23.604766 11.618569
v 0.51445928 31.313723 -18.82469
v 0.51784611 23.628704 -24.977748
v 0.5193169 4.8206703 10.029191
v 0.52114901 15.417471 26.051899
v 0.52234243 30.611984 25.233038
v 0.52604678 3.1525353 -4.8663907
v 0.52647743 9.3089939 19.56761
v 0.52713071 21.796385 24.501179
v 0.52759786 25.90342 26.139599
v 0.52944456 16.727047 26.137614
v 0.53122922 31.693944 14.617256
v 0.53337518 31.611049 -18.258936
v 0.53428758 29.884492 -12.668329
v 0.53541896 10.198714 7.464176
v 0.53602115 22.609594 23.723619
v 0.53676567 13.797073 9.4453459
v 0.53701019 31.199202 -4.6548067
v 0.53705763 26.312837 26.182741
v 0.53771456 19.100136 20.529839
v 0.53797369 35.716526 9.3829267
v 0.53853208 2.6284064 10.598267
v 0.53910141 9.5481525 7.1659157
v 0.53928389 1.9405744 4.7349612
v 0.53928754 22.160943 24.815293
v 0.54028754 19.448516 21.244884
v 0.5424481 5.1071972 -6.2836364
v 0.54366707 2.6497447 -4.0218174
v 0.55190058 3.10373 23.435647
v 0.55236408 26.776425 26.310959
v 0.55266335 31.159445 13.766675
v 0.55327283 11.986052 8.1310099
v 0.55372538 10.745929 21.434868
v 0.55597354 11.867817 22.213051
v 0.55649908 29.984862 17.907963
v 0.55665966 6.1326586 15.916775
v 0.55799542 6.4158616 -15.981212
v 0.55817425 30.885464 -4.499547
v 0.56066328 29.644076 -1.538064
v 0.56070708 31.669574 -18.030345
v 0.56201728 27.509333 21.517736
v 0.56211582 2.5492337 16.170196
v 0.56223261 12.459428 8.2967057
v 0.56302822 21.560182 24.459548
v 0.56458661 21.352463 24.504697
v 0.5655866 22.371367 -25.649493
v 0.56628732 25.795767 13.220019
v 0.56909022 30.550978 -9.5800218
v 0.56912671 10.872932 24.286443
v 0.57057926 7.051246 7.3699907
v 0.57079093 28.906533 -21.190773
v 0.57193326 6.7250698 7.6822107
v 0.5734661 18.988298 20.179915
v 0.57423616 7.7090581 -22.561312
v 0.57510477 16.110126 11.864074
v 0.57647337 30.361904 26.111961
v 0.57755 6.7452727 -13.829028
v 0.57844416 6.7072023 -8.629546
v 0.57924707 29.470183 27.009833
v 0.57925802 21.957284 24.665995
v 0.58061567 4.8651307 24.098299
v 0.58159377 11.441503 22.064699
v 0.58344777 30.011497 -1.1075219
v 0.58483097 9.9187827 7.3495821
v 0.58645869 30.321817 -4.2449104
v 0.58659372 15.858301 11.556694
v 0.58869225 31.695183 -17.725104
v 0.59012654 13.018246 22.182968
v 0.59114843 5.6899843 -19.723101
v 0.59533818 28.255856 13.464517
v 0.59659729 7.3903865 23.948249
v 0.59740386 20.992607 10.283766
v 0.59877611 16.295675 12.069832
v 0.60038923 14.72697 10.217591
v 0.60103886 17.174968 12.849479
v 0.60200601 7.478821 17.227709
v 0.60265199 13.566385 21.921557
v 0.60398774 13.260541 22.092045
v 0.60445124 4.85016 -6.0946507
v 0.60671765 35.868737 3.0801116
v 0.60869573 29.499358 13.306716
v 0.61032346 8.7775667 -23.624839
v 0.61072491 18.305593 -27.420609
v 0.61358985 29.937802 -3.9458436
v 0.61609348 12.317183 22.225953
v 0.6168891 7.3726987 7.2195795
v 0.61853142 2.6007798 -2.4855818
v 0.61859711 31.653308 -17.348015
v 0.62017374 26.438778 13.365004
v 0.6247467 29.518243 -2.8873869
v 0.627462 14.229252 21.375766
v 0.63066636 33.314163 16.687827
v 0.63089993 2.9140473 -4.5390613
v 0.63248386 6.7736242 -11.300243
v 0.63423932 28.196674 26.786466
v 0.63457508 22.28553 23.782334
v 0.63476486 17.526202 12.996328
v 0.63919183 31.527842 15.670014
v 0.63958234 25.565411 13.141655
v 0.63960424 6.6107259 16.348377
v 0.63978672 16.45101 12.319198
v 0.64130131 3.6516188 -5.3358358
v 0.64143269 11.147612 8.0800907
v 0.64202393 19.674184 12.094346
v 0.64569908 22.565051 10.775882
v 0.64750198 29.92141 -14.81511
v 0.64767717 22.676796 -25.54428
v 0.64781585 17.945942 13.031707
v 0.65080488 20.720605 10.528494
v 0.65119174 29.76592 18.072826
v 0.65482674 18.445807 12.936394
v 0.65491068 23.115327 23.188835
v 0.65582673 15.400052 11.111642
v 0.65806759 10.803573 21.27569
v 0.65913693 16.519176 19.124343
v 0.65927196 12.837432 8.6042251
v 0.66158216 25.983548 22.27704
v 0.66389966 16.978821 18.838794
v 0.66447995 2.1532789 5.8609665
v 0.66464418 30.391599 -0.8317377
v 0.66526461 8.9273994 7.1214854
v 0.66545074 22.996425 25.637326
v 0.66731569 15.956016 19.63577
v 0.66754562 30.026161 -15.154806
v 0.66798357 21.379722 -26.11857
v 0.67205653 7.7763523 7.1249014
v 0.67313316 30.770932 -0.66622993
v 0.67427549 30.064894 -11.864297
v 0.67471709 5.7583369 -19.133751
v 0.67631927 21.190379 10.330273
v 0.67635576 2.630379 11.270152
v 0.67809662 31.330778 16.279724
v 0.67931924 2.717318 -4.2052502
v 0.68142506 5.0474892 13.659089
v 0.68289585 30.447997 -15.810409
v 0.68413307 23.875935 11.907603
v 0.68489219 29.584657 18.305525
v 0.68545423 9.8018233 20.08704
v 0.68750896 29.031136 13.382722
v 0.68857829 20.550223 23.076723
v 0.69103812 22.733724 25.475485
v 0.69138484 8.3855635 7.0940914
v 0.69339942 6.670928 -8.2222939
v 0.69348701 21.448976 23.793703
v 0.69701983 24.371134 26.142457
v 0.69787748 9.5372137 19.693313
v 0.70057819 6.2711247 8.3944713
v 0.70376065 2.8465734 22.894064
v 0.70454531 5.8658949 -6.9013339
v 0.70749054 23.961289 22.734854
v 0.70819492 6.2678984 -16.425451
v 0.71048687 5.3628456 14.527936
v 0.71055256 30.997576 -19.287699
v 0.71192481 22.584141 23.476107
v 0.71389925 4.6122916 -5.9035501
v 0.71664375 18.420383 18.843437
v 0.71950139 2.3146005 7.3273085
v 0.72137729 31.269933 -16.583263
v 0.72174225 35.97857 3.7456153
v 0.72273859 5.8433873 -20.585334
v 0.72320574 2.5577865 -3.5630529
v 0.72474953 2.288494 6.7802181
v 0.7259393 6.614756 -14.284149
v 0.72868015 33.999781 -0.92860187
v 0.7300451 36.0906 4.4743757
v 0.73182976 36.050057 6.4325385
v 0.73322026 8.5100598 18.176245
v 0.73338084 25.185211 22.314459
v 0.73345018 33.556336 -0.76689699
v 0.73629323 31.481656 -16.857054
v 0.73659249 19.539686 12.368858
v 0.73692096 27.304716 21.602801
v 0.73844284 34.545456 -0.98058867
v 0.73870197 31.394768 -0.50894838
v 0.73872386 29.747855 -1.2980277
v 0.73931145 21.880519 23.807312
v 0.73961072 21.393486 10.372225
v 0.74225303 14.433704 10.122052
v 0.74432966 20.952496 10.502618
v 0.74493549 34.32131 -0.99001377
v 0.74523841 2.9868377 23.173
v 0.74537344 35.431133 0.6928319
v 0.7462603 15.472492 20.103134
v 0.75084055 32.581392 -0.50946844
v 0.75159602 26.75231 -22.806359
v 0.75358506 2.8091102 20.844716
v 0.75459965 16.299125 26.108399
v 0.75677846 22.335542 10.705405
v 0.75705948 33.017151 -0.60059543
v 0.75865436 27.071552 21.761497
v 0.75894998 30.83661 23.983212
v 0.75919815 12.941716 24.767326
v 0.76090616 18.759001 19.088676
v 0.76255579 15.623321 26.038348
v 0.76270177 20.676466 10.776642
v 0.76565065 5.7359297 9.0077838
v 0.76687327 7.3327692 16.84238
v 0.76712144 2.4971264 14.584687
v 0.77422722 11.177821 21.632031
v 0.77556298 21.696814 23.767345
v 0.78044615 2.8414603 21.451087
v 0.78069432 14.113847 9.856025
v 0.78106293 5.2087602 -6.3594916
v 0.78120162 32.131441 19.501526
v 0.78158118 14.647438 10.378838
v 0.78249358 24.147118 -24.897472
v 0.78491327 6.6559326 -12.749264
v 0.78789864 31.391952 -5.4220614
v 0.78904827 21.597807 10.433962
v 0.78932929 32.654783 18.358065
v 0.79066139 31.432113 -18.835455
v 0.79646427 5.5730537 14.911166
v 0.79677083 19.97655 24.853701
v 0.8017124 5.1187801 9.722964
v 0.80275254 31.469191 22.211449
v 0.80426347 13.907864 25.249264
v 0.80431457 20.490437 -26.581339
v 0.80519047 30.780999 16.827519
v 0.80552624 20.481073 24.713341
v 0.80583645 6.6757267 -12.132363
v 0.80824519 30.700765 -16.034597
v 0.81065393 30.714305 13.710753
v 0.81069043 14.922855 10.748463
v 0.81087291 18.938507 19.371801
v 0.81105904 34.950693 -0.71141752
v 0.81478528 31.920736 -0.45244519
v 0.81614659 21.270196 24.568474
v 0.81785095 5.8891488 -18.328382
v 0.81812832 4.8388718 10.097308
v 0.81820496 34.740523 -0.89872803
v 0.8205991 31.039484 16.510631
v 0.82096042 24.011365 26.052553
v 0.82127063 21.099194 24.590893
v 0.82301879 21.812619 10.51306
v 0.82462462 31.379307 -4.9056641
v 0.8257633 11.373456 8.2270311
v 0.82608446 20.786694 24.631966
v 0.82835087 7.7792939 17.1971
v 0.83043114 27.82546 13.556356
v 0.83178514 26.58057 26.211318
v 0.83301871 31.415722 -5.1336112
v 0.83303696 6.6185306 -9.3081481
v 0.83351871 2.4734569 9.1140165
v 0.83425593 21.547311 24.631506
v 0.83559168 31.419195 15.270776
v 0.83708802 10.260826 7.7206848
v 0.83758437 28.199347 -21.900053
v 0.83882158 15.111667 11.001705
v 0.83890552 4.5744981 23.92853
v 0.84125952 35.625374 9.7153327
v 0.8419128 29.797433 -20.523394
v 0.8432449 26.631769 21.907404
v 0.84404052 21.786175 24.749396
v 0.84463905 28.922511 26.905874
v 0.84756969 11.647389 21.877686
v 0.85004412 11.415421 21.74373
v 0.85274118 21.129577 23.404582
v 0.85330322 26.138085 13.334431
v 0.85455868 16.193601 12.208867
v 0.855774 26.30445 21.987929
v 0.8622119 11.798921 -25.413282
v 0.86336518 15.956469 26.052053
v 0.86341627 29.546057 -3.4486724
v 0.86389072 17.132734 18.733314
v 0.86506589 5.8719071 15.243652
v 0.86739799 31.612077 -18.496503
v 0.86803667 31.688005 -18.244461
v 0.86877389 6.9712813 7.7309767
v 0.86990527 12.320274 8.357665
v 0.87075563 5.0506493 23.992248
v 0.87131767 6.9504211 23.784637
v 0.87281765 7.1936855 -22.208497
v 0.87360232 14.88543 20.62236
v 0.87448187 35.129509 11.986442
v 0.8747191 6.7158519 -10.280865
v 0.87572639 11.160884 24.266268
v 0.87983585 5.3265576 23.990508
v 0.88000008 35.003682 12.31976
v 0.88189422 19.974628 -26.883701
v 0.88329202 6.5448998 23.82429
v 0.88337961 25.345422 26.138483
v 0.88352925 1.827714 4.0751381
v 0.88389786 31.388996 14.923352
v 0.88422997 22.794664 23.117829
v 0.88591974 21.03798 10.621741
v 0.88613506 17.70632 25.636257
v 0.88980292 2.1747832 0.23041599
v 0.8899854 35.265705 11.440333
v 0.89026277 12.808931 21.984239
v 0.8927153 22.009785 10.625595
v 0.8936204 31.900456 20.169229
v 0.89416055 15.828323 11.823374
v 0.89436857 26.073239 26.117702
v 0.89847073 17.117926 -27.673311
v 0.89926269 27.508075 -22.399932
v 0.89947437 15.332871 11.310064
v 0.90025539 20.166478 22.285839
v 0.90388309 12.160933 21.943119
v 0.90530644 6.5387771 -8.0071843
v 0.90734657 8.2968954 23.832447
v 0.90941589 13.209427 21.877014
v 0.90993779 29.974063 -4.0753936
v 0.91014217 29.900647 -1.0916243
v 0.91185748 31.280738 14.516717
v 0.91232098 28.298235 20.510157
v 0.9135655 30.15128 26.440885
v 0.9139706 31.724838 -17.929059
v 0.91437206 30.316512 17.15029
v 0.9144122 32.366753 18.865166
v 0.9158538 4.6094093 10.618566
v 0.91631365 27.461705 26.456312
v 0.91818955 36.155056 5.5004841
v 0.91837932 17.378405 18.661248
v 0.92107273 16.773331 12.906055
v 0.92222966 25.754542 26.106246
v 0.92451066 19.276392 12.776804
v 0.92763107 13.532088 21.702088
v 0.92903252 17.059443 13.102509
v 0.93396679 28.197318 13.595564
v 0.93417482 24.329218 22.258427
v 0.93422591 4.5119092 11.06261
v 0.93641202 6.2518091 -7.4090743
v 0.93740837 19.805436 21.52586
v 0.93992659 34.594974 13.212786
v 0.9421857 31.010992 -6.685135
v 0.94228424 33.053972 17.24361
v 0.94228789 31.711249 -17.552289
v 0.94323314 20.242159 11.858563
v 0.94333168 11.195187 21.32657
v 0.94352875 14.059006 21.31988
v 0.94427692 13.788242 21.516802
v 0.94475502 17.916442 18.665712
v 0.94696303 13.241562 24.892168
v 0.94734624 19.298027 20.554733
v 0.94807981 3.1263694 -4.7367239
v 0.95060534 35.328728 0.13971783
v 0.95086811 30.076598 -15.354365
v 0.9509776 23.297153 11.413308
v 0.95136446 7.4729141 23.727265
v 0.95153234 22.281732 25.241406
v 0.95267831 30.517779 -8.5790829
v 0.95385714 26.855124 13.476061
v 0.95783156 21.960125 24.94569
v 0.9602403 29.243213 -21.095093
v 0.96238626 13.472156 9.3739633
v 0.96469281 6.0692632 -17.187781
v 0.96521836 2.5133936 -1.8685084
v 0.96642638 17.475356 13.278971
v 0.96734973 27.975696 20.892949
v 0.96767089 5.3462326 14.012053
v 0.97046284 9.2590408 18.90994
v 0.97215261 29.336863 18.586541
v 0.97493726 30.9992 14.137541
v 0.97520003 29.261014 -2.3346141
v 0.97694454 6.5897151 15.942282
v 0.97868175 2.1784073 1.4674168
v 0.97927299 31.622947 -17.139467
v 0.97978758 6.7159782 -10.854878
v 0.97989707 6.0213626 -7.1718737
v 0.98027663 2.8919589 -4.4413212
v 0.98098465 22.925958 25.692954
v 0.98107589 2.8145818 22.358167
v 0.98121823 6.3521961 8.5934733
v 0.98135691 30.267228 -0.81487105
v 0.98306493 18.82301 -27.574251
v 0.98494812 12.61404 8.5728166
v 0.98690431 4.247123 -5.5814725
v 0.98942984 30.624271 -7.9441903
v 0.98955392 13.795658 -26.293741
v 0.99100647 17.837561 13.318544
v 0.99215609 16.695766 18.911389
v 0.99278747 4.5142476 11.343724
v 0.99326557 19.737042 12.588944
v 0.99351375 2.5434445 16.839227
v 0.99368528 11.975027 8.3378623
v 0.99428016 20.044947 12.302089
v 0.99545169 6.1938771 -15.517449
v 0.99545169 13.253963 -25.921452
v 0.99571811 30.72019 -0.6247102
v 0.99703561 19.201317 20.219221
v 0.99923633 30.052007 17.346796
v 0.99969983 30.600349 24.670966
v 1.0009042 3.3837222 -4.9543444
v 1.0023494 28.743969 19.792819
v 1.0030064 23.699613 11.770509
v 1.0041195 29.436461 -1.5888629
v 1.0048239 2.7101657 -4.1364624
v 1.0051268 5.5654033 -20.303335
v 1.0053312 28.452345 26.705004
v 1.0061815 6.6296007 -21.726308
v 1.007583 5.4901347 -6.6623778
v 1.0082217 14.262997 25.486247
v 1.00951 31.581048 21.610396
v 1.0146632 29.334962 -1.8025527
v 1.0204515 16.207783 12.432059
v 1.0234186 35.681071 1.3103925
v 1.0253456 2.5519043 12.112649
v 1.0257544 22.152747 23.318396
v 1.0303164 14.56003 20.843095
v 1.0325901 2.4257182 -1.4538859
v 1.0334879 31.655242 21.162429
v 1.0341193 8.3362309 17.606283
v 1.03559 6.5395531 -13.160834
v 1.035674 18.30988 13.279734
v 1.0364368 4.0136897 23.65712
v 1.0380426 2.1843616 1.1521402
v 1.0383528 7.4429161 16.592025
v 1.0393272 29.842144 -12.267045
v 1.0395316 18.620832 18.825795
v 1.0400426 32.761589 17.984557
v 1.0428163 9.8752119 19.595398
v 1.0429878 16.266597 19.220463
v 1.0459403 34.241168 14.304182
v 1.0494731 30.221593 -15.557013
v 1.0517286 24.183927 12.187072
v 1.0536337 6.3599355 -7.7014277
v 1.0552687 12.544775 -25.681211
v 1.0556994 6.1014053 -16.430126
v 1.0573198 16.600705 25.901434
v 1.0595534 21.337164 10.720427
v 1.0608964 18.665293 25.142834
v 1.0612176 34.031854 14.879188
v 1.0613125 35.123115 -0.49034634
v 1.064838 26.793979 -22.97028
v 1.0656117 5.6591265 -6.8496829
v 1.066338 20.796215 22.868776
v 1.0665387 23.433859 22.485396
v 1.0667029 35.860306 7.6562036
v 1.0680788 24.749533 26.184555
v 1.0700387 2.5875828 -3.7638231
v 1.0701044 2.6325788 -3.9430406
v 1.0766226 17.508517 18.610658
v 1.0792065 11.281365 21.070929
v 1.0800933 5.5030269 14.540662
v 1.0809327 8.1826108 -23.223472
v 1.0810532 11.619475 21.484733
v 1.0822211 4.5907872 11.789947
v 1.0833013 2.5056656 9.9967173
v 1.0859619 15.754494 19.669915
v 1.0893743 29.23582 -2.0786216
v 1.0912976 32.352594 -0.41483236
v 1.0919472 25.826456 13.240315
v 1.0925348 34.55176 -0.96555777
v 1.0954728 19.024142 24.980879
v 1.0967574 14.601501 25.649983
v 1.0982903 30.291403 -10.391349
v 1.0988669 28.693037 13.623903
v 1.1043413 21.1003 10.900389
v 1.1058997 16.938704 18.726255
v 1.1060895 6.5301663 -8.724704
v 1.1068814 14.974665 25.790354
v 1.1084873 30.446756 -4.3842633
v 1.1089106 2.2179462 -0.517764
v 1.1100712 29.841283 17.491681
v 1.1107719 3.3103889 23.284922
v 1.1129982 13.918244 9.8752511
v 1.1131186 29.569781 -3.7168929
v 1.1143339 32.762476 -0.47005636
v 1.114396 5.3575003 9.6397968
v 1.1148047 19.132104 13.03547
v 1.1154617 33.184054 -0.5694643
v 1.1182536 12.880428 -25.84062
v 1.11852 2.5457537 -3.4362328
v 1.1198923 3.1182956 23.131741
v 1.1224105 35.799861 1.7626954
v 1.1226331 14.920947 10.991045
v 1.124728 15.117392 -27.206291
v 1.1275126 8.858066 18.209435
v 1.128155 24.55594 -24.958655
v 1.129509 5.6932736 14.863086
v 1.1304579 4.773532 12.292549
v 1.1305309 20.229269 24.716348
v 1.1305674 31.547614 -18.747487
v 1.1312024 21.635587 10.75358
v 1.1326841 33.265572 16.455121
v 1.1336768 3.5697244 23.422965
v 1.1336768 21.991224 10.78974
v 1.1362352 31.217759 -4.7523844
v 1.1374104 2.6211756 18.616661
v 1.1384797 25.057608 12.784556
v 1.138925 35.796274 8.3720737
v 1.1390198 14.2317 10.221613
v 1.1405892 6.0748024 -16.027867
v 1.141914 2.5385221 -2.8062762
v 1.1419614 18.098192 25.366182
v 1.1423665 6.5546588 -12.458004
v 1.1431731 1.8030564 3.6057989
v 1.151111 34.090938 -0.88953832
v 1.1518592 31.42187 -18.975682
v 1.1534577 26.405115 -23.342181
v 1.1538555 6.6119841 -9.7829782
v 1.1544139 23.907264 26.075746
v 1.1555088 31.44749 21.924842
v 1.1555927 26.870683 21.523283
v 1.1567314 19.51171 24.837413
v 1.1581766 5.8821972 -17.734489
v 1.1602934 34.293242 -0.94915644
v 1.1617532 5.0254524 10.060834
v 1.1632131 18.436531 -27.785049
v 1.1638116 25.590239 13.11929
v 1.1640744 5.4343843 -20.0357
v 1.1715561 6.4892228 -8.3766576
v 1.1717459 10.916415 20.376665
v 1.1723699 21.936701 -26.218676
v 1.1732568 11.69543 24.358059
v 1.1734064 2.944235 22.84447
v 1.1736582 34.955901 -0.78218336
v 1.1747276 24.325782 26.175121
v 1.1760852 29.511492 -1.4186161
v 1.1762385 31.328263 -4.9579484
v 1.1767166 20.607786 24.673794
v 1.1773772 21.31831 23.096986
v 1.1804137 18.376572 18.694204
v 1.181337 20.673887 11.633116
v 1.1823078 16.240997 25.91559
v 1.1829757 25.087117 -24.653329
v 1.183775 24.87821 -24.808393
v 1.1842239 14.953458 20.367614
v 1.1844319 12.923743 8.9224049
v 1.184629 8.2101891 7.4630227
v 1.1849392 11.923644 21.473598
v 1.1879063 2.5296006 -2.4214838
v 1.1911618 26.772334 26.257091
v 1.193169 21.28951 24.716297
v 1.1934428 6.0370125 15.143905
v 1.193972 30.048712 -4.1830168
v 1.1955997 5.8954872 -21.015444
v 1.196388 9.5403141 23.716908
v 1.1966216 15.277304 11.48238
v 1.1966398 4.7650887 -5.9052764
v 1.1979719 30.947263 14.346422
v 1.1993332 5.2631498 13.278541
v 1.2039719 21.484664 24.785136
v 1.2042054 26.42193 13.467791
v 1.2057054 19.249239 -27.543692
v 1.2068551 30.957582 -4.5834697
v 1.2078696 31.675906 -18.323727
v 1.2080302 22.43547 25.524334
v 1.2091726 9.6169166 19.043249
v 1.2093368 2.2713381 8.0784775
v 1.2096434 33.761528 15.434435
v 1.2120849 6.1063523 -15.101316
v 1.212439 21.277626 10.916637
v 1.2147638 29.479194 18.025527
v 1.2193258 22.470615 11.03468
v 1.2211907 7.4293779 7.7315534
v 1.2215228 16.503167 12.917321
v 1.223198 24.654947 21.743949
v 1.2245921 9.8968559 -24.655103
v 1.2245958 4.6499628 23.72632
v 1.2268148 27.563533 21.106721
v 1.2270264 30.25008 26.087823
v 1.2272564 22.727052 22.630993
v 1.2285447 29.226811 13.637494
v 1.2287162 14.736718 10.906943
v 1.2287199 22.797942 11.220769
v 1.2305337 31.701198 -18.030547
v 1.2354461 29.734218 -3.9373108
v 1.2357672 5.4931274 13.880985
v 1.2363804 4.8018949 10.497998
v 1.2383183 31.148261 -19.36676
v 1.2424752 29.796049 -1.1085329
v 1.2426431 11.200111 -25.431218
v 1.2471905 14.285998 20.944387
v 1.2486175 31.020372 14.598424
v 1.2498146 17.339517 25.577703
v 1.2517233 22.384377 -26.058458
v 1.2533875 7.3735235 23.505187
v 1.2538364 16.843154 13.209957
v 1.2580481 2.6306281 19.716765
v 1.260059 20.927732 24.684206
v 1.2603181 16.684816 -27.777957
v 1.2627342 27.773778 -22.437105
v 1.2649787 26.086788 13.383361
v 1.2658984 10.75836 -25.204464
v 1.2663765 18.759081 13.311752
v 1.2674422 31.694676 -17.67834
v 1.2702304 31.072019 14.828119
v 1.2702451 7.991408 16.879435
v 1.2734166 29.007176 19.14323
v 1.2735516 5.6143728 -20.671405
v 1.2736501 25.136099 21.600345
v 1.274256 7.3524005 -22.516695
v 1.2742852 6.3590409 -13.752117
v 1.2746209 27.164636 21.300161
v 1.2765078 27.930107 13.71026
v 1.2787596 9.2186415 -24.270931
v 1.2831428 30.072971 -0.89386675
v 1.2834603 21.535885 23.00487
v 1.2836647 26.375988 21.510356
v 1.2840588 2.6215533 19.423443
v 1.286234 14.570959 10.739784
v 1.2870077 29.554679 -13.906585
v 1.2881026 19.534989 13.052776
v 1.2881573 22.184973 22.886199
v 1.2890734 6.2153213 -14.38047
v 1.2901573 21.851385 23.014589
v 1.2902193 23.285439 -25.662134
v 1.2912011 23.611897 22.042684
v 1.291785 29.205711 -2.9915083
v 1.2918142 5.6931166 14.555235
v 1.2927777 23.508908 11.706046
v 1.2933033 4.1636593 -5.3939813
v 1.2935697 7.8037398 -22.919762
v 1.2953653 31.061274 15.106438
v 1.2955186 29.325526 -3.345531
v 1.2986353 30.325731 -0.74876028
v 1.29892 18.00623 -27.907114
v 1.3002375 23.257911 11.535862
v 1.3044017 21.468621 10.976012
v 1.3068798 2.4908756 13.86531
v 1.3074236 19.619927 20.729027
v 1.3082374 20.289941 12.725921
v 1.3087922 8.6015627 7.5327411
v 1.3122885 34.756894 -0.94934257
v 1.3144454 1.861128 3.103376
v 1.3147739 5.5795354 -18.876329
v 1.3159272 11.315339 8.5288862
v 1.319803 5.24052 -6.4115204
v 1.3200001 4.6752518 11.269864
v 1.3203943 6.7817044 -22.065897
v 1.3217957 6.2404963 8.9924226
v 1.3223322 11.201182 20.449986
v 1.3226242 20.888104 -26.772291
v 1.3227848 13.273681 24.878245
v 1.3229162 4.7259831 10.936673
v 1.3253942 15.152491 25.782197
v 1.3256242 3.4746649 -4.8345333
v 1.3261132 2.8317414 -4.1583819
v 1.3265877 8.9784902 7.5783138
v 1.3279599 2.4442911 -1.7551444
v 1.3279964 33.455395 15.956179
v 1.3287227 27.805147 20.861227
v 1.3298103 15.616303 -27.496682
v 1.3305037 29.448397 26.771434
v 1.3322664 19.802339 13.009941
v 1.3328832 30.967485 15.484066
v 1.3336205 13.990453 25.288669
v 1.3352372 26.04569 -23.819533
v 1.3375219 2.4889878 10.508844
v 1.3385693 20.513143 12.500554
v 1.3405219 14.851355 11.130865
v 1.3449014 12.140509 -25.730729
v 1.3474488 29.204032 26.788138
v 1.3478138 17.618647 13.547984
v 1.3481751 6.6412731 8.6593998
v 1.3506057 2.1760825 -0.12436759
v 1.3512626 12.558258 24.55747
v 1.3514853 10.852523 8.4066975
v 1.3538247 2.6752335 20.217517
v 1.3540436 23.89301 11.993369
v 1.360675 29.131015 -2.6617555
v 1.361018 18.021486 13.551414
v 1.3621932 30.317742 -9.8476492
v 1.3636603 2.7279156 -3.9485114
v 1.3637041 28.470057 13.785606
v 1.3667698 23.48192 -25.626972
v 1.367361 9.4936858 7.7574802
v 1.3696858 5.3566778 23.688141
v 1.3696968 15.085199 11.445673
v 1.3709121 28.182169 -22.187656
v 1.3718136 2.1027382 1.8916469
v 1.3721493 31.287251 -5.2534186
v 1.3725508 16.191453 -27.704793
v 1.3725763 2.8155554 21.735187
v 1.3746384 9.9810901 23.692032
v 1.374653 10.100503 8.0169306
v 1.3752369 11.064511 8.5156053
v 1.3754595 11.585962 20.805888
v 1.3780398 13.533476 21.256599
v 1.37885 6.0782243 -7.4986903
v 1.3800909 21.190011 11.23478
v 1.3812332 5.6330423 23.658043
v 1.3816127 17.161987 13.466331
v 1.3818317 30.946551 -6.359738
v 1.3842697 5.7105043 -18.100749
v 1.3855142 11.793698 20.986288
v 1.3868317 31.274003 -0.43390702
v 1.3911309 30.700425 -0.58985465
v 1.3916309 13.215192 -26.201442
v 1.3948864 3.0645962 -4.3866757
v 1.3961017 29.107017 -2.3465027
v 1.3989484 8.9243315 -24.077226
v 1.4004265 28.805047 26.713157
v 1.4015651 14.581366 25.569907
v 1.4018717 2.6402064 -3.6819205
v 1.4034301 4.7674436 11.72305
v 1.4034556 30.767943 -6.9933185
v 1.4037841 30.415499 -8.2949028
v 1.4042075 28.489381 19.98303
v 1.405368 18.913468 -27.803798
v 1.4060213 6.3863965 -13.09923
v 1.4099519 25.361689 21.414587
v 1.4149081 6.4265586 -12.783503
v 1.416211 5.812758 -17.50877
v 1.4190212 29.61046 13.771113
v 1.4194701 19.17711 19.089672
v 1.4210978 29.516106 -13.285643
v 1.426627 17.149174 18.534921
v 1.4297219 31.60714 -17.150666
v 1.4299773 8.6587438 17.594972
v 1.430189 2.4869413 11.586073
v 1.4312145 31.604823 -18.563304
v 1.4318715 12.981679 21.326387
v 1.4321561 29.177733 -1.9319896
v 1.432835 30.129945 -20.434386
v 1.433605 15.632918 12.090689
v 1.436178 30.33591 -9.4856248
v 1.4369444 34.525803 -1.0099479
v 1.437532 2.5482601 17.715793
v 1.4381597 32.381798 -0.39877045
v 1.4385867 30.491854 -7.8764883
v 1.4391561 4.951339 -6.0502186
v 1.4394882 24.307664 12.295545
v 1.4396232 35.077346 11.843852
v 1.4426962 31.862806 19.668955
v 1.4453057 31.86587 -0.37006083
v 1.4490137 18.836606 24.948912
v 1.4492436 26.873006 -23.146283
v 1.449791 20.422624 21.927554
v 1.45101 35.695819 0.96004869
v 1.451656 12.561899 21.259884
v 1.4536596 18.536792 13.513754
v 1.45451 12.158583 21.112367
v 1.4561377 2.5860901 -3.3076207
v 1.460207 31.100951 -16.248316
v 1.4604515 30.968478 22.955366
v 1.4604625 18.93599 18.815244
v 1.4613201 21.891051 11.094898
v 1.4615428 21.021391 11.596456
v 1.4639187 29.1138 -2.1320409
v 1.4645427 36.144824 4.0449048
v 1.4655938 5.5637778 -6.8499931
v 1.4688456 29.871917 -15.188336
v 1.4696084 19.780568 24.775041
v 1.4700025 31.527689 -18.830397
v 1.4712982 9.3900781 18.429904
v 1.4722434 12.552693 -25.922307
v 1.472258 7.8230691 7.7973193
v 1.4725865 10.246708 -24.98034
v 1.474112 34.939752 -0.88556938
v 1.4751667 7.2716137 8.1184626
v 1.4759952 8.2781338 17.008006
v 1.4771375 13.791571 -26.650612
v 1.4773163 6.465353 15.284367
v 1.4784149 2.2099591 7.6475614
v 1.4808273 30.452332 -15.756404
v 1.4819185 28.15043 20.416708
v 1.4834039 17.976922 18.530483
v 1.483944 25.132509 12.831482
v 1.4840535 4.6645274 -5.7348727
v 1.4856265 19.281314 24.846829
v 1.4865207 5.3251662 -19.561422
v 1.4888236 29.272349 -1.7133838
v 1.4899403 23.656382 21.663289
v 1.4913089 30.557503 14.246489
v 1.4918235 31.286701 -4.9828551
v 1.4952432 29.691152 26.651606
v 1.5013198 8.0625041 -23.26938
v 1.5021191 35.145765 -0.63681594
v 1.5054767 21.828014 -26.465081
v 1.5077504 12.347672 8.726662
v 1.5092504 24.848267 26.140026
v 1.5102723 31.223144 -4.7975592
v 1.5115387 21.660872 11.167624
v 1.5136847 30.361946 -4.3565026
v 1.5149511 10.513045 23.782352
v 1.5149839 6.462374 -9.0324168
v 1.5153781 31.038324 -4.6150424
v 1.5166372 23.11831 -25.862771
v 1.5168963 30.106244 -15.469803
v 1.5169219 29.675412 -14.835997
v 1.5201335 12.628576 8.8589602
v 1.5222028 30.666973 15.822235
v 1.5226992 6.5948218 -11.452282
v 1.5232941 11.590849 -25.675556
v 1.5235094 20.104972 21.324362
v 1.5240167 29.459275 -1.4301817
v 1.5274765 31.719077 20.032358
v 1.5275167 30.617181 23.996029
v 1.5283889 36.200521 4.5684333
v 1.5287831 23.962653 21.480784
v 1.5295823 19.45609 19.780659
v 1.5299108 5.9157343 14.514552
v 1.5307539 35.307482 -0.29913988
v 1.5323889 19.377265 13.353069
v 1.5329327 31.629253 -18.32039
v 1.5330312 15.877266 19.299546
v 1.5359326 20.231861 24.752042
v 1.5370713 25.763376 13.283103
v 1.538064 36.049279 3.4684132
v 1.540856 16.213783 12.83665
v 1.5417392 30.818891 14.8024
v 1.5429727 30.081365 -4.2174362
v 1.5456333 26.143651 21.268052
v 1.5467355 5.8785042 -7.2987777
v 1.5473705 13.80772 21.031222
v 1.549615 7.5165168 8.036883
v 1.5528668 24.552373 26.187606
v 1.5534763 5.4647394 9.8791526
v 1.5538048 27.332562 -22.863921
v 1.5547318 5.1462749 10.325941
v 1.5556332 21.412705 11.313039
v 1.556615 30.691038 14.51448
v 1.5598376 21.557944 25.036901
v 1.5604507 11.225306 20.171057
v 1.5610857 29.518971 17.535458
v 1.561166 29.831535 -20.775642
v 1.561447 22.458092 11.326845
v 1.5617755 22.167309 11.233868
v 1.5618777 29.743991 -3.9862374
v 1.5633886 18.070562 25.22576
v 1.5656258 4.1753134 -5.2324315
v 1.5674032 29.537395 -3.7793011
v 1.5709105 14.180058 -26.95055
v 1.5737499 21.253434 11.475231
v 1.5786659 26.706129 21.184582
v 1.5800053 2.5529882 -2.6794014
v 1.5801403 8.6137414 17.309592
v 1.5808192 6.3724386 -8.5879004
v 1.58406 16.932424 18.535406
v 1.5857534 23.060453 11.60854
v 1.5867133 20.89651 12.292027
v 1.5874833 10.46777 19.408191
v 1.5907096 29.690485 -1.1694758
v 1.5909797 29.975002 -0.9507568
v 1.5932096 31.615221 -17.575183
v 1.5954942 19.909238 20.828077
v 1.5983446 24.764446 21.254088
v 1.5988482 14.186147 10.353722
v 1.5994431 5.9190254 9.4837945
v 1.6039905 23.828245 26.178986
v 1.6048117 5.7806177 13.906236
v 1.6063992 29.511625 -12.814693
v 1.6087642 6.8565149 15.506314
v 1.6089941 24.435551 -25.360198
v 1.60937 8.5765405 -23.841001
v 1.6097751 29.334856 -3.4937086
v 1.61087 26.056226 13.472108
v 1.6118006 9.4446844 -24.551077
v 1.6183042 8.2154226 7.8169979
v 1.6201655 4.4854377 -5.5003928
v 1.621056 6.2434497 -8.0762075
v 1.6234648 6.1198581 -7.7571517
v 1.6248261 16.481836 13.159465
v 1.62591 29.861492 26.504531
v 1.6265378 2.7068318 20.542138
v 1.6270706 17.79333 -28.083635
v 1.6270888 24.219152 21.296168
v 1.6306509 13.950708 25.157166
v 1.6326216 26.377616 13.583542
v 1.6345559 6.1458282 -21.615599
v 1.6370632 3.8205845 -4.8677995
v 1.638815 30.006807 26.325335
v 1.6388552 29.171817 18.339185
v 1.6410851 16.698841 18.628187
v 1.6412019 2.4752115 -2.0543134
v 1.6440522 1.8067854 3.6151747
v 1.6441289 8.5566296 23.344487
v 1.6467748 29.177244 -3.1529431
v 1.6475814 30.31229 -8.7175325
v 1.6495558 6.3379179 14.896743
v 1.6502018 5.2480838 -20.091631
v 1.6503405 16.794756 25.616414
v 1.651658 29.538121 -14.539166
v 1.6537383 23.651147 11.927669
v 1.6538441 31.429605 -16.633079
v 1.6539682 13.314518 9.4578823
v 1.6543222 5.5960846 13.378511
v 1.6550485 26.905582 13.66057
v 1.6552565 22.835429 11.564204
v 1.6591105 18.697547 -27.987072
v 1.6599207 18.328034 -28.063437
v 1.6605849 2.4569141 13.576429
v 1.6649353 16.771613 13.402233
v 1.665698 10.680758 -25.345474
v 1.6663039 6.6028491 -10.410064
v 1.6665995 30.053825 16.52389
v 1.6685009 30.694871 15.201974
v 1.6731542 5.9496091 14.161263
v 1.6744206 32.448385 18.235179
v 1.675103 23.247632 11.745502
v 1.675333 17.772598 13.718555
v 1.6767636 15.447725 19.537322
v 1.6769279 22.279465 25.679632
v 1.6770081 11.631159 20.437668
v 1.6785848 31.358223 -16.500137
v 1.6787672 17.284878 -28.0741
v 1.6801614 30.294624 -0.76309228
v 1.6837417 35.275397 10.695259
v 1.686373 2.7738714 21.26468
v 1.6869971 5.4573686 -18.645491
v 1.6875044 2.8251 -3.7949762
v 1.6876285 5.898167 23.444545
v 1.6879205 14.405857 25.361964
v 1.6888694 22.749031 25.938265
v 1.6911686 12.022191 -25.850751
v 1.6911942 8.6946732 7.8588151
v 1.6935518 29.088117 -2.7691452
v 1.695789 7.4414344 8.2389653
v 1.6961649 9.6223517 23.492442
v 1.6968401 7.7575559 8.0368939
v 1.6968474 28.248555 13.949656
v 1.6972707 27.523164 13.778953
v 1.6976977 19.427545 19.299316
v 1.6982379 11.957902 20.663466
v 1.699278 29.840713 16.791713
v 1.6993218 30.941679 -19.797569
v 1.7000554 2.1619339 6.2162738
v 1.7014678 26.580085 -23.548435
v 1.7102269 13.197494 21.008587
v 1.7103071 2.3915662 15.230182
v 1.7105261 5.2019582 -19.704651
v 1.7120991 21.778549 22.213588
v 1.7136721 34.286832 -1.0100957
v 1.7137049 9.8869349 18.647427
v 1.7143071 14.033579 20.807731
v 1.7146502 35.919766 2.6167285
v 1.7157304 17.338899 13.674716
v 1.7182268 29.723495 13.995425
v 1.719672 9.2371861 7.9838396
v 1.7205771 32.078852 19.012198
v 1.7216793 19.206805 13.564568
v 1.7223289 21.612646 11.464986
v 1.7226647 22.769456 -26.091664
v 1.723245 15.009186 11.565558
v 1.7240077 3.5008326 23.017534
v 1.7253435 18.723013 18.578516
v 1.7259129 30.796753 -0.55570347
v 1.726942 20.329152 21.357865
v 1.7286427 7.7391181 16.070923
v 1.7335332 12.247652 20.783972
v 1.7357595 20.439349 13.301165
v 1.7365004 29.063544 -2.4214418
v 1.7366792 34.523157 -1.0808305
v 1.7387266 23.267908 26.103585
v 1.7391171 29.637177 17.07409
v 1.7392084 20.70279 13.119619
v 1.7400405 18.216054 13.730179
v 1.7408507 15.16465 19.741605
v 1.7433361 10.942306 -25.519183
v 1.7447996 34.736482 -1.0809784
v 1.7450331 2.4013544 15.508161
v 1.7451098 20.851261 12.900876
v 1.7473032 28.662971 14.003527
v 1.7476353 3.9241266 23.133588
v 1.7482995 16.025682 25.709603
v 1.7488835 6.2279982 14.54449
v 1.7524856 15.547685 25.699829
v 1.7537338 21.22204 11.927862
v 1.7542812 29.156036 -1.9611409
v 1.7544309 6.5127066 9.1504468
v 1.7565549 33.716192 -0.75626387
v 1.7571316 15.08781 25.595111
v 1.7581608 26.014124 25.997765
v 1.7589016 16.402706 25.663373
v 1.7590878 6.1142637 -13.562017
v 1.7592082 19.203116 18.84051
v 1.7612556 6.9934372 23.210109
v 1.7621388 25.292334 -24.900783
v 1.7624709 34.934938 -1.0015192
v 1.7629162 14.515943 20.461781
v 1.7629454 2.9082115 22.291741
v 1.765168 33.267689 -0.58256456
v 1.7659089 29.090004 -2.186566
v 1.7707336 30.083631 26.097122
v 1.7707847 35.431069 9.9648672
v 1.7726132 5.1972863 10.610493
v 1.7745183 7.048434 8.7158227
v 1.7755803 9.2500537 17.918017
v 1.7790584 26.327485 -23.859901
v 1.779781 31.506035 -18.847782
v 1.7800182 21.793683 11.500752
v 1.784843 24.116527 12.227491
v 1.7875875 29.286367 13.99767
v 1.7883357 14.554829 -27.264446
v 1.7887663 31.44516 -19.061679
v 1.7903393 6.7415487 9.0097108
v 1.7919598 2.7627903 -3.5076336
v 1.7928575 18.998737 24.903329
v 1.7943028 34.489197 13.277504
v 1.7964451 5.1553528 23.353546
v 1.7980254 24.753085 12.667615
v 1.7996385 5.7643259 -16.821974
v 1.8004889 31.010766 22.488064
v 1.8027589 18.734399 24.960332
v 1.8041823 13.441286 24.831727
v 1.8056969 12.120894 8.8871059
v 1.8065874 20.493068 21.471287
v 1.8073757 12.750819 20.865865
v 1.8083355 2.3238413 9.7590659
v 1.8098465 20.154524 13.489718
v 1.8107078 29.19495 -21.479317
v 1.8118975 14.295182 20.611174
v 1.812507 5.3025477 -20.491826
v 1.8125289 29.379644 -13.112757
v 1.8135764 31.520455 -18.650307
v 1.81408 5.086748 11.205897
v 1.8151019 25.754087 -24.499718
v 1.8152333 20.415684 24.840395
v 1.8177187 36.077772 6.2252592
v 1.8213573 30.172535 -15.481683
v 1.8219048 5.7598533 -7.2320429
v 1.8220726 29.974844 14.161745
v 1.823131 4.9243775 -5.9233
v 1.8243208 30.807884 -4.4879814
v 1.8265653 5.8119094 -16.321976
v 1.8271419 30.436212 14.6355
v 1.8272551 2.6854105 -3.1154197
v 1.8280981 6.5585872 -9.8638498
v 1.8286091 29.273061 -1.7252705
v 1.8314996 5.9790769 13.952579
v 1.8321383 21.024424 24.942825
v 1.8323499 2.8457924 21.91286
v 1.8372769 31.529581 -18.371637
v 1.8412002 6.7561161 -22.3188
v 1.8414448 29.560347 -12.282686
v 1.8417586 2.4276644 16.601335
v 1.8418061 25.037382 12.890018
v 1.8443644 20.768139 21.703019
v 1.8457294 10.172484 8.4878829
v 1.8459703 7.7996222 23.142672
v 1.8460506 26.391118 26.07949
v 1.8471016 11.531519 24.11351
v 1.8480286 12.948433 9.2091252
v 1.8484812 19.662917 -27.701475
v 1.8485943 21.553873 11.720641
v 1.8486783 31.207242 -4.8368946
v 1.8493024 16.851698 -28.091982
v 1.8497659 21.09272 21.909751
v 1.8504885 3.0171094 22.524053
v 1.8511782 18.364797 25.063842
v 1.8514374 10.700812 8.7438151
v 1.8573972 34.66463 12.816917
v 1.8578132 2.625254 -2.766689
v 1.8579264 31.089922 -4.6347868
v 1.862576 2.538793 -2.318773
v 1.8629008 22.220979 11.580347
v 1.8640322 31.176885 -16.228734
v 1.8674591 29.689831 -1.1967457
v 1.8682876 20.773878 24.899504
v 1.8726124 6.1833599 -13.160503
v 1.8745978 30.109627 -4.2200055
v 1.8756926 26.377466 20.973193
v 1.8773569 5.1903343 12.111116
v 1.8781306 30.40932 -4.3438257
v 1.8782766 15.557438 12.237378
v 1.8790247 11.503388 8.964244
v 1.882324 30.445515 14.858166
v 1.8841962 20.332931 21.13137
v 1.8848094 35.25914 -0.6624161
v 1.8853312 35.42943 -0.20984864
v 1.8856816 31.203782 -5.1275674
v 1.8865831 2.4573685 17.236964
v 1.8874882 29.339922 17.474098
v 1.8878896 31.415047 20.721184
v 1.8910794 21.371702 25.111239
v 1.8925283 31.35108 -0.43355118
v 1.8927071 29.474333 -1.4354681
v 1.8932181 29.854268 -4.063536
v 1.895437 6.3244271 -8.7659117
v 1.8980647 6.5527921 -10.831911
v 1.8985063 35.112615 -0.90594512
v 1.8991669 30.162561 14.374167
v 1.9039406 29.32017 -13.464433
v 1.9051486 14.951221 -27.534871
v 1.9088858 12.318692 -26.046822
v 1.9100756 13.405238 -26.64126
v 1.9105719 6.4776809 -9.4077367
v 1.9117653 2.1717596 0.48895219
v 1.9119405 29.620511 -3.8661398
v 1.9144989 27.123002 26.304959
v 1.9148383 25.531185 20.902887
v 1.9168784 5.9678799 13.721822
v 1.9189149 5.5028207 -6.8165061
v 1.9194733 5.3310904 -6.5092495
v 1.921101 2.0959937 1.752024
v 1.9238017 29.210852 26.688759
v 1.9293564 12.736118 -26.262748
v 1.9307323 29.45631 26.629132
v 1.9310243 25.328517 25.991247
v 1.9330571 31.466368 20.459748
v 1.9363199 16.069009 12.859708
v 1.9373308 21.729694 25.367577
v 1.9399184 4.6192869 -5.5027505
v 1.9406629 25.546396 -24.786802
v 1.9407651 21.367198 12.104178
v 1.9408782 35.733676 8.6382467
v 1.941641 2.1811564 8.8858359
v 1.9425717 27.878691 -22.659176
v 1.9443271 6.3514999 14.400871
v 1.9488672 29.429501 -3.6422949
v 1.9491519 21.516355 11.911961
v 1.9496811 19.449956 19.058855
v 1.9503417 17.388452 18.332773
v 1.9512358 25.687419 13.444952
v 1.9524876 5.537523 23.309885
v 1.9543854 4.2362472 -5.042694
v 1.9548672 35.140418 11.231762
v 1.9556263 5.8345078 -14.372935
v 1.9560934 21.745041 11.754553
v 1.9593416 8.7992253 23.186014
v 1.9593854 25.936671 13.593524
v 1.959608 29.942972 -1.0031633
v 1.9611591 29.247702 -3.3452664
v 1.9614073 22.549941 11.720375
v 1.9618963 21.047074 -27.065692
v 1.9654583 20.161646 20.676206
v 1.967743 29.933884 -11.103967
v 1.9681116 21.994508 11.70413
v 1.9690349 5.9484535 -7.651357
v 1.9692503 29.994738 16.125853
v 1.9702977 2.0229013 5.2501504
v 1.9706919 30.2816 15.50246
v 1.9714437 23.414054 21.105626
v 1.9721773 32.563594 17.744073
v 1.9737137 24.842301 -25.364334
v 1.9770093 22.116007 25.678724
v 1.9795385 19.837224 20.101222
v 1.9841334 6.1285802 -8.1222436
v 1.9862319 30.340954 15.14846
v 1.9874472 9.5156063 17.947094
v 1.9879764 23.737765 12.076664
v 1.988345 20.234042 -27.490811
v 1.9928304 31.108374 21.863715
v 1.9953486 36.190358 5.0686227
v 1.9954617 20.340019 20.899026
v 1.9960092 3.8135882 -4.5762344
v 2.0004763 6.4607645 9.3603831
v 2.0007391 13.858276 -26.954341
v 2.0008741 21.284297 12.40503
v 2.0048449 30.165928 -10.126647
v 2.0090529 19.729866 19.804936
v 2.0099434 11.034879 9.0011123
v 2.0108667 23.267908 11.909278
v 2.0124105 7.9583179 8.3624862
v 2.0131623 23.579635 -25.974573
v 2.0147608 6.2401687 14.039483
v 2.0160236 3.0587477 -3.8236183
v 2.0168083 26.571517 13.770949
v 2.0175163 24.038025 -25.826002
v 2.0190199 29.296117 -13.816447
v 2.0206477 2.3909786 14.181986
v 2.022633 35.832047 7.6746122
v 2.0238338 20.539805 21.118798
v 2.0240491 30.297038 25.133465
v 2.0241221 19.047388 18.573096
v 2.027779 22.424353 25.884634
v 2.0287717 22.802586 11.815283
v 2.0302315 29.115836 -2.93235
v 2.0310855 1.8145855 3.8118775
v 2.0314979 27.15633 13.872915
v 2.0319176 3.7455678 22.914509
v 2.0319176 7.9000483 15.835042
v 2.0325125 5.2739558 23.219342
v 2.0336256 8.3539041 8.2317026
v 2.0353446 22.741874 26.023429
v 2.0377607 2.3444242 -1.3823427
v 2.0386913 20.871115 21.442828
v 2.0392533 14.258702 25.07621
v 2.0397497 5.0575297 -19.386112
v 2.0423044 22.517319 21.314803
v 2.0429577 35.728942 0.67062588
v 2.0429613 15.051076 25.413737
v 2.0439832 10.499497 8.8598288
v 2.0442825 7.0603609 9.0541849
v 2.0449029 24.353537 -25.69844
v 2.0481985 23.516668 26.223026
v 2.0486949 8.3536286 16.349289
v 2.0510343 2.1493692 6.5409245
v 2.0538992 16.26566 13.152845
v 2.0550379 21.717358 11.944982
v 2.0550488 30.075834 -10.52754
v 2.057286 35.955587 2.6007944
v 2.0580488 19.061241 13.824492
v 2.0595926 29.082858 -2.5284063
v 2.0597568 22.99656 11.870633
v 2.0611948 32.729909 -0.4562572
v 2.062797 5.70531 -15.057836
v 2.0630926 23.124095 26.142464
v 2.0640232 5.0493664 -19.857984
v 2.0660524 24.079351 12.298589
v 2.066129 34.955387 -1.148715
v 2.0664794 2.3539944 12.640849
v 2.0671728 1.9694236 4.8619784
v 2.0680451 29.111137 -2.2441732
v 2.0684064 5.4595364 12.548963
v 2.0685524 35.637596 9.0952648
v 2.0688443 11.793392 -25.909659
v 2.0698261 28.193535 14.202179
v 2.0707166 5.3936191 -17.77685
v 2.073129 14.078695 20.538543
v 2.0739501 34.193791 -1.0615114
v 2.0762165 20.009074 20.295027
v 2.0769538 25.320021 20.730596
v 2.0772165 18.546134 18.390437
v 2.0779903 29.669288 16.484799
v 2.0780085 15.534865 25.507973
v 2.0783297 11.060286 19.366392
v 2.0804209 20.67921 13.567429
v 2.0814501 23.111477 -26.121676
v 2.0815961 9.0444413 8.3353951
v 2.0819756 17.906687 25.164137
v 2.0846873 14.599963 20.182867
v 2.0850157 6.3979576 14.15834
v 2.0876398 21.85258 21.512119
v 2.0886033 8.7857254 8.3054319
v 2.0903989 32.186358 -0.40517915
v 2.0908369 18.972284 24.952441
v 2.091523 34.5181 -1.2085722
v 2.0920704 26.091815 13.719055
v 2.0921799 30.440588 -7.4193881
v 2.0943843 3.4519991 -4.1696008
v 2.0963332 24.980152 20.69344
v 2.098085 16.027905 25.529276
v 2.1012784 14.30549 20.40646
v 2.1031287 30.548246 23.805287
v 2.1036981 23.964816 26.252704
v 2.1046506 6.0712604 9.7542448
v 2.10599 32.221515 18.575008
v 2.1059973 29.185054 -2.011135
v 2.1086761 4.6122879 23.020304
v 2.1113622 29.142759 14.280799
v 2.1145374 15.516237 -27.902039
v 2.1148294 17.372502 25.294661
v 2.1162965 7.4391589 8.925018
v 2.1165483 33.459538 -0.6654033
v 2.1168914 31.385686 -16.797944
v 2.1182089 16.32108 25.495743
v 2.1189826 30.177276 25.528929
v 2.1210629 21.521694 21.509689
v 2.1213476 13.800135 20.566612
v 2.1216906 2.9161896 -3.4595501
v 2.1240738 17.243618 -28.255196
v 2.1242417 21.15028 21.442328
v 2.1249278 19.388535 18.838849
v 2.1250775 24.809213 12.899266
v 2.1258183 28.873688 26.632647
v 2.1272161 29.660963 26.444546
v 2.1283913 30.893124 22.57257
v 2.1289679 31.450233 -18.865473
v 2.1297344 29.567336 14.338448
v 2.1301687 34.075102 14.326412
v 2.1306176 29.020397 -21.788845
v 2.1317161 7.0159999 14.908294
v 2.1322197 2.3740508 13.693577
v 2.1364095 29.64689 -14.844869
v 2.1372015 24.337384 26.216825
v 2.1377197 25.689542 25.924762
v 2.1387014 15.968649 19.010815
v 2.1396102 9.4352383 8.5978747
v 2.1405591 28.562791 14.31101
v 2.1412598 10.687422 18.947264
v 2.1443656 30.388355 -15.574172
v 2.145559 5.7004906 10.286416
v 2.1460116 29.351725 17.012419
v 2.1469021 20.210236 13.79373
v 2.1474057 12.347903 24.298823
v 2.1483181 5.4682458 10.835305
v 2.1499422 18.527336 25.009912
v 2.15234 24.491431 12.64917
v 2.1523801 12.919313 24.507675
v 2.1558181 5.6384364 12.810424
v 2.1567597 31.173188 -19.729376
v 2.1569239 2.5600857 19.515533
v 2.1574969 28.182712 19.890326
v 2.1575662 13.760252 24.811234
v 2.1579312 5.7184006 -7.2465026
v 2.1581465 21.671289 12.143711
v 2.1586283 31.322092 -16.511337
v 2.1608983 31.246486 -16.313499
v 2.162975 1.8668533 2.7966595
v 2.1641063 31.303968 -19.52366
v 2.1671574 20.128611 24.941449
v 2.1694676 17.723785 18.267274
v 2.1697705 29.314086 -1.7608943
v 2.173442 30.812519 -15.856914
v 2.1739895 31.141108 -4.6695913
v 2.174088 29.260782 -12.710301
v 2.175015 20.539449 24.952598
v 2.1805259 6.2896364 23.179171
v 2.1805953 28.159581 26.416615
v 2.1808215 34.725969 -1.2846409
v 2.18215 21.19727 25.092316
v 2.1828434 33.050439 16.36818
v 2.184847 30.164722 -4.1691008
v 2.1874565 31.810925 -0.40754045
v 2.1874638 16.952961 18.341919
v 2.1886682 32.858269 16.772395
v 2.1917995 7.0813881 23.026789
v 2.1923725 6.255404 -12.520647
v 2.1935112 22.33071 11.929369
v 2.1943689 9.8274276 8.8417048
v 2.1971681 29.105708 17.552659
v 2.1981316 29.746462 14.500567
v 2.2008944 5.9420671 23.203364
v 2.2014856 19.213333 18.593931
v 2.2020768 24.398198 20.631181
v 2.2022192 27.249107 26.277018
v 2.2064746 8.9323136 23.098559
v 2.2071936 29.989331 14.778211
v 2.210106 9.0499705 -24.500862
v 2.2116972 2.8009278 -2.9924536
v 2.2140877 2.7152916 -2.7143628
v 2.2192227 20.936405 25.006886
v 2.2197555 21.924804 12.057065
v 2.2212081 5.2011526 -6.2128834
v 2.2219745 2.1437717 1.1661565
v 2.2219964 29.476581 -1.5302794
v 2.2228175 20.199733 20.387019
v 2.2242518 4.9437304 -19.583208
v 2.2244416 29.868563 -3.9858104
v 2.2252153 30.286056 -0.82635088
v 2.2252591 1.7965865 3.2661265
v 2.2282153 11.611373 19.768009
v 2.2291022 22.883144 20.911044
v 2.2296751 30.979125 -4.4695692
v 2.2298321 29.676058 -1.3030112
v 2.2312992 30.293638 -7.8328007
v 2.2318503 10.796779 9.1201332
v 2.2342444 29.466111 -12.031912
v 2.2369378 5.9556008 10.046848
v 2.2373247 5.7689718 -14.040628
v 2.2411276 25.289526 13.410689
v 2.2443575 22.080265 12.033766
v 2.2449524 31.381471 -19.3515
v 2.2470692 27.24984 20.475259
v 2.2475217 29.620792 -3.7763668
v 2.2477516 29.979533 15.110194
v 2.2503027 19.866027 13.937674
v 2.2507261 2.5897507 -2.2750963
v 2.2522187 14.797 11.491873
v 2.2707843 5.574207 -16.286199
v 2.2708025 10.258596 23.500077
v 2.2708792 20.550997 20.651652
v 2.2709193 29.333174 -14.22308
v 2.2719814 10.182251 9.0394806
v 2.2732368 5.479351 -16.930618
v 2.2765032 5.8268318 -21.641927
v 2.2797915 2.9832337 22.170588
v 2.2808572 21.423269 25.205479
v 2.28212 29.791695 15.791024
v 2.2821382 22.295068 20.959996
v 2.2825251 29.889738 -1.1119307
v 2.2848681 29.384618 -3.4624898
v 2.2870031 2.4286544 -1.698404
v 2.2896162 9.8001496 17.89693
v 2.2905578 29.87487 15.447855
v 2.2908243 30.671383 -6.402276
v 2.2923973 30.817871 -5.9898012
v 2.2926418 18.848145 13.967294
v 2.2954739 18.114369 13.977436
v 2.2955724 15.379898 19.305864
v 2.2956016 29.4562 26.510162
v 2.2958352 6.6091712 9.5102103
v 2.297795 28.841417 18.242679
v 2.3012439 12.085588 20.101397
v 2.3019008 22.658993 12.000934
v 2.3033826 31.403883 -18.547191
v 2.3040468 21.93215 25.548528
v 2.3041599 21.658901 12.44527
v 2.3041855 7.3997851 15.004534
v 2.3081015 14.429746 -27.446465
v 2.3106088 30.816224 -0.6226646
v 2.3120285 5.86494 -13.655027
v 2.3148898 28.996249 26.60014
v 2.3155723 32.38166 18.087308
v 2.3167949 31.163244 -4.8112343
v 2.316908 30.200679 -8.344656
v 2.317262 29.250819 -3.1707203
v 2.3182073 27.508003 14.225978
v 2.3188569 15.027237 11.833264
v 2.3206196 7.8298491 9.0318347
v 2.3211342 8.0507141 22.954779
v 2.3215175 5.9395731 -7.7564948
v 2.3282072 12.539829 20.2611
v 2.3286415 31.326017 -16.711179
v 2.3315685 31.418011 -19.135161
v 2.3323458 6.08794 -8.1599367
v 2.3412107 14.798 19.757188
v 2.3450611 13.243157 20.33972
v 2.3451851 5.5477547 -21.325415
v 2.3457472 20.788902 20.685433
v 2.3474625 6.3761667 9.7243326
v 2.3478712 26.030295 -24.558025
v 2.3490391 29.926322 -15.132453
v 2.349061 27.677347 20.173094
v 2.3495647 2.4626751 18.614128
v 2.3504369 14.540063 20.003967
v 2.3509369 19.598833 -27.981446
v 2.3528238 14.337493 20.144437
v 2.3532252 3.5656916 22.687146
v 2.3574734 23.012941 12.039916
v 2.3575646 5.0153092 -18.532649
v 2.3589259 6.5343387 -22.375034
v 2.3607033 29.225766 26.566403
v 2.3611704 24.474118 26.174172
v 2.3619149 6.4683251 -10.756105
v 2.3619405 26.507938 26.005947
v 2.3634332 3.8904882 -4.4474927
v 2.3658419 28.581417 18.976385
v 2.3672543 30.146667 -9.3997039
v 2.3676667 3.8372048 22.760127
v 2.3680244 16.656101 18.458761
v 2.3705244 29.45064 16.266118
v 2.3705791 13.02692 9.5375897
v 2.372028 29.185177 -2.9055528
v 2.3727397 27.918317 19.977526
v 2.3729367 3.3702205 22.583052
v 2.3739075 6.1185283 -12.931774
v 2.3763564 13.139566 -26.755246
v 2.3767177 15.054497 19.491836
v 2.3769696 3.1676583 22.415871
v 2.3773747 5.5393423 11.59085
v 2.3777104 33.423762 15.626835
v 2.3779622 19.153823 -28.151085
v 2.378152 28.403849 19.341152
v 2.3793016 29.767261 -11.118898
v 2.3796374 23.905867 12.344322
v 2.3797031 10.982512 23.72794
v 2.3800243 35.954327 2.2512516
v 2.3843491 10.982592 18.974392
v 2.3844877 22.175345 25.689735
v 2.3855644 17.408523 13.962933
v 2.3856556 9.4640122 -24.812754
v 2.3867541 30.892836 22.13976
v 2.3868709 2.2440208 10.463046
v 2.389995 23.472537 12.146805
v 2.3923745 5.6064221 12.305352
v 2.3945533 14.022655 20.233779
v 2.3955424 31.800869 19.359743
v 2.3970497 6.4721376 13.701034
v 2.4001081 2.1021515 6.8338126
v 2.400911 2.1977666 0.08233691
v 2.4030679 29.165348 -2.6333634
v 2.4051664 2.2938525 12.960729
v 2.4057832 7.501735 9.2707159
v 2.4067978 21.55039 12.89054
v 2.4075569 31.476141 20.021095
v 2.4077029 2.4052522 17.038338
v 2.415243 17.398762 25.141031
v 2.4168853 29.971221 -10.418785
v 2.4174108 26.717193 14.039918
v 2.4180933 3.1184534 -3.534732
v 2.4181188 26.632735 20.503576
v 2.4193889 29.200584 -2.2692369
v 2.4204145 8.4223926 15.934311
v 2.4209181 7.5133973 22.886046
v 2.4213853 10.372126 9.2596722
v 2.4232319 22.627137 25.918612
v 2.4235568 11.997662 -26.139244
v 2.4235787 3.3585701 -3.8659975
v 2.4258195 30.984235 21.484572
v 2.4265239 5.8935101 12.850241
v 2.426794 31.29222 -0.5101345
v 2.4294691 25.02198 -25.482147
v 2.4312209 21.22207 20.689911
v 2.4317574 18.131634 25.011718
v 2.4321516 23.433023 26.135443
v 2.4362939 2.9527249 -3.1970121
v 2.4375202 22.121137 20.685433
v 2.4392939 17.021598 13.873054
v 2.4396369 29.274995 -2.0090565
v 2.4407902 29.071234 -12.964427
v 2.4412975 29.15273 16.760344
v 2.4414289 5.5858128 11.987686
v 2.4420639 4.7168454 22.873663
v 2.4422135 32.642898 17.213012
v 2.4439325 21.273007 13.476302
v 2.444323 13.955957 10.302197
v 2.444907 2.9224131 21.886321
v 2.4467208 23.924369 26.19353
v 2.4481259 20.733074 13.873441
v 2.4483193 30.733607 -4.2942421
v 2.4486186 26.225258 20.510846
v 2.4493449 11.011563 9.3312227
v 2.4497938 29.276065 14.834988
v 2.4510967 31.041136 -15.963204
v 2.4546477 21.965479 12.368541
v 2.4554872 8.3482992 -24.030832
v 2.4559725 25.821543 -24.799271
v 2.4560054 13.54063 9.9107399
v 2.4567207 4.1844027 -4.7467768
v 2.457936 18.709329 24.959503
v 2.4625491 29.060125 14.784328
v 2.4653009 16.382278 13.489816
v 2.466717 17.777605 -28.359678
v 2.4670637 28.220593 14.619592
v 2.4686695 22.645798 20.592218
v 2.468779 28.188035 19.599649
v 2.4691841 35.545763 -0.49295398
v 2.4694323 1.9877966 5.2046325
v 2.4705418 29.125374 -13.774477
v 2.4709396 20.068782 19.9503
v 2.4725162 5.8090847 23.047435
v 2.4760016 22.710893 -26.400979
v 2.4767789 17.368178 18.131428
v 2.4794395 19.56365 24.977729
v 2.4796986 2.3878308 15.872461
v 2.4804723 29.432441 -14.498521
v 2.4813738 24.161275 12.610119
v 2.4837205 2.7719316 20.846595
v 2.4840964 20.412406 -27.654965
v 2.4857643 20.253341 24.939514
v 2.4889285 25.008859 26.028184
v 2.4900818 20.423984 20.263027
v 2.4907095 16.603229 -28.384938
v 2.4922752 4.9348145 -20.090693
v 2.493392 24.255553 26.178271
v 2.4944321 34.285292 13.524951
v 2.4946365 11.519665 -25.915034
v 2.5018152 6.1356267 23.019227
v 2.5026838 28.55137 14.730653
v 2.5037422 10.059323 17.920649
v 2.5050378 28.863814 17.424105
v 2.5073626 23.265431 20.496029
v 2.5077094 29.457333 -1.6927544
v 2.5078298 35.969897 6.5548769
v 2.5112385 5.4514197 -6.6500404
v 2.5116327 5.3005651 -21.034385
v 2.5123626 2.639721 20.030234
v 2.515483 20.94504 24.972664
v 2.5165304 9.0310883 9.1927093
v 2.5170852 27.378111 26.187322
v 2.5175013 14.248672 10.719095
v 2.5180925 7.0912502 14.265584
v 2.5202129 36.190002 4.1583637
v 2.5237968 8.6388201 -24.324238
v 2.5262713 20.453565 14.032476
v 2.527118 2.827517 -2.8481044
v 2.5289537 11.611246 19.412994
v 2.5292165 6.862857 9.6138664
v 2.5305778 20.626382 24.92469
v 2.5311435 2.3497198 15.18577
v 2.5322712 36.189074 4.6566114
v 2.5328332 17.131458 18.153501
v 2.5334318 12.918287 24.3748
v 2.5349135 22.443768 12.231152
v 2.5355084 2.3566996 -1.3874448
v 2.5363953 8.7327851 9.2068406
v 2.5384062 5.6352229 -7.0746756
v 2.5390814 26.990107 14.220296
v 2.5394828 30.217539 -4.0641783
v 2.5415303 30.518219 -20.59072
v 2.5457163 15.91739 -28.268154
v 2.5462017 6.1012967 10.369035
v 2.5466871 2.3360119 14.198628
v 2.5478149 6.5304884 9.8395726
v 2.5491397 18.63578 -28.307181
v 2.5493915 12.01291 19.695627
v 2.5512929 9.4907287 23.113303
v 2.5542455 31.076227 -5.0924144
v 2.5544973 6.2905898 10.093085
v 2.5555301 29.970641 25.765767
v 2.5560338 7.7251693 14.989435
v 2.5566871 8.2466805 9.2985661
v 2.5580994 29.267561 15.198507
v 2.5597199 19.907394 19.618857
v 2.5610045 29.73242 26.144658
v 2.5636542 27.419432 -23.287576
v 2.5642855 20.249465 20.060175
v 2.5702928 14.581926 24.835957
v 2.5709753 30.162959 -1.0097727
v 2.5729132 26.828535 -23.806615
v 2.5742453 26.197134 -24.516776
v 2.5749424 2.1659357 10.026936
v 2.5749752 24.76608 13.26149
v 2.5793986 2.7241884 -2.5925992
v 2.5825956 29.902778 -3.8590742
v 2.5840189 1.8230179 2.6279091
v 2.5846175 16.674207 13.782573
v 2.5849679 12.139432 24.044609
v 2.5880518 35.877675 0.91704722
v 2.5894897 9.342386 16.890478
v 2.5928473 16.829949 18.268284
v 2.5940262 2.4111052 17.843219
v 2.5949459 4.8057507 -18.826437
v 2.5951539 2.0585306 1.4931648
v 2.5962999 30.802534 -20.339549
v 2.5973802 29.770955 -21.295034
v 2.597851 34.84453 11.969055
v 2.5982196 14.547117 19.684393
v 2.5988801 30.387464 24.189291
v 2.6001977 33.677038 15.050946
v 2.6006539 28.800342 26.466203
v 2.602548 6.9936662 22.822437
v 2.6067013 6.2210343 -8.7227095
v 2.6072049 5.996543 -22.02135
v 2.6075334 30.021701 -9.8876598
v 2.6086538 1.7638988 3.0460042
v 2.6095333 26.161004 25.902616
v 2.6105041 20.716454 20.243484
v 2.6107085 5.9183255 12.589857
v 2.6108034 5.9974982 10.776733
v 2.6116209 27.981418 14.728751
v 2.6132778 6.2676799 -11.780135
v 2.6144348 7.9948779 -23.755368
v 2.6145005 12.699273 9.5751769
v 2.6185807 29.228711 15.573569
v 2.6194968 15.981586 18.805353
v 2.6203362 16.319222 -28.409777
v 2.6213143 28.278582 -22.643692
v 2.6218325 21.115303 20.2776
v 2.6229931 17.095236 -28.483397
v 2.6230259 14.143269 24.661334
v 2.6248434 10.027269 -25.18882
v 2.6262266 30.934456 -4.3350228
v 2.6268909 29.64049 -3.5973592
v 2.6318215 10.498997 9.5062761
v 2.6332485 7.5196062 -23.3076
v 2.6340112 2.2201031 11.148357
v 2.6346426 10.830375 -25.627303
v 2.6360149 1.9781143 7.9118293
v 2.6373251 2.4702498 18.935297
v 2.6379127 29.350781 -3.0927301
v 2.6398944 9.060047 22.988706
v 2.6401134 26.47667 25.932568
v 2.6404674 31.161792 20.572105
v 2.6417958 29.019302 26.473341
v 2.6419199 15.19031 19.202142
v 2.6430623 12.341612 19.76798
v 2.6438469 31.253441 -17.902481
v 2.6472411 2.2860707 -0.9452021
v 2.6484162 36.117103 3.3518685
v 2.648752 6.1154772 12.842938
v 2.6494673 21.651814 20.19217
v 2.6502082 2.2594422 12.020212
v 2.6503286 9.0116049 16.419968
v 2.6512666 25.899693 20.280436
v 2.6516096 21.199273 25.019915
v 2.6517009 5.36706 -15.17666
v 2.6558724 2.5350084 -2.1125849
v 2.6564235 14.802268 19.438253
v 2.6582045 21.443627 25.140068
v 2.6585548 30.195772 25.072024
v 2.6593067 34.968876 -1.5440494
v 2.6616351 28.961421 -13.231459
v 2.6654964 29.462563 -3.3078287
v 2.6662154 22.305843 20.258086
v 2.667365 28.443986 18.728949
v 2.6686496 34.765939 -1.5944833
v 2.6701204 9.3758574 9.5168015
v 2.6709635 17.73214 14.136045
v 2.6725073 22.947739 12.271483
v 2.6729233 29.638273 -11.049559
v 2.6730292 30.691006 23.006187
v 2.6733941 35.361325 -1.1379706
v 2.674551 5.0532806 22.812452
v 2.6748978 1.7479045 3.6595065
v 2.6777846 15.741641 25.110203
v 2.6794452 19.406988 18.546443
v 2.6804817 8.5268534 15.726915
v 2.6822225 22.698406 12.312523
v 2.6833174 30.062562 25.483149
v 2.683697 5.3068552 -16.297897
v 2.6847079 5.6778412 -14.041095
v 2.6886385 31.365239 -18.895387
v 2.6891677 5.8707466 12.203685
v 2.6925983 19.722737 14.228734
v 2.6930947 22.432915 12.393982
v 2.6932297 5.2349534 -16.812492
v 2.6954487 22.887706 20.284359
v 2.6961896 28.971067 -13.436675
v 2.6974998 21.355468 -27.211313
v 2.699091 23.349538 12.340957
v 2.7002297 35.152995 -1.4367054
v 2.7004596 24.775973 -25.803034
v 2.7021202 29.231583 -21.836061
v 2.7081968 30.987483 21.108217
v 2.708653 30.623813 -0.80186751
v 2.7108026 26.653688 20.22809
v 2.7117442 27.514252 14.623701
v 2.7120982 19.586947 18.783879
v 2.7123865 28.195386 19.208554
v 2.7158317 28.84401 16.349464
v 2.7160142 30.890581 21.556462
v 2.7161602 4.5749287 -5.1359396
v 2.7179449 7.4966538 14.365072
v 2.7201894 22.185345 12.582904
v 2.7212623 27.972969 19.497406
v 2.7279375 29.82714 -1.3496422
v 2.7301053 29.30474 -2.7473242
v 2.7333425 27.737434 19.694696
v 2.7336674 23.176742 -26.330357
v 2.7338863 24.010084 26.084742
v 2.7352002 36.110795 5.3993973
v 2.7355177 27.405731 19.916132
v 2.7363498 17.228443 14.098633
v 2.7383315 5.9178538 11.517533
v 2.7462658 11.552092 9.5757207
v 2.7479921 23.721134 12.563047
v 2.7497621 6.1492862 -12.534176
v 2.751284 29.30865 -2.394557
v 2.7538168 24.534919 26.045159
v 2.7562694 2.4006856 -1.6772673
v 2.7565686 25.421012 20.042157
v 2.7567876 5.8889827 11.911399
v 2.7574226 4.4735336 22.704839
v 2.7579993 29.17554 -14.092311
v 2.7629189 6.149153 12.627214
v 2.7631489 5.6984305 22.815948
v 2.7662145 28.61342 17.149768
v 2.7668131 6.2393028 22.797452
v 2.7680831 13.147912 9.8425616
v 2.7693386 17.62498 24.889314
v 2.7695466 3.2948699 -3.6047332
v 2.7700174 28.680847 -22.3575
v 2.7714627 29.779442 25.97959
v 2.7736305 14.073453 -27.4569
v 2.7739918 34.304429 -1.4530647
v 2.7753714 28.040788 15.012877
v 2.7755174 5.9652649 -13.229246
v 2.7769991 21.185681 13.922408
v 2.7771013 18.406393 24.837658
v 2.7788568 28.667427 16.683827
v 2.7789772 29.403075 -2.0497113
v 2.7795648 21.45206 13.715939
v 2.7797984 24.895228 25.993853
v 2.779886 34.019281 14.15865
v 2.7802436 26.972051 20.058441
v 2.7814078 5.4025907 -14.777601
v 2.7821524 1.9959325 5.6192714
v 2.7829881 13.681278 10.193128
v 2.784218 19.379608 24.870632
v 2.7844224 2.1652687 0.24696147
v 2.7861085 4.9512258 -17.764784
v 2.7867691 11.90441 -26.280432
v 2.7885173 25.256224 25.943787
v 2.7890611 26.249443 20.17721
v 2.7902764 28.695449 15.619091
v 2.7904662 13.505655 10.059972
v 2.7913786 4.650741 -19.236494
v 2.7918165 25.525057 25.917342
v 2.7924807 2.8943777 21.53478
v 2.7953019 35.727888 -0.15556441
v 2.7954077 2.2138149 11.462001
v 2.7960355 27.168615 -23.604044
v 2.7979004 15.37689 -28.167977
v 2.7986887 30.173659 -15.219751
v 2.8005464 21.683555 13.469857
v 2.8010135 29.220253 -11.839858
v 2.8014916 15.15483 24.858296
v 2.802477 17.664301 17.944637
v 2.8038894 31.053145 -4.4001245
v 2.8067945 35.5349 -0.81367398
v 2.8077762 8.9971602 -24.712954
v 2.8098054 22.003383 -26.919353
v 2.8098638 23.071189 25.911685
v 2.813955 24.076076 12.921044
v 2.817382 22.081614 12.838128
v 2.818517 29.442074 26.265759
v 2.8207287 2.7420231 20.579809
v 2.820955 2.9958951 -3.0726044
v 2.825517 28.476401 15.410939
v 2.8258308 13.944364 10.484443
v 2.832495 22.426865 12.607827
v 2.8332651 12.054484 19.410691
v 2.8340899 29.810998 -10.330919
v 2.8364913 28.156276 15.21805
v 2.8374694 7.9457159 14.861126
v 2.8460934 29.537172 -1.828423
v 2.8465715 27.150938 14.550089
v 2.8483233 18.939895 18.142326
v 2.8537065 18.231099 -28.50746
v 2.8565459 31.015912 -20.219583
v 2.8586335 5.1999774 -15.897123
v 2.8601006 19.0217 -28.363505
v 2.8607904 28.550461 16.146678
v 2.8622211 35.126761 10.899308
v 2.8622466 5.9186349 -7.7559583
v 2.8644838 32.836696 16.586692
v 2.8667794 31.431277 19.870297
v 2.8682028 2.8280589 -2.7604774
v 2.8694254 17.386273 17.905331
v 2.871283 29.994489 -9.3951565
v 2.873991 28.257555 26.222931
v 2.8759582 3.6309392 22.517246
v 2.8759947 29.715873 -1.5917771
v 2.8763706 27.689669 14.941542
v 2.8791297 15.941775 13.118009
v 2.8803304 27.220724 26.042268
v 2.8810567 20.470007 24.783862
v 2.8813924 25.101789 13.753723
v 2.8833924 20.185357 14.315328
v 2.8868668 3.0665935 22.082458
v 2.8875238 6.4979367 12.900117
v 2.8882464 27.501472 19.59039
v 2.8911442 8.1867303 22.745653
v 2.8918887 17.112053 17.942648
v 2.8926478 13.301525 24.34007
v 2.8962974 14.2026 10.879987
v 2.8974215 20.773753 19.955391
v 2.8984434 12.779266 19.561708
v 2.9001952 18.653677 -28.463241
v 2.9014653 2.6887079 -2.5142421
v 2.9021368 35.9557 1.3763519
v 2.9031696 24.574052 13.403273
v 2.9045054 16.666276 18.180734
v 2.9050163 35.991243 2.3437746
v 2.9054652 6.2045358 12.456321
v 2.9060492 20.084199 19.597744
v 2.9118082 13.183292 19.568573
v 2.912436 7.1803261 10.011841
v 2.91706 10.912416 9.7433069
v 2.9176184 18.453762 17.962072
v 2.9177279 6.9213091 10.143625
v 2.9195454 20.473139 19.865209
v 2.9215892 10.673927 23.351389
v 2.9235381 30.22498 -3.8661617
v 2.9244286 12.363183 19.443078
v 2.9244724 12.084465 9.7336866
v 2.9270161 9.1520436 16.21232
v 2.9277972 21.590976 19.879315
v 2.9282315 33.739844 -1.0614001
v 2.9298008 13.830443 19.48207
v 2.9321 12.948077 24.206115
v 2.9322752 15.66817 18.738978
v 2.9325015 27.710341 19.413793
v 2.9349905 16.126353 18.496151
v 2.9363482 3.5333953 -3.851379
v 2.939527 6.6459008 10.471465
v 2.9427167 19.224975 18.259354
v 2.9464503 28.118888 15.454475
v 2.9467386 7.5310578 9.9926881
v 2.9480342 30.906893 -4.1863635
v 2.9501656 16.636046 24.946357
v 2.9502203 1.910915 8.1461266
v 2.9506035 4.9619502 -17.221373
v 2.9550123 29.925282 25.713501
v 2.9587495 30.640962 -4.0422625
v 2.9597823 24.389984 -26.117423
v 2.9620596 14.613958 19.189704
v 2.9629502 30.310436 -6.7295671
v 2.9635815 3.9282625 22.558322
v 2.9638881 29.661326 -3.3528083
v 2.9644465 11.137566 -25.883275
v 2.9661107 22.828725 12.636301
v 2.9670122 30.53737 -6.1190922
v 2.9671873 23.489849 25.917174
v 2.9690413 22.716373 -26.614057
v 2.9735742 9.6203636 16.775435
v 2.9739391 20.269501 19.718298
v 2.9749573 29.943623 -3.6430796
v 2.9763989 25.503227 13.988039
v 2.978596 28.169601 18.443955
v 2.9794172 9.7947983 -25.188895
v 2.9795084 23.220589 19.954183
v 2.980304 23.502932 12.767884
v 2.9805449 14.989203 19.0126
v 2.9812456 20.737396 24.772731
v 2.9820887 14.976614 12.048854
v 2.9842967 8.2001243 9.9579001
v 2.9862492 7.9167736 14.539315
v 2.9880448 34.495712 12.685987
v 2.988158 31.379628 -0.63491267
v 2.9889572 22.682756 19.952439
v 2.9889755 20.643875 14.306364
v 2.9890923 22.079776 13.165633
v 2.9893769 22.37921 12.84561
v 2.9896069 14.627237 11.642762
v 2.9903623 34.562109 -1.7267997
v 2.9905813 35.306043 10.185712
v 2.990928 28.1988 15.778108
v 2.9911579 7.377955 13.736395
v 2.993647 31.100958 -15.930292
v 2.994636 35.730669 8.4006355
v 2.9957272 31.088488 -4.5071492
v 2.9968075 34.776968 -1.7669727
v 2.9996907 27.933048 18.975917
v 3.0019352 13.628844 -27.353352
v 3.0034717 30.492821 23.537066
v 3.004125 14.300702 19.259287
v 3.0045702 2.5164958 19.532095
v 3.0049388 19.783775 19.008782
v 3.0050483 6.3888842 -10.685429
v 3.0058695 4.6345496 -19.912194
v 3.006271 33.396357 15.490253
v 3.0087417 29.515625 -2.9865229
v 3.0088658 26.531037 14.344941
v 3.0114132 35.626153 8.9740395
v 3.0139643 2.2011635 13.064564
v 3.0172782 8.7511317 9.9906589
v 3.0182855 7.8256712 -23.812501
v 3.0193147 31.367748 -19.2152
v 3.0198657 15.625521 12.67194
v 3.0202599 10.762437 18.133019
v 3.0210409 33.21943 -0.79409932
v 3.0240336 20.948701 14.234066
v 3.0253183 6.4003088 -10.157347
v 3.0253839 23.915178 13.061313
v 3.027508 32.542074 -0.59886187
v 3.0326321 28.196053 16.998061
v 3.0328656 34.96581 -1.7313909
v 3.0342853 25.971953 14.159431
v 3.0351211 35.167852 -1.5734999
v 3.0384714 14.067523 24.405501
v 3.0400043 30.050584 -7.5809798
v 3.0410335 13.626071 10.376043
v 3.0419385 9.1621931 10.047877
v 3.045267 26.720965 19.806571
v 3.0496392 6.4261462 12.468496
v 3.0497998 27.13408 19.602974
v 3.0498326 28.146081 16.251779
v 3.0499896 2.2569541 -1.1466566
v 3.0560114 30.680816 22.73373
v 3.0575881 31.844638 -0.58229996
v 3.0579421 10.080012 10.002918
v 3.0584457 25.753356 25.881109
v 3.0588362 1.977367 6.0860267
v 3.0589165 9.8600578 10.037527
v 3.0594932 1.9693889 6.7084596
v 3.0616355 3.9465945 -4.2771255
v 3.0622961 11.659773 9.8275654
v 3.066807 26.241033 19.838881
v 3.0669384 5.3480976 -6.2051097
v 3.0704639 22.57335 12.856822
v 3.0711646 20.719 -27.735169
v 3.071285 35.364821 -1.3119619
v 3.0723252 18.68068 14.369718
v 3.0737704 5.0995138 -5.7661334
v 3.074212 29.859082 -14.914712
v 3.0742303 5.8295434 -22.128331
v 3.0767923 24.087406 25.889835
v 3.0773507 29.523128 -2.2577461
v 3.0776463 14.036097 10.871845
v 3.0781864 12.523705 9.9431922
v 3.0808287 5.2341532 -15.020317
v 3.0847959 12.48095 -26.843847
v 3.085398 25.351343 19.635164
v 3.0862448 19.30063 -28.361717
v 3.0864309 26.774586 14.544443
v 3.0870258 31.129097 -17.495668
v 3.088179 30.999702 20.808059
v 3.0883615 7.6304502 13.913973
v 3.0890039 29.49576 -2.5957013
v 3.0895659 33.709335 14.788222
v 3.0908433 2.9963377 21.863759
v 3.0924016 23.168281 12.805906
v 3.0927082 16.749091 14.150716
v 3.0930622 17.630825 14.377747
v 3.0932301 2.3508384 16.163773
v 3.0952337 34.02238 -1.3681658
v 3.0955476 5.836917 -7.5086665
v 3.0967556 31.137301 20.412847
v 3.0971863 35.569509 -0.84889449
v 3.0980804 8.9788762 15.667536
v 3.0994673 6.4882096 11.231817
v 3.101084 27.776832 -23.228459
v 3.10273 9.5604727 22.86609
v 3.1037373 17.160032 14.31401
v 3.104449 13.158173 10.156566
v 3.1047592 30.778881 -15.539183
v 3.1063614 25.555566 -25.385795
v 3.107938 34.298877 13.187264
v 3.1083577 7.013406 -23.094322
v 3.1089416 6.3086116 12.026701
v 3.1132299 21.386389 14.054509
v 3.1164489 16.065504 13.519535
v 3.1168321 21.183624 -27.501707
v 3.1170146 1.8946578 1.6182148
v 3.1174124 6.7859872 -22.914652
v 3.1175584 29.374872 -14.439061
v 3.1189927 6.3455219 11.661627
v 3.1213868 14.670163 -27.906785
v 3.1228722 31.805084 19.159292
v 3.1236058 27.327079 19.366038
v 3.1238904 35.841885 7.445344
v 3.125124 28.75758 -13.112661
v 3.1261386 25.301831 25.855474
v 3.1268649 34.839723 11.719302
v 3.1277919 31.218647 -20.035529
v 3.1285437 2.4347145 -2.0136222
v 3.1293356 17.69846 24.678725
v 3.1302517 35.898076 0.58144413
v 3.1330291 28.766901 -12.71934
v 3.133529 15.004584 24.574627
v 3.1352516 32.890404 -0.70273876
v 3.1358064 29.937935 -8.3115523
v 3.1382115 7.1615225 13.261369
v 3.1385947 29.988991 -21.320756
v 3.1388794 11.356035 18.63796
v 3.1398794 1.6746925 3.6924223
v 3.1411677 13.40676 10.36047
v 3.144445 5.1220328 -15.291322
v 3.1445728 7.2632287 10.442998
v 3.1459596 28.87776 -13.624625
v 3.1460143 9.4388359 16.239849
v 3.1461786 32.184344 -0.59159551
v 3.146237 27.157811 14.883798
v 3.146445 21.839419 25.228643
v 3.1478574 18.81634 -28.576038
v 3.1514121 5.3570683 -14.721598
v 3.1519449 36.149154 4.2453812
v 3.1532807 27.577192 15.318133
v 3.1540909 35.226574 10.459151
v 3.1544851 29.790856 -1.7713723
v 3.1572807 21.860245 13.701424
v 3.1588719 1.8988238 8.6473488
v 3.1617332 7.9135628 14.294875
v 3.1654996 30.383588 -1.1629047
v 3.1656456 4.7427376 -17.63169
v 3.1668864 29.658071 -2.034799
v 3.1672514 25.016743 25.825146
v 3.1688244 24.651103 19.507238
v 3.1694485 17.519625 17.678008
v 3.1699703 4.9820367 -21.047287
v 3.1711528 28.599174 26.178742
v 3.1722915 16.91044 17.796825
v 3.1740251 30.940478 -15.664459
v 3.1766126 26.771915 25.930765
v 3.1770652 2.2428913 13.791354
v 3.1775615 19.312057 14.463239
v 3.1810031 17.197478 17.687191
v 3.189087 27.913087 26.085195
v 3.193295 7.3317455 -23.424116
v 3.194149 14.496052 24.388705
v 3.1951417 2.0767795 10.798911
v 3.196076 28.973803 26.202497
v 3.1969957 27.958207 17.670968
v 3.1977584 35.757584 -0.18821925
v 3.1980468 31.361714 -19.692284
v 3.1986052 36.106976 4.9943569
v 3.2009555 24.361198 13.536896
v 3.2038277 1.8675376 5.0051086
v 3.2038788 28.795313 -13.409594
v 3.2041161 1.734963 2.2691365
v 3.2042073 6.9782649 12.952602
v 3.2044336 6.0614539 -8.2707771
v 3.2061708 13.41345 19.241068
v 3.2094481 29.199908 -11.247692
v 3.2102547 18.270708 17.766964
v 3.2119372 30.882312 -4.0102956
v 3.213543 21.531745 19.676846
v 3.2139335 5.8395059 22.549366
v 3.2162035 16.433307 18.051494
v 3.217667 36.09283 3.3350383
v 3.2188568 2.7497503 -2.6690584
v 3.2194334 29.553632 26.026502
v 3.2200429 25.034959 19.441997
v 3.2215137 30.194616 -6.8429931
v 3.2217692 12.917021 19.267999
v 3.2219079 12.563696 19.241689
v 3.2231305 2.5869195 -2.4034401
v 3.2268531 31.031983 -4.1947466
v 3.2277436 29.776272 25.859813
v 3.2291158 8.1428849 14.607497
v 3.2307545 27.831389 18.220978
v 3.2309553 4.9732868 -15.774425
v 3.234291 6.8861753 22.496914
v 3.234583 30.162598 -1.4059611
v 3.2395245 3.2244498 -3.3416806
v 3.2406304 31.122411 -16.039422
v 3.2460829 2.0667029 0.39266101
v 3.2473785 29.230072 26.150953
v 3.2488529 4.8883513 -16.238256
v 3.2548675 4.6912234 22.50279
v 3.2550755 23.382823 -26.509358
v 3.256258 18.749676 17.857295
v 3.2580755 21.145286 19.669174
v 3.2608638 20.793095 19.66974
v 3.2613674 1.919789 5.7430003
v 3.2622178 16.291119 13.920152
v 3.2639294 29.189642 -22.084281
v 3.2647104 2.3397162 17.324113
v 3.2677907 7.029686 10.909611
v 3.2683455 29.995252 25.533364
v 3.2703308 32.196413 18.261274
v 3.2730206 16.039363 24.757074
v 3.2757395 7.7494063 13.725844
v 3.2763162 6.2639026 -9.3058251
v 3.2790351 24.621388 25.766
v 3.2795132 30.189123 -3.5464125
v 3.2802979 6.6855829 12.453796
v 3.2803308 4.6036374 -18.139535
v 3.2804512 22.920192 -26.683123
v 3.2833636 30.841103 -0.95115095
v 3.2862285 5.1388712 -21.451375
v 3.286473 7.7864827 10.510844
v 3.2883854 31.334728 19.958876
v 3.2883891 29.896928 25.693081
v 3.2907029 28.645873 -22.557539
v 3.2925971 4.4346598 -19.675405
v 3.2929 19.076135 17.988352
v 3.2946664 29.902235 -3.2327527
v 3.2969766 9.9169958 16.747917
v 3.2976189 18.341198 24.541091
v 3.2996664 22.661698 19.679474
v 3.3008744 21.983131 19.650963
v 3.3011992 27.307001 18.977987
v 3.3019802 24.816164 13.903554
v 3.302586 5.6007775 -6.7396309
v 3.3038561 30.688907 -3.810779
v 3.307378 29.034129 -13.98286
v 3.3076225 7.2818636 10.783229
v 3.3078196 20.954919 24.710359
v 3.3090933 25.176076 14.090622
v 3.3092831 19.433818 18.269171
v 3.3106845 26.534218 14.650387
v 3.312367 31.215293 -0.80846052
v 3.3129582 34.560321 -1.8373627
v 3.313586 1.9155764 6.7210069
v 3.3139144 22.246734 13.497298
v 3.3139436 6.0242225 -12.874255
v 3.3154728 19.635495 18.546224
v 3.3162392 30.352353 23.924654
v 3.3189399 34.773715 -1.849879
v 3.3195567 10.276014 17.228833
v 3.3221589 35.440759 9.6458807
v 3.3236078 27.490223 18.631705
v 3.3254946 26.803377 19.295214
v 3.3261406 2.3873299 18.012199
v 3.3273888 9.1664221 10.404247
v 3.3292756 31.306709 -19.915238
v 3.3294179 23.770771 19.452731
v 3.3297975 13.405917 10.646679
v 3.3360967 34.973584 -1.7774854
v 3.3364836 10.521049 17.542787
v 3.3369544 26.483721 19.389629
v 3.3379179 23.165205 19.587135
v 3.3379325 2.268194 -1.6083481
v 3.3399215 16.03339 -28.664916
v 3.3439908 31.552812 -0.72500865
v 3.3464032 17.613182 -28.954587
v 3.3493046 29.799434 -2.9304431
v 3.3549396 14.076844 -27.686066
v 3.3606002 8.3932815 10.473779
v 3.3606805 4.1110712 -4.4028526
v 3.3667826 12.730656 -27.149966
v 3.3671549 30.143231 25.092229
v 3.3692461 29.42149 26.046513
v 3.369768 6.1567374 -8.7548734
v 3.3698373 14.452502 11.711813
v 3.3700089 2.1770935 -1.0694949
v 3.3743446 25.549245 14.304295
v 3.3748446 35.387396 -1.325772
v 3.3753555 7.7529355 13.565779
v 3.3753884 29.50569 -14.56097
v 3.375903 6.290224 -22.660506
v 3.3764212 18.915256 24.50531
v 3.3786548 2.8439356 20.970076
v 3.3816584 4.3698994 -19.433932
v 3.382819 23.198135 13.240899
v 3.3865306 26.04335 25.859722
v 3.3870963 7.1970541 22.437017
v 3.3910087 32.00623 -0.68187397
v 3.3911182 27.519152 -23.555487
v 3.3931911 22.890285 13.284201
v 3.3937422 2.8975045 -2.9070072
v 3.3955999 34.28091 -1.7302139
v 3.3982349 29.802538 -2.2824028
v 3.3989429 29.771575 -2.6085151
v 3.3992568 25.567425 25.798402
v 3.4001655 26.125739 14.531341
v 3.4013663 4.4238643 -4.7991431
v 3.4015414 14.233852 11.483037
v 3.4016874 1.6369629 2.5684297
v 3.4081363 14.775766 12.094773
v 3.4102822 35.162819 -1.6297366
v 3.4131399 17.089949 -29.003817
v 3.4148698 11.953228 10.172044
v 3.4188187 6.959463 12.45915
v 3.422096 10.422003 23.05457
v 3.4242639 4.4512336 -18.577821
v 3.4259719 16.774216 14.422798
v 3.4282821 27.449694 16.162517
v 3.4302748 15.671969 24.582094
v 3.4307237 6.8552212 11.466439
v 3.4341616 9.9622983 16.52804
v 3.4359572 8.9257206 -24.959025
v 3.4367346 12.355905 10.300324
v 3.4374937 17.079708 14.586015
v 3.4381397 3.1705643 22.062823
v 3.4385995 30.987014 -15.731431
v 3.4391616 28.746414 -12.102448
v 3.4400813 1.8031202 7.6896523
v 3.4430374 25.490404 19.15512
v 3.4443221 29.920446 -2.0224524
v 3.4454462 8.355051 14.554895
v 3.4487856 10.113676 16.755636
v 3.4501104 5.6025645 -14.191182
v 3.4513075 6.850307 12.138481
v 3.4519644 17.483845 14.690624
v 3.4544826 12.766372 10.486399
v 3.4590884 11.887591 18.781025
v 3.4597709 30.744828 21.699895
v 3.4605373 29.829181 -8.7172296
v 3.4617891 18.186432 -28.960679
v 3.4641577 17.528117 17.377978
v 3.4642709 27.537902 17.410222
v 3.4650957 9.8339805 16.230619
v 3.470519 8.5101834 -24.70601
v 3.4726759 6.8162753 11.884045
v 3.4729241 12.233349 18.957699
v 3.4740737 31.093382 -16.177691
v 3.4741759 35.930609 2.2579833
v 3.474216 22.590418 13.519904
v 3.4754167 3.5844122 -3.7895784
v 3.4756759 16.423499 14.201924
v 3.4766832 26.481516 14.86448
v 3.4781357 30.549587 -5.6825519
v 3.478705 18.121013 14.699774
v 3.4808401 15.746012 13.017627
v 3.4818583 24.085694 19.199306
v 3.4828765 35.628615 -0.68925894
v 3.4902451 31.375704 -19.489592
v 3.4919093 26.888738 15.284904
v 3.4923874 18.695055 14.676288
v 3.4931429 13.749694 18.887944
v 3.4957597 31.035278 -4.3202602
v 3.4964713 17.223404 17.330493
v 3.4995114 17.007524 17.409343
v 3.5031428 27.417515 17.809675
v 3.5060077 6.227839 -11.284298
v 3.5095442 32.595778 -0.74600118
v 3.5096865 35.896386 0.72075686
v 3.5106975 19.604405 14.656223
v 3.5109019 29.384659 -10.448436
v 3.5115916 18.137111 17.492539
v 3.5127303 24.536177 -26.342486
v 3.5210405 23.986134 13.679453
v 3.5217448 22.602285 25.465098
v 3.523493 25.161976 -26.004189
v 3.5263433 10.885064 23.209288
v 3.5270222 33.874443 14.274427
v 3.530555 1.9373555 9.9060501
v 3.5320039 18.564965 17.594407
v 3.5336426 28.27704 26.054217
v 3.5344564 27.116705 -24.048156
v 3.5358761 30.214909 -1.6661706
v 3.5365476 27.331723 17.951236
v 3.5371097 27.066606 15.702999
v 3.5391206 27.14417 18.340868
v 3.5413177 24.043326 -26.489833
v 3.543241 21.061951 -27.772131
v 3.5432629 23.633437 13.565495
v 3.543741 12.591777 19.002111
v 3.5440001 7.269799 12.603557
v 3.5440585 21.960522 13.984389
v 3.545106 16.885336 24.572222
v 3.5463103 30.873913 -1.1127701
v 3.5467921 5.9399942 -13.239167
v 3.5469198 35.880846 6.8875457
v 3.5472008 28.618085 -12.524099
v 3.5474162 10.888993 17.715439
v 3.5486169 21.581516 14.199763
v 3.5524855 2.325439 15.975679
v 3.5532519 30.514441 -20.982493
v 3.5558759 28.914805 26.078877
v 3.5573869 17.599131 14.854659
v 3.5602445 9.5903575 15.627051
v 3.5663065 23.362091 25.650213
v 3.5681386 1.9917665 0.29237898
v 3.5696422 22.281429 13.819836
v 3.571989 20.530266 14.644486
v 3.5737408 9.9787977 16.296385
v 3.5739889 17.175985 14.800638
v 3.5747116 5.9914504 -7.9776079
v 3.5769743 26.996755 25.940751
v 3.578613 4.7226036 -16.081375
v 3.5790692 8.358728 14.356765
v 3.5796057 19.28342 14.723127
v 3.5800181 30.968565 -3.8083812
v 3.5804743 25.639834 18.9179
v 3.5813502 8.6158627 14.713014
v 3.5813867 26.362689 18.852667
v 3.5870144 24.583061 18.985844
v 3.588799 8.8344531 22.48037
v 3.5901311 31.034631 -4.0168466
v 3.5906275 29.675496 25.829701
v 3.591872 4.4452482 -17.723048
v 3.5927296 15.575771 12.883778
v 3.5930034 26.76954 18.592899
v 3.5940107 2.3023169 16.817085
v 3.5952515 4.3580464 -18.71969
v 3.5955471 19.008327 17.736344
v 3.5955617 24.414928 13.973535
v 3.5972187 31.643844 19.385498
v 3.5993573 18.213288 24.406369
v 3.5994997 9.8259112 15.867012
v 3.5995982 7.1681255 12.328439
v 3.5998865 13.02904 18.954947
v 3.6000289 20.013928 -28.237006
v 3.6040872 12.220823 -26.969147
v 3.6067076 24.809208 -26.273091
v 3.6069266 31.066802 -18.033199
v 3.6100434 5.8235681 -13.629771
v 3.6134193 30.478715 -1.4679423
v 3.6160287 34.564976 -1.864357
v 3.6165616 29.288389 -14.337756
v 3.617755 29.6827 -9.4414846
v 3.6231163 35.695512 8.6451152
v 3.6236856 18.029283 14.942268
v 3.6245761 13.797268 11.393877
v 3.62566 19.372303 17.991958
v 3.6272476 35.810646 0.10401009
v 3.6300907 26.977903 18.054575
v 3.6303169 7.8120792 13.031379
v 3.6308717 10.155873 16.528733
v 3.631649 35.787207 8.0856454
v 3.6353935 3.5772553 22.260182
v 3.6356381 19.018456 24.368154
v 3.6358461 2.3615427 -2.1938743
v 3.6373205 27.024166 16.164747
v 3.6408023 35.94286 6.1148805
v 3.6423606 32.493819 17.330526
v 3.6428533 25.031444 18.860663
v 3.6436088 14.230867 18.603041
v 3.6454628 17.360696 15.01007
v 3.6469993 21.637039 24.948263
v 3.6483752 12.991107 -27.387767
v 3.6532511 31.834149 18.997012
v 3.6533131 16.62273 14.557169
v 3.6554591 34.333304 -1.8001768
v 3.6581853 24.01059 18.988315
v 3.6592839 21.985053 25.123958
v 3.6606707 14.068758 11.660211
v 3.6617729 23.372341 -26.732689
v 3.6620977 19.61156 18.277602
v 3.6626524 12.508142 23.669762
v 3.6651488 5.0370572 -15.166559
v 3.6665283 10.02533 22.797138
v 3.6690757 34.744852 -1.8406674
v 3.6733129 19.920856 18.800711
v 3.6744918 12.070886 23.528639
v 3.6754224 35.282231 -1.420054
v 3.6758531 31.358157 -19.770841
v 3.6780136 25.580423 14.701022
v 3.6780465 26.431291 -24.876701
v 3.6795903 10.328135 16.764165
v 3.6804187 11.363674 18.030677
v 3.6828603 2.2248987 -1.9094898
v 3.6851304 30.921715 -3.6144996
v 3.6854515 7.2472882 12.020522
v 3.6856742 34.995284 -1.7211428
v 3.6879953 30.309474 -1.8274905
v 3.6904953 25.068541 14.450122
v 3.6929223 4.8147908 -15.601875
v 3.6935098 14.023546 -27.76173
v 3.6939296 14.310048 11.898446
v 3.6941157 35.145546 -1.5929961
v 3.6948748 17.583644 15.192613
v 3.6958493 4.0208411 22.310854
v 3.6964368 35.130637 10.641289
v 3.696696 23.411912 19.120777
v 3.7032543 12.983406 23.76228
v 3.7037142 17.621614 -29.162134
v 3.7039258 25.984926 15.003731
v 3.7054915 8.220293 10.94364
v 3.7065718 8.5528058 14.365017
v 3.7074513 25.597139 18.630329
v 3.7080134 6.1956121 -9.3020277
v 3.7135754 30.233871 -2.7191146
v 3.7141484 18.985706 14.895239
v 3.7145024 26.995937 16.834855
v 3.7172104 2.4753218 -2.4384727
v 3.7208928 16.815927 14.825097
v 3.7209366 5.1043441 -21.713539
v 3.7227286 11.709097 -26.698933
v 3.7248454 2.2454013 14.693989
v 3.7259038 12.527134 10.715284
v 3.7261884 8.0786664 -24.482925
v 3.7290059 30.74683 -3.3433485
v 3.7296117 25.05243 25.587757
v 3.7299329 8.1528611 13.325146
v 3.7303015 2.1102519 12.052018
v 3.7337869 17.521487 16.91796
v 3.7356518 2.5422738 19.651456
v 3.7367431 17.057502 16.974678
v 3.7369073 10.675242 17.241329
v 3.7372431 22.270628 19.356819
v 3.7383744 16.590923 17.379784
v 3.738546 18.520371 -29.054639
v 3.7386263 34.776156 11.736867
v 3.7392649 10.166288 16.212539
v 3.740119 18.695649 14.992636
v 3.7416408 19.849544 24.2586
v 3.743597 15.519507 -28.587327
v 3.7472576 2.0292507 -0.98583315
v 3.748659 26.770976 17.547232
v 3.7494364 16.758214 -29.118511
v 3.7515313 8.3763638 13.901196
v 3.75244 1.5274254 3.0606026
v 3.7527648 16.245725 14.237343
v 3.7530605 16.095714 17.72069
v 3.7530714 28.665708 -11.652299
v 3.7533707 17.291727 16.849424
v 3.7538305 29.542019 -9.7430296
v 3.7540641 2.0895166 -1.4729204
v 3.754232 9.818487 10.744346
v 3.755013 7.527681 11.419636
v 3.7554291 4.3450319 -20.410424
v 3.7556553 22.6966 13.922298
v 3.7560349 10.489032 10.562435
v 3.756075 11.925368 18.495374
v 3.7576955 11.039859 10.444232
v 3.7582173 5.2268285 -14.823603
v 3.7589619 9.3091253 10.852261
v 3.759564 7.6830739 11.285345
v 3.762356 18.13768 -29.147138
v 3.7638012 14.546489 12.176218
v 3.7664071 30.9842 -17.163515
v 3.7676552 35.452576 -1.0543928
v 3.7692136 20.514434 19.258886
v 3.7711771 15.344545 18.150756
v 3.7715238 14.809976 12.389603
v 3.7717793 22.912467 25.457284
v 3.772918 18.824562 -28.950096
v 3.7749544 30.266786 -2.3274608
v 3.7765311 31.398328 -1.0279733
v 3.7772354 4.3169436 -18.36997
v 3.7782537 15.624882 17.967477
v 3.7793887 30.899132 -4.5920755
v 3.7795639 25.714455 18.398086
v 3.7866587 16.440136 14.524326
v 3.7868376 30.981828 -20.554531
v 3.7870565 7.41716 11.764688
v 3.7915346 26.624165 -24.739855
v 3.791947 5.5094115 -6.4227648
v 3.7920601 25.590144 -25.740827
v 3.7955382 17.006561 15.181069
v 3.7981988 30.573288 -3.0349258
v 3.7992608 29.778958 -7.9913688
v 3.8014725 9.9029749 15.582321
v 3.8018703 26.08493 18.04402
v 3.8031221 14.021759 18.436075
v 3.8034943 3.380142 22.099395
v 3.8035345 17.276205 15.437592
v 3.8036476 13.622293 18.533392
v 3.80479 26.101071 25.751048
v 3.8059578 29.976152 -7.1273029
v 3.8059761 8.5380632 14.119705
v 3.8068921 3.0406119 21.731658
v 3.8081002 12.291577 18.671475
v 3.8081002 16.633583 24.428854
v 3.8081622 11.760592 10.481356
v 3.8087571 14.642766 -28.113235
v 3.8093264 18.06269 17.058608
v 3.8103191 6.5614416 -23.106034
v 3.8147169 17.353707 24.422763
v 3.8183154 17.868464 15.439702
v 3.8185161 13.586664 11.602737
v 3.8187971 15.15386 12.681593
v 3.8198446 16.719848 17.128816
v 3.8223117 31.222656 -20.205934
v 3.822611 28.507009 -12.753756
v 3.8228737 12.648465 18.738481
v 3.823684 21.444609 -27.739936
v 3.8240526 5.8421209 22.289237
v 3.8251511 12.707554 11.009344
v 3.8282606 27.742501 -23.517374
v 3.8287825 13.926509 23.796852
v 3.8297533 26.021077 15.376848
v 3.8303408 22.745361 19.17881
v 3.8316401 1.783219 0.87469355
v 3.8322824 17.469264 15.672788
v 3.8329686 34.291761 12.972853
v 3.8331291 4.2097511 -19.966041
v 3.8363298 13.00401 18.708602
v 3.8366693 14.871617 18.267963
v 3.8368408 17.345837 16.458303
v 3.8368955 7.7386364 12.270257
v 3.8386619 30.462365 -1.9942793
v 3.8387933 17.548471 16.530186
v 3.8396181 29.737791 -14.71174
v 3.841151 2.4089921 18.820028
v 3.8415232 17.099239 16.644926
v 3.8432422 33.713484 -1.370892
v 3.8446984 3.0099215 -3.1021114
v 3.8450561 10.534984 16.777092
v 3.8451035 22.156275 14.183781
v 3.8456728 7.0549412 -23.545804
v 3.8459028 14.443786 23.895873
v 3.8468152 29.379111 -10.040045
v 3.8479538 6.1876222 -11.149002
v 3.8494246 8.7502494 14.3727
v 3.8502494 35.619305 -0.51996106
v 3.8540742 24.893471 18.524556
v 3.8555414 16.604168 14.828247
v 3.8572056 18.413492 15.260313
v 3.8575742 30.287117 23.781998
v 3.8584537 7.6906869 12.093627
v 3.8586472 26.234644 17.560922
v 3.8617348 17.412061 16.019766
v 3.8618734 24.155511 18.644672
v 3.8651033 19.748261 14.895301
v 3.865607 6.1240419 -8.6791186
v 3.8659099 1.6856413 8.0717878
v 3.8680851 10.433664 16.511697
v 3.8689902 12.923403 11.262061
v 3.870096 17.749101 16.635385
v 3.8711179 21.771106 14.315722
v 3.871669 18.737126 17.325321
v 3.8722018 15.992985 13.948831
v 3.8740704 30.994945 -3.608527
v 3.8759573 2.6271044 -2.7127113
v 3.881012 17.217533 15.796914
v 3.8810886 2.3561805 18.208924
v 3.8817528 28.500414 -12.072784
v 3.8826251 19.792637 -28.488159
v 3.8843404 26.357539 16.860431
v 3.8853951 16.884161 16.730282
v 3.8864645 9.092086 14.68281
v 3.8867127 7.8633278 11.733765
v 3.8871433 17.158879 16.230721
v 3.8905447 30.943575 -3.4095542
v 3.8914206 26.058844 15.667609
v 3.8923257 17.718784 15.782633
v 3.8947272 4.4579196 -20.905766
v 3.8977636 30.980698 -16.616201
v 3.8978841 5.7364215 -6.9480379
v 3.8999242 1.8752346 0.18260799
v 3.9012016 17.676767 16.080029
v 3.9015738 3.3743492 -3.5208689
v 3.9022417 19.219849 17.601775
v 3.9030483 9.1808193 -25.321076
v 3.9053585 27.400637 25.947492
v 3.9065519 20.972783 14.701292
v 3.908092 10.257143 15.911446
v 3.9092088 31.748168 -0.97421098
v 3.9111467 29.829305 -7.5427922
v 3.9113584 30.825278 21.183326
v 3.9129935 35.7193 -0.09845174
v 3.9137672 4.4025414 -4.7455651
v 3.9151139 2.4538613 19.245313
v 3.9152964 32.276504 -0.88426099
v 3.9154095 4.644805 -21.234326
v 3.9166066 32.069498 -0.91135201
v 3.9178657 16.975494 15.561059
v 3.9184606 30.968372 -4.1143531
v 3.919654 15.725556 13.311971
v 3.9204861 23.453785 18.787357
v 3.9222817 4.2397526 -18.041682
v 3.9223839 23.954901 14.225861
v 3.9235737 31.006262 -3.8375853
v 3.9262087 20.144885 18.891133
v 3.9313583 22.459638 14.215588
v 3.9340772 35.587389 9.0350828
v 3.9347597 31.304409 -19.976499
v 3.9349896 20.500639 14.877345
v 3.9354604 26.084332 16.004876
v 3.9370006 16.90488 16.40715
v 3.941464 20.898028 24.443515
v 3.9426866 30.906723 -3.1794648
v 3.9440552 6.1989227 -10.71943
v 3.9472085 2.9164305 21.30673
v 3.9472195 23.159521 14.161249
v 3.9495297 18.494715 17.062444
v 3.9506464 34.521606 -1.8007662
v 3.9509822 35.287899 9.9844911
v 3.9519384 8.4586797 12.688535
v 3.9536136 15.709253 17.740519
v 3.9553471 23.682621 25.491689
v 3.9555807 26.100848 16.380869
v 3.9561208 9.7079304 15.133157
v 3.9579456 30.249531 -6.2098359
v 3.9605077 16.65132 16.88119
v 3.9609967 16.91353 15.942669
v 3.962004 28.701281 -11.131723
v 3.9648033 19.555486 17.889025
v 3.9650076 30.46433 22.75393
v 3.9650587 32.383229 17.594144
v 3.9652704 34.105602 -1.678083
v 3.9678251 35.819788 0.67463497
v 3.9697886 20.685958 -28.120228
v 3.9698507 33.845556 14.239931
v 3.9722192 15.478396 24.124284
v 3.974982 23.161266 25.41316
v 3.9751645 28.980428 -14.01388
v 3.9766645 35.099854 -1.499037
v 3.9767374 1.7556571 6.3749915
v 3.9777229 27.299105 -24.060291
v 3.9783615 9.4174958 11.189164
v 3.98396 30.542759 -5.2972376
v 3.9854491 13.549653 18.214902
v 3.9873687 34.740702 -1.738754
v 3.9899162 8.8408636 11.452074
v 3.9916607 15.175334 24.021792
v 3.992157 30.804063 -2.8365607
v 3.9954417 33.874341 -1.5273141
v 3.9967774 5.3050213 22.182449
v 4.0006533 24.359968 14.522169
v 4.0014599 16.23979 24.272221
v 4.0022081 32.979379 16.1387
v 4.0041168 30.523317 -21.087185
v 4.0061058 16.674272 15.334301
v 4.0092883 11.087056 17.34527
v 4.0099854 28.530562 -11.458899
v 4.0100255 34.327715 -1.755179
v 4.0102664 30.917281 -15.771756
v 4.0104671 33.217576 -1.0909746
v 4.01077 36.028288 4.5387839
v 4.011927 2.2699358 17.467072
v 4.0174634 4.2386103 -20.492383
v 4.0187627 15.531296 13.11344
v 4.0195473 8.7683916 12.987383
v 4.0199086 25.516568 17.608323
v 4.0203758 1.9097663 10.570501
v 4.0216969 13.89241 18.114019
v 4.0222371 32.645457 16.858303
v 4.0230436 11.753756 17.933342
v 4.0268794 31.387889 -1.2430719
v 4.0271385 24.290934 -26.677706
v 4.0294961 18.122216 16.456226
v 4.0303721 10.724579 16.7943
v 4.0308976 16.317612 14.785864
v 4.0320618 10.959925 23.122033
v 4.033799 19.663805 24.111755
v 4.0345034 20.043253 24.125204
v 4.0345508 31.021636 -3.4250212
v 4.0351494 4.1451193 -17.304686
v 4.0352625 2.0505753 13.296708
v 4.03808 25.730443 17.057411
v 4.0405216 18.375047 24.243593
v 4.0424924 16.620021 16.631334
v 4.0427698 6.1641908 -9.83812
v 4.0435216 10.18749 15.534296
v 4.044777 17.037682 24.337724
v 4.0450106 24.67226 25.411799
v 4.0464559 25.03088 -26.30579
v 4.0467296 17.179504 -29.304408
v 4.0472807 13.542418 11.962942
v 4.0474486 2.1844976 14.421349
v 4.0501201 19.960367 18.52514
v 4.0518536 8.6762911 12.027821
v 4.0544558 17.973505 -29.285243
v 4.0552551 7.2723108 -23.861015
v 4.0568755 1.6829935 8.5799588
v 4.0572259 12.081116 18.156165
v 4.0605141 16.695922 15.670043
v 4.0618353 31.014627 -3.2136598
v 4.0636674 34.3676 12.728501
v 4.0643316 12.302279 23.48595
v 4.0657915 24.522971 18.170858
v 4.0677331 9.0156067 22.300821
v 4.0687403 36.022557 3.6180287
v 4.0691491 3.1903835 21.841697
v 4.0722586 12.836776 18.29662
v 4.0724301 18.463195 -29.186948
v 4.075379 29.820619 25.546579
v 4.0756162 4.2457781 -16.65128
v 4.0764045 6.0522761 -11.966983
v 4.0770359 26.810171 25.770676
v 4.0775396 2.2756145 16.437234
v 4.0796855 13.057009 11.748334
v 4.0807037 14.088314 12.27579
v 4.0819884 4.1585124 -16.989952
v 4.0839519 30.977251 -2.9775486
v 4.0841964 30.841939 -2.4271571
v 4.0853059 3.7421673 -3.9074187
v 4.0856818 25.023069 17.887386
v 4.0876307 18.427699 16.706294
v 4.0877913 14.573839 12.541598
v 4.0883022 23.173516 -27.07959
v 4.0886453 25.396175 15.37487
v 4.0888059 16.018516 14.282605
v 4.0910759 16.625268 16.175021
v 4.0913825 4.1050877 -17.738209
v 4.0922693 10.405108 11.044898
v 4.0922839 30.881789 -2.6218051
v 4.0927146 5.4550675 -22.280942
v 4.0936525 10.44551 15.865633
v 4.0940759 35.284563 -1.1747586
v 4.0953387 10.087171 -25.809335
v 4.0960029 1.8324667 -0.51459979
v 4.0971233 12.700519 23.552803
v 4.0977474 12.51973 18.291715
v 4.097762 28.892599 -10.586118
v 4.0999554 22.66307 18.879991
v 4.1013058 35.953145 5.3021098
v 4.1022802 30.95377 -17.622201
v 4.1050576 2.0322087 13.114673
v 4.1055831 8.993095 11.732973
v 4.1056999 10.534951 22.923859
v 4.1068678 33.381808 15.328046
v 4.1071743 16.146013 14.609636
v 4.1108495 14.334737 12.434978
v 4.1128714 15.185236 17.821087
v 4.1144006 13.163441 23.581912
v 4.1177472 18.868384 -29.037706
v 4.1187764 11.359438 10.804499
v 4.1215538 32.570706 -0.95273671
v 4.1286267 11.758268 10.820021
v 4.129134 9.2715563 13.960798
v 4.1305939 30.728775 -4.676093
v 4.1307471 24.668798 -26.546527
v 4.1348055 30.940733 -2.0872876
v 4.1351559 2.0465918 12.426916
v 4.1373493 28.643351 25.926988
v 4.139269 14.639158 17.948046
v 4.1418711 10.760693 16.48458
v 4.1458018 27.465995 25.889222
v 4.1504733 15.14313 12.930328
v 4.1547323 29.936762 25.348876
v 4.1554112 1.8724819 -1.2678217
v 4.1578929 21.358952 19.153887
v 4.1590754 22.748498 14.452918
v 4.1602724 18.881265 16.991988
v 4.1614403 16.334205 15.193244
v 4.161579 10.944868 10.937724
v 4.1620717 9.5232148 22.396597
v 4.1646447 19.56559 -28.704076
v 4.166349 6.2709331 -23.050866
v 4.1665242 12.234449 11.087124
v 4.166776 34.910975 -1.5538686
v 4.167276 3.9168 22.066655
v 4.168287 2.262871 15.903129
v 4.1703052 25.517842 16.737268
v 4.1703746 2.6437785 -2.8732739
v 4.1708344 18.46854 16.112981
v 4.1711483 19.018584 15.512825
v 4.1715059 28.329536 -12.392431
v 4.1747833 23.249708 14.507761
v 4.1752869 30.668759 -20.951239
v 4.1758088 14.400741 23.690944
v 4.1765351 11.982086 10.947622
v 4.1788708 31.128896 -1.7521371
v 4.1796811 9.4646149 11.557011
v 4.1807102 6.1391084 -9.0408638
v 4.1816007 9.5123983 14.341547
v 4.1829073 11.874377 -26.987872
v 4.1832285 31.288997 -1.5232649
v 4.186546 19.24606 17.269395
v 4.1881518 3.5667153 21.991086
v 4.1917539 1.6759425 6.9195746
v 4.192889 32.032652 18.417882
v 4.1941809 13.257845 17.821135
v 4.1955897 9.7197269 14.698398
v 4.1973524 19.505439 17.532528
v 4.1985532 11.009189 16.878778
v 4.1986517 13.868583 23.591255
v 4.1994291 23.92318 -26.899076
v 4.1999948 5.9933377 -12.637179
v 4.2004838 18.695504 15.828031
v 4.2034801 2.01553 11.76086
v 4.203648 12.762417 11.706488
v 4.2072137 10.425711 11.248127
v 4.2079801 14.921549 12.861446
v 4.2083961 29.176294 25.847981
v 4.2088122 1.4620464 3.8012206
v 4.2117136 29.862974 -7.0519166
v 4.2117319 9.5115926 13.659738
v 4.2132939 25.494114 16.201276
v 4.215137 5.2589432 -5.9634639
v 4.2154691 9.3127411 12.270498
v 4.2200019 30.980989 -20.562535
v 4.2209362 28.334753 -12.61071
v 4.2239325 22.51557 -27.476509
v 4.2243303 9.31042 11.896085
v 4.2279252 34.803795 11.432337
v 4.2282317 15.973084 17.19306
v 4.230323 31.682939 -1.2399241
v 4.2317317 25.376568 15.829458
v 4.2320091 20.756648 -28.181448
v 4.2349361 3.2152455 -3.4133078
v 4.2350164 10.451775 -26.101984
v 4.2374725 13.04005 12.106485
v 4.2375273 16.397846 -29.217793
v 4.2397134 16.331959 15.553562
v 4.2421696 30.541543 22.110494
v 4.2425783 10.943911 16.626502
v 4.2429725 29.917386 -21.73998
v 4.2454761 3.363487 21.88101
v 4.2455236 25.774389 -25.777019
v 4.2457681 13.89995 12.527591
v 4.2467644 20.933795 14.996935
v 4.2499396 21.909701 14.58318
v 4.2573884 15.449763 13.242994
v 4.2606804 24.988257 17.33604
v 4.261038 28.056887 25.914901
v 4.2651913 15.636376 13.513389
v 4.2657606 20.477821 15.16108
v 4.2667679 5.1155247 22.021115
v 4.2684175 31.02528 -18.20161
v 4.2686913 31.315719 -19.798543
v 4.2693737 10.276361 22.727354
v 4.2697241 4.3192438 -16.225383
v 4.2717971 30.83392 -4.066109
v 4.272527 1.6781359 8.9538755
v 4.2742095 4.6853904 -21.509025
v 4.2744394 19.717187 17.735493
v 4.2754029 9.9642819 22.529209
v 4.276454 16.331159 16.085905
v 4.2768846 1.4244053 3.3805434
v 4.2775963 20.342918 24.085751
v 4.2823116 21.482377 14.756919
v 4.2845123 31.04145 -2.5368679
v 4.2847167 13.6343 17.629571
v 4.2863517 31.198571 -20.179991
v 4.2885707 5.959994 -7.5599708
v 4.2890962 20.07576 15.248649
v 4.2899137 28.424249 -13.055668
v 4.2906327 12.329793 11.353728
v 4.2920013 11.863939 17.46339
v 4.2956071 16.68629 24.177645
v 4.2997859 31.046426 -2.7933475
v 4.302899 1.78576 10.064344
v 4.3037165 33.815991 -1.4903053
v 4.3038297 11.462628 17.19699
v 4.305034 4.5542966 -15.700296
v 4.3056946 25.242891 25.344434
v 4.3059428 14.864518 23.741575
v 4.3096544 35.642461 0.12271614
v 4.3105851 35.542732 -0.29833332
v 4.3114975 10.524338 15.43214
v 4.3124756 31.509119 -1.4486961
v 4.3131325 31.31384 -19.61184
v 4.3149683 29.341312 -9.3393687
v 4.3150632 12.148934 17.537491
v 4.3151617 19.70897 15.348425
v 4.3153332 19.952061 18.206884
v 4.3170668 31.869799 -1.194857
v 4.3204208 19.425239 15.488829
v 4.3213989 23.997638 17.870164
v 4.3215996 28.336041 -11.269466
v 4.3236069 15.752237 13.841073
v 4.325855 30.159683 -6.0631656
v 4.3285229 34.015661 -1.5657408
v 4.3290302 16.859083 -29.365944
v 4.3293878 28.582443 -13.453306
v 4.3324207 10.252848 15.046201
v 4.3335885 5.9114223 -13.104551
v 4.3345557 13.352884 17.472178
v 4.3357637 22.025856 -27.74484
v 4.33649 9.9680113 12.755476
v 4.3377892 31.124298 -2.2055476
v 4.3390192 30.974012 -3.3342792
v 4.3391286 34.002066 13.692869
v 4.3399644 10.797718 15.724459
v 4.3422782 30.187112 -21.476307
v 4.3449644 33.606542 14.764142
v 4.3491432 20.152715 18.511385
v 4.3491979 9.8567613 13.931473
v 4.3492089 33.561814 -1.3517079
v 4.3502928 15.729023 17.135991
v 4.3541979 11.679751 11.133766
v 4.3554059 8.1100767 -24.906092
v 4.355665 35.362914 -0.80439486
v 4.3592015 2.2134545 17.030634
v 4.3593146 23.050249 18.221599
v 4.3595518 20.381365 18.749704
v 4.3604277 18.998784 16.576919
v 4.3634642 14.268473 12.794866
v 4.3645992 4.3342573 -21.020275
v 4.3668072 20.776519 18.952629
v 4.3697744 17.406521 -29.398596
v 4.3708364 19.428188 24.015398
v 4.3711101 23.010449 14.74493
v 4.3738291 1.6854004 9.2655663
v 4.3741539 1.4469845 3.9235919
v 4.3778911 6.5116619 -23.337326
v 4.3778984 24.113112 25.242665
v 4.3787561 13.469764 12.70944
v 4.3791393 4.111261 -20.45756
v 4.3804714 29.551694 -22.100026
v 4.3820736 17.844495 -29.374901
v 4.3836246 16.01372 16.779549
v 4.3892049 19.023046 16.183057
v 4.3926027 10.161455 13.105119
v 4.3929092 15.883053 14.548041
v 4.3947085 1.9496136 -1.9810951
v 4.3950296 2.0143621 12.074091
v 4.3985953 35.787535 7.7556189
v 4.3990479 14.06868 12.82796
v 4.3991793 31.031127 -2.9912455
v 4.39938 21.345508 -27.98521
v 4.3994931 23.900475 15.003275
v 4.4024602 35.711289 8.3511395
v 4.4037303 28.54176 -10.692398
v 4.4039091 5.8192862 -22.76359
v 4.4058982 15.914884 -29.060835
v 4.4062996 10.446206 11.75729
v 4.4101719 6.0967766 -11.336423
v 4.4129638 9.849182 -25.867178
v 4.4151098 30.840311 21.044816
v 4.4167229 7.2522662 21.979999
v 4.4195988 4.8051057 -15.264063
v 4.4207302 20.572234 18.83401
v 4.4207703 31.279222 -19.316513
v 4.4227958 30.352961 -21.297548
v 4.4230769 30.366205 -5.2031398
v 4.424763 2.8648196 21.044842
v 4.4253652 35.10886 -1.1859994
v 4.4270951 3.9110583 -17.35766
v 4.4305038 10.275141 11.98407
v 4.4311315 21.96436 18.792298
v 4.4321571 24.501163 15.305739
v 4.4363468 19.366254 16.933186
v 4.4415913 31.310612 -1.9250663
v 4.4424526 22.641852 -27.584911
v 4.4425621 11.055485 15.847191
v 4.4425694 2.9646472 21.302511
v 4.4437519 11.122927 -26.701686
v 4.4442519 26.543676 25.507725
v 4.4448541 28.117182 -11.860711
v 4.4449015 2.6104375 20.036398
v 4.4462665 3.9564374 -19.279527
v 4.4470584 10.108258 14.471538
v 4.4471898 18.224204 -29.31013
v 4.4481278 23.14251 -27.379226
v 4.4487701 11.279013 16.440763
v 4.4492847 15.779693 16.915485
v 4.4518759 28.774251 -22.739201
v 4.4536022 21.071306 18.944264
v 4.4539124 6.1336276 -10.609935
v 4.4568686 28.110671 -12.046867
v 4.4570547 5.5288515 -22.509537
v 4.4575036 8.2190932 22.039071
v 4.4582663 1.5441452 4.7625266
v 4.4584014 3.9805294 -19.966566
v 4.4594817 10.218343 13.554874
v 4.4597371 24.266514 17.433426
v 4.4606933 11.207869 16.137324
v 4.461759 16.034713 16.406741
v 4.4625729 18.621169 -29.178117
v 4.4627079 30.565408 -21.046426
v 4.4666568 31.11463 -2.6184895
v 4.4707517 28.738096 -10.347355
v 4.4722918 19.923371 23.969318
v 4.4742005 15.397537 17.138151
v 4.4791676 13.738658 12.964284
v 4.4792078 10.362424 12.273914
v 4.4819742 23.071306 17.999495
v 4.483226 24.141143 -26.977412
v 4.4842479 24.665202 15.539577
v 4.484788 29.061625 -9.7877664
v 4.4856019 19.322222 -28.829936
v 4.4857479 35.69734 1.3182702
v 4.4859851 12.912173 16.995923
v 4.4868537 22.23114 24.818092
v 4.487299 8.9776403 -25.55615
v 4.4873063 11.449464 -26.891127
v 4.4892004 30.62017 -15.286701
v 4.4897953 3.9394631 -19.575962
v 4.4964558 31.181994 -2.3763509
v 4.4983208 32.907549 -1.1192463
v 4.4994959 15.182604 -28.676568
v 4.5049959 8.7090499 22.08479
v 4.5057003 24.873281 15.839275
v 4.5087294 15.801229 16.695848
v 4.5099083 9.7144942 22.364452
v 4.5103353 14.69068 13.114195
v 4.5115323 28.243602 -23.243529
v 4.5121163 26.523775 -25.147151
v 4.5127185 7.8636253 -24.759424
v 4.5135177 15.896967 23.836575
v 4.5148936 2.188483 15.227324
v 4.5152111 15.628574 16.858625
v 4.5157111 30.427008 -15.083786
v 4.5162403 10.242975 -26.134675
v 4.5166053 20.560142 15.449954
v 4.5177148 30.774658 -20.741541
v 4.5210177 4.5020762 -4.8143218
v 4.5214374 23.790922 -27.181138
v 4.5231271 10.223922 14.005433
v 4.5239009 22.204041 18.492826
v 4.525441 21.454519 18.862528
v 4.5268424 3.9401483 -17.029874
v 4.5294921 10.454422 12.728042
v 4.5297512 1.4344362 1.2145831
v 4.5300285 21.705687 14.928056
v 4.5307256 16.278181 23.928556
v 4.5331453 19.748445 17.295625
v 4.533784 31.271734 -2.1253402
v 4.5354738 11.272359 11.484676
v 4.5357183 11.629077 11.432282
v 4.5360504 30.601913 -4.3856064
v 4.5362365 15.923081 15.272006
v 4.5378095 35.658481 0.75107595
v 4.54447 30.924631 -17.603042
v 4.5472985 31.507015 -1.692039
v 4.5474299 11.730423 16.686239
v 4.5495941 19.903728 17.538823
v 4.5502474 20.291637 -28.432895
v 4.5502583 34.403088 12.474259
v 4.5505612 31.717183 -1.453052
v 4.5517656 1.3816912 1.5845636
v 4.5529043 24.810721 16.310333
v 4.5571998 12.430556 -27.345596
v 4.5573568 5.4999686 -14.234706
v 4.5602728 12.143215 16.762552
v 4.5622582 24.400136 -26.869518
v 4.5664078 23.499853 15.163379
v 4.5699917 3.5373679 -3.7343051
v 4.5714078 6.1908206 21.922926
v 4.5722545 32.066047 -1.214428
v 4.5727435 15.958209 15.885519
v 4.573364 30.842107 -16.135703
v 4.5734625 14.365549 17.287136
v 4.5761486 1.5081044 0.43898727
v 4.5762617 9.3265549 22.218679
v 4.5776522 6.1347489 -8.5728458
v 4.5779807 6.0701934 -8.0162299
v 4.5789478 14.789201 17.215162
v 4.5791084 31.099404 -20.18891
v 4.5796814 28.023002 -11.635339
v 4.5806778 1.8392814 10.898995
v 4.5836412 31.395646 -1.8993439
v 4.58782 13.313636 16.872336
v 4.5897945 16.961926 24.114879
v 4.5909915 11.928085 11.620897
v 4.5910864 11.047363 11.787666
v 4.5914623 12.87601 16.618243
v 4.5948966 11.589893 15.998358
v 4.5974805 33.205334 -1.2216597
v 4.5975426 29.059344 -14.140304
v 4.6004842 24.643803 16.526127
v 4.6019185 10.925271 23.05161
v 4.6019987 24.278133 25.118856
v 4.6025243 31.173491 20.27698
v 4.6041593 22.067048 14.913721
v 4.6070024 28.062542 -11.316283
v 4.6099622 10.818228 12.119229
v 4.6105388 32.278259 -1.1535818
v 4.6114257 11.420532 15.691225
v 4.6120534 23.688686 25.039733
v 4.615411 31.875686 -1.3503594
[truncated: 4,780,039 more chars]
