# Supplementary material for: A three-dimensional approach to visualize pairwise morphological variation and its application to fragmentary palaeontological specimens
Source: PeerJ. 2021 Jan 19;9:e10545. doi: 10.7717/peerj.10545 (PMC7821773; doi:10.7717/peerj.10545)
Supplement: Supplemental Information 2 [file peerj-09-10545-s002.obj]

# Rhino

o object_1
v -13.846419 21.862271 -0.63572288
v -13.829445 22.240478 -0.42666803
v -13.828828 21.696137 -0.29606509
v -13.827821 22.030807 -0.96511799
v -13.820003 22.411038 -0.75257777
v -13.806617 22.072682 -0.09077662
v -13.796712 21.534447 0.05207621
v -13.77873 21.307549 -0.50005429
v -13.774179 22.608388 -0.21906754
v -13.772438 21.909705 0.25304172
v -13.772259 21.469709 -0.8423909
v -13.766763 22.441648 0.11146623
v -13.757369 22.582306 -1.0664529
v -13.757062 21.148458 -0.14843491
v -13.756073 22.200154 -1.2829366
v -13.749208 22.777826 -0.53982769
v -13.746289 21.376848 0.40845467
v -13.730822 22.278196 0.45067148
v -13.718147 21.633185 -1.174067
v -13.71657 21.750637 0.60550233
v -13.710928 20.992716 0.21177563
v -13.684154 22.949023 -0.84938537
v -13.672932 21.222924 0.77289512
v -13.654341 22.755352 -1.3693118
v -13.643717 22.116004 0.80098613
v -13.641271 22.961739 -0.01031925
v -13.632549 20.90526 -0.70103987
v -13.631359 22.37033 -1.5894432
v -13.628969 20.839364 0.58101713
v -13.625534 21.594283 0.96740447
v -13.618958 20.748834 -0.34557198
v -13.616089 23.130327 -0.32720534
v -13.605509 21.063503 -1.0469312
v -13.605283 22.793064 0.31818352
v -13.5961 23.123364 -1.1488482
v -13.58164 21.794834 -1.4925899
v -13.567976 20.594512 0.01929728
v -13.560316 23.301323 -0.63357874
v -13.542137 21.069532 1.1478045
v -13.523718 22.931244 -1.6621798
v -13.50213 23.302225 -1.4393203
v -13.501167 20.687334 0.95972205
v -13.491962 23.47611 -0.93041937
v -13.486948 20.442822 0.39258254
v -13.485076 21.953284 1.1640178
v -13.481382 21.218625 -1.3784978
v -13.472952 22.621447 0.6598121
v -13.454127 21.436608 1.3398357
v -13.447149 22.540658 -1.8844061
v -13.42905 23.656076 -1.218698
v -13.420368 20.492429 -0.89999626
v -13.419335 23.467506 -0.11486949
v -13.413481 20.338759 -0.54014885
v -13.406569 23.639894 -0.42062063
v -13.399076 23.48447 -1.7205662
v -13.39139 23.296262 0.20218447
v -13.375255 23.110338 -1.9454621
v -13.374722 23.815078 -0.71620215
v -13.361942 20.186395 -0.17090918
v -13.3605 23.839234 -1.4977377
v -13.350894 20.291569 0.77628925
v -13.345453 23.994706 -1.0027545
v -13.344642 20.644266 -1.2468274
v -13.318796 20.913492 1.5335038
v -13.305953 20.534603 1.3493138
v -13.299274 24.176116 -1.279922
v -13.280617 21.947157 -1.7917317
v -13.27657 23.667639 -1.9920439
v -13.26976 20.035633 0.20766983
v -13.269457 22.449256 1.014311
v -13.260336 24.02115 -1.7665658
v -13.225815 22.712797 -2.1683289
v -13.214859 23.116674 0.53700472
v -13.212552 21.366353 -1.6920244
v -13.206282 21.785975 1.5366699
v -13.20403 23.29081 -2.2185603
v -13.168607 19.920985 -0.73326405
v -13.164133 20.792198 -1.5793538
v -13.156305 20.140204 1.169994
v -13.147268 20.070081 -1.0954563
v -13.140443 21.2723 1.7216757
v -13.131414 19.885893 0.59586007
v -13.117152 19.770788 -0.35932552
v -13.11636 24.346138 -1.5470311
v -13.10302 23.848424 -2.2551731
v -13.046068 20.21737 -1.4459389
v -13.045032 24.193834 -2.0257534
v -13.041554 22.280815 1.3783646
v -13.015167 19.621259 0.02460928
v -13.007357 23.472317 -2.4838847
v -12.980587 22.887121 -2.4411278
v -12.966572 20.375041 1.747336
v -12.936598 19.736187 0.99403016
v -12.932179 22.100748 -2.0795322
v -12.883938 19.49586 -0.92327162
v -12.873946 19.47325 0.41744548
v -12.869814 19.986006 1.5763338
v -12.859705 20.934678 -1.895656
v -12.858026 21.511994 -1.9920183
v -12.842165 19.348678 -0.54513604
v -12.840194 19.640713 -1.2894201
v -12.836121 20.360496 -1.7818814
v -12.815158 22.922388 0.89395252
v -12.812282 20.739459 1.916747
v -12.754439 23.06747 -2.7088062
v -12.736136 24.012883 -2.5164064
v -12.731465 19.200557 -0.15575967
v -12.731089 21.607693 1.9164095
v -12.722432 23.648477 -2.7448352
v -12.714283 19.783493 -1.6441653
v -12.696783 22.108293 1.7498178
v -12.693086 19.326788 0.81949875
v -12.67402 24.492014 -1.8000965
v -12.655155 22.266339 -2.3647598
v -12.646714 19.583178 1.4049556
v -12.582218 19.053963 0.2425564
v -12.564393 19.063926 -1.110084
v -12.538492 18.920355 -0.72719111
v -12.530164 20.500625 -2.104282
v -12.51808 23.250866 -2.9722858
v -12.502861 21.663179 -2.2850086
v -12.495795 24.335775 -2.2852751
v -12.495065 21.077346 -2.2008816
v -12.491854 19.923215 -1.9856388
v -12.490773 19.203843 -1.480559
v -12.46369 22.44521 -2.648221
v -12.461493 23.897167 -0.19779034
v -12.45804 19.82625 1.9979526
v -12.447475 23.725029 0.12710114
v -12.439259 21.081636 2.0950668
v -12.430051 19.17799 1.2331851
v -12.425402 20.203964 2.1514751
v -12.421482 18.77391 -0.33204472
v -12.419592 22.734291 1.2582123
v -12.41754 18.91091 0.64881949
v -12.399285 24.06611 -0.51597934
v -12.370242 24.241359 -0.82031444
v -12.353859 23.550601 0.45617874
v -12.336468 19.341724 -1.8402239
v -12.325749 22.634274 -2.9283373
v -12.261159 24.410224 -1.0945731
v -12.259958 18.628354 0.0727056
v -12.217206 19.42309 1.832204
v -12.215783 23.806897 -3.0047108
v -12.211761 21.825867 -2.5754187
v -12.196984 20.062047 -2.3156927
v -12.196148 18.624083 -1.2921536
v -12.181758 23.428961 -3.2301396
v -12.175623 20.642036 -2.41669
v -12.174199 22.827295 -3.2014154
v -12.168061 18.765097 1.0666573
v -12.162137 18.482027 -0.90066049
v -12.148419 22.563428 1.6216035
v -12.143145 21.923905 2.127061
v -12.136448 21.226259 -2.4998171
v -12.104021 19.47815 -2.1884401
v -12.101726 18.487458 0.48441026
v -12.078708 18.757937 -1.666802
v -12.065908 23.363697 0.79973249
v -12.034215 19.022407 1.6622802
v -12.027044 24.568244 -1.3435711
v -12.025588 18.335805 -0.49733351
v -12.010161 22.002487 -2.8649966
v -12.004478 24.145183 -2.7810776
v -11.952526 23.018664 -3.4648001
v -11.914508 21.406907 2.2937695
v -11.901501 24.607865 -2.0543572
v -11.885676 18.889955 -2.0318592
v -11.883049 22.191815 -3.1529084
v -11.870421 20.535134 2.2873042
v -11.865647 20.203311 -2.6367193
v -11.845173 22.39631 1.9882757
v -11.839279 21.386586 -2.7962763
v -11.833421 18.189495 -0.08564163
v -11.827202 20.789791 -2.7229339
v -11.821753 19.615771 -2.5270723
v -11.808991 18.339153 0.91101442
v -11.783217 22.389668 -3.4359262
v -11.758166 18.609807 1.5010534
v -11.750181 19.644031 2.4388559
v -11.736207 32.544967 -2.023363
v -11.671678 23.172783 1.1552296
v -11.669251 23.594154 -3.4801193
v -11.64585 18.165439 -1.4560537
v -11.637521 18.047628 0.3301305
v -11.637186 19.022412 -2.3877085
v -11.636364 22.589127 -3.7086429
v -11.631609 21.561038 -3.09219
v -11.622788 20.014565 2.5762763
v -11.618408 23.204329 -3.7179823
v -11.611219 18.024979 -1.0553107
v -11.582755 24.707991 -1.5833556
v -11.569285 24.444827 -2.5510375
v -11.55758 18.299399 -1.8436163
v -11.547011 19.244375 2.2801838
v -11.540026 20.35096 -2.9515013
v -11.532781 20.948404 -3.0263073
v -11.518252 19.757265 -2.857639
v -11.501395 21.748675 -3.3868116
v -11.490793 23.947669 -3.255674
v -11.466256 17.878948 -0.6431845
v -11.436275 18.851955 2.1120538
v -11.432293 32.776133 -1.5736422
v -11.407012 22.786657 -3.9693853
v -11.403552 21.945524 -3.6771012
v -11.382297 22.222133 2.3623948
v -11.363859 19.158434 -2.7357987
v -11.336506 21.725134 2.514348
v -11.33029 22.992511 1.5130606
v -11.322185 18.42515 -2.2168012
v -11.318031 21.1204 -3.328595
v -11.286692 22.147143 -3.959192
v -11.271521 17.895439 0.76265068
v -11.257466 20.508575 -3.2626119
v -11.238156 18.170896 1.3613921
v -11.228828 17.730458 -0.22602004
v -11.222835 19.905424 -3.1817604
v -11.187999 18.444435 1.9540241
v -11.186375 23.386724 -3.9611153
v -11.178091 32.648223 -2.4224692
v -11.173624 21.305089 -3.6292385
v -11.168281 20.849985 2.4474398
v -11.124741 32.251829 -1.6345322
v -11.123945 32.943485 -1.9957793
v -11.109916 32.172545 -2.3297893
v -11.109799 22.350006 -4.2296332
v -11.101719 22.98329 -4.2189855
v -11.095394 24.264464 -3.0352671
v -11.087606 22.827125 1.8702274
v -11.086957 19.300052 -3.0766061
v -11.061132 23.756525 -3.7208673
v -11.060515 21.499004 -3.925632
v -11.037789 20.678171 -3.5715291
v -11.034811 18.551628 -2.5806303
v -11.019132 32.896526 -1.1290418
v -11.006603 32.458278 -1.245061
v -10.960844 20.062715 -3.5012961
v -10.94425 31.990874 -1.9553982
v -10.932852 21.698194 -4.2143505
v -10.916808 17.582619 0.18983421
v -10.913188 24.70728 -2.3152493
v -10.907312 24.828661 -1.8264248
v -10.87525 22.670629 2.229531
v -10.873655 20.859264 -3.8779244
v -10.868615 22.553553 -4.4881712
v -10.858101 32.282131 -2.730297
v -10.83244 33.066574 -1.5074603
v -10.823995 19.448923 -3.4103406
v -10.816867 22.045643 2.743837
v -10.791974 32.617714 -0.82345492
v -10.775127 18.686251 -2.9393573
v -10.763094 24.416962 -0.61159352
v -10.760456 21.185505 2.6762445
v -10.757963 21.899983 -4.4927022
v -10.756974 31.849472 -2.5879733
v -10.75554 20.320583 2.6933538
v -10.750762 31.728477 -2.2273978
v -10.743653 20.230392 -3.8174249
v -10.743572 24.243076 -0.29732785
v -10.738653 32.014838 -1.3061207
v -10.736248 21.049265 -4.1799748
v -10.729 24.58704 -0.89103101
v -10.721372 31.809586 -1.6212221
v -10.719288 24.070911 0.04074966
v -10.716058 23.17879 -4.458259
v -10.703558 33.00703 -0.66922626
v -10.701025 24.089022 -3.4974166
v -10.692613 23.901949 0.38819024
v -10.688493 17.539149 -1.2493547
v -10.678726 17.674299 -1.6582948
v -10.654843 31.596022 -1.8985556
v -10.650956 23.565703 -4.1963561
v -10.643708 23.73552 0.73437536
v -10.636763 32.194732 -0.94926593
v -10.616424 22.516423 2.5944459
v -10.59261 19.606644 -3.738796
v -10.589701 31.477981 -2.4646641
v -10.588118 24.748116 -1.1374761
v -10.581592 21.244683 -4.4741111
v -10.577592 22.759397 -4.736171
v -10.576588 31.384215 -2.1458674
v -10.575753 32.761467 -0.38481801
v -10.57368 17.396917 -0.82845488
v -10.572213 17.999485 1.8256383
v -10.569059 17.71816 1.2246031
v -10.567683 19.423781 2.900551
v -10.566742 32.666634 -2.8221101
v -10.56587 18.658556 2.5878912
v -10.562866 31.932083 -2.9763624
v -10.562815 20.408028 -4.1299369
v -10.553326 19.038507 2.7516964
v -10.547129 22.105556 -4.7614354
v -10.546851 33.162303 -1.0124297
v -10.542585 17.802562 -2.0540452
v -10.539297 24.549302 -2.8090226
v -10.535421 23.568828 1.0761463
v -10.533122 31.467008 -1.6002697
v -10.526676 32.927263 -2.3886063
v -10.525337 18.828089 -3.2913215
v -10.520505 31.646675 -1.3227264
v -10.51991 31.556464 -2.8093565
v -10.517874 31.284869 -1.8525651
v -10.500472 31.179648 -2.3703674
v -10.485925 31.10405 -2.083492
v -10.474381 17.429232 0.61797303
v -10.473498 32.349481 -0.56205378
v -10.463067 31.818765 -1.0166103
v -10.462104 31.244156 -2.6784142
v -10.457761 21.527567 2.9084123
v -10.457692 18.268373 2.4275823
v -10.4429 30.926467 -2.2960085
v -10.430185 31.01991 -1.8161658
v -10.43017 31.182956 -1.5821585
v -10.429721 30.984251 -2.5769551
v -10.425342 32.334268 -3.1526238
v -10.423798 33.122969 -0.2101698
v -10.409156 30.856533 -2.0320107
v -10.40436 31.344164 -1.3283267
v -10.397546 19.773636 -4.0634667
v -10.394469 21.444057 -4.7592219
v -10.392816 20.594065 -4.4368286
v -10.389933 30.752317 -2.4917369
v -10.370068 19.7908 3.036028
v -10.369638 30.693429 -2.2308448
v -10.369371 33.09761 -1.8939206
v -10.36182 31.027881 -2.8759016
v -10.361718 30.797247 -2.7678788
v -10.361379 23.401637 1.4189519
v -10.35024 23.915531 -3.9557321
v -10.350036 31.291362 -3.0076742
v -10.345762 31.501342 -1.05286
v -10.345375 31.977079 -0.68173711
v -10.336058 30.926792 -1.5659014
v -10.331722 30.77478 -1.7833047
v -10.329912 32.894154 0.04849595
v -10.327685 17.24979 -0.4043361
v -10.325452 30.580696 -2.6713248
v -10.3247 31.606332 -3.1780487
v -10.314383 31.076595 -1.3309854
v -10.312171 30.530511 -2.4133744
v -10.308642 22.316913 -5.020842
v -10.303937 30.621223 -1.9840366
v -10.299547 32.498887 -0.15346224
v -10.292737 22.362942 2.9671125
v -10.291208 30.616311 -2.943558
v -10.288076 33.269466 -0.52110886
v -10.283193 18.977117 -3.6332038
v -10.279813 30.826729 -3.0600333
v -10.278277 17.924127 -2.4353651
v -10.267671 24.89399 -1.3673319
v -10.262923 31.223043 -1.0776006
v -10.254051 30.466402 -2.1687778
v -10.250175 31.652186 -0.75473833
v -10.247011 30.410395 -2.8349548
v -10.236201 30.367406 -2.5800409
v -10.228715 23.370973 -4.6901586
v -10.227551 31.053373 -3.1928023
v -10.221515 22.965521 -4.9737822
v -10.219394 31.974738 -3.3927258
v -10.21284 30.438876 -3.1036625
v -10.21204 30.680949 -1.5482264
v -10.208967 20.64961 2.8789873
v -10.208602 20.785975 -4.7364356
v -10.20596 30.636353 -3.2307454
v -10.204566 21.871898 3.1342334
v -10.203117 30.823313 -1.3302938
v -10.195037 30.536023 -1.7501043
v -10.192957 23.240537 1.7635238
v -10.188073 21.649569 -5.0360609
v -10.18565 32.120797 -0.32346997
v -10.182504 30.310385 -2.3380958
v -10.179004 31.364993 -0.80497697
v -10.178876 19.946887 -4.3797104
v -10.175267 33.209063 -1.3704176
v -10.166165 30.962511 -1.0956589
v -10.158066 24.388285 -3.2805589
v -10.153413 30.388889 -1.9365699
v -10.152497 30.240473 -2.982762
v -10.14745 33.242353 0.24276808
v -10.144307 31.313106 -3.356425
v -10.14092 30.203823 -2.7312367
v -10.13761 30.838298 -3.3682899
v -10.131337 30.452292 -3.3868463
v -10.122537 30.262976 -3.2478876
v -10.116297 31.794664 -0.43487417
v -10.098549 31.097676 -0.84368651
v -10.089257 30.153236 -2.4925087
v -10.087925 30.239801 -2.1082291
v -10.087103 32.638189 0.25699606
v -10.077957 23.089973 2.1093349
v -10.06575 30.639404 -3.5331973
v -10.064078 31.501844 -0.51308338
v -10.059994 33.020087 0.47502165
v -10.059534 24.937686 -2.0771016
v -10.053118 30.575209 -1.3255037
v -10.052728 19.134097 -3.9663981
v -10.049337 30.271124 -3.5273032
v -10.046228 30.438371 -1.528044
v -10.040465 30.070478 -3.1149489
v -10.037965 33.385706 -0.03638108
v -10.032907 30.708783 -1.107626
v -10.025677 30.039732 -2.867336
v -10.024867 22.531265 -5.2695699
v -10.022206 20.986217 -5.028696
v -10.017783 30.087521 -3.3761676
v -10.01637 31.055493 -3.5262667
v -10.013962 32.263631 0.05597399
v -10.013363 30.298637 -1.7158527
v -10.01163 31.621447 -3.5693211
v -10.001425 31.228554 -0.5741504
v -9.9995202 30.449851 -3.6849661
v -9.9989034 30.088996 -2.265684
v -9.9951808 22.948193 2.4582353
v -9.9941224 17.841724 2.2938352
v -9.9884582 23.739008 -4.4296315
v -9.9840787 30.838601 -0.87385232
v -9.9741043 29.995172 -2.6325039
v -9.9732357 18.047629 -2.8089167
v -9.9729401 33.320707 -0.84815362
v -9.9690423 20.130005 -4.6906805
v -9.9673343 21.86322 -5.3055952
v -9.9598526 20.137829 3.1759393
v -9.9558162 30.090813 -3.6516507
v -9.9551446 30.156269 -1.8895666
v -9.9548819 32.670679 -3.2522945
v -9.9525863 31.929331 -0.09611052
v -9.9439075 17.099951 0.0142663
v -9.9291704 30.828791 -3.6919113
v -9.9288346 30.264172 -3.8214997
v -9.9284733 22.212523 3.3482809
v -9.9214223 31.633224 -0.20290162
v -9.9133019 32.36316 -3.6140725
v -9.9101158 20.995673 3.0951023
v -9.909999 29.900446 -3.2317472
v -9.9073275 30.964576 -0.62386349
v -9.9007217 32.896608 -2.7830228
v -9.8964225 29.912001 -3.4885845
v -9.8951378 22.810941 2.8132634
v -9.8900977 29.875447 -2.9886689
v -9.8863934 29.9368 -2.4095167
v -9.8792 33.36284 0.69602166
v -9.8771818 31.35496 -0.28721844
v -9.8719701 30.011575 -2.0498445
v -9.8657585 30.62351 -3.8508553
v -9.8657038 24.807132 -2.5737581
v -9.8634921 30.329408 -1.3172027
v -9.8607147 30.458414 -1.1143795
v -9.845766 17.264092 1.0719876
v -9.8452988 30.078549 -3.9417505
v -9.8448937 24.230651 -3.7328362
v -9.8439448 29.90935 -3.7597338
v -9.8427331 17.544869 1.6962689
v -9.8420215 31.302557 -3.7216884
v -9.8396127 32.766054 0.66470987
v -9.8389157 30.196683 -1.5059548
v -9.8369084 29.836624 -2.7585157
v -9.8326529 21.195279 -5.3142137
v -9.8325179 19.2995 -4.2927166
v -9.8309595 30.583687 -0.89696527
v -9.82181 18.488344 3.0622522
v -9.8150874 32.398439 0.44543795
v -9.8147334 33.059307 -2.254695
v -9.8086495 30.429311 -3.9983285
v -9.8030437 31.086303 -0.35746969
v -9.7952627 33.506114 0.44543795
v -9.7883832 30.06073 -1.6813621
v -9.7874015 18.866756 3.2168714
v -9.7849416 33.140153 0.90265683
v -9.7838103 20.323932 -4.9975028
v -9.7834198 18.105268 2.9048503
v -9.7759746 31.988028 -3.8453918
v -9.7758906 23.169107 -5.2042329
v -9.7744417 30.705135 -0.66452922
v -9.7740695 32.062027 0.26310915
v -9.7677447 33.439819 -0.33400273
v -9.7640477 29.864917 -2.1973743
v -9.7596827 29.730617 -3.3332993
v -9.7573689 21.351523 3.3194016
v -9.7543944 22.676323 3.1759375
v -9.7541864 29.735818 -3.5851713
v -9.7535696 31.759318 0.12501174
v -9.7505332 19.248104 3.3617753
v -9.7503908 29.783701 -2.5402876
v -9.7438507 30.238046 -4.1307435
v -9.7377012 29.889467 -4.0454139
v -9.7363508 25.022837 -1.5984705
v -9.7339165 29.711577 -3.0954801
v -9.7282414 31.476561 0.01661847
v -9.7233655 31.028994 -3.8739354
v -9.7149203 18.181707 -3.1813571
v -9.714632 33.18537 -1.707174
v -9.7143364 22.080932 -5.5662335
v -9.7120408 29.9218 -1.8441418
v -9.7022744 29.724203 -3.8514794
v -9.6913402 30.822581 -0.4167411
v -9.6862344 21.712826 3.5360002
v -9.6846906 22.746165 -5.50713
v -9.6776031 29.678275 -2.8709071
v -9.6729134 31.203271 -0.07472019
v -9.6689389 30.046702 -4.2467553
v -9.6538259 30.210409 -1.1171368
v -9.6472676 30.794696 -4.0302899
v -9.6440304 30.332228 -0.91455454
v -9.6403005 33.485497 1.1598354
v -9.6372494 30.084498 -1.3064072
v -9.6335487 19.622186 3.5026063
v -9.6315451 29.716806 -2.3328695
v -9.6308079 19.474809 -4.6151629
v -9.61787 20.527798 -5.2997102
v -9.6168262 21.410171 -5.5923556
v -9.6117095 29.698568 -4.1328183
v -9.6102241 29.780281 -1.9951023
v -9.6078117 30.449827 -0.69807274
v -9.6024796 23.556029 -4.9237936
v -9.598768 20.484268 3.3447718
v -9.5961111 31.599849 -3.9826516
v -9.594279 29.954628 -1.4830499
v -9.5912608 30.584952 -4.1846299
v -9.5910345 29.630403 -2.6585147
v -9.5909834 22.070863 3.7384
v -9.5883046 32.522366 0.83877231
v -9.5829324 30.935854 -0.15349691
v -9.582571 29.56015 -3.4195212
v -9.5796112 29.8535 -4.34626
v -9.578093 32.187444 0.635378
v -9.5762901 22.544688 3.5467556
v -9.5762536 32.883115 1.0745824
v -9.5756915 29.556053 -3.6657035
v -9.5723084 33.629217 0.93091572
v -9.5715894 33.305818 -1.1575544
v -9.5700164 31.880248 0.47049979
v -9.5602026 33.561836 0.17320843
v -9.5567902 31.591984 0.3372454
v -9.5543632 29.548332 -3.1878224
v -9.5454473 30.563065 -0.46725529
v -9.5402101 30.38595 -4.3279061
v -9.531951 17.702349 2.7612255
v -9.5315496 24.070877 -4.1916445
v -9.5293269 33.25559 1.3413613
v -9.5291554 29.535953 -3.927039
v -9.5251956 29.821073 -1.6478825
v -9.5186336 31.314092 0.22423538
v -9.5038928 24.660842 -3.0596866
v -9.4947688 18.325427 -3.5469636
v -9.4942579 29.520522 -2.9699045
v -9.4896703 16.95112 0.43928836
v -9.4869623 30.190477 -4.455916
v -9.4834806 29.636708 -2.1351212
v -9.474842 29.567911 -2.457062
v -9.4600137 29.654492 -4.4291899
v -9.45774 30.671865 -0.22180292
v -9.4558239 19.66151 -4.9367442
v -9.4491269 31.043537 0.12538035
v -9.4459444 33.612567 1.6399993
v -9.4431634 20.739168 -5.5962552
v -9.4425065 31.254574 -4.1007255
v -9.4305686 29.684253 -1.8018301
v -9.4292949 29.497769 -4.2038177
v -9.4287073 30.083746 -0.92780443
v -9.4276526 29.995186 -4.567645
v -9.4180505 29.964112 -1.1169835
v -9.4134556 30.198584 -0.72595207
v -9.4122768 33.429514 -0.61834529
v -9.4118389 19.984346 3.6490248
v -9.4103608 22.300044 -5.8157534
v -9.4075579 29.477532 -2.7646598
v -9.4063243 3.7398708 -1.7261428
v -9.4051418 17.404643 2.1579349
v -9.3950105 20.840127 3.5404053
v -9.3928354 3.6877143 -2.3686302
v -9.3861639 18.358144 3.5226098
v -9.3820946 22.417877 3.925716
v -9.3816931 5.6773303 -0.9435835
v -9.3815362 29.839852 -1.2942503
v -9.3804596 33.756521 1.4240303
v -9.3774085 31.995831 0.82967567
v -9.3762151 31.702966 0.67300542
v -9.3755034 17.978784 3.369195
v -9.3728684 30.3087 -0.51084617
v -9.370821 5.6675571 -0.34219244
v -9.3680509 21.62918 -5.8623388
v -9.3663721 32.304496 1.0165866
v -9.3632626 5.6941768 -1.5414436
v -9.3577408 29.798194 -4.6630603
v -9.3564561 33.683262 0.6764324
v -9.3516751 5.9886502 -0.92651247
v -9.3510948 31.419885 0.53834047
v -9.3477117 6.0099256 -1.5186883
v -9.3461533 5.3731069 -0.35898245
v -9.3453832 30.775425 0.03848143
v -9.3453394 32.634833 1.2368858
v -9.3440219 18.735314 3.6729735
v -9.3405475 30.970991 -4.2369214
v -9.339803 5.3795339 -0.96453953
v -9.3396387 29.380491 -3.4902323
v -9.3374964 4.1735342 -2.3110121
v -9.3346534 21.574444 3.9481173
v -9.3325767 29.491764 -2.2651749
v -9.331522 5.6635165 0.26118216
v -9.3258943 29.365715 -3.7303435
v -9.3251425 21.204652 3.7468014
v -9.3248797 5.974503 -0.33097721
v -9.3226571 21.941473 4.1367653
v -9.3200476 29.378719 -3.2655188
v -9.3193725 29.71118 -1.4605172
v -9.3193104 4.2361705 -1.682238
v -9.3173177 5.7187962 -2.1344204
v -9.3164747 32.9891 1.4928929
v -9.3149127 6.0389094 -2.1062492
v -9.3139856 5.3742401 0.24802168
v -9.3136754 5.3914321 -1.5663503
v -9.3133543 32.370523 -4.1047583
v -9.3112886 29.544739 -1.9459585
v -9.3068616 30.413667 -0.28198308
v -9.3044456 33.366695 1.7947991
v -9.3042339 18.477859 -3.9000082
v -9.2969529 19.858415 -5.2557452
v -9.2967486 31.144471 0.41943451
v -9.2966245 3.6934505 -3.0000885
v -9.2938909 29.418881 -2.5707435
v -9.2892413 33.736707 2.1340829
v -9.2870844 19.113122 3.8182424
v -9.2846209 32.664719 -3.7136557
v -9.2794969 30.733726 -4.3872031
v -9.2765809 29.335059 -3.986491
v -9.2752597 23.110748 3.0137782
v -9.2750918 22.959774 -5.7372705
v -9.2743947 4.1643098 -2.9326037
v -9.2728364 29.441804 -4.4963609
v -9.2693546 29.359723 -3.0555771
v -9.2681941 5.9661928 0.26641934
v -9.2659459 6.3369891 -1.4984841
v -9.2645299 24.594556 -0.39740915
v -9.2612671 5.4112444 -2.163245
v -9.2572233 22.990321 3.3669231
v -9.2552234 6.0761828 -2.6879469
v -9.253384 17.108354 1.5352867
v -9.2523913 6.311055 -0.91346331
v -9.2517526 23.233436 2.6690292
v -9.2511249 5.0885559 -0.38188372
v -9.2505811 5.0843315 -0.99008129
v -9.2505519 6.3703373 -2.0792019
v -9.2497453 3.871731 -1.089971
v -9.249446 5.6659855 0.86338343
v -9.2474497 5.3800658 0.85410978
v -9.2420556 33.554015 -0.09021093
v -9.2406249 5.7531193 -2.7206693
v -9.2392636 24.759108 -0.68052361
v -9.2377673 30.521363 -4.5367383
v -9.2327491 5.0949897 0.22784484
v -9.2322272 29.578495 -1.6168462
v -9.2316031 20.955616 -5.8860886
v -9.2285776 24.425052 -0.07261801
v -9.2277126 5.0866143 -1.5950398
v -9.227209 31.966375 -4.3154099
v -9.2257784 29.585314 -4.7426929
v -9.2246725 23.368659 -5.4358185
v -9.2169609 4.6712181 -2.2480071
v -9.2167638 30.513118 -0.03904347
v -9.2161799 17.016203 -1.5426114
v -9.2137492 17.586097 3.223052
v -9.2134865 33.880291 1.9232525
v -9.2132967 4.7126703 -1.6345541
v -9.2132091 30.873283 0.31344086
v -9.212096 20.34496 3.8119651
v -9.2107858 32.865108 -3.1974172
v -9.2094391 4.3350748 -1.0566574
v -9.2082821 6.2920187 -0.32522178
v -9.207815 6.4116231 -2.6545257
v -9.2027493 23.35973 2.3316633
v -9.2015194 33.137325 -2.0114287
v -9.2007092 30.319348 -4.6752737
v -9.1978771 24.516626 -3.5178909
v -9.1970049 19.487495 3.9625843
v -9.1969027 29.950948 -0.74909239
v -9.1956655 22.871983 3.7286154
v -9.1926582 23.906111 -4.6704216
v -9.1916107 31.809785 1.0221996
v -9.1903772 5.1015941 0.83757889
v -9.1902859 29.837224 -0.9375142
v -9.1892641 4.7488908 -1.0217781
v -9.1889027 29.322927 -2.8591134
v -9.1877239 33.012227 -2.6119585
v -9.1873699 22.297052 4.3127748
v -9.1858699 3.3781749 -1.7641187
v -9.1831145 29.287617 -4.2590928
v -9.1826145 5.0906485 -2.1963944
v -9.1813992 5.962572 0.86407868
v -9.1789576 31.522163 0.86634508
v -9.178432 32.105355 1.2002949
v -9.17837 30.058934 -0.54857396
v -9.1753591 24.255446 0.28154696
v -9.1739321 5.4384148 -2.7530851
v -9.1722386 16.882817 -1.1110748
v -9.1697277 6.1217883 -3.2633181
v -9.1675635 29.402898 -2.0814555
v -9.1653409 3.7303718 -3.619651
v -9.1638263 4.6634563 -2.85617
v -9.1633044 33.80394 1.1769976
v -9.1630781 4.1910112 -3.5439965
v -9.1612059 4.7790466 -0.40898387
v -9.1602387 30.120091 -4.7986577
v -9.159746 5.387001 1.4589661
v -9.1588993 29.718138 -1.1146825
v -9.1557023 29.345334 -2.386391
v -9.1540928 17.144915 -1.9641281
v -9.1524322 24.091196 0.64513339
v -9.1517571 3.3472818 -2.4058215
v -9.1509432 23.491466 2.0000201
v -9.145217 32.412336 1.405722
v -9.1443192 5.6705771 1.4641796
v -9.1435673 20.064336 -5.5704616
v -9.1414214 3.9642458 -0.46612209
v -9.1383375 6.4608872 -3.2240885
v -9.1380601 33.262014 -1.4362419
v -9.1379032 18.63926 -4.2427973
v -9.1377535 33.838047 2.6296536
v -9.1376331 31.2417 0.72745023
v -9.1365309 4.7992289 0.20352935
v -9.1365273 17.287705 2.6151172
v -9.1356039 30.161337 -0.33531294
v -9.1354652 5.7972075 -3.2993142
v -9.1334652 6.2788386 0.26482264
v -9.1296039 4.404233 -0.43770626
v -9.1292098 6.7105937 -2.053808
v -9.1236952 5.1072688 1.4462016
v -9.1236515 6.6729745 -1.4810061
v -9.1228522 23.630866 1.6709808
v -9.1213011 29.44239 -1.7644947
v -9.120969 5.0941813 -2.7942599
v -9.1209653 23.930631 1.0010283
v -9.1205018 23.777945 1.3399069
v -9.1172646 24.915411 -0.92499423
v -9.1162099 3.4691705 -1.1266696
v -9.1140639 18.252116 3.9765258
v -9.1106735 29.919468 -4.9059616
v -9.1091333 21.453379 4.3653401
v -9.1072465 30.606844 0.21789419
v -9.1069217 6.7558105 -2.6217157
v -9.1055786 4.8126156 0.81582725
v -9.1042392 21.82272 4.5406379
v -9.1041626 33.467596 2.259715
v -9.1031334 20.710119 3.992157
v -9.1030348 29.593859 -1.2816464
v -9.1026005 17.873684 3.827162
v -9.0998597 4.0130547 0.1533345
v -9.0989619 32.734954 1.6425176
v -9.0989144 25.041755 -2.3304608
v -9.0937977 22.756018 4.0987766
v -9.0893963 6.6424277 -0.90421703
v -9.0893123 4.4434864 0.17833977
v -9.0854547 4.0405508 0.77164695
v -9.0847248 22.522789 -6.0573518
v -9.0838452 21.080582 4.1804438
v -9.0819073 19.857787 4.111386
v -9.0796409 21.85059 -6.1233713
v -9.0788197 29.267176 -2.6750091
v -9.0732285 18.627787 4.1244005
v -9.0716263 31.535933 -4.4054401
v -9.0705278 30.965865 0.60232352
v -9.0703672 33.083698 1.9220591
v -9.0701738 5.4747571 -3.3362372
v -9.0698344 30.257779 -0.10887501
v -9.0672577 3.6015736 0.74480046
v -9.0660753 3.5402429 -0.49951232
v -9.0653308 4.6865555 -3.4555063
v -9.0651921 33.675881 0.42817714
v -9.0641446 5.9626162 1.4603731
v -9.0628819 4.8159213 1.4283131
v -9.0600936 6.1756259 -3.8319704
v -9.0595352 4.4698967 0.79325261
v -9.0575024 3.5799232 0.12317234
v -9.0569111 6.808717 -3.1844045
v -9.0563491 4.0612541 1.3900871
v -9.0544914 5.3938121 2.0621583
v -9.0535827 29.19662 -3.5479891
v -9.0509185 29.364319 -4.8076668
v -9.0503345 3.627494 1.3661184
v -9.0472141 33.980042 2.4209382
v -9.0469514 3.3658492 -3.0358072
v -9.0427324 6.5181746 -3.7875164
v -9.0425426 29.204523 -3.3310037
v -9.0412215 5.1111237 2.0539667
v -9.0369003 29.222485 -4.5485795
v -9.0347945 29.171717 -3.7818121
v -9.0327069 29.710674 -4.9979134
v -9.0322872 16.807016 0.88266976
v -9.0290427 4.4765226 1.4089337
v -9.0277763 6.2704741 0.85524846
v -9.0258493 4.2393913 -4.144362
v -9.025572 6.6184329 -0.32434588
v -9.0241924 25.138189 -1.8398645
v -9.0237326 5.1210182 -3.3837405
v -9.0229807 33.388651 -0.87341619
v -9.0227946 29.464408 -1.4396123
v -9.0214552 5.6758786 2.0632495
v -9.0176377 5.8473444 -3.871846
v -9.0170173 3.7860693 -4.2275146
v -9.0145246 19.002989 4.2698336
v -9.0115027 16.746036 -0.67649262
v -9.0081013 4.8124423 2.0415124
v -9.0060575 31.620684 1.2072164
v -9.005959 31.911629 1.3834485
v -9.0031999 29.194394 -3.1304031
v -9.0027254 4.0780797 2.0107007
v -8.996481 29.25772 -2.2099837
v -8.9928934 17.269751 -2.374444
v -8.9914263 21.176512 -6.1691319
v -8.9903788 18.809884 -4.5776285
v -8.9898533 4.4733994 2.02706
v -8.9846964 30.69583 0.48849964
v -8.9846818 29.130849 -4.0329213
v -8.9843606 30.34839 0.1309679
v -8.984054 29.301867 -1.9049771
v -8.9828643 22.18153 4.7062862
v -8.9826052 20.226788 4.2699759
v -8.9793023 6.869409 -3.7415496
v -8.9788899 20.277819 -5.8820722
v -8.9777512 33.917016 1.6747946
v -8.9774702 33.910824 3.1201003
v -8.9770833 32.207889 1.5810436
v -8.9764921 31.335256 1.0485954
v -8.9754629 3.6707272 1.9871443
v -8.9702804 17.485806 3.6823202
v -8.9658133 29.81242 -0.58093136
v -8.9614119 29.704393 -0.76787326
v -8.9560908 7.1063468 -2.5903328
v -8.9558536 7.0571939 -2.0306111
v -8.9517368 22.642335 4.477445
v -8.9498025 4.0850705 2.6360039
v -8.9492222 19.377451 4.4151828
v -8.9491346 5.5210044 -3.9121121
v -8.9484521 29.195449 -2.500828
v -8.9474522 4.464582 2.6484783
v -8.9473901 5.1136022 2.6608066
v -8.9470252 29.91376 -0.38244941
v -8.9449741 4.8070208 2.6557191
v -8.9435982 31.168943 -4.4940891
v -8.9394011 4.7290324 -4.0451329
v -8.9362625 29.164845 -2.9448974
v -8.9357333 5.4002103 2.6634489
v -8.9349304 20.597879 4.4387556
v -8.9338683 29.590108 -0.94417656
v -8.9331932 21.343174 4.7829389
v -8.9310618 6.6002086 0.2573081
v -8.9299742 20.970769 4.6121957
v -8.9285107 24.37306 -3.9683379
v -8.9277881 7.1629549 -3.1453282
v -8.9269414 6.2369744 -4.3944074
v -8.9265071 7.0154945 -1.466415
v -8.9251604 5.9642937 2.0547934
v -8.9245655 31.054342 0.90442324
v -8.9233502 32.510266 1.8037972
v -8.9211531 6.5828256 -4.3452946
v -8.9199122 29.330358 -1.5901494
v -8.9196787 16.983175 1.9912756
v -8.9171385 17.184278 3.0733142
v -8.9165364 33.55192 2.7295123
v -8.9151094 3.4071719 -3.6540649
v -8.9139926 29.490435 -5.0757138
v -8.9124707 4.0817649 3.2665608
v -8.906051 30.008584 -0.17168837
v -8.9041788 4.4549945 3.27211
v -8.9009489 5.1641661 -3.9643032
v -8.8945949 29.073099 -4.3020122
v -8.8938614 21.711156 4.9470069
v -8.8930548 6.2657251 1.4447783
v -8.8912446 33.515165 -0.32703381
v -8.8905658 3.7079486 2.6116337
v -8.8854271 33.791918 0.93801785
v -8.8854016 19.750742 4.5636816
v -8.8847811 5.9035939 -4.4385731
v -8.8841498 30.433792 0.38404794
v -8.8839089 29.469817 -1.1110767
v -8.8823359 18.157033 4.4291316
v -8.8816242 5.6813681 2.6598176
v -8.8776498 4.3009255 -4.733828
v -8.8755111 34.052 2.9135527
v -8.8743433 6.9371781 -4.2936655
v -8.8732922 23.201215 3.8940082
v -8.8730951 23.310696 3.5390732
v -8.8724272 4.8024825 3.2691666
v -8.8715185 7.2270169 -3.695342
v -8.8715002 3.8485159 -4.8264057
v -8.871263 25.061689 -1.1488428
v -8.8711134 23.738079 -5.1668098
v -8.8710294 30.88082 -4.6190917
v -8.8682557 6.9806521 -0.89854007
v -8.8615441 4.0778762 3.894041
v -8.861285 32.823711 2.058182
v -8.8610259 18.990651 -4.9080309
v -8.858577 18.532272 4.5737618
v -8.8560405 30.779905 0.77221082
v -8.8556172 17.778711 4.2844503
v -8.8524529 3.2680699 0.70426612
v -8.8454275 30.097386 0.05169848
v -8.8430406 33.167445 2.3616065
v -8.8423581 29.114415 -2.7732309
v -8.8396319 5.116922 3.2649495
v -8.8375881 3.2476467 0.08174568
v -8.836829 4.4501934 3.8897455
v -8.8367158 3.721401 3.2426358
v -8.8366356 20.123615 4.7178336
v -8.8353545 31.71411 1.5599617
v -8.8351465 30.643276 -4.7642565
v -8.829913 3.3025359 1.3262355
v -8.827059 29.135668 -4.8590131
v -8.8258583 23.421666 3.1929209
v -8.8254495 29.157836 -2.0406657
v -8.8224641 32.007159 1.7556371
v -8.8206174 23.092638 4.2579468
v -8.8199459 33.964608 3.6097405
v -8.8183547 31.424403 1.3819941
v -8.8172306 3.2213933 -0.54144811
v -8.8140773 18.906522 4.717662
v -8.8130555 30.429632 -4.9094816
v -8.8123 29.343418 -1.2700151
v -8.8097489 5.5767293 -4.4803611
v -8.8082197 20.496534 4.8775841
v -8.8076686 23.17371 -5.9715715
v -8.8047417 6.5869779 0.83945296
v -8.8035446 29.109393 -2.3344407
v -8.8012928 3.1847184 -1.1674101
v -8.8005629 5.4069433 3.2613017
v -8.7994096 24.912871 -2.8289367
v -8.7957417 29.191633 -1.7351792
v -8.7937527 34.00963 2.1695278
v -8.7931906 4.7870775 -4.6236227
v -8.7918038 22.07719 -6.3819878
v -8.7906797 30.2244 -5.0437616
v -8.7880958 20.868892 5.0395609
v -8.7869827 7.2979328 -4.2408357
v -8.7861506 20.497405 -6.1917594
v -8.7813002 6.9520716 -0.32776738
v -8.7800594 31.1386 1.2189371
v -8.778563 3.1458373 -1.7978648
v -8.778428 32.302009 1.9717484
v -8.7750777 3.7287294 3.8722821
v -8.7741543 30.51439 0.65017714
v -8.7737383 6.6541849 -4.8979124
v -8.7728624 3.4614315 -4.2614687
v -8.7703405 4.8045819 3.8749317
v -8.7688149 6.3056677 -4.9508426
v -8.7682347 30.180032 0.28798304
v -8.7681398 22.530933 4.8634455
v -8.7667018 19.280547 4.8619966
v -8.7650704 5.9668201 2.6463104
v -8.7597858 30.019781 -5.1632916
v -8.7583661 7.4619233 -2.5606122
v -8.7580304 3.3577234 1.9465972
v -8.7558917 28.997552 -4.5897799
v -8.7549501 22.750085 -6.2990451
v -8.754753 5.2220233 -4.5345814
v -8.7546873 29.033497 -3.385943
v -8.7544866 22.070225 5.1043341
v -8.753472 29.261298 -5.1407243
v -8.7529902 7.5222321 -3.1073632
v -8.749775 29.014147 -3.594622
v -8.7495961 21.238887 5.1994026
v -8.7492129 19.182475 -5.23753
v -8.7473297 29.670092 -0.42364981
v -8.7459283 33.637606 0.20521912
v -8.7438918 29.567794 -0.60835267
v -8.7423079 7.0113157 -4.8412632
v -8.7394721 17.39151 -2.7723751
v -8.7352714 23.534439 2.855608
v -8.7350962 3.9151175 -5.4171855
v -8.7347532 7.408869 -2.0095401
v -8.7335306 29.033957 -3.1961125
v -8.7323079 17.394312 4.1420536
v -8.7322021 4.0992666 4.5001091
v -8.7311328 6.2633866 2.032133
v -8.7308262 21.401237 -6.4453048
v -8.7303554 29.765221 -0.22791054
v -8.7300853 33.615637 3.1986125
v -8.7287897 29.045543 -2.6122213
v -8.7282021 5.967728 -4.9986688
v -8.7267861 16.878135 2.4456679
v -8.7267861 30.859845 1.0684858
v -8.725016 19.654319 5.0083896
v -8.7247533 5.6867795 3.2529167
v -8.7231803 16.60714 -0.2458301
v -8.7214577 29.211547 -1.4228971
v -8.7198044 29.458213 -0.78300087
v -8.7196548 17.091273 3.5326973
v -8.7195599 7.5897137 -3.6496069
v -8.7184467 28.977368 -3.8222442
v -8.7184102 4.3768391 -5.3098962
v -8.7129212 29.810564 -5.2678948
v -8.7097899 22.984503 4.6307722
v -8.7083848 32.597859 2.2115001
v -8.706914 3.1429961 -2.42771
v -8.7051512 33.89837 1.4403532
v -8.7050381 5.1251167 3.8619647
v -8.7038556 34.102899 3.4027641
v -8.6936039 29.853116 -0.02028085
v -8.689666 20.027547 5.1579467
v -8.6879616 4.4725892 4.4848756
v -8.6852499 29.012607 -3.0239168
v -8.6812427 7.3631495 -1.4543476
v -8.6788631 30.257358 0.53703026
v -8.6762901 29.341632 -0.9490725
v -8.6738741 7.3751001 -4.7822856
v -8.6724471 3.4098625 2.5679059
v -8.6701004 31.801007 1.9234824
v -8.6655238 31.508561 1.7267158
v -8.6644581 6.9291015 0.24478266
v -8.6609107 21.604136 5.3547444
v -8.6605166 30.590092 0.92883909
v -8.6603706 28.924622 -4.0689119
v -8.6598998 34.002469 4.0977511
v -8.6574545 7.6638742 -4.1877394
v -8.655367 29.049304 -1.8772893
v -8.6537465 3.7513013 4.485788
v -8.6528852 20.399732 5.3103397
v -8.652502 29.011412 -2.1744457
v -8.6497977 5.6422028 -5.0405463
v -8.6485203 6.577561 1.4208405
v -8.6449328 5.4149086 3.8537896
v -8.644743 32.360483 -4.6210825
v -8.6444218 29.595115 -5.3576495
v -8.6436225 16.675082 1.3358869
v -8.6436152 32.094374 2.1378401
v -8.643389 19.383948 -5.5645073
v -8.6421992 18.067817 4.8807008
v -8.641732 31.218479 1.545064
v -8.6396992 29.93422 0.19961332
v -8.637951 3.51766 -4.861243
v -8.6367321 32.901597 2.4829267
v -8.6357065 18.442566 5.0215829
v -8.6310861 23.5338 4.04458
v -8.630411 33.238775 2.8076138
v -8.6300862 24.225377 -4.4355585
v -8.6280862 33.218375 -1.6809096
v -8.6226483 4.8641262 -5.1873881
v -8.6148564 29.218459 -1.1081898
v -8.6140352 29.074984 -1.5717225
v -8.6134184 34.079511 2.6613614
v -8.6124257 23.650002 2.5263534
v -8.6118746 33.340522 -1.0955275
v -8.6087871 28.966525 -2.8681498
v -8.607309 23.637542 3.6941449
v -8.6064331 3.4365393 3.1936526
v -8.6054842 18.816071 5.1627569
v -8.6033053 28.961264 -2.4583612
v -8.6031448 17.690522 4.7402494
v -8.6022032 20.76996 5.4636194
v -8.6021886 4.8275982 4.4621933
v -8.6005499 30.935533 1.3766456
v -8.5999623 6.7309188 -5.4466889
v -8.5986959 7.3241411 -0.89571528
v -8.5981996 23.430342 4.4040989
v -8.5971083 3.1736939 -3.0461867
v -8.5924186 33.753234 0.72562178
v -8.586477 6.3801375 -5.5027067
v -8.5856011 32.385983 2.3716557
v -8.582353 30.329569 0.7986595
v -8.58228 7.0905942 -5.385589
v -8.5819479 33.09578 -2.3055249
v -8.580926 31.897401 -4.7694499
v -8.5805501 23.56609 -5.6788166
v -8.5799114 5.298144 -5.091617
v -8.5792435 20.722521 -6.4970599
v -8.578488 5.9698228 3.2327417
v -8.5715246 30.009097 0.43206762
v -8.5689991 19.189135 5.3046609
v -8.5677034 28.855052 -4.3357564
v -8.5660538 7.7442202 -4.7221675
v -8.5568422 16.782817 2.9041678
v -8.5563824 28.900192 -4.9011167
v -8.5517255 5.6915906 3.8418517
v -8.5480613 30.661488 1.2195666
v -8.5478277 29.526676 -0.27742108
v -8.5456489 33.662813 3.6672582
v -8.5451635 29.430031 -0.45908382
v -8.5442803 6.2623839 2.6162559
v -8.5438642 22.311846 -6.6452393
v -8.5438241 32.657858 -4.2247062
v -8.5435212 6.0401165 -5.5521899
v -8.5434737 22.877167 5.011364
v -8.5433642 22.421984 5.2553292
v -8.5426927 29.023173 -5.1944665
v -8.5385139 29.367686 -5.4354846
v -8.53793 29.089145 -1.2624915
v -8.5354628 23.742362 3.3525783
v -8.5345358 7.8851831 -3.0710241
v -8.5330869 34.140629 3.8895812
v -8.5328242 29.615243 -0.08509784
v -8.5325797 19.56195 5.447875
v -8.5319848 19.593657 -5.8873459
v -8.5317585 7.4572956 -5.3208542
v -8.5312767 4.0300682 -5.9702266
v -8.5297512 5.1439181 4.4472445
v -8.5288643 3.4556459 3.8174833
v -8.5268425 33.988654 1.9379476
v -8.5248169 29.325148 -0.63119007
v -8.5235907 7.9562139 -3.605069
v -8.5225104 33.467627 -0.53258322
v -8.5208133 31.58638 2.0817767
v -8.5192477 21.137061 5.6152715
v -8.5167915 7.8212306 -2.5327894
v -8.5167659 17.0056 3.9934088
v -8.5165469 6.9110898 0.81797869
v -8.5163389 3.5728411 -5.4550155
v -8.5127878 28.899612 -2.7235671
v -8.5116017 4.487747 -5.8569465
v -8.5105689 31.879729 2.2967439
v -8.5096017 31.29342 1.8820904
v -8.505839 4.1542068 5.0784657
v -8.5039777 28.904117 -2.0194561
v -8.5023171 32.674438 2.6275478
v -8.5005544 29.69597 0.11886946
v -8.4974011 23.326263 4.7728039
v -8.4966566 25.198554 -1.3730672
v -8.4954486 21.962562 5.5055169
v -8.4937077 28.934047 -1.7193965
v -8.493142 30.078345 0.67697802
v -8.4911274 19.933915 5.5927352
v -8.4884012 29.212363 -0.79548982
v -8.4879961 7.2912203 -0.33432572
v -8.4856859 34.024024 4.580904
v -8.4848647 17.309729 4.5996593
v -8.484164 8.0337854 -4.1353055
v -8.4837552 30.396846 1.0724219
v -8.4815582 28.883298 -3.2532616
v -8.4809523 31.006839 1.6960189
v -8.480894 21.631626 -6.7227879
v -8.4789852 24.779502 -3.300482
v -8.4786494 28.869168 -3.4314408
v -8.4752298 3.0681546 0.65293442
v -8.4735874 5.4247233 4.4409964
v -8.4732918 28.864272 -2.3098405
v -8.4702006 7.7643515 -1.9905348
v -8.4700692 3.2160192 -3.6545649
v -8.4696349 32.171687 2.5288807
v -8.4682481 5.7131247 -5.5943172
v -8.4671641 3.7909808 5.0807174
v -8.4648795 17.517114 -3.162204
v -8.4642955 6.5707791 2.0002245
v -8.4640182 23.768801 2.2038487
v -8.4635145 3.0447214 0.03275155
v -8.4623759 32.972032 -2.9773716
v -8.4601569 31.42602 -4.8229185
v -8.4552847 28.871911 -3.0970403
v -8.4534197 29.769435 0.33488776
v -8.4520986 28.836021 -3.6322567
v -8.4493103 3.1111414 1.2722195
v -8.4481241 28.954253 -1.4142785
v -8.4477774 23.86767 4.1823416
v -8.4453395 7.8295512 -5.2539751
v -8.4392337 30.728562 1.5217977
v -8.4388833 34.132643 3.1501384
v -8.4387483 4.5314236 5.0510024
v -8.437752 29.092081 -0.95385166
v -8.4352629 20.304195 5.7389675
v -8.4346352 33.858832 1.2366158
v -8.4326097 28.767795 -4.6239055
v -8.4309089 3.0259496 -0.58740759
v -8.4277302 23.849372 3.0193548
v -8.425482 33.295926 3.2563492
v -8.4249126 32.968618 2.9146367
v -8.420628 23.76844 4.538346
v -8.4185331 4.9635747 -5.7311628
v -8.4164529 8.1173586 -4.6621169
v -8.4148726 23.966634 3.8354977
v -8.4126317 3.4779085 4.4309892
v -8.4110369 33.589734 0.01216413
v -8.4100332 30.141935 0.93413467
v -8.4089128 19.811093 -6.2092903
v -8.4059019 28.815762 -2.5849295
v -8.4026026 28.785519 -3.8549319
v -8.3999859 32.836247 -3.6573131
v -8.3992961 6.8116978 -5.9929527
v -8.397891 32.458812 2.7793276
v -8.3955406 16.562759 1.7904196
v -8.394818 16.695581 3.3657917
v -8.3946027 7.7145407 -1.4444243
v -8.3942888 28.828514 -2.9620961
v -8.3939859 29.836306 0.56330012
v -8.3933764 7.1737833 -5.9278839
v -8.3919275 3.165724 1.8892619
v -8.3904494 29.130246 -5.5026173
v -8.3895553 5.3800658 -5.6397822
v -8.3894823 16.471694 0.18892545
v -8.3882086 22.98056 -6.5534955
v -8.3882049 21.499928 5.7638396
v -8.3873181 30.459653 1.3578976
v -8.3836831 31.362871 2.2293029
v -8.3806758 31.657147 2.4464526
v -8.3803619 3.0122499 -1.2080521
v -8.3801429 6.4589543 -6.0513518
v -8.3751284 31.045329 -4.8994981
v -8.3750189 28.964912 -1.1085894
v -8.3736503 18.355705 5.4672179
v -8.3720554 20.952588 -6.7955081
v -8.3701248 29.383294 -0.1422616
v -8.3696978 17.982231 5.3299782
v -8.3690445 29.292519 -0.32005576
v -8.3684861 5.9722576 3.8134979
v -8.3669533 31.073331 2.0260308
v -8.3640445 28.78974 -1.8686343
v -8.3608986 4.8748086 5.0278164
v -8.3601796 7.5432953 -5.8577147
v -8.3595373 33.695826 4.1348639
v -8.3563877 29.465094 0.04596495
v -8.3557928 34.061482 2.4328997
v -8.3544132 31.949621 2.6788028
v -8.3540045 20.672085 5.8853349
v -8.3533731 29.192469 -0.488673
v -8.3529899 18.727997 5.6051839
v -8.3519607 34.162702 4.371497
v -8.3495958 5.6953748 4.4229893
v -8.3486724 7.2637392 0.22886308
v -8.3476031 28.814494 -1.5662444
v -8.3462126 28.757317 -2.1649202
v -8.3415265 30.757917 -5.0220117
v -8.340136 6.8968522 1.3907349
v -8.3380557 6.1174941 -6.1014901
v -8.3377272 23.222461 5.1493373
v -8.3364572 30.791295 1.834974
v -8.3362382 3.2649431 -4.2533374
v -8.3354024 30.522259 -5.1653135
v -8.3348513 30.307445 -5.3074711
v -8.3347784 6.2616412 3.1960906
v -8.3328368 24.066291 3.4974713
v -8.3308331 28.719332 -4.0986854
v -8.3279317 30.098155 -5.4385247
v -8.3279135 29.538327 0.24575345
v -8.3276032 22.771348 5.3983535
v -8.3265631 29.896948 0.80396968
v -8.325585 30.200586 1.2031726
v -8.3248733 29.083497 -0.6501516
v -8.3233806 24.07406 -4.9228958
v -8.3225303 23.667985 4.9038503
v -8.3225157 3.6819561 -6.0092646
v -8.3210303 3.2153395 2.5054521
v -8.3204609 19.09969 5.7438507
v -8.3199829 8.205888 -5.1864483
v -8.3195522 5.1678322 5.0216194
v -8.3155522 17.607327 5.1917859
v -8.310899 28.760153 -2.8391774
v -8.3086472 3.007822 -1.8284047
v -8.308034 29.887405 -5.5557391
v -8.3044611 24.200908 4.3085596
v -8.3039209 32.739757 3.0502067
v -8.302275 28.831492 -1.2621028
v -8.2984173 23.891406 1.8860575
v -8.2980013 32.238695 2.9276311
v -8.2976838 16.925754 4.4525949
v -8.2975451 23.959788 2.6937042
v -8.2969611 22.552587 -6.9153338
v -8.2952823 7.9186668 -5.7842409
v -8.294848 28.718113 -2.4501387
v -8.2944575 30.518087 1.6546178
v -8.2904502 7.671308 -0.89502185
v -8.2874503 33.706061 0.54278751
v -8.2868335 29.603726 0.45754916
v -8.2857423 8.3255526 -3.5620894
v -8.285432 28.966047 -0.80663207
v -8.2843773 22.316038 5.6511763
v -8.2838737 28.776992 -5.2409187
v -8.2810197 19.470971 5.8832693
v -8.2788445 24.105698 4.6617756
v -8.2771657 33.951264 1.7408069
v -8.2748628 8.2509752 -3.0364204
v -8.272684 21.86952 -7.0097582
v -8.2704833 29.671675 -5.6591178
v -8.2696803 24.2955 3.9645113
v -8.2687898 8.4065588 -4.0841618
v -8.2686877 23.388646 -6.2264854
v -8.2685599 5.7898284 -6.1425865
v -8.268476 28.747292 -3.3024145
v -8.2680745 20.035744 -6.5335741
v -8.2657388 28.748434 -3.1651328
v -8.2646475 34.172667 3.6344519
v -8.2645965 5.4300494 5.0177581
v -8.2632534 3.5001264 5.0349259
v -8.260195 31.425914 2.5860974
v -8.2575199 31.134582 2.3661047
v -8.2557133 29.951811 1.0567267
v -8.2556732 6.5654858 2.5767909
v -8.2518484 3.8342487 5.6648623
v -8.2501039 3.2472462 3.1226167
v -8.2478484 25.251049 -2.0856782
v -8.2434762 30.254721 1.4837105
v -8.2416441 31.71968 2.8200097
v -8.2411149 28.658725 -4.9383482
v -8.2401587 17.653482 -3.5482099
v -8.2399945 24.65099 -3.7506882
v -8.2383631 28.670464 -1.7211647
v -8.2381952 30.849355 2.1586027
v -8.2366295 28.840771 -0.96058518
v -8.2365821 28.715069 -3.4685975
v -8.23625 21.036983 6.030279
v -8.2354324 29.662056 0.68172433
v -8.2351441 8.1834114 -2.5067897
v -8.2337682 34.010024 5.0323346
v -8.231385 16.464697 2.2482042
v -8.2298741 28.636528 -4.3649094
v -8.2297135 4.2070449 -6.4656733
v -8.229396 19.841205 6.0234761
v -8.2268595 28.642656 -2.0225984
v -8.2256771 16.614785 3.8295562
v -8.2250055 8.493408 -4.6029987
v -8.2243596 33.339619 3.7062214
v -8.2230055 4.2226323 5.6377457
v -8.222199 24.16848 3.1669759
v -8.2202063 28.692336 -1.4170468
v -8.2200056 33.023642 3.3503448
v -8.2185092 4.6516151 -6.3563749
v -8.2177063 29.157011 -0.19136521
v -8.2174509 28.673874 -2.7190324
v -8.2160713 29.241468 -0.01842868
v -8.2139983 28.705069 -3.0573983
v -8.213137 32.520549 3.1934045
v -8.2129545 17.230169 5.0525717
v -8.2096443 29.449149 -5.7492868
v -8.2077028 29.061982 -0.35529818
v -8.2071918 3.3144409 -4.8442614
v -8.2066407 3.0226057 -2.4441624
v -8.2065896 30.572258 1.9621025
v -8.2049875 21.858236 5.9087435
v -8.2024327 29.315915 0.1649366
v -8.197878 32.010143 3.068765
v -8.1942649 8.2983298 -5.7092415
v -8.1919839 28.882645 -5.5607975
v -8.1910642 5.4630574 -6.1827486
v -8.1905752 34.119616 2.9235198
v -8.1898598 24.532271 4.4242447
v -8.1877321 28.956783 -0.51263083
v -8.1862358 28.60993 -2.3169555
v -8.1861883 24.390473 3.6292221
v -8.1844475 28.665194 -3.6630247
v -8.184338 24.800034 -0.16441836
v -8.1841008 30.001643 1.32123
v -8.18113 24.008871 5.0245792
v -8.1802614 7.2410483 0.7929059
v -8.179838 28.70833 -1.1145182
v -8.1780388 29.713638 0.91810195
v -8.1769986 21.187428 -7.0936699
v -8.1766081 29.381024 0.36002442
v -8.1764621 5.0851403 -6.2525765
v -8.1747578 7.2593661 -6.469717
v -8.1711666 6.8950137 -6.5382621
v -8.1672031 8.1227655 -1.9733342
v -8.1664951 33.715919 4.6004075
v -8.16636 23.567541 5.2772085
v -8.1653965 24.075359 2.372247
v -8.1645681 30.304509 1.7753194
v -8.1637725 24.441131 4.77499
v -8.1633163 3.272267 3.7367248
v -8.1595061 28.841904 -0.66586132
v -8.1587579 24.958216 -0.45061309
v -8.1581886 7.6341627 -0.3428804
v -8.1581192 7.6316473 -6.3943636
v -8.1574003 24.622632 4.0825213
v -8.1550937 33.812874 1.0625406
v -8.1543054 20.209623 6.1640589
v -8.1535864 8.5852175 -5.119396
v -8.1498346 6.5406484 -6.5982598
v -8.1486449 31.189739 2.7157168
v -8.1431777 4.5957479 5.6007789
v -8.142915 30.902398 2.4921931
v -8.141831 34.161899 4.8420734
v -8.1410683 28.658019 -3.2191634
v -8.140331 29.437773 0.56728001
v -8.1378092 6.8852027 1.961962
v -8.1353676 31.481428 2.9518645
v -8.1353566 5.9733078 4.3875151
v -8.1332399 28.630435 -2.9626691
v -8.133218 24.635438 0.16545302
v -8.1300501 23.119962 5.5322247
v -8.1291705 28.547947 -1.5760966
v -8.1258312 32.29525 3.3330347
v -8.1237764 28.718078 -0.81759001
v -8.1236013 34.028881 2.2399688
v -8.1220465 30.621902 2.2799065
v -8.1207801 20.2663 -6.8560496
v -8.1197728 28.522505 -1.8819079
v -8.1197254 28.573194 -2.5997779
v -8.117886 29.759517 1.1665561
v -8.1150028 8.0101994 -6.3143205
v -8.1146889 30.046994 1.5971238
v -8.1146853 24.017598 1.5706842
v -8.1141378 28.569191 -1.2709659
v -8.1140137 5.6973561 4.9942583
v -8.1130174 28.599025 -3.8831579
v -8.1125393 6.1986307 -6.6477411
v -8.1122984 29.214676 -5.8292624
v -8.1089846 32.793538 3.4774313
v -8.107689 25.145099 -2.5771796
v -8.1051707 3.5158827 5.6343771
v -8.104189 4.9060829 5.586925
v -8.1034883 24.275036 2.8427212
v -8.1028387 6.2604299 3.7706588
v -8.1015905 33.302705 -1.2797742
v -8.0993095 31.773369 3.2016745
v -8.0963278 29.486674 0.78704099
v -8.0960686 24.861138 4.5297183
v -8.0944957 16.375544 2.7111785
v -8.0941161 33.423261 -0.70355809
v -8.0933825 28.624479 -3.3268997
v -8.0930541 29.024997 -0.07317093
v -8.0928022 28.536178 -4.654991
v -8.0926344 16.345262 0.6357831
v -8.0921636 3.0549731 -3.0489768
v -8.0897147 28.935244 -0.23094153
v -8.0896964 30.350125 2.077576
v -8.0893972 3.8228975 -6.5295103
v -8.0873424 29.102515 0.09375653
v -8.0846527 34.199116 4.1141998
v -8.0837439 28.493451 -2.1843598
v -8.0829009 5.1737692 5.587571
v -8.0823571 22.11344 -7.3024912
v -8.081025 28.586034 -0.97041539
v -8.0795761 24.488116 3.3008488
v -8.078941 24.713262 3.7492576
v -8.0786381 28.83374 -0.38248956
v -8.0785323 21.398731 6.1726902
v -8.0767951 22.668427 5.7889014
v -8.0744009 3.3744714 -5.423461
v -8.072244 29.168783 0.27142295
v -8.071671 8.0689411 -1.4361926
v -8.0712769 23.921255 -5.4236909
v -8.0689484 24.77422 4.8783286
v -8.068817 24.947313 4.1898634
v -8.067744 28.59907 -3.1685506
v -8.0665944 24.348156 5.1353374
v -8.0650944 24.198931 2.0492843
v -8.0635433 18.271459 5.9082034
v -8.0611127 28.721087 -0.53080586
v -8.0606383 17.800082 -3.9258455
v -8.0574266 29.800345 1.426731
v -8.0544522 5.8710258 -6.6866441
v -8.0537442 8.681104 -5.6341545
v -8.0536712 3.2911801 4.34476
v -8.051631 18.641818 6.0435088
v -8.0516201 16.850231 4.9073977
v -8.0502113 20.575902 6.3041235
v -8.0500946 17.900474 5.7729526
v -8.0480362 30.088093 1.8839955
v -8.047434 29.224925 0.46129913
v -8.0473063 29.528909 1.0191486
v -8.0467406 25.108987 -0.6949286
v -8.0466566 30.949675 2.8352651
v -8.0434559 28.537757 -2.8643907
v -8.0410289 24.468265 0.52660517
v -8.0391786 30.666761 2.6075826
v -8.0391421 8.3933632 -6.2317007
v -8.0390801 33.185697 -1.8881414
v -8.0382625 28.423789 -1.4324317
v -8.0382224 16.539048 4.2924101
v -8.0375582 32.060688 3.4657289
v -8.0369122 28.59815 -0.67861852
v -8.0368319 3.8584273 6.241405
v -8.0363429 31.237957 3.0743398
v -8.0341604 33.538636 -0.1496703
v -8.0322407 25.330169 -1.6078591
v -8.0289195 28.446227 -1.1267134
v -8.0283575 28.570005 -3.4882707
v -8.028259 32.570955 3.6125178
v -8.0266823 2.9671591 0.59615569
v -8.0264159 28.398508 -1.7417631
v -8.0263575 23.911838 5.3952441
v -8.0262334 6.5605342 3.1497515
v -8.0247991 34.164964 3.4081819
v -8.0234962 28.461628 -2.4795253
v -8.0232627 28.517927 -4.126457
v -8.0225838 33.371099 4.156028
v -8.0199196 33.908678 1.5732499
v -8.0194963 19.011813 6.178661
v -8.0189415 2.9360389 -0.01838123
v -8.0183831 33.066798 3.7885565
v -8.0172518 30.391386 2.3900424
v -8.0152627 24.308872 0.89571345
v -8.0151715 25.186885 4.6253197
v -8.015124 29.271818 0.66368981
v -8.0150693 5.4319436 5.5819287
v -8.0130365 8.7810867 -4.0349341
v -8.0126861 24.156049 1.2460664
v -8.0081387 8.6967626 -3.5210368
v -8.0073942 3.010229 1.2099372
v -8.0064818 21.426857 -7.3981182
v -8.0055475 28.465794 -0.82859539
v -8.0054453 22.796195 -7.196284
v -8.0051825 31.528659 3.3258797
v -8.0037738 17.528287 5.6369757
v -8.0029125 24.388184 2.5207312
v -8.0006132 25.033851 3.8580596
v -7.9991023 29.836779 1.6982634
v -7.9987373 22.214185 6.0480234
v -7.99873 7.6023446 0.2111698
v -7.9986242 28.814023 -0.11530927
v -7.9962921 29.565455 1.2634404
v -7.9959016 28.715925 -0.258757
v -7.995168 28.898268 0.0341603
v -7.9946972 25.268819 4.2868663
v -7.9916571 8.8712626 -4.5456835
v -7.9909928 28.370919 -2.0513481
v -7.9881097 24.329348 1.7264931
v -7.9879053 25.104458 4.972138
v -7.9877265 28.604893 -0.40004963
v -7.9856863 7.2220151 1.3568885
v -7.9847082 30.125164 2.1814328
v -7.9846243 28.967914 0.19349293
v -7.9842593 2.9165317 -0.63263349
v -7.9812302 5.5524024 -6.7195015
v -7.9804309 24.806461 3.422753
v -7.980336 24.519629 -4.2101863
v -7.9792338 28.523699 -5.2840735
v -7.978347 20.501453 -7.1725616
v -7.9765039 29.310873 0.87896724
v -7.9763835 8.6187751 -3.0036761
v -7.9762265 28.511098 -3.1020913
v -7.9753944 24.590716 2.977534
v -7.9746353 19.381425 6.3140103
v -7.9740441 24.685456 5.2363914
v -7.973566 34.09245 2.733275
v -7.9729492 28.482053 -0.5419846
v -7.9721062 33.987984 5.4797434
v -7.9718178 28.968675 -5.9004242
v -7.9710368 4.2541512 6.1988616
v -7.9685186 16.293755 3.1780725
v -7.9669712 29.024705 0.36439847
v -7.9661828 3.0955604 -3.6450267
v -7.9651974 3.0577067 1.8214778
v -7.9650004 23.468344 5.6567784
v -7.9648544 28.299106 -1.2887942
v -7.9637121 28.324554 -0.98293901
v -7.9553727 28.513394 -3.3100367
v -7.9544494 33.721192 5.0593928
v -7.9541537 30.706201 2.9446693
v -7.9502815 32.34085 3.7439328
v -7.9502341 28.348534 -0.68725166
v -7.9500552 31.817516 3.5906348
v -7.9495516 28.430736 -2.7621014
v -7.9485698 8.0215752 -0.89580469
v -7.948048 28.27227 -1.6010836
v -7.9470954 25.509592 4.7112278
v -7.947037 28.50079 -3.6814023
v -7.9466757 24.510137 2.1970331
v -7.9464567 32.320925 -5.1810396
v -7.9462012 28.625935 -5.6130525
v -7.9456064 30.428106 2.7122843
v -7.9454421 30.990428 3.187326
v -7.945402 29.59704 1.5195149
v -7.9444494 33.655098 0.38829061
v -7.9440735 8.9664497 -5.0539549
v -7.943829 3.5147796 6.2292956
v -7.9433436 29.869115 1.9807319
v -7.9426611 29.070351 0.54844988
v -7.9407414 25.351434 3.9560916
v -7.9393473 4.3885853 -6.9469905
v -7.9373327 28.604941 -0.14035103
v -7.93634 28.494644 -0.27204703
v -7.9341722 25.587185 4.3737999
v -7.9341284 29.343237 1.1068851
v -7.9332342 28.700199 -0.00807475
v -7.9316101 28.341448 -2.3573365
v -7.9301576 23.211424 -6.834068
v -7.9298912 5.2116794 -6.7660978
v -7.928424 28.37086 -0.40589265
v -7.9277598 3.3015678 4.9480288
v -7.9259021 8.7798107 -6.1483072
v -7.9257343 24.465473 1.4056235
v -7.9256029 7.3458234 -7.0126651
v -7.9245554 7.7208988 -6.9322899
v -7.9241029 2.909196 -1.2457526
v -7.9238328 28.778769 0.13018323
v -7.9237489 4.8230809 -6.8427541
v -7.9232306 30.158094 2.4889905
v -7.9216394 17.956378 -4.2905597
v -7.9195737 25.431822 5.0566155
v -7.9176102 3.4601578 -5.9816608
v -7.9171796 8.5476101 -2.482538
v -7.9170081 31.278691 3.441313
v -7.9167745 17.154342 5.4994293
v -7.915749 28.205042 -0.83784166
v -7.9150117 6.9793579 -7.0841828
v -7.9146249 24.638648 1.8752875
v -7.9146212 34.146589 5.3064565
v -7.9144752 25.122766 3.5330696
v -7.9138512 32.835638 3.9077453
v -7.9137745 24.254803 5.5035862
v -7.9123913 29.106604 0.74583512
v -7.9118548 6.8751859 2.5308296
v -7.9117453 20.940108 6.4422026
v -7.9116796 28.235159 -0.5445229
v -7.9108767 19.750075 6.4493194
v -7.9093512 31.7904 -5.2480774
v -7.9090884 28.838981 0.27984989
v -7.9089205 28.243947 -1.9168237
v -7.908541 28.420577 -4.3940516
v -7.9079862 28.175013 -1.1437516
v -7.9072344 3.0985868 2.4313432
v -7.9047381 28.414108 -4.9734081
v -7.9035994 8.1027807 -6.8455734
v -7.9018768 28.391674 -0.14423969
v -7.8986651 28.265414 -0.26789561
v -7.898636 25.020371 5.328022
v -7.897979 28.502761 -0.02524979
v -7.8977017 24.700279 2.6564873
v -7.8967382 29.624401 1.7869853
v -7.8955776 6.6237504 -7.1449049
v -7.8948951 25.66575 4.0437771
v -7.8947272 34.211579 4.5895682
v -7.8925557 33.074805 -2.5522053
v -7.8917491 25.829344 4.7876359
v -7.8910484 21.75863 6.3103899
v -7.890855 23.020295 5.9185354
v -7.8906433 29.370031 1.3471897
v -7.890563 29.897642 2.273704
v -7.8894791 28.596534 0.09110509
v -7.8890484 28.884265 0.44267885
v -7.888928 4.6164375 6.1580371
v -7.8878331 24.904531 3.1013049
v -7.8865995 24.771465 1.5591441
v -7.8863587 25.902445 4.4509234
v -7.8858258 28.12612 -0.39825038
v -7.8852018 33.991241 2.0761435
v -7.883731 28.144656 -1.4587307
v -7.8820923 23.766351 -5.9419859
v -7.8819719 28.08822 -0.68976806
v -7.8791763 5.9723146 4.9540105
v -7.8787018 28.297264 -0.01396338
v -7.8786945 28.407046 -3.0255117
v -7.8784208 28.166672 -0.12538218
v -7.8784062 22.361314 -7.598914
v -7.8773295 29.135055 0.95670748
v -7.8764025 28.669391 0.21350007
v -7.8724099 28.411294 0.08860146
v -7.8719391 3.9705176 -7.0347635
v -7.8713989 25.436282 3.6321782
v -7.8710705 32.101047 3.8686252
v -7.8710668 30.459799 3.0438619
v -7.8705486 24.818815 2.334917
v -7.8703442 9.0658084 -5.5604106
v -7.869399 6.2816857 -7.192525
v -7.8688588 24.606005 1.083732
v -7.8684975 28.022387 -0.24599433
v -7.8682055 24.943579 2.016748
v -7.865961 31.567101 3.7074221
v -7.8653844 28.051972 -0.99589329
v -7.8649647 25.071835 1.7058966
v -7.8636618 28.075239 0.025133
v -7.8635085 28.918192 0.62041644
v -7.8631472 30.739589 3.2907029
v -7.8629063 25.756289 5.1319543
v -7.862618 28.505896 0.18265361
v -7.8621034 30.186771 2.8062288
v -7.8614903 28.212703 0.12403912
v -7.8593626 27.974851 -0.53664888
v -7.858775 28.71773 0.35061391
v -7.8586363 25.976542 4.12151
v -7.856691 27.924182 -0.08541535
v -7.8564173 28.313073 -2.6553395
v -7.8563115 4.912774 6.1457087
v -7.8548735 25.202555 1.4020031
v -7.8545962 24.907321 1.2491449
v -7.8544611 8.4896671 -6.7550285
v -7.8542166 29.946437 -5.8634245
v -7.8538407 28.432772 -3.48132
v -7.8538115 5.6965053 5.5567391
v -7.8537713 34.196988 3.8878221
v -7.8537093 28.333605 0.20991251
v -7.8528918 16.230193 1.0912739
v -7.8525998 25.490575 1.5448413
v -7.8506947 29.64789 2.0653809
v -7.8504575 27.991615 0.1870751
v -7.8503626 25.253458 -0.91733189
v -7.8499356 28.41728 -3.9026103
v -7.8497276 25.890966 1.3887112
v -7.8488772 28.573485 0.2828006
v -7.8486655 6.2580198 4.3389754
v -7.8478663 29.392073 1.5994248
v -7.8474174 27.831728 0.08582046
v -7.8469575 28.214924 -2.2322591
v -7.8466948 25.616664 1.252727
v -7.8456875 30.159643 -5.7358015
v -7.8456145 25.365712 1.8436455
v -7.8453773 29.730484 -5.9784838
v -7.8451473 28.139136 0.27496854
v -7.8451181 27.865635 -0.37650056
v -7.8448992 26.214216 4.518671
v -7.8444247 26.011255 1.1082391
v -7.8438627 28.434978 0.28136448
v -7.8429795 26.145762 4.8549346
v -7.8428079 26.271303 1.2353731
v -7.842505 25.746387 3.7206447
v -7.8424028 25.771444 1.6763293
v -7.840089 32.610096 4.0353355
v -7.8397934 29.156951 1.1806582
v -7.8395306 20.739303 -7.4866995
v -7.8394248 29.922317 2.576727
v -7.8392751 2.9138128 -1.8562859
v -7.8390124 27.743662 0.26854341
v -7.8384795 28.114127 -1.779719
v -7.8375416 25.352724 5.4105177
v -7.8374467 26.385263 0.96703221
v -7.8373408 28.503157 0.32995897
v -7.8372459 21.669212 -7.7085098
v -7.8370817 16.217783 3.6476088
v -7.8370489 27.913537 0.36148061
v -7.8369576 27.760729 -0.20764245
v -7.8365051 28.748489 0.50397396
v -7.8362788 28.402783 -3.265486
v -7.8360598 26.157827 1.5114602
v -7.8358372 31.024313 3.5477775
v -7.835308 28.272606 0.34733109
v -7.8350233 27.930977 -0.84333432
v -7.8349759 3.1317362 3.039143
v -7.8348992 31.289534 -5.2719531
v -7.833527 28.942675 0.8127707
v -7.8334175 25.216069 3.2136817
v -7.833235 26.631123 1.0855404
v -7.8326219 27.66029 -0.02840487
v -7.8325124 28.016803 -1.3132046
v -7.8319869 25.334727 1.104699
v -7.8315781 33.763176 0.91408739
v -7.8312898 25.242971 2.1498327
v -7.8308299 26.738423 0.83053333
v -7.830808 8.4832361 -1.9576865
v -7.830746 28.606479 0.40364632
v -7.8304613 27.563422 0.16183261
v -7.8298226 27.658618 0.46358378
v -7.829746 3.1414441 -4.231323
v -7.8295416 23.81602 5.7720439
v -7.8290599 5.9550305 -7.2277163
v -7.8288117 27.469233 0.36368497
v -7.8277679 28.072713 0.44002376
v -7.8273884 25.743529 0.96751396
v -7.8268336 26.524251 1.3493156
v -7.8263482 26.283495 4.1896992
v -7.8262935 27.069382 0.70005265
v -7.8262898 5.1740009 6.1453
v -7.825757 27.376724 0.57704636
v -7.8255782 26.131928 0.83509534
v -7.8250234 24.59613 5.6023884
v -7.8249833 26.969584 0.94062184
v -7.8249541 30.376417 -5.5978446
v -7.8248446 25.009464 2.782541
v -7.8247643 28.390346 0.40199305
v -7.8233628 25.653075 1.9709108
v -7.8224614 27.169622 0.46978081
v -7.8224504 33.393837 4.6074914
v -7.8223848 34.144048 3.2197126
v -7.8220964 26.499676 0.70705077
v -7.821684 27.838744 0.5493787
v -7.821257 16.466986 4.751326
v -7.8208081 28.499317 0.4253122
v -7.8206366 26.845974 0.58482367
v -7.8201694 18.12273 -4.6436754
v -7.8193702 27.284901 0.80180911
v -7.8190965 26.052465 3.7990272
v -7.8188994 26.045228 1.7951221
v -7.8187461 20.117368 6.5837489
v -7.8184213 27.575373 0.67082661
v -7.8164286 26.869922 1.1909264
v -7.8156038 27.270604 0.25035743
v -7.8152753 29.508826 -6.081056
v -7.8152607 27.812658 -0.68444694
v -7.8151841 25.123248 2.4640929
v -7.8151622 33.098524 4.2276113
v -7.8151549 28.22107 0.50188822
v -7.8142242 24.750245 0.75548285
v -7.8129724 7.5750934 0.76631123
v -7.8110527 26.077395 5.1985814
v -7.8106622 25.044815 0.9451364
v -7.8106075 26.417979 1.6213407
v -7.8095454 28.768594 0.67511125
v -7.8081805 27.373159 0.0419668
v -7.8081622 27.193432 1.0374076
v -7.8080016 28.618123 0.54593712
v -7.807644 29.667852 2.3542471
v -7.8076148 29.410184 1.8631398
v -7.8074506 28.009593 0.62039637
v -7.8068155 22.569739 6.1802778
v -7.8051477 26.954034 0.34897159
v -7.8047754 25.524918 3.3143031
v -7.8044542 27.697642 -0.51760159
v -7.8039178 25.025694 -3.0631482
v -7.8034287 26.522117 4.577488
v -7.8034178 27.765752 0.75050479
v -7.8033703 27.492701 0.89016605
v -7.8031769 28.358499 0.5448021
v -7.8026769 27.478118 -0.15520858
v -7.802144 30.61217 -5.4587034
v -7.8021112 29.173538 1.4172895
v -7.8008484 27.586078 -0.34159208
v -7.8008046 26.770684 1.4504607
v -7.8002061 3.2988096 5.5505859
v -7.8001623 28.959626 1.0194588
v -7.7992426 25.536766 2.2729704
v -7.7988813 26.614512 0.45604005
v -7.7985528 28.489389 0.56180378
v -7.7979324 7.9803068 -0.35262849
v -7.7977353 30.210849 3.1327243
v -7.7972937 30.900568 -5.3403558
v -7.7964908 26.354286 3.8676946
v -7.795958 26.25307 0.56995518
v -7.7956331 25.467708 0.81415573
v -7.7946222 3.8713569 6.8028858
v -7.7946222 26.458465 4.9135217
v -7.7941623 25.870713 0.68941587
v -7.7935602 27.889565 -1.1629941
v -7.7930127 25.9339 2.0861927
v -7.7924069 26.586299 4.2487243
v -7.7923485 31.852721 3.9859345
v -7.7911879 28.171784 0.67463132
v -7.7906368 27.101982 1.2832814
v -7.7902719 25.830202 3.4038681
v -7.7899544 30.485987 3.3843336
v -7.7886004 29.943092 2.8893358
v -7.7879471 25.682328 5.4841667
v -7.787469 26.312774 1.9013859
v -7.7870201 31.311356 3.8159651
v -7.7868777 27.062852 0.12353913
v -7.7839653 27.410239 1.1209908
v -7.7837318 27.948045 0.81545681
v -7.7831259 28.71173 -5.9638799
v -7.7813011 27.693079 0.9645961
v -7.7804435 28.621665 0.71043942
v -7.77998 25.315658 2.8977244
v -7.7794143 27.982526 -1.6388223
v -7.7790019 28.779954 0.86282869
v -7.7785749 28.290126 -2.9398865
v -7.7782866 26.672154 1.7187231
v -7.7782574 26.131045 3.4830773
v -7.7769654 28.325936 0.71005987
v -7.7767318 16.777666 5.3567006
v -7.7766807 25.423425 2.5830299
v -7.775491 24.898612 0.42493994
v -7.7750895 6.5553094 3.717944
v -7.7718012 5.6413588 -7.2542069
v -7.7712355 28.474938 0.72316925
v -7.7706297 28.083635 -2.1033769
v -7.7706224 9.1682134 -6.065932
v -7.7704983 8.8800793 -6.6628906
v -7.7704144 26.729932 0.21456028
v -7.7703085 29.424731 2.1378091
v -7.7700093 26.651628 3.9270225
v -7.7688852 27.173151 -0.09116713
v -7.7688852 32.375995 4.1591557
v -7.7681918 27.010943 1.5388779
v -7.7678414 7.2055048 1.9199149
v -7.7674217 25.824909 2.3845845
v -7.7665713 28.186946 -2.5436032
v -7.7663487 29.684313 2.6530968
v -7.766002 27.763758 -1.0066304
v -7.7659363 29.185711 1.6660447
v -7.7655677 28.970377 1.2398256
v -7.7644838 26.427274 3.552365
v -7.7634911 28.123111 0.86409145
v -7.7627466 30.766698 3.6451307
v -7.7622174 28.305658 -4.6870638
v -7.7603159 26.209104 2.1892211
v -7.7595933 26.826107 4.6275204
v -7.7595021 29.280271 -6.1714092
v -7.7594911 27.32763 1.3626932
v -7.7587356 25.618786 3.0008531
v -7.7583305 26.374763 0.31350472
v -7.7571481 26.394674 5.2569277
v -7.7565167 24.935522 5.6918
v -7.7564984 25.183576 0.64477755
v -7.756159 27.886339 1.0245609
v -7.7558123 26.885062 4.2986655
v -7.7554729 27.620376 1.1909337
v -7.7542284 27.285654 -0.29485159
v -7.7534875 26.574931 1.9952793
v -7.7532503 18.299494 -4.9865138
v -7.7529729 22.462928 -16.424481
v -7.7526992 3.5583449 -6.5217221
v -7.7523087 34.061195 2.5714461
v -7.751535 3.50512 6.8111887
v -7.7511408 25.719327 2.6902097
v -7.7502759 25.918078 3.0925075
v -7.749608 25.998331 0.41904583
v -7.7492905 28.618362 0.89433573
v -7.7492467 27.640012 -0.84277593
v -7.7481262 21.303176 6.5765665
v -7.7468416 28.291814 0.89481018
v -7.7459949 28.784466 1.0659256
v -7.7457102 3.1581785 3.6432986
v -7.7451737 25.600794 0.53013433
v -7.7448489 27.400784 -0.48774964
v -7.7448233 25.049245 0.10449549
v -7.7446737 26.718715 3.6121601
v -7.7440022 5.4301302 6.1374022
v -7.7437686 26.212761 3.1732751
v -7.7432285 32.642068 -4.8185645
v -7.7430606 26.767278 4.9636746
v -7.742692 27.518962 -0.67010399
v -7.7422139 26.920701 1.8036458
v -7.7410971 22.815495 -15.849111
v -7.740119 28.341932 -3.6818658
v -7.7400241 28.45621 0.90557286
v -7.739911 26.944733 3.9769929
v -7.7395825 26.008378 5.5496881
v -7.7393234 26.846096 -0.01683197
v -7.7393197 26.108103 2.4841785
v -7.7375643 28.319919 -4.1482196
v -7.7363745 29.436087 2.4229126
v -7.7360679 22.887624 -16.314582
v -7.7354694 23.371994 6.0396402
v -7.7348782 26.50267 3.2437106
v -7.7347541 22.384263 -15.966259
v -7.7346811 2.9381365 -2.4591386
v -7.7346373 26.010902 2.7856122
v -7.734484 29.959725 3.2111306
v -7.7329147 29.194359 1.9263838
v -7.7324804 27.245371 1.6146291
v -7.7321556 28.073425 1.0688124
v -7.7318782 28.976268 1.4732215
v -7.7314694 27.850211 -1.4929184
v -7.7310205 26.47961 2.2797003
v -7.7300497 33.717214 5.5146738
v -7.7265169 30.229991 3.4680555
v -7.726068 27.54729 1.4287967
v -7.7257359 27.824212 1.246789
v -7.7255607 29.697295 2.9614593
v -7.7241155 18.19166 6.3396049
v -7.7232469 26.298096 2.8692283
v -7.7207797 4.5360175 -7.4402784
v -7.7207724 24.162513 5.878043
v -7.720079 27.005718 3.6623824
v -7.7196995 9.156768 -3.9876972
v -7.7192944 26.78763 3.3043725
v -7.7189951 9.2502302 -4.4904395
v -7.7187177 26.831962 2.0769282
v -7.7185498 22.539675 -16.892689
v -7.7184257 26.387046 2.5712636
v -7.717944 28.281379 -3.2069007
v -7.7177433 18.487246 -5.3216005
v -7.7175498 8.4256225 -1.4291854
v -7.7164294 31.59719 4.0955723
v -7.715809 19.113583 -6.2967732
v -7.7157834 28.609462 1.094814
v -7.7155608 26.49712 0.06632792
v -7.7155572 27.179887 4.3395921
v -7.7153017 18.895867 -5.9764145
v -7.7152615 32.866581 4.3397746
v -7.7143893 31.050981 3.9160044
v -7.7137105 5.3215667 -7.2856501
v -7.7135134 28.255288 1.0961023
v -7.7134915 17.822588 6.2072921
v -7.7129769 33.862819 1.4288733
v -7.7126448 28.783435 1.2834055
v -7.7122068 26.580685 2.9417496
v -7.7116083 18.560346 6.4716294
v -7.7110389 27.126142 4.6689289
v -7.7105207 18.686563 -5.6514628
v -7.7101959 4.2689732 6.7504373
v -7.7092725 26.963678 -0.2377006
v -7.7089076 22.960637 -16.783634
v -7.7071996 4.0994773 -7.5390477
v -7.706455 27.23385 4.0176094
v -7.7063784 33.961725 5.9254879
v -7.706101 28.433455 1.1051862
v -7.7055061 27.163966 1.8761543
v -7.7045171 29.444344 2.7179558
v -7.7037981 25.272638 5.7722446
v -7.7037361 26.745434 2.3580683
v -7.7037324 27.949152 -1.9697539
v -7.7034368 29.19985 2.1977137
v -7.7030755 20.977952 -7.802051
v -7.7022872 19.338858 -6.6155443
v -7.7019514 22.117524 6.4430712
v -7.7016814 20.483534 6.7164851
v -7.7013383 22.03211 -16.552921
v -7.7007507 28.97822 1.718964
v -7.7004916 26.661535 2.6465239
v -7.699758 28.296861 -3.4531596
v -7.6989296 28.022666 1.2875862
v -7.6987033 30.506465 3.7331957
v -7.6985682 27.068019 3.3551367
v -7.6976267 34.209617 5.0643125
v -7.6970391 26.707877 5.3073178
v -7.6967471 26.85844 3.0038732
v -7.6965938 27.47442 1.6774169
v -7.6965719 32.131985 4.2764284
v -7.6954916 25.323498 0.34784568
v -7.6952799 3.1950085 -4.8081741
v -7.6950792 26.126085 0.15679433
v -7.6949259 27.718047 -1.3407481
v -7.6947106 9.0692171 -3.4818346
v -7.6936595 9.3487821 -4.9906105
v -7.6934843 27.761396 1.4812196
v -7.6919515 27.288632 3.7029331
v -7.6908055 23.309057 -16.216117
v -7.6905282 16.128836 1.5519271
v -7.6904223 4.961587 -7.343062
v -7.6899625 24.384529 -4.6905856
v -7.6868859 16.146248 4.1166816
v -7.6867545 25.198144 -0.18547475
v -7.6856559 23.240583 -15.750581
v -7.6849187 27.084134 2.1464641
v -7.6846888 27.072018 5.005667
v -7.683926 27.083344 -0.44760581
v -7.6834917 25.734225 0.25347054
v -7.6825392 28.054531 -2.4263925
v -7.6822107 28.596043 1.3104126
v -7.6821852 26.33007 5.6077861
v -7.6816815 29.706612 3.2789439
v -7.6812655 26.931357 2.7106639
v -7.6810793 28.778165 1.5142595
v -7.6792764 28.163545 -2.8462796
v -7.6792034 28.216659 1.3123688
v -7.678583 18.928707 6.6031977
v -7.6778932 29.202556 2.4794468
v -7.6776232 27.131635 3.0555461
v -7.6770757 27.006593 2.4247484
v -7.6748969 3.2718281 6.1541357
v -7.674886 34.124116 5.7660403
v -7.6742546 27.344205 3.3958736
v -7.6738422 28.977158 1.9763634
v -7.6735758 34.217287 4.3624679
v -7.6734918 29.971971 3.5417082
v -7.6734553 29.449602 3.0224551
v -7.673156 17.452549 6.0739611
v -7.6725466 27.471046 4.3713839
v -7.6718641 28.407387 1.3202647
v -7.6708568 27.519293 4.0487442
v -7.6705283 27.402363 1.9360352
v -7.6700612 27.586893 -1.181056
v -7.669678 26.619965 -0.17110808
v -7.6659006 29.03753 -6.2545472
v -7.6655503 27.970771 1.5192156
v -7.6654554 22.742764 -15.39719
v -7.6654481 27.205399 -0.6466206
v -7.6649846 19.570838 -6.9357479
v -7.6647437 34.181988 3.7001996
v -7.6645868 6.8658438 3.0965111
v -7.6639189 23.378011 -16.686327
v -7.6634335 27.698543 1.7269475
v -7.6624043 25.60714 5.8441455
v -7.6619518 27.56782 3.7336482
v -7.6613459 8.1950473 -7.3792278
v -7.6607766 27.196691 2.7637109
v -7.6604043 22.112893 -17.019177
v -7.6598569 7.8096385 -7.4728
v -7.6588751 27.422487 4.70156
v -7.6570321 27.457383 -1.0127764
v -7.6561854 28.361178 -5.6623933
v -7.6559883 27.330149 -0.83481979
v -7.6555868 27.400538 3.0967283
v -7.6549007 29.20262 2.7710868
v -7.6536051 27.331774 2.2037593
v -7.6532256 28.769572 1.7576443
v -7.6518241 16.362603 -1.4334134
v -7.6515613 27.26331 2.4797169
v -7.6513205 28.973452 2.2447882
v -7.6508679 28.579176 1.5396735
v -7.6508059 28.266139 -5.3246388
v -7.6495504 30.787304 4.0074014
v -7.6484227 27.616597 3.4263715
v -7.6478205 23.60443 -6.5119356
v -7.6473643 32.949155 -3.2909821
v -7.6467986 27.812569 -1.8303937
v -7.6467877 7.431763 -7.5579782
v -7.6463132 32.638504 4.4605838
v -7.6461234 28.176232 1.5420366
v -7.6460468 21.912828 -8.0245035
v -7.6451198 31.336097 4.1973926
v -7.6450541 9.2725389 -6.5713932
v -7.6447402 9.4516024 -5.4887616
v -7.6446161 30.243964 3.811768
v -7.6440723 8.9879386 -2.9725815
v -7.6431599 21.945301 -16.105998
v -7.6404665 8.5859551 -7.280318
v -7.6397184 28.378723 1.5490603
v -7.6396965 29.451691 3.3360201
v -7.6396381 27.636304 1.9830549
v -7.6391673 3.1760351 4.2427973
v -7.6390395 27.457715 2.8056923
v -7.6366344 22.924991 6.3053315
v -7.6362111 27.918426 1.7626498
v -7.6359155 26.254647 -0.09626563
v -7.6355359 24.507536 5.9747941
v -7.6343461 27.801389 4.0702732
v -7.633368 28.967472 2.5236034
v -7.6330542 29.200173 3.072139
v -7.6329155 7.0634567 -7.6317038
v -7.632879 27.665594 3.127197
v -7.6317549 27.843651 3.7543561
v -7.6311491 29.712079 3.6051566
v -7.6309958 28.758573 2.0127043
v -7.6305907 4.6227604 6.70908
v -7.6277002 27.515811 2.5229501
v -7.6276856 27.758811 4.3939165
v -7.6276528 19.296803 6.7341419
v -7.6265287 27.016753 5.350062
v -7.6263535 33.410469 5.0625278
v -7.626317 27.575214 2.2486786
v -7.6259958 26.744327 -0.39805148
v -7.6248426 22.303196 -15.5244
v -7.6247039 31.87927 4.3865918
v -7.6242842 28.559735 1.7815547
v -7.6241638 25.463956 0.06217467
v -7.6236783 16.486432 -1.8746306
v -7.6231346 27.885602 3.4464243
v -7.6217112 27.373022 5.0392725
v -7.6216893 7.9443025 0.19264258
v -7.6210908 6.7070736 -7.6919953
v -7.6187477 2.9626089 -3.0548235
v -7.6184704 28.959341 2.8122908
v -7.6181893 25.937849 5.9085318
v -7.6181784 27.71488 2.8363891
v -7.6181346 28.134753 1.7839635
v -7.6180689 34.118576 3.0595297
v -7.6150762 27.866326 2.0168393
v -7.6147186 23.030237 -17.264959
v -7.6143062 28.745532 2.2787751
v -7.61385 6.3652991 -7.7365643
v -7.6136419 25.868414 -0.01405827
v -7.6135945 28.239679 -3.9089771
v -7.6129157 28.348273 1.7904214
v -7.6123244 26.647207 5.6586324
v -7.6117186 27.927244 3.1467224
v -7.611193 33.121289 4.6681661
v -7.6090069 29.195069 3.3821985
v -7.6076164 23.723026 6.1521466
v -7.6071858 27.764524 2.5542364
v -7.6059011 27.91736 -2.3030249
v -7.6053172 19.806954 -7.2560354
v -7.6051128 28.949177 3.1103303
v -7.6049814 28.538596 2.0350308
v -7.6046967 28.116598 3.7648231
v -7.6045873 27.814888 2.2809722
v -7.6042077 27.715399 4.7252569
v -7.6039303 28.20686 -4.4189127
v -7.6030727 28.730819 2.5551834
v -7.6029157 7.5514682 1.3217373
v -7.6017515 28.1517 3.4557508
v -7.6014012 29.979552 3.8806652
v -7.6013209 3.6657656 -7.0480572
v -7.6010654 28.150713 -3.1359433
v -7.6008099 23.172591 -15.297941
v -7.6003793 28.080616 4.0819848
v -7.600372 22.608982 -7.9090391
v -7.6003537 27.674972 -1.6842964
v -7.6003099 27.968647 2.8555879
v -7.5997406 29.450459 3.6582583
v -7.5996201 22.61119 -17.37701
v -7.5994632 6.0398036 -7.7669089
v -7.5990837 28.09297 2.0370015
v -7.5987552 5.9687124 5.511973
v -7.5983829 16.238429 -0.98869992
v -7.5968319 4.9125441 6.6973429
v -7.5965143 17.080956 5.9388819
v -7.596226 23.038109 -7.5015516
v -7.5960727 25.395075 -1.1419998
v -7.5955071 28.71448 2.8414055
v -7.5954413 28.185979 3.1550143
v -7.5952406 33.949946 1.9341995
v -7.5947114 28.316854 2.043184
v -7.5937625 30.521036 4.0899519
v -7.592726 28.5161 2.2994081
v -7.5917115 28.009883 2.5733657
v -7.5901202 28.936847 3.4173205
v -7.589956 28.05123 2.3003862
v -7.5898246 28.696564 3.1369159
v -7.5886166 28.219517 2.8629856
v -7.5882772 26.87078 -0.61401686
v -7.5880655 8.9807055 -7.1788316
v -7.5876239 28.415367 3.4540848
v -7.5873721 28.442292 3.1517771
v -7.5872881 28.492586 2.5739935
v -7.5862881 28.468 2.8582795
v -7.5851057 28.284786 2.3066344
v -7.5848794 28.043699 4.4070113
v -7.5841276 28.252396 2.5800445
v -7.5841203 28.387132 3.7647939
v -7.5833137 28.029223 -2.7446764
v -7.5829962 28.676964 3.4413075
v -7.5812371 23.723804 -16.135336
v -7.5812298 25.343436 -0.4416971
v -7.5805583 2.9101139 0.53840981
v -7.5800583 32.401245 4.5775026
v -7.5798429 31.070537 4.2911838
v -7.5794232 29.187158 3.7008711
v -7.5789962 16.038449 2.0180418
v -7.5781276 8.3743652 -0.89741782
v -7.5772773 4.2109363 -8.0408209
v -7.5757955 21.665382 6.7071129
v -7.5757627 26.384286 -0.33944612
v -7.5724087 28.357463 4.0836745
v -7.5720839 9.5577031 -5.9856078
v -7.5719999 28.65557 3.7541699
v -7.5719196 6.2538187 4.9001605
v -7.57127 16.397288 5.2051617
v -7.570978 2.872345 -0.06896476
v -7.5707554 28.169181 -5.0089918
v -7.5706824 24.850803 6.0623043
v -7.5702992 28.922221 3.7328526
v -7.5696459 23.443914 -17.16827
v -7.5693321 29.713368 3.9397378
v -7.5687846 5.7285096 -7.7875639
v -7.5686715 5.6923589 6.1098404
v -7.5685657 2.9507532 1.1454778
v -7.5678029 8.9132937 -2.4596696
v -7.5662044 4.6473597 -7.9457651
v -7.5656314 27.537263 -1.5304181
v -7.563292 3.2576786 -5.3753829
v -7.5628431 20.848824 6.8466701
v -7.5590548 26.999584 -0.81889109
v -7.557303 5.170099 6.6961385
v -7.5569964 26.263586 5.9664182
v -7.5565256 23.788953 -16.605354
v -7.5563541 27.670629 5.0642723
v -7.5557847 19.664374 6.8640349
v -7.5552884 31.619133 4.4893792
v -7.5531716 33.383133 -0.84575948
v -7.5530037 28.184705 -3.6654115
v -7.5528322 28.15576 -3.4091983
v -7.5519709 28.632179 4.0752585
v -7.5513906 28.005422 4.7398443
v -7.551241 28.444995 -6.0213703
v -7.5505001 23.657909 -15.673736
v -7.550095 27.321814 5.3848062
v -7.5486826 29.445554 3.9888395
v -7.5486571 21.215647 -8.1230739
v -7.5481826 30.252535 4.1634221
v -7.548033 28.326224 4.4104894
v -7.543825 27.400342 -1.3677315
v -7.5409965 21.592314 -16.707009
v -7.540825 27.130962 -1.0125975
v -7.5405951 28.90502 4.0566529
v -7.5391936 29.176106 4.0278538
v -7.53919 26.003521 -0.27209265
v -7.5385732 25.604356 -0.20676472
v -7.5382228 27.776961 -2.1728088
v -7.5370696 24.908505 -3.5280477
v -7.5366499 2.9896999 1.7509272
v -7.5365002 33.490253 -0.28601772
v -7.535544 2.8473936 -0.6760346
v -7.5352959 27.264681 -1.1954209
v -7.531701 3.2306815 6.7519227
v -7.5313068 28.782766 -6.3297766
v -7.5293725 5.4153703 -7.8108684
v -7.5290149 22.476296 6.5697162
v -7.5273142 7.1907654 2.4810417
v -7.5265806 26.959589 5.7023729
v -7.524723 20.04464 -7.5750601
v -7.523847 25.461142 -1.8481655
v -7.5232047 3.1817787 4.8398143
v -7.5220952 30.801435 4.3767561
v -7.5211354 25.191899 6.1411139
v -7.5198982 16.609352 -2.3085504
v -7.5192595 5.0649799 -7.8581892
v -7.5181391 26.515386 -0.57224165
v -7.5180697 28.606583 4.4043142
v -7.5139749 29.982177 4.2275894
v -7.5129603 16.332918 -21.200999
v -7.5129201 32.153647 4.6879068
v -7.5117231 32.887597 4.772793
v -7.5102778 3.5101856 7.3707936
v -7.5096537 22.185949 -17.506849
v -7.5074202 33.271869 -1.4280065
v -7.5072085 16.162989 -20.897898
v -7.5047779 28.293096 4.7451618
v -7.5046465 16.077772 4.582185
v -7.5046027 15.828416 -21.074176
v -7.5042888 24.072891 6.2559779
v -7.5038582 15.614487 -20.783294
v -7.5034275 3.8975374 7.3403413
v -7.5021903 14.517721 -20.083403
v -7.5021137 16.66556 -21.075159
v -7.502048 21.678059 -17.168794
v -7.5013436 6.5491963 4.2801985
v -7.5012487 16.791275 -21.409845
v -7.4973911 14.768703 -20.4042
v -7.4970225 34.20851 4.1749621
v -7.4959276 28.884969 4.3884458
v -7.4955042 14.270786 -19.760313
v -7.495256 25.370326 -2.3275466
v -7.494986 9.377643 -7.077535
v -7.4948035 33.70599 5.966681
v -7.4947816 23.280092 6.4228816
v -7.4932086 27.889076 -2.6350514
v -7.4930991 27.965366 5.0804547
v -7.4917378 15.956289 2.4899139
v -7.4916137 29.710145 4.2823043
v -7.490559 2.9995128 -3.6416015
v -7.4902707 31.353438 4.5847471
v -7.4902597 16.469044 -21.504722
v -7.4896576 16.019303 -21.349144
v -7.4880992 34.198701 5.5351663
v -7.4877415 15.020119 -20.715616
v -7.4868255 13.600506 -19.730015
v -7.4866904 12.237723 -18.710438
v -7.4863437 28.012301 -3.0542633
v -7.4862306 17.134141 -21.318539
v -7.4859788 34.225634 4.8364129
v -7.4852488 3.0255363 2.3539405
v -7.484851 12.03482 -18.367255
v -7.4833474 21.854381 -15.678213
v -7.4832488 13.359183 -19.408507
v -7.4832196 29.161584 4.3628328
v -7.4830335 15.388499 -20.47742
v -7.4824605 13.852291 -20.050939
v -7.4818292 25.530408 6.2117666
v -7.4815737 29.436629 4.3274171
v -7.4807416 27.634418 -2.0349742
v -7.4789861 3.7703879 -7.5649434
v -7.4784642 34.026124 2.4308432
v -7.4777708 34.162689 3.5411826
v -7.4775591 33.59867 0.25753255
v -7.4764606 26.584226 6.0177572
v -7.4755591 9.6660966 -6.481872
v -7.4753621 2.8384557 -1.2808818
v -7.4745299 13.12855 -19.084942
v -7.4744861 15.26795 -21.011564
v -7.4736577 28.124817 -4.1599549
v -7.4733876 30.529693 4.4539124
v -7.4722197 27.623575 5.4111855
v -7.4712526 15.96899 -20.590797
v -7.4711723 16.706693 5.7993831
v -7.4706978 14.031508 -19.442018
v -7.4706176 17.223956 -21.690297
v -7.4673548 14.114308 -20.372755
v -7.4667161 26.648416 -0.79415042
v -7.4667052 17.582069 -21.611528
v -7.4657234 8.8453369 -1.9430899
v -7.4646869 28.578563 4.7412275
v -7.4639534 26.139792 -0.52063806
v -7.4634059 16.176167 -21.60728
v -7.4630775 12.452174 -19.0527
v -7.4629899 16.879076 -21.758568
v -7.4599388 20.031161 6.99245
v -7.4588585 15.508175 -21.285957
v -7.4581067 5.4240559 6.6855182
v -7.4575958 23.851001 -17.087871
v -7.4574096 16.114472 -0.54428933
v -7.4540192 12.908121 -18.759589
v -7.4505812 22.667945 -14.968785
v -7.4505009 17.950061 -21.525177
v -7.4485228 15.155267 -20.161004
v -7.447698 16.508245 -20.752139
v -7.4468623 16.557728 -21.817142
v -7.4464681 14.383654 -20.688839
v -7.4464535 31.897465 4.7914717
v -7.4459134 4.3192976 -8.5352092
v -7.445636 33.935508 6.3741813
v -7.4452455 32.657011 4.8870949
v -7.4452017 17.012213 -20.964669
v -7.4440886 25.745196 -0.46345787
v -7.4430192 28.076261 -4.7153774
v -7.4428404 21.497029 -16.272308
v -7.4420229 25.48689 -0.67960209
v -7.441209 15.730432 -21.533455
v -7.4407346 23.593507 -15.224631
v -7.4389974 12.679644 -19.390036
v -7.4364901 25.864951 6.2753901
v -7.4364208 28.257755 5.0876189
v -7.4351726 11.373074 -18.307078
v -7.4351507 30.25571 4.5224009
v -7.4350923 17.488923 -21.226693
v -7.4346689 27.490812 -1.88874
v -7.4341471 4.7440049 -8.4525018
v -7.4337821 18.3969 -21.858446
v -7.4333843 18.017617 -21.944097
v -7.4330631 27.268023 5.738431
v -7.432596 11.841993 -18.027156
v -7.4314536 28.861959 4.7280598
v -7.4309391 31.083088 4.6724872
v -7.4300011 22.157909 -8.3476341
v -7.4299135 13.800153 -19.126624
v -7.4291361 3.3272218 -5.9310134
v -7.4285741 34.098633 6.2235584
v -7.4280413 11.567775 -18.663706
v -7.4278661 20.28196 -7.8939444
v -7.4277347 17.643627 -22.019422
v -7.4252749 16.270212 -21.866816
v -7.4247566 26.783681 -1.0048257
v -7.4247493 14.657427 -20.992564
v -7.4236362 33.419016 5.5171664
v -7.4219902 24.42125 6.3510099
v -7.4218698 15.924361 -21.748722
v -7.4217822 7.9127303 0.73928955
v -7.421472 18.778216 -21.767486
v -7.4212567 18.324575 -21.43416
v -7.4179793 17.277712 -22.080572
v -7.4169684 24.247376 -5.1889063
v -7.4156545 12.920161 -19.722519
v -7.4155742 4.2912823 7.2838928
v -7.4150852 12.697409 -18.432721
v -7.4149684 3.0574311 2.9537696
v -7.4135012 15.88082 2.965983
v -7.4132567 8.3290594 -0.36276344
v -7.4114757 21.213581 6.9738333
v -7.4113626 28.009256 -3.3509981
v -7.4113188 27.744553 -2.5169392
v -7.410983 33.137987 5.1125347
v -7.4105122 23.445185 -7.1323046
v -7.4096217 9.6296197 -4.4375329
v -7.4088224 29.979895 4.5819734
v -7.4085816 23.092131 -17.767241
v -7.407848 3.1676465 5.4386087
v -7.4074465 29.143584 4.7055709
v -7.4071765 22.027203 6.8332688
v -7.4067166 14.919608 -19.838504
v -7.4054831 29.779024 -6.3172639
v -7.4052495 16.922651 -22.123698
v -7.4047349 14.932542 -21.277752
v -7.4046692 16.060741 -21.902576
v -7.4045816 9.7314108 -4.9298537
v -7.4035926 29.557814 -6.4300549
v -7.4033298 15.760656 -20.275074
v -7.4013736 27.346826 -1.733358
v -7.3973992 8.6809407 -7.8086659
v -7.3972167 27.922517 5.4290029
v -7.3957861 6.8565113 3.6579335
v -7.3954248 26.921445 -1.203981
v -7.3951839 29.702488 4.6324547
v -7.3950488 29.42374 4.6736806
v -7.3950452 28.063646 -3.9011268
v -7.3942605 13.17375 -20.050219
v -7.3936255 11.775861 -19.019184
v -7.3928627 2.8413125 -1.8816506
v -7.3927824 33.704048 0.78701726
v -7.3916036 9.5330019 -3.942537
v -7.3915014 11.18887 -17.95324
v -7.3914321 26.277503 -0.75918173
v -7.3905051 16.585333 -22.146328
v -7.3889759 19.1583 -21.67624
v -7.3889613 15.205913 -21.538226
v -7.3886182 23.105079 -14.866418
v -7.3884978 8.2856346 -7.9165135
v -7.3862095 28.547899 5.085878
v -7.3853336 29.996073 -6.1937831
v -7.384173 22.219248 -15.105282
v -7.3829212 27.203398 -1.5679214
v -7.3826 32.417178 4.9977473
v -7.3820343 31.633434 4.8878395
v -7.3808592 27.061459 -1.3916455
v -7.3791366 9.0804851 -7.6970628
v -7.3791074 5.1528989 -8.3771411
v -7.3789249 30.809121 4.7524282
v -7.3788774 33.174098 -2.0434486
v -7.3775964 9.8376458 -5.4199446
v -7.3775015 23.634467 6.5327201
v -7.3770928 22.83492 6.6901678
v -7.3766074 15.472019 -21.76779
v -7.3765417 27.86756 -2.9620615
v -7.3764395 29.32982 -6.5319975
v -7.3756147 5.8146594 -8.3188168
v -7.3752899 13.576989 -18.812238
v -7.3750089 28.02519 -3.6330322
v -7.3747205 16.272645 -22.145986
v -7.374195 26.899655 6.0625087
v -7.3736695 13.440261 -20.373642
v -7.372622 23.50323 -17.669015
v -7.3718629 6.1242016 -8.3046217
v -7.371622 3.8732173 -8.0716747
v -7.371403 24.12845 -16.078489
v -7.3705855 7.5305304 1.8766525
v -7.3688739 26.194148 6.3331269
v -7.3686695 18.70153 -21.343162
v -7.3668593 15.725342 -21.96025
v -7.366071 5.5022528 -8.3364663
v -7.3646002 15.985633 -22.093638
v -7.3643958 7.8964539 -8.0172007
v -7.3643301 22.674161 -17.883573
v -7.3641513 18.115497 6.7625759
v -7.3621002 34.088162 2.9201585
v -7.3596586 24.190619 -16.545312
v -7.3572316 24.767766 6.4371041
v -7.3570929 9.775697 -6.9781325
v -7.3560127 17.747948 6.6335843
v -7.3559251 21.450636 -8.4542372
v -7.3550711 16.328296 -20.431931
v -7.3544798 14.685615 -19.516135
v -7.3540273 3.1951243 7.3354143
v -7.3533047 3.0465133 -4.2184691
v -7.3530492 16.732412 -2.7338462
v -7.3530273 28.516564 -6.3976446
v -7.3527207 13.71954 -20.693298
v -7.3515419 17.852542 -21.13574
v -7.3507645 6.4483289 -8.2803901
v -7.3500492 18.44763 -22.299516
v -7.3496368 18.482761 6.8908632
v -7.3493996 9.4422889 -3.4444188
v -7.3491733 4.6324885 7.2471997
v -7.3487718 11.998575 -19.371054
v -7.348739 18.06255 -22.376313
v -7.3483813 25.887366 -0.71372407
v -7.3475894 18.833655 -22.212726
v -7.3475602 30.21515 -6.0619886
v -7.3455967 32.80578 -4.2208103
v -7.3450055 17.680275 -22.438275
v -7.3438011 20.39749 7.1186861
v -7.3424106 28.091237 -5.7077269
v -7.3423339 28.835884 5.0753197
v -7.3400055 27.597104 -2.3898782
v -7.3400018 19.218767 -22.120786
v -7.3399106 27.573311 5.7662264
v -7.3391916 7.5157901 -8.1069061
v -7.3386186 17.302543 -22.480852
v -7.3376332 8.7841241 -1.4228369
v -7.3372062 12.495546 -18.10762
v -7.3358376 30.532436 4.8243911
v -7.3330895 14.009568 -21.003645
v -7.3302793 17.367855 -20.86257
v -7.3301224 21.753695 -17.656902
v -7.3300713 6.7894315 -8.2402317
v -7.3293924 28.219121 5.4380539
v -7.3293632 16.931094 -22.499495
v -7.3290676 9.9474134 -5.9083603
v -7.3290238 15.810505 3.4446871
v -7.3278961 16.862116 -20.628057
v -7.3272757 34.195398 4.0170948
v -7.3270713 3.0839118 3.5498359
v -7.3269873 7.1460345 -8.1818088
v -7.3251333 26.416846 -0.9869627
v -7.3246881 32.224002 -5.8159377
v -7.3226553 4.9108863 7.2402946
v -7.3225896 19.603521 -22.026022
v -7.3217538 9.4823821 -7.5851039
v -7.3215604 31.363564 4.9770942
v -7.3206151 28.007161 -5.3633392
v -7.3205896 29.09307 -6.6239037
v -7.3205093 25.53751 -1.3791566
v -7.3194947 17.379504 6.5033737
v -7.3194692 32.166754 5.1019326
v -7.3194181 20.51698 -8.2138104
v -7.3184217 16.568515 -22.490078
v -7.3179071 19.536667 -21.589079
v -7.3177283 24.065856 -15.621644
v -7.3173743 34.22342 4.6467721
v -7.316429 14.308324 -21.299143
v -7.3162648 27.995031 -4.4352191
v -7.31594 15.543037 -19.953528
v -7.3144692 10.718415 -18.235853
v -7.3134656 18.849804 7.0181103
v -7.3102904 12.237157 -19.71686
v -7.3096408 11.656603 -17.693609
v -7.3078306 29.122104 5.0558308
v -7.3070131 16.217393 -22.448477
v -7.3069693 31.645839 -5.7905036
v -7.3049109 25.111991 6.5148261
v -7.3038051 14.613739 -21.574362
v -7.303451 30.253491 4.8881059
v -7.3034 32.89967 5.2066252
v -7.301462 4.8398517 -8.9548171
v -7.3011555 30.451829 -5.9309568
v -7.3003781 4.4300084 -9.0229515
v -7.3002941 25.631888 -0.91955815
v -7.2986847 33.805956 1.3038579
v -7.2977577 15.878855 -22.363926
v -7.2975387 3.4058918 -6.4749743
v -7.2975022 13.361412 -18.499092
v -7.296265 14.923748 -21.823875
v -7.2960715 21.145564 -16.881948
v -7.2960496 3.124583 6.0401913
v -7.2942212 24.792857 -3.9873231
v -7.294192 5.9620524 6.0608736
v -7.2941737 10.54531 -17.863923
v -7.2935314 10.903536 -18.608327
v -7.2933124 15.554027 -22.225659
v -7.2930314 15.23747 -22.042651
v -7.292703 2.849879 -2.4772151
v -7.2906592 19.988473 -21.930761
v -7.2886665 14.457382 -19.200116
v -7.2886191 34.223504 5.3086718
v -7.2857213 29.406945 5.0272945
v -7.2855388 16.011165 5.0428382
v -7.2847505 16.328644 5.6527894
v -7.2835169 29.972745 4.9432989
v -7.2828819 9.3578185 -2.9429321
v -7.2824403 19.076847 -21.256869
v -7.2811848 28.169618 -6.07464
v -7.2810279 23.987539 6.6346646
v -7.2809914 27.447768 -2.2533027
v -7.2784221 25.26653 -2.8119769
v -7.2783126 15.99438 -0.09618899
v -7.2776337 12.49128 -20.056218
v -7.2772213 29.690472 4.9897656
v -7.2769549 26.517893 6.3848345
v -7.2748856 5.1620229 7.2396085
v -7.2744367 27.717897 -2.8595349
v -7.2736192 27.857127 -3.2801191
v -7.2735279 11.012273 -17.606133
v -7.2722688 6.2472371 5.4533385
v -7.2717798 24.250283 -17.024684
v -7.269101 26.558421 -1.203366
v -7.2689623 28.513514 5.4384627
v -7.2689112 21.237336 -17.336519
v -7.2666302 34.181428 6.002407
v -7.2664149 31.089028 5.0591264
v -7.2663346 31.130982 -5.7729253
v -7.2656959 23.907595 -17.586968
v -7.2652141 30.740228 -5.8232387
v -7.2646776 7.177047 3.0393364
v -7.2619696 27.210961 6.0998806
v -7.2609915 24.110706 -5.6957653
v -7.2599186 25.453487 6.5847562
v -7.2594149 10.059802 -6.3956702
v -7.2571412 26.031178 -0.95726222
v -7.2569295 31.90747 5.1993953
v -7.25682 21.57815 7.0974929
v -7.2566339 19.216692 7.1439889
v -7.2564952 5.6844967 6.6525075
v -7.2556777 3.9812922 -8.5672035
v -7.2547215 22.389109 6.9544649
v -7.2529077 33.689784 6.4170897
v -7.2510537 23.193381 6.8042398
v -7.2509624 27.875868 5.7856606
v -7.2502106 12.760613 -20.388745
v -7.25005 11.103126 -18.978529
v -7.2496705 5.2396194 -8.8925128
v -7.2488311 17.009558 6.3714003
v -7.2453311 17.698688 -22.855984
v -7.2453201 21.396814 -15.857271
v -7.2451194 18.092197 -22.805633
v -7.2441267 27.924466 -5.0400408
v -7.2432326 18.485495 -22.736918
v -7.242853 17.305584 -22.882628
v -7.2417143 34.1391 3.4028078
v -7.2413348 16.134681 -20.105681
v -7.240926 22.858403 -8.2315967
v -7.2406851 18.877969 -22.655188
v -7.2392946 18.221919 -21.04711
v -7.2384954 19.269003 -22.565785
v -7.2383968 22.24958 -18.018014
v -7.2366633 16.913499 -22.880218
v -7.236645 19.659423 -22.470464
v -7.2359443 32.666009 5.3138323
v -7.2351012 20.05005 -22.370979
v -7.2350611 27.297023 -2.1068404
v -7.2322764 20.373632 -21.838668
v -7.2298896 28.842375 -6.7088464
v -7.2283422 23.532833 -14.792095
v -7.2278312 16.523931 -22.84619
v -7.2274626 13.044828 -20.714057
v -7.2270429 26.702443 -1.4079191
v -7.2249115 27.931021 -4.1591849
v -7.2245904 8.2889968 0.17421025
v -7.2241159 15.743992 3.9229824
v -7.223313 3.1024317 4.141769
v -7.2215685 15.321184 -19.62896
v -7.2205065 20.440698 -22.271555
v -7.2193751 21.761266 -15.269363
v -7.2192802 5.5876631 -8.8591317
v -7.2186306 9.8854178 -7.4749715
v -7.2181707 30.810705 5.1337572
v -7.2177145 10.381533 -17.495452
v -7.2174299 16.13838 -22.777979
v -7.2161452 28.805824 5.4303569
v -7.2114044 3.1041479 -4.7850775
v -7.2110941 20.763688 7.2420355
v -7.2092146 33.418994 5.9690496
v -7.2087985 13.343595 -21.031769
v -7.2065248 15.758347 -22.673018
v -7.2064701 25.790903 6.6479856
v -7.2059628 33.147256 5.557469
v -7.2057037 27.146473 -1.9495351
v -7.2054555 6.5415914 4.8357815
v -7.2051234 14.234879 -18.889312
v -7.2038132 27.862514 -3.5857735
v -7.2027146 11.319635 -19.343637
v -7.202273 33.89849 1.8101074
v -7.2014665 26.848651 -1.6004394
v -7.2007986 24.338853 6.7284375
v -7.199857 12.301665 -17.787566
v -7.1992183 7.8848254 1.2865679
v -7.198295 5.9005771 -8.8467924
v -7.1961819 15.385329 -22.528742
v -7.1960176 3.5562628 7.8920813
v -7.1958497 31.640146 5.2898435
v -7.1950541 24.006336 -15.175236
v -7.1945833 13.655895 -21.337341
v -7.1943023 26.996832 -1.7808777
v -7.1919118 9.2799298 -2.4378231
v -7.1898607 19.912828 -21.510375
v -7.1876454 15.020191 -22.348539
v -7.1872111 13.152816 -18.187419
v -7.187098 20.747848 -8.539627
v -7.1870761 9.918748 -17.744638
v -7.1853389 27.886596 -3.8779353
v -7.1851674 13.980708 -21.626231
v -7.1850907 8.7291878 -0.89922255
v -7.1846491 10.079208 -18.135238
v -7.184171 22.404468 -8.6796168
v -7.1834739 27.564643 -2.7462968
v -7.1821455 14.663799 -22.135794
v -7.180901 14.317016 -21.893895
v -7.1807769 3.0565352 6.6418835
v -7.1795141 20.831178 -22.176416
v -7.1786784 19.583364 7.2681229
v -7.1785762 30.529538 5.2008369
v -7.1782221 33.90562 6.820112
v -7.1773171 2.8685412 -3.0660533
v -7.1770214 22.599924 -14.547966
v -7.1759083 3.4924257 -7.0079589
v -7.1756601 32.42409 5.418711
v -7.1750725 34.070503 6.6787408
v -7.1749594 4.9353176 -9.4542418
v -7.1740506 16.692301 -20.297078
v -7.1740214 26.176578 -1.1908351
v -7.1739485 29.096446 5.4136235
v -7.1733317 23.971877 -6.226573
v -7.1702405 10.173796 -6.8823414
v -7.1700872 28.17611 5.7966386
v -7.1676419 25.779487 -1.1637259
v -7.1671055 21.042167 -16.458652
v -7.1668682 17.730172 -20.768682
v -7.1622004 34.215831 4.4888938
v -7.1618464 2.8605149 0.48359639
v -7.1599486 4.5362949 -9.510287
v -7.1587223 26.836078 6.4303706
v -7.1583975 3.9540396 7.8470816
v -7.1572698 11.554003 -19.703187
v -7.1565362 6.2085504 -8.8393472
v -7.1560472 33.069794 -2.7067314
v -7.1558464 2.8992563 1.0839455
v -7.1515691 27.519224 6.1290848
v -7.149664 30.246038 5.2600846
v -7.1496457 17.222535 -20.51681
v -7.1476494 10.252442 -18.525502
v -7.1471093 5.4138584 7.2233276
v -7.1463684 2.8237104 -0.11683115
v -7.1461312 23.550999 6.9115966
v -7.1453939 29.385781 5.3881419
v -7.1452991 9.1784275 -8.2181078
v -7.144591 21.684285 -8.7940009
v -7.1430254 27.700277 -3.1967402
v -7.1405655 23.285737 -7.8123064
v -7.1400874 19.449653 -21.179802
v -7.1382918 31.367031 5.3735581
v -7.1379925 28.240121 -6.4586806
v -7.1373721 9.7675038 -17.357234
v -7.1373575 27.848007 -4.7351838
v -7.1356714 16.856658 -3.149195
v -7.1355327 20.759003 -21.753409
v -7.1334816 29.960712 5.3112156
v -7.1329014 16.637035 6.2356824
v -7.1324816 5.3265681 -9.4041419
v -7.1322554 24.687954 6.8137616
v -7.1315437 29.673861 5.3539853
v -7.1298904 2.9359631 1.6832727
v -7.1287518 26.122893 6.7056165
v -7.1273503 8.7736137 -8.3406469
v -7.1272481 17.292927 -23.279932
v -7.1263284 34.228143 5.1169799
v -7.1259562 9.5857763 -8.0946197
v -7.1251313 17.703237 -23.266082
v -7.1249781 23.046594 -14.440859
v -7.1248868 4.0933551 -9.0547797
v -7.1235912 16.878585 -23.261037
v -7.1219489 22.750958 7.0705734
v -7.1200146 15.099184 -19.306522
v -7.1194416 11.807171 -20.056707
v -7.1189489 18.109939 -23.225526
v -7.1165329 7.511505 2.4301169
v -7.1158176 32.172032 5.517535
v -7.1156971 15.931704 -19.776044
v -7.1154416 21.221881 -22.085406
v -7.1152373 16.462325 -23.2094
v -7.1123431 34.177672 3.8800193
v -7.1105256 15.881799 0.35959559
v -7.1104088 18.513453 -23.164302
v -7.1100074 3.1079946 4.7320196
v -7.1090366 23.14685 -18.287419
v -7.1085658 21.942743 7.2175138
v -7.1084782 33.983949 2.3064318
v -7.1074965 2.7955491 -0.71651237
v -7.1068979 27.409018 -2.6220022
v -7.105241 6.8465232 4.2140238
v -7.1032629 16.046257 -23.12502
v -7.1026644 28.578713 -6.7862965
v -7.1014089 26.324095 -1.4130432
v -7.1012045 18.9142 -23.088449
v -7.0996972 14.018078 -18.582587
v -7.0992593 28.474339 5.7991787
v -7.0985257 3.2015102 7.8815522
v -7.0980878 24.584043 -16.501087
v -7.0970513 24.305365 -17.519174
v -7.0957155 11.476009 -17.370083
v -7.0955294 18.59348 -20.963446
v -7.0955112 21.31734 -17.820485
v -7.0950002 22.141151 -14.692804
v -7.0939637 24.524365 -16.038735
v -7.093628 10.442008 -18.911899
v -7.0930513 19.312603 -23.004005
v -7.0922484 6.5302507 -8.8230481
v -7.0921061 5.6728362 -9.3780837
v -7.088774 12.078386 -20.402891
v -7.0887448 15.632492 -23.007903
v -7.0887119 32.904144 5.6404428
v -7.0877083 8.3735299 -8.4579963
v -7.0862777 19.709309 -22.912669
v -7.0855441 10.842364 -17.265085
v -7.084993 31.088743 5.4503166
v -7.0845696 15.679928 4.3978216
v -7.0842667 2.9698625 2.2807258
v -7.0836828 4.3309964 7.7955821
v -7.0828616 25.684684 -1.6206309
v -7.0827959 23.555872 -18.187237
v -7.0812047 20.104969 -22.816135
v -7.0809127 10.113975 -4.8715403
v -7.0804529 34.214666 5.778146
v -7.0803178 25.599541 -2.0861088
v -7.0797339 5.0216404 -9.9568873
v -7.0791463 19.949762 7.3901292
v -7.0766646 9.2086446 -1.9290499
v -7.0748325 20.499979 -22.716721
v -7.0727705 15.223142 -22.858048
v -7.0726938 10.223536 -5.3539524
v -7.0705624 21.129995 7.3624652
v -7.0704566 3.1678253 -5.3418449
v -7.0704384 25.034394 6.8910931
v -7.0701829 10.224397 -17.133356
v -7.0699749 3.5814204 -7.5309948
v -7.0683435 10.009074 -4.3866885
v -7.0676866 9.3126567 -17.591456
v -7.0648107 12.366894 -20.740429
v -7.0641501 20.894734 -22.616739
v -7.0631464 10.288379 -7.3688483
v -7.0627413 9.1757012 -17.181949
v -7.0601063 9.9942958 -7.9728726
v -7.0575735 23.907101 7.0118804
v -7.0570334 14.820742 -22.677361
v -7.056745 23.829965 -6.8013201
v -7.0565042 4.6268224 -10.004737
v -7.0557341 31.910187 5.6095051
v -7.0518436 25.929535 -1.4026181
v -7.0517013 32.574751 -5.5544125
v -7.0505663 2.9775486 7.2385757
v -7.0486758 2.900187 -3.6464737
v -7.0484714 21.289554 -22.516997
v -7.0473838 27.8249 6.1500919
v -7.0470991 12.671942 -21.068015
v -7.0466685 2.7759918 -1.3141024
v -7.0460626 27.251562 -2.4863865
v -7.0456356 22.730207 -18.406496
v -7.0454021 5.9850846 -9.3715235
v -7.0449422 10.336886 -5.8343536
v -7.0439313 26.474079 -1.6231692
v -7.0436357 4.646169 7.7717611
v -7.0432378 14.427825 -22.467745
v -7.0420663 27.784289 -4.4396588
v -7.0419459 7.9803698 -8.565917
v -7.0417196 5.4099328 -9.9150318
v -7.0404715 28.770853 5.7932992
v -7.0392488 9.4602698 -18.000736
v -7.0382124 9.62439 -16.972421
v -7.0379751 30.806525 5.5200752
v -7.0371138 27.695813 -3.5246791
v -7.0351795 12.992779 -21.38434
v -7.0346941 34.160782 6.4664543
v -7.0342781 6.8700481 -8.788979
v -7.0342051 9.9094406 -3.8990593
v -7.0341467 10.649586 -19.293275
v -7.0339679 12.951236 -17.87873
v -7.033092 14.046926 -22.231107
v -7.0316285 21.613199 -21.998376
v -7.0293292 21.81865 -18.170568
v -7.0290007 5.0926115 -10.466792
v -7.028946 13.329094 -21.68594
v -7.0282891 13.68058 -21.96935
v -7.0282818 24.642188 -16.975395
v -7.0281832 27.149939 6.468863
v -7.0278329 4.904587 7.7735275
v -7.0271139 21.684758 -22.418299
v -7.025373 27.818976 -5.7479529
v -7.0253365 26.449383 6.7575066
v -7.0247599 15.94524 5.4973381
v -7.0246431 24.465431 -15.58621
v -7.0245665 24.674047 -4.4620309
v -7.0241979 20.28916 -21.437506
v -7.0234023 16.511217 -19.960107
v -7.0229935 27.539593 -3.101033
v -7.0193147 2.9998458 2.8754728
v -7.0186286 20.972718 -8.8763506
v -7.0182235 32.667267 5.7402485
v -7.016395 9.0474468 -16.7733
v -7.0138038 8.2534679 0.71293575
v -7.012395 23.112603 7.1814703
v -7.0110885 14.881125 -18.991363
v -7.0103951 25.37773 6.9608663
v -7.010333 21.145196 -21.673461
v -7.0096651 8.6800634 -0.37255533
v -7.0086068 7.5969924 -8.6595969
v -7.0070849 5.1508683 -10.982748
v -7.0062491 4.6941604 -10.510598
v -7.0062199 7.2262569 -8.7342222
v -7.0045849 27.093784 -2.3386961
v -7.0041834 26.626398 -1.8208957
v -7.0039061 34.048496 2.796738
v -7.002428 33.668523 6.8644218
v -6.9997966 23.953398 -14.739726
v -6.999782 12.114411 -17.472907
v -6.9994754 29.376571 -6.9050729
v -6.9990594 30.52127 5.5826951
v -6.9989207 10.453155 -6.3131617
v -6.9979682 29.603314 -6.79526
v -6.9977309 25.159207 -3.2880716
v -6.9965557 27.74783 -5.395339
v -6.9960886 31.640189 5.6946577
v -6.9956069 19.336415 -7.6821341
v -6.9954317 29.065917 5.778949
v -6.9953587 4.200377 -9.5409163
v -6.9942674 4.7390442 -11.026634
v -6.993804 5.7547803 -9.8950429
v -6.9932711 3.0918232 5.3227702
v -6.9910047 33.148628 6.0005895
v -6.9909609 27.888368 -6.1217308
v -6.9906945 20.693886 -17.07294
v -6.9890741 4.7666808 -11.549522
v -6.9881142 22.079814 -22.323541
v -6.9873624 15.723667 -19.445673
v -6.9871945 17.270148 -23.665039
v -6.9864245 20.792886 -17.517332
v -6.9861617 21.296282 -15.454479
v -6.9858843 23.9583 -18.10235
v -6.9854427 9.6204964 -18.408696
v -6.9852602 16.834705 -23.635312
v -6.985158 5.4855184 -10.42809
v -6.9847091 27.736924 -4.1434295
v -6.9846252 8.6085767 -16.967472
v -6.9843077 5.2028246 -11.501917
v -6.9841325 33.411638 6.418159
v -6.9838186 26.780726 -2.0060474
v -6.9837785 26.93665 -2.1786226
v -6.9832237 19.575159 -7.9947738
v -6.9830194 27.707684 -3.839724
v -6.9822676 34.226174 4.957963
v -6.9807676 10.876856 -19.668475
v -6.9807347 18.042408 7.177536
v -6.9806179 7.1636246 3.5938756
v -6.9805084 8.4957889 -16.535332
v -6.9795997 24.261106 7.1046498
v -6.9794282 23.483577 -14.362784
v -6.9777311 9.8156804 -3.4083005
v -6.9765815 17.696638 -23.656249
v -6.976388 22.307576 7.333772
v -6.9739793 3.6734078 -8.0441165
v -6.973837 16.394146 -23.570538
v -6.9737786 17.675924 7.0524203
v -6.9730778 29.14115 -7.0061268
v -6.9726654 4.7784143 -12.079219
v -6.9725377 15.778451 0.82247135
v -6.9708479 29.824217 -6.6768923
v -6.9703881 30.233511 5.6378881
v -6.9694538 13.807045 -18.278577
v -6.9691472 34.203707 4.3528694
v -6.9658407 29.359785 5.7560878
v -6.9655706 5.9518864 6.6001831
v -6.9654137 6.2917363 -9.3706786
v -6.965348 2.7650175 -1.9082763
v -6.9644867 18.096845 -20.682819
v -6.9641911 18.408562 7.3015058
v -6.9626801 20.316244 7.5096355
v -6.961067 18.117191 -23.622423
v -6.9607057 5.1492785 7.7707465
v -6.960567 16.26086 6.0942164
v -6.9590232 32.423349 5.8396601
v -6.9578699 15.952082 -23.47612
v -6.9572823 19.095696 -7.3723027
v -6.9549904 7.8598215 1.8337149
v -6.954089 29.943778 5.6853585
v -6.9538298 28.128441 6.1628619
v -6.9536656 8.7311665 -17.397896
v -6.9522714 5.5548463 -10.943168
v -6.9519722 29.652419 5.7248509
v -6.9493189 6.2378809 5.9978267
v -6.9488043 20.933644 -16.054031
v -6.9482642 26.081766 -1.630952
v -6.9469321 17.060904 -20.176623
v -6.943235 5.2499519 -12.024797
v -6.9430854 18.532831 -23.569274
v -6.9401073 25.716929 7.0240373
v -6.9396913 15.510552 -23.353281
v -6.9387205 31.363996 5.773303
v -6.9386219 28.303281 -6.8560314
v -6.9385818 17.308543 6.9258374
v -6.9385088 10.402621 -7.8555615
v -6.9372935 9.1439841 -1.4165723
v -6.9369504 7.9731121 -16.253091
v -6.9368774 3.2387253 -5.8896378
v -6.9364942 3.0241121 3.4669953
v -6.9355198 10.5714 -6.7907782
v -6.9351402 7.8852387 -15.792968
v -6.9347862 11.125142 -20.03763
v -6.9344285 4.7756123 -12.617696
v -6.9343665 21.917957 -9.1408265
v -6.9335417 8.3913919 -16.101656
v -6.9324687 19.810233 -8.3106764
v -6.9309651 21.496647 7.4799533
v -6.9298191 27.680486 -5.0614986
v -6.9286841 5.832204 -10.410905
v -6.9286439 22.005316 -21.915681
v -6.9268519 17.588063 -20.416896
v -6.9262461 8.9271927 -16.364673
v -6.9254651 6.0664498 -9.8935083
v -6.9253301 22.547584 -14.118809
v -6.9249104 18.944382 -23.50201
v -6.9246768 34.225248 5.5850235
v -6.9246658 21.673625 -14.865179
v -6.9234761 18.774499 7.4237092
v -6.9229067 5.6220784 -11.45916
v -6.9219761 30.045394 -6.5526671
v -6.9206367 34.043721 7.1348794
v -6.9204542 23.473279 7.2866008
v -6.9200965 15.071542 -23.201905
v -6.9195126 22.474184 -22.235618
v -6.9194287 5.6726683 7.1848571
v -6.9191257 19.819079 -21.116483
v -6.9188812 27.376319 -2.9924536
v -6.9182973 7.4115838 -15.436335
v -6.918279 9.797103 -18.812827
v -6.917425 18.963648 -20.887388
v -6.9164068 28.89534 -7.0987994
v -6.915925 33.877781 7.2696739
v -6.9131404 16.986375 -3.5556515
v -6.9119178 7.3470866 -14.946231
v -6.9115127 25.506126 -2.5605593
v -6.9090747 2.946318 -4.2170439
v -6.9090492 19.352684 -23.425845
v -6.9082171 9.6868453 -8.6066009
v -6.9079798 33.448457 -0.4028945
v -6.9064324 24.612435 7.189452
v -6.9046733 15.617254 4.8677374
v -6.9040091 34.107076 3.2796556
v -6.9018631 8.0699037 -16.70943
v -6.9012354 32.169853 5.9336776
v -6.9009763 22.663154 -9.0186578
v -6.9008303 33.348551 -0.96460705
v -6.9002208 24.411259 -15.14141
v -6.9000201 25.836933 -1.8546454
v -6.8993485 27.460703 6.4994576
v -6.898323 9.72816 -2.9141622
v -6.897812 22.30679 -18.543291
v -6.8977755 14.639684 -23.021024
v -6.8975967 19.758108 -23.342822
v -6.8974763 11.39577 -20.400871
v -6.8969361 23.688554 -7.4279026
v -6.895396 8.8649683 -17.826424
v -6.8947719 26.770299 6.8035208
v -6.8937391 6.9250527 -14.515815
v -6.8933413 4.2922093 -10.032651
v -6.8931223 5.9048749 -10.926173
v -6.8931223 27.954636 -6.5134064
v -6.8922464 9.4883223 -16.589596
v -6.8914289 21.753534 -22.84722
v -6.8903814 7.8048603 -15.329221
v -6.8892829 6.8759418 -14.002929
v -6.8881515 9.2735407 -8.7425013
v -6.8878705 6.5318917 5.383923
v -6.8871369 22.148463 -22.744943
v -6.8870092 20.160641 -23.25133
v -6.8868778 14.666926 -18.68278
v -6.8867136 7.4827206 -15.922628
v -6.8858486 5.6849055 -11.978403
v -6.8858048 23.005685 -14.006104
v -6.8854764 21.357213 -22.951299
v -6.8841917 31.082274 5.8452842
v -6.882856 15.686056 1.2918653
v -6.8817611 18.857187 -7.0623362
v -6.8814582 10.101367 -8.472321
v -6.8813852 20.959843 -23.054252
v -6.8812063 20.561095 -23.154715
v -6.8800056 3.0440608 5.9162434
v -6.8795275 27.525694 -3.4496797
v -6.8788085 5.2894721 -12.554372
v -6.8765275 16.321918 -19.620479
v -6.876221 14.217588 -22.813491
v -6.8760896 3.7719636 -8.5472657
v -6.8760494 5.9736568 -11.441337
v -6.8758268 24.696526 -17.463784
v -6.8745458 28.4303 6.1673107
v -6.8741772 6.4946411 -13.51849
v -6.8707466 23.12305 -8.5472292
v -6.8704072 16.939692 6.7974625
v -6.8691699 6.9759282 -15.028205
v -6.8686736 11.687325 -20.755822
v -6.8673524 6.0352639 -11.959347
v -6.8669364 4.7625978 -13.166728
v -6.8666955 10.073802 -16.774935
v -6.8666006 21.532816 -21.597303
v -6.8662065 7.2867632 -14.453961
v -6.8661846 32.90196 6.0734465
v -6.8660021 2.7626863 -2.497777
v -6.8656152 6.4512778 -12.994582
v -6.8640751 26.236815 -1.847264
v -6.8625422 22.672398 7.4460776
v -6.8619401 2.9287716 7.8103483
v -6.8617174 22.54169 -22.647351
v -6.8608342 34.201225 6.2443758
v -6.8608196 33.544862 0.14469224
v -6.8601262 30.282062 -6.432044
v -6.8587065 6.0883228 -12.482167
v -6.8579073 19.140332 7.5435075
v -6.8574292 13.808023 -22.580749
v -6.8556591 20.039939 -8.6302924
v -6.8556445 10.690675 -7.2675937
v -6.8551664 6.5352064 -14.045518
v -6.8527613 15.513901 -19.11959
v -6.851119 6.6102752 -9.3637772
v -6.850484 6.8265854 -13.491313
v -6.8497796 9.9938567 -19.210621
v -6.8492504 20.583435 -16.658495
v -6.8481847 11.998391 -21.100107
v -6.8476081 26.050956 7.0815842
v -6.8459658 27.620905 -4.742618
v -6.8450096 8.2944694 -15.665525
v -6.8447249 6.1439035 -10.412641
v -6.8431264 13.413936 -22.324021
v -6.8423599 31.906322 6.020947
v -6.8413344 7.4936174 2.9811963
v -6.8405278 6.4025862 -12.474612
v -6.8405278 23.832222 7.3854175
v -6.8403089 20.879802 -17.990919
v -6.8402651 20.668042 -21.367848
v -6.8399147 6.1323201 -13.011092
v -6.839568 22.07764 -14.270865
v -6.8374257 5.7394018 -12.503905
v -6.8373381 3.0403893 4.0548098
v -6.8372943 24.355166 -18.029158
v -6.8359001 8.1770347 -17.161823
v -6.8358417 12.327555 -21.431352
v -6.8351921 27.211041 -2.8706553
v -6.8350571 30.79645 5.9106596
v -6.8348783 21.192257 -9.2228276
v -6.8341775 13.035628 -22.045451
v -6.8339111 20.68317 7.6262586
v -6.8335096 24.960662 7.2665681
v -6.8324257 8.8629645 -8.8768268
v -6.8318491 10.678224 -16.929427
v -6.8315352 4.3622115 -10.53408
v -6.8314622 12.673401 -21.74718
v -6.8297615 22.868821 -22.151957
v -6.8274988 32.95839 -3.4361871
v -6.8274586 15.603027 1.7677319
v -6.8273309 12.756707 -17.574533
v -6.8271739 28.637084 -7.1839301
v -6.8215097 22.935301 -22.552613
v -6.8202068 17.237468 -24.027995
v -6.8198419 9.0123565 -18.251836
v -6.8198309 33.258691 -1.5483796
v -6.8185353 7.5629644 -16.403466
v -6.8174185 16.784279 -23.989688
v -6.8136996 6.3473996 -11.957918
v -6.8131777 28.73093 6.16334
v -6.8124441 8.6361997 0.15671586
v -6.8116339 11.300706 -17.052836
v -6.8114551 13.601843 -17.975918
v -6.8110609 7.0313575 -15.538306
v -6.8108784 3.316408 -6.4283816
v -6.8093967 6.371768 -9.8990082
v -6.8091376 34.21961 4.8223364
v -6.8074113 17.681728 -24.031174
v -6.8070646 22.39842 -21.837678
v -6.8068712 7.7302263 -14.862113
v -6.8049405 6.5755204 -14.574317
v -6.8046194 6.21698 -10.928985
v -6.8033749 30.565755 -6.3369188
v -6.8033238 5.3995041 7.7483708
v -6.8022763 26.394629 -2.0510616
v -6.8014953 16.324793 -23.917353
v -6.8012106 6.1679458 -13.546229
v -6.8002763 21.86367 7.5947005
v -6.7984004 34.150609 3.757659
v -6.7975026 6.2851925 -11.443428
v -6.7967107 10.515596 -8.3428476
v -6.7965829 24.970261 -16.467564
v -6.7963202 4.4098607 -11.044601
v -6.7961194 5.3149911 -13.094384
v -6.7953968 9.6472448 -2.416378
v -6.7940319 34.138306 6.9282315
v -6.7932764 30.507354 5.9692759
v -6.7929881 6.8353568 4.7639354
v -6.7923311 15.527776 2.2500253
v -6.7917947 32.66225 6.1659494
v -6.7907764 32.010982 -6.4243488
v -6.7899772 6.7749079 -12.981293
v -6.7899042 8.8142384 -15.95522
v -6.7892107 34.227415 5.4250102
v -6.7889918 31.432932 -6.3390484
v -6.7875648 7.2283942 -13.960522
v -6.7866378 27.526055 -3.7868084
v -6.7857327 21.385436 -18.331969
v -6.784875 10.21174 -19.602418
v -6.7831414 18.117885 -24.006301
v -6.7825502 18.62507 -6.7492841
v -6.7819298 8.2216994 1.2526667
v -6.7816889 31.633897 6.1014025
v -6.781594 24.91292 -16.009239
v -6.7814079 33.644102 0.67753276
v -6.7809225 23.913291 -14.305051
v -6.7795064 27.769093 6.5219611
v -6.7794481 15.862311 -23.817079
v -6.7793021 3.6598678 8.3574424
v -6.7778714 27.573823 -4.4289199
v -6.7776232 30.941498 -6.300306
v -6.777543 23.33145 -22.459081
v -6.7771232 5.7800279 -13.038455
v -6.7768459 27.045542 -2.7347531
v -6.7758714 16.890907 -19.829219
v -6.7754262 9.0855541 -0.9005802
v -6.7725612 3.8728259 -9.0432032
v -6.7698459 4.7424976 -13.728005
v -6.769678 2.9620469 6.511286
v -6.769678 19.506157 7.6607729
v -6.7695503 29.030391 6.1510152
v -6.7692948 23.036963 7.5542446
v -6.7664482 33.142953 6.4415786
v -6.7660467 24.188772 7.477227
v -6.7638898 15.458758 2.7368954
v -6.7629226 3.0088704 -4.7768805
v -6.762627 4.4372081 -11.56202
v -6.7616124 8.4577194 -9.0042327
v -6.7613533 26.554789 -2.2421112
v -6.7610796 30.215546 6.0208411
v -6.7604738 10.81009 -7.7438379
v -6.7601124 23.453423 -13.923349
v -6.7598716 16.568412 6.6658176
v -6.7562439 25.305365 7.3362647
v -6.7562147 4.0357005 8.3204974
v -6.7559044 2.847379 1.0253383
v -6.7557074 2.809289 0.43093077
v -6.7553242 15.399495 -23.691737
v -6.7535723 27.541957 -4.1122911
v -6.7517731 24.553046 -4.9565889
v -6.7510833 18.547297 -23.95961
v -6.7510797 27.086826 6.842714
v -6.7509483 2.7698906 -3.0814182
v -6.7494848 33.3981 6.8642722
v -6.7491709 33.645467 7.3114291
v -6.7489811 8.296275 -17.609846
v -6.7463425 26.880634 -2.5844222
v -6.7462658 20.262045 -8.9578298
v -6.7454629 28.017263 -6.917779
v -6.7454556 6.9481506 -9.3375913
v -6.7434921 29.328745 6.1303986
v -6.7432038 25.027151 -16.93668
v -6.7420651 26.716877 -2.4200331
v -6.7406929 29.921583 6.0650743
v -6.7394593 14.456507 -18.380062
v -6.7387549 22.161969 -9.5006739
v -6.737025 9.1757039 -18.672912
v -6.7363791 6.1996294 -14.085613
v -6.7363791 25.992853 -2.0776746
v -6.7357002 2.8827893 1.6192623
v -6.7356674 27.352766 -3.3607133
v -6.7346163 23.194927 -18.822431
v -6.7344448 2.7719088 -0.16317931
v -6.7344156 25.748115 -2.3150394
v -6.7341528 29.625854 6.1016872
v -6.7341236 18.46567 -20.604526
v -6.7340324 16.127459 -19.281523
v -6.7339557 3.281339 8.3708839
v -6.7338243 10.608868 -5.2907814
v -6.7337221 11.93243 -17.163991
v -6.7331309 26.379875 7.1334305
v -6.7326857 32.416521 6.2603282
v -6.7324667 25.054115 -3.7556225
v -6.7322842 23.73211 -22.365105
v -6.7311784 14.937989 -23.542489
v -6.7308244 24.365862 -14.702235
v -6.7308171 17.12585 -3.9542778
v -6.728693 4.3673082 8.2936181
v -6.7285689 15.394425 3.2264881
v -6.7285142 10.451736 -19.988561
v -6.7273426 23.264674 -22.069984
v -6.7267405 10.496114 -4.8155225
v -6.7245653 6.6184211 -15.102592
v -6.7242003 3.046298 4.6391663
v -6.723704 7.0937785 -16.044159
v -6.7233901 6.7189618 -12.472801
v -6.7230799 10.725661 -5.7637411
v -6.7229631 7.6541576 -16.878172
v -6.7215945 15.879822 5.9454987
v -6.7209449 31.354571 6.175464
v -6.7197223 4.645325 8.2886984
v -6.7180106 18.971413 -23.899446
v -6.7161894 8.2041061 -15.226021
v -6.7154449 21.922565 -21.523191
v -6.7151712 27.545941 -5.7787245
v -6.7147515 4.4450858 -12.086338
v -6.7117917 21.200697 -15.054904
v -6.7116858 34.21675 6.0502132
v -6.7105508 22.512799 -13.674881
v -6.7100982 23.601752 -18.721615
v -6.7098282 28.36457 -7.2616685
v -6.7085581 24.857652 -15.559344
v -6.7083245 15.305734 -18.802816
v -6.707945 20.826499 -15.655479
v -6.7071348 14.479919 -23.36831
v -6.7066603 19.33327 -20.818351
v -6.7064122 9.3594908 -16.206243
v -6.7059377 23.549491 -8.1073222
v -6.7021166 5.8061732 -13.582127
v -6.7017261 20.348492 -17.702153
v -6.7015071 21.050711 7.7403818
v -6.6999742 10.388239 -4.3376323
v -6.6997808 4.8902236 8.2942823
v -6.6992115 6.4483463 -10.423225
v -6.6985801 27.604011 -6.1606812
v -6.6982735 5.3255403 -13.645894
v -6.6963538 10.845654 -6.2347299
v -6.6962881 8.0604083 -9.1193668
v -6.6954049 2.9155053 2.2118176
v -6.6935363 3.3986473 -6.9584356
v -6.6924852 17.433651 -20.067601
v -6.6922006 33.740913 1.1971781
v -6.6913794 2.7392786 -0.75623467
v -6.6904451 24.542273 7.5613358
v -6.690405 23.400439 7.6574919
v -6.6902298 19.391716 -23.832976
v -6.6901167 7.8368764 2.3798546
v -6.6888065 7.6595859 -14.3919
v -6.6866897 24.139236 -22.268904
v -6.6865145 27.489213 -5.4158005
v -6.6864634 22.231087 7.7069039
v -6.6862992 22.998798 -22.946273
v -6.6860072 22.607482 -23.052157
v -6.6852809 20.242104 -17.268301
v -6.6835948 17.204413 -24.426427
v -6.6832737 10.205858 -8.9734775
v -6.683197 22.984151 -13.556615
v -6.6824014 7.1697578 -13.466913
v -6.6813941 34.183108 4.2314032
v -6.6810766 10.715752 -20.369119
v -6.6799854 14.031936 -23.165439
v -6.6796168 7.3032905 -9.2886647
v -6.6788722 23.394421 -22.841106
v -6.6787153 15.554913 5.3312665
v -6.6784781 22.216912 -23.159591
v -6.6764963 22.780947 -18.9399
v -6.6759343 28.075826 6.5362019
v -6.6758431 7.149779 4.1437434
v -6.6753504 32.161422 6.3499078
v -6.6735621 17.667542 -24.445955
v -6.6735292 18.400625 -6.4317374
v -6.6734234 17.957263 -20.326809
v -6.6726314 21.599129 -14.451393
v -6.6718577 23.796686 -22.736818
v -6.6716497 15.333406 3.715736
v -6.6715438 22.792397 -21.76252
v -6.6707993 21.877448 -18.696626
v -6.6701205 9.7848814 -9.1210657
v -6.669792 9.5728718 -1.9148967
v -6.6686241 24.206732 -22.63199
v -6.6680475 19.808245 -23.759349
v -6.6676022 25.645921 7.3993043
v -6.666511 20.189525 -21.058572
v -6.6660548 24.622329 -22.524881
v -6.6657665 6.6580594 -11.964682
v -6.665741 21.823781 -23.26892
v -6.6654234 3.972899 -9.5349747
v -6.6650329 16.733554 -24.366027
v -6.6631789 4.7089203 -14.30651
v -6.6621497 34.016734 7.5905582
v -6.6615293 31.069659 6.2432663
v -6.6609855 19.872075 7.7753705
v -6.6608286 7.6744567 -9.2161908
v -6.6585877 2.855222 7.1071351
v -6.6570914 21.050504 -21.298094
v -6.6567045 21.407136 -9.5778959
v -6.6540294 10.967966 -6.7040618
v -6.6536206 9.3585539 -19.088468
v -6.6529892 10.285735 -3.856868
v -6.6528214 33.849848 7.7200717
v -6.6511863 10.928753 -8.2197519
v -6.6510184 8.4293907 -18.053075
v -6.6504892 20.220114 -23.675635
v -6.6500367 21.428613 -23.377176
v -6.6490002 13.601516 -22.934119
v -6.6454601 33.166575 -2.1575206
v -6.6450185 4.4354508 -12.619258
v -6.643347 6.6881587 -9.9007892
v -6.6429163 11.005693 -20.744154
v -6.642482 6.2316556 -14.627074
v -6.6424236 25.408387 -3.0376722
v -6.6409528 24.746175 -17.966932
v -6.640639 29.193697 -7.3971218
v -6.6401463 21.029943 -23.482138
v -6.640128 6.5216244 -10.942261
v -6.6398288 20.627166 -23.582177
v -6.6372229 10.626484 -8.8309677
v -6.6367886 18.121445 -24.427409
v -6.6365222 29.425914 -7.2910588
v -6.6361609 24.549657 -22.168966
v -6.6355952 2.9437277 2.8022307
v -6.635139 32.89371 6.5049503
v -6.633639 27.662663 -6.5596068
v -6.6335697 34.224597 5.2892705
v -6.6331098 6.5918159 -11.455417
v -6.632369 27.437946 -5.0692723
v -6.6318215 20.468019 -16.260936
v -6.6307412 34.18378 6.7086311
v -6.627661 2.7132369 -1.3473229
v -6.6275405 16.257665 -24.272712
v -6.6271646 16.71433 -19.478755
v -6.6250333 25.037051 -22.41237
v -6.624442 22.029735 -13.834814
v -6.6240041 13.403174 -17.674519
v -6.6232413 24.002684 -18.633719
v -6.622369 9.9296448 -16.41749
v -6.6215771 13.184505 -22.680825
v -6.6212778 23.662737 -21.987022
v -6.6212194 2.7946805 -3.6570576
v -6.6203143 26.15397 -2.2887276
v -6.6196464 23.762 7.7550386
v -6.6187267 22.95029 -9.353343
v -6.6172997 6.6666114 -15.628102
v -6.6169932 3.0787366 -5.3268596
v -6.6165589 8.7081585 -15.542868
v -6.6161538 27.177864 -3.2564477
v -6.6160479 31.896412 6.4330677
v -6.6159932 28.95116 -7.4959221
v -6.6151501 5.1320364 8.2890853
v -6.6145406 11.319472 -21.10999
v -6.6118217 5.9380676 7.1291861
v -6.6111648 25.081064 -17.418949
v -6.6106976 9.365222 -9.2700006
v -6.6098764 24.892346 7.6379118
v -6.6091794 7.7581421 -17.346066
v -6.6082743 27.400155 6.874148
v -6.6082706 7.1666611 -16.542913
v -6.6078874 17.172348 -24.885339
v -6.6061575 30.780342 6.3047914
v -6.6045809 29.650093 -7.1780962
v -6.6045736 5.8270854 -14.131745
v -6.6040444 33.832934 1.7048838
v -6.6027269 17.6578 -24.92442
v -6.6026831 6.2253568 6.5329501
v -6.6025152 27.342239 -3.7187268
v -6.6006904 12.780332 -22.406624
v -6.5997123 3.0376457 5.2205083
v -6.5977342 20.474317 -9.2974967
v -6.5975955 16.193745 6.5294538
v -6.5969605 26.703752 7.1795214
v -6.5964897 11.091716 -7.1720598
v -6.5964532 11.654998 -21.462946
v -6.5945116 8.5970463 0.68814946
v -6.5926978 24.808454 -15.114804
v -6.5926686 9.0329594 -0.38126694
v -6.5922671 28.381324 6.5421288
v -6.5912416 17.275324 -4.3428567
v -6.5907598 20.443267 -18.163131
v -6.5902197 22.598538 7.8162096
v -6.5892562 12.388631 -22.11258
v -6.589154 12.010182 -21.799341
v -6.5881649 15.778231 -24.159131
v -6.5873839 23.892271 -13.861147
v -6.5873365 3.4841119 -7.4803875
v -6.5862526 2.9527906 8.3395447
v -6.5861321 15.9301 -18.948498
v -6.5852526 10.189095 -3.3729888
v -6.5847781 5.3267994 -14.20802
v -6.584154 34.222384 5.8894517
v -6.582227 18.566658 -24.381019
v -6.5790993 24.192995 -6.5013299
v -6.5789168 12.569087 -17.272347
v -6.5784351 15.274328 4.2015677
v -6.576311 9.5644498 -19.49732
v -6.5761942 23.443892 -13.470067
v -6.5741687 21.419042 7.8524064
v -6.5733804 14.250736 -18.080193
v -6.5712673 22.426635 -9.8795029
v -6.5711395 4.0632659 -10.028378
v -6.5709023 24.959173 -22.063496
v -6.5696687 17.141309 -25.383353
v -6.5695812 27.394956 -4.7338097
v -6.5688366 7.1095567 -12.972178
v -6.5685812 18.185135 -6.1082911
v -6.5679826 22.315142 -21.449382
v -6.5638586 17.652556 -25.438517
v -6.5635301 28.079963 -7.3310859
v -6.5623294 28.696916 -7.5874286
v -6.5616214 25.445443 -22.295018
v -6.5610082 17.971395 7.5838502
v -6.5605119 25.981713 7.4564534
v -6.5592601 27.624868 -23.734986
v -6.5589426 16.682228 -24.789108
v -6.557928 17.605762 7.4635775
v -6.5576652 8.1192847 -14.781967
v -6.5576141 2.9657987 3.3899028
v -6.5572053 30.487507 6.3598821
v -6.5570667 5.65672 7.7063675
v -6.5569973 32.651234 6.590654
v -6.55622 20.954001 -18.492954
v -6.5538149 32.697352 -5.1797623
v -6.5531324 15.099859 -18.493237
v -6.5522309 15.297808 -24.028559
v -6.5516835 34.2048 4.7016038
v -6.5516105 31.621326 6.5091911
v -6.5511908 4.4137813 -13.162943
v -6.5500375 24.120949 7.8459648
v -6.5493623 8.579223 -18.490778
v -6.5480193 24.334053 -14.262009
v -6.5479025 6.519738 5.9238419
v -6.5477273 22.497445 -13.209753
v -6.5476105 7.5912826 -13.918441
v -6.5473222 29.87106 -7.0604603
v -6.5472456 18.133151 -24.908399
v -6.5471361 24.313567 -5.9703415
v -6.5462091 34.115383 7.388308
v -6.545304 2.6903757 -1.9354732
v -6.5452748 7.4762389 3.5290076
v -6.5446799 20.125326 -16.860931
v -6.5417858 26.319069 -2.487215
v -6.5390704 22.360585 -19.0733
v -6.5385522 18.336595 7.7024259
v -6.53845 20.238473 7.8874791
v -6.5380668 24.069333 -7.07742
v -6.5378916 24.690774 -22.875522
v -6.5368624 24.273341 -22.989796
v -6.5348479 10.520504 -16.595116
v -6.5329829 33.131157 6.8800421
v -6.5321289 28.686004 6.5396799
v -6.5320121 27.345555 -4.0653699
v -6.5308917 27.721847 -6.9712804
v -6.5307822 19.005977 -24.327724
v -6.5300377 27.003004 -3.1356312
v -6.5300231 8.19292 1.792655
v -6.5292676 22.983786 -13.086853
v -6.5285377 24.430631 -5.466134
v -6.527764 33.918598 2.2017867
v -6.5267092 23.187133 -21.688364
v -6.526618 27.36348 -4.4019602
v -6.5262384 11.045817 -8.6956477
v -6.5253151 11.216037 -7.6388607
v -6.5252932 17.23918 7.3414252
v -6.5247786 17.27437 -19.708015
v -6.5230487 23.861523 -23.10118
v -6.5223516 9.5049779 -1.4096709
v -6.5205852 24.064007 -21.900393
v -6.5204903 25.23861 7.7071302
v -6.5204757 6.266028 -15.167944
v -6.5185706 25.107332 -22.757371
v -6.5179429 8.9485429 -9.4165505
v -6.5178261 23.415299 -8.8395297
v -6.5177933 14.818991 -23.878418
v -6.5172239 2.7645923 7.6930902
v -6.5171947 30.191778 6.4082723
v -6.5127203 32.428699 -6.2810635
v -6.5122386 22.965661 7.9222489
v -6.5067714 9.7941681 -19.900431
v -6.5058371 33.379668 7.3069036
v -6.5019321 23.459795 -23.211982
v -6.4975416 21.619853 -9.9491775
v -6.496954 17.435041 -4.7191639
v -6.496589 25.907406 -2.5331434
v -6.4964285 32.403913 6.680208
v -6.4959175 10.098708 -2.8857008
v -6.4943482 24.398992 -18.555014
v -6.4936694 21.437577 -21.224932
v -6.4936037 28.989753 6.5290231
v -6.4935599 4.1408739 -10.526288
v -6.4921694 26.486966 -2.6722865
v -6.491965 4.6960619 -14.889736
v -6.4915015 16.53296 -19.129394
v -6.4914468 33.619998 7.7569619
v -6.4910854 3.5714762 -7.9949089
v -6.4903081 19.441441 -24.274317
v -6.4898665 16.62924 -25.25021
v -6.4892898 18.701546 7.8185198
v -6.4886256 29.893773 6.4496953
v -6.487622 9.2380864 -15.819843
v -6.4871037 34.203453 6.5139466
v -6.4867643 18.834441 -20.533348
v -6.4867132 7.8765161 -17.80738
v -6.4863519 17.980095 -5.7769234
v -6.4856037 31.339497 6.5793657
v -6.4855307 6.7236647 -16.14761
v -6.4849249 6.7637598 -10.432188
v -6.4842935 18.152071 -25.422223
v -6.4839176 25.363218 -21.951756
v -6.483768 14.34314 -23.707002
v -6.4832497 25.657915 -2.783791
v -6.482779 7.0239479 -9.8834208
v -6.4814797 25.844604 -22.175145
v -6.4811001 26.829203 -2.9977656
v -6.4809395 5.8479972 -14.685014
v -6.4806731 28.429533 -7.6715721
v -6.4803556 25.518089 -22.636477
v -6.4799177 16.191105 -24.657263
v -6.4793812 23.066182 -23.323838
v -6.4792571 25.35018 -16.440115
v -6.4790819 2.8391984 -4.2229416
v -6.4782169 11.131188 -16.738126
v -6.4768593 27.711291 6.8975967
v -6.4749505 3.1568482 -5.8672311
v -6.4747717 29.292451 6.5103298
v -6.4746038 24.476585 7.9293364
v -6.4737389 29.593872 6.4838154
v -6.4729688 17.113704 -25.839554
v -6.4725965 7.2530418 -17.032838
v -6.4720272 30.101293 -6.9461219
v -6.4715455 3.0027664 5.8013283
v -6.4702535 26.657133 -2.8429201
v -6.4686367 21.115327 -14.649519
v -6.4661513 10.306993 -9.4765044
v -6.4656221 18.597398 -24.860672
v -6.4649835 7.0464924 -12.475365
v -6.4648886 19.703192 -20.755745
v -6.4628193 2.9801225 3.9742667
v -6.4619689 19.907938 -17.88191
v -6.4618886 27.460702 -23.214886
v -6.4602974 20.723367 -15.259864
v -6.4598594 33.992749 2.6905254
v -6.4595164 10.734467 -9.3201809
v -6.4590857 6.8224892 5.3068178
v -6.4590857 16.871133 7.2172182
v -6.45902 21.537739 -14.025907
v -6.4587244 19.872345 -24.214888
v -6.4586186 21.788066 7.9627048
v -6.4576113 17.64833 -25.901918
v -6.4573631 5.3164076 -14.781623
v -6.4570419 25.294798 -15.985431
v -6.456739 24.94887 -4.2301587
v -6.4561587 21.998458 -13.379998
v -6.4554763 22.678059 -23.438889
v -6.4519215 27.889837 -23.21195
v -6.4513631 8.7486103 -18.922225
v -6.4500493 27.023488 7.2187437
v -6.4492427 24.769319 -14.672546
v -6.448261 17.605451 -5.0833616
v -6.4474544 13.875911 -23.509472
v -6.4466844 10.048487 -20.298763
v -6.4459179 23.33161 8.0240181
v -6.4458595 2.6734343 -2.5197056
v -6.4454873 17.787002 -5.435616
v -6.442564 34.222752 5.7539492
v -6.4423559 15.216229 4.6823156
v -6.4420858 11.340061 -8.1046051
v -6.4411223 23.948715 -7.7016795
v -6.440699 25.406178 -16.90409
v -6.4402392 19.795043 -17.456347
v -6.4386224 27.15641 -3.634784
v -6.4386078 5.3808464 8.2632899
v -6.4382757 4.3796903 -13.719995
v -6.4378523 32.147346 6.7657511
v -6.4368669 26.312934 7.5077304
v -6.4348085 22.757129 -10.327653
v -6.4334874 23.456505 -12.999215
v -6.4322684 22.29351 -23.560864
v -6.4317429 20.296343 -24.140126
v -6.4307137 22.502064 -12.721043
v -6.429502 17.810087 -19.967046
v -6.4292356 25.920747 -22.516449
v -6.4291845 20.565391 -20.997726
v -6.4289473 20.676436 -9.6487694
v -6.426648 24.466931 -21.808989
v -6.4263195 21.44732 -18.854869
v -6.4243123 4.2029199 -11.029639
v -6.423378 23.89212 -13.405292
v -6.4230422 15.732101 -18.626656
v -6.4219218 27.273672 -5.7957134
v -6.4214035 27.154618 -23.694191
v -6.4197247 21.909775 -23.694538
v -6.4193853 8.5380166 -9.5538541
v -6.4192539 22.709379 -21.375943
v -6.4191152 25.580774 7.7695312
v -6.4189948 31.051652 6.6434857
v -6.4170496 11.756022 -16.858006
v -6.4165131 18.329708 -20.242594
v -6.4164072 23.005939 -12.595406
v -6.4154072 8.608527 -15.125542
v -6.4148306 27.31839 -6.1876646
v -6.4132832 9.8791781 -9.6380268
v -6.4124875 20.712231 -24.048287
v -6.4119803 19.066435 7.9313656
v -6.4118744 21.519545 -23.82535
v -6.4086993 20.605736 7.997303
v -6.4086737 32.84838 -4.2125695
v -6.4081409 20.354121 -15.86721
v -6.4079146 27.980418 -23.705167
v -6.4072613 21.120232 -23.943521
v -6.4071628 15.697406 -24.517335
v -6.4064767 34.215223 5.1691182
v -6.4064511 15.7462 -1.2871683
v -6.4063343 13.422233 -23.284551
v -6.405754 15.492709 5.7880073
v -6.405619 7.8151453 2.9241001
v -6.4053891 13.211736 -17.374286
v -6.4048562 33.991081 8.0487697
v -6.4023088 15.862231 -1.7378398
v -6.4017687 3.6613085 -8.5028062
v -6.4007942 25.131031 -17.914944
v -6.398349 17.110353 -19.344279
v -6.3970461 27.232485 -5.4208296
v -6.3962724 30.368829 -6.8549219
v -6.3962359 34.061912 3.1721273
v -6.3961483 32.880117 6.9346001
v -6.3960278 27.784361 -7.3914357
v -6.3958965 10.329595 -20.692384
v -6.3947176 7.5236609 -13.441584
v -6.3931738 14.050476 -17.780154
v -6.3931738 25.760582 -21.835754
v -6.392703 33.822199 8.1737176
v -6.3916009 19.054365 -24.814325
v -6.3903746 34.164703 7.1698791
v -6.3902724 24.828582 8.0052446
v -6.3902542 8.9856827 0.14099884
v -6.3888892 6.980149 -11.974884
v -6.3888126 26.234129 -22.059297
v -6.3878381 16.579704 -25.692294
v -6.3871228 25.242775 -15.537208
v -6.3864732 6.837578 -10.955724
v -6.3862834 14.896967 -18.188733
v -6.3846849 23.695536 8.1205137
v -6.384517 4.6332886 8.7992928
v -6.3841484 10.014965 -2.3947139
v -6.3840863 11.160437 -9.1718372
v -6.3834075 24.320645 -13.814056
v -6.3824951 4.3814093 8.7932746
v -6.3824075 23.582912 -21.612402
v -6.3800207 8.0389879 -14.332183
v -6.3767397 28.148393 -7.7475824
v -6.3756265 33.071588 -2.8016796
v -6.3754696 31.880357 6.8449694
v -6.3753346 15.81474 6.3871155
v -6.3750937 6.3073844 -15.704179
v -6.3747652 27.366756 -6.5950736
v -6.3741338 4.0937256 8.7984972
v -6.3731156 20.009924 -18.332051
v -6.3707872 21.832904 -10.344293
v -6.3705536 18.636104 -25.371639
v -6.3694587 11.113689 -5.6959314
v -6.3685208 16.121602 -25.078665
v -6.3683565 3.7585066 8.8179423
v -6.3681886 7.3776361 -9.8418572
v -6.3673419 28.021243 6.9128375
v -6.3671668 10.993631 -5.2297272
v -6.3659076 12.980495 -23.036911
v -6.3655938 24.769299 -23.23689
v -6.3650828 8.0108755 -18.262347
v -6.3649405 34.211891 6.352437
v -6.3646814 2.7909616 0.96970007
v -6.3635828 26.315902 -22.406319
v -6.3615902 22.157681 8.0716528
v -6.3594588 8.9404707 -19.347669
v -6.3585902 6.9101094 -11.469147
v -6.3585537 2.7530869 0.38070673
v -6.3580829 25.186642 -23.112326
v -6.3573749 24.351271 -23.359103
v -6.3573347 11.237228 -6.1598674
v -6.3572289 8.5617756 1.2210028
v -6.3566194 25.311968 -3.5106811
v -6.356353 27.197544 -5.0592833
v -6.3560391 26.994201 -23.197393
v -6.355342 30.759166 6.7015874
v -6.3545172 9.4433003 -0.90072254
v -6.3542618 10.639683 -21.081359
v -6.3536924 21.829127 -21.147899
v -6.3535391 16.348116 -18.786405
v -6.3533822 22.527198 -12.206373
v -6.3531961 23.302386 -9.6363242
v -6.3529297 2.9849135 4.555178
v -6.3527581 9.792849 -16.057032
v -6.352218 16.500807 7.0899637
v -6.3518895 27.626679 -24.06685
v -6.3508749 4.8707785 8.8046395
v -6.3503895 15.20199 -24.375134
v -6.3501341 18.168151 -25.882035
v -6.3500246 2.9228465 6.3843272
v -6.3498129 7.1350592 4.6879725
v -6.3497946 2.8271566 1.5586186
v -6.3494005 15.63223 -0.83494023
v -6.3491706 4.2477453 -11.538424
v -6.3491377 20.525208 -18.651873
v -6.3491268 23.2407 -19.359018
v -6.3484224 30.716816 -6.8186466
v -6.3484078 10.877853 -4.7610029
v -6.3478239 22.646468 -11.053377
v -6.3469917 26.075095 -2.7395232
v -6.344583 11.462918 -8.5696231
v -6.3440319 3.3887742 8.8387414
v -6.3438166 5.8597758 -15.242393
v -6.3437874 19.318952 -8.7321693
v -6.3432144 31.173728 -6.8572923
v -6.3425465 8.1368142 -9.675052
v -6.3411195 3.2411595 -6.3986428
v -6.3408385 24.869949 -21.711703
v -6.3403933 15.980125 -2.1849638
v -6.3397327 25.599928 -22.99135
v -6.3385101 20.003631 -16.469051
v -6.3381597 19.508034 -24.77838
v -6.3369991 23.051959 -12.080861
v -6.3365867 6.791999 -16.659195
v -6.3344006 27.257333 -24.097099
v -6.331459 12.550753 -22.767188
v -6.3314225 2.7154649 -0.20765888
v -6.3313349 23.939122 -23.47665
v -6.3309262 11.363411 -6.6218015
v -6.3303021 29.013023 -7.9018823
v -6.3302473 2.6680903 -3.0989819
v -6.3291561 2.9048849 -4.7778495
v -6.3284809 27.148347 -4.001719
v -6.3283204 25.460054 -17.380188
v -6.327605 21.983789 -12.904303
v -6.3275029 7.3557353 -17.512463
v -6.3261306 31.706674 -6.9337479
v -6.3258897 19.086017 -8.423482
v -6.3256671 21.934614 -19.22191
v -6.3239116 24.790263 -18.485514
v -6.3238313 29.250767 -7.8004853
v -6.3234007 10.976617 -21.460177
v -6.3232438 22.574712 -11.654297
v -6.3228678 34.111238 3.6499993
v -6.3228022 23.493275 -12.510653
v -6.3226817 2.7236501 8.2545381
v -6.322408 23.838179 -8.3700335
v -6.3214664 24.056732 8.2106589
v -6.3187584 22.83054 -19.470798
v -6.3185358 26.008334 -22.879643
v -6.3159737 7.7487494 -9.7733268
v -6.3159555 9.4528654 -9.8003722
v -6.3156307 4.3277528 -14.293695
v -6.3154445 27.264622 -22.70565
v -6.3145248 2.8600769 2.1467014
v -6.3144081 3.7533752 -9.0049426
v -6.314346 32.635579 7.0141505
v -6.3133278 27.170398 -4.7072059
v -6.3128022 23.644839 -19.260026
v -6.3119774 19.542827 -9.0483783
v -6.3112329 19.431485 8.0411603
v -6.3111307 10.767148 -4.289505
v -6.3101818 26.970348 -3.5327448
v -6.3087658 19.672331 -17.055058
v -6.3084191 28.763538 -7.9971954
v -6.3076381 27.419255 -7.0143147
v -6.3071746 12.134086 -22.474585
v -6.3061563 31.60348 6.9175637
v -6.3033571 27.339985 7.2499734
v -6.3025833 25.918547 7.8256548
v -6.3025432 27.690215 -22.689264
v -6.3016819 11.345224 -21.819258
v -6.3006345 19.958064 -24.741504
v -6.3005761 14.708097 -24.221721
v -6.3004885 26.416617 -22.787677
v -6.3003388 12.388236 -16.969691
v -6.3000396 26.150024 -21.720142
v -6.2993023 24.744178 -14.228008
v -6.2985286 26.639779 7.5531643
v -6.2975396 30.462934 6.7534884
v -6.2965396 11.731498 -22.158614
v -6.2961527 17.662226 -19.591498
v -6.2944922 26.833034 -22.726386
v -6.2939922 25.176609 8.0737732
v -6.2933827 5.3151352 -15.353413
v -6.2932768 26.709494 -22.320427
v -6.2931017 23.914627 -12.934761
v -6.2929374 34.09208 7.8473991
v -6.2925323 26.701325 -23.696229
v -6.291952 33.114197 7.3157502
v -6.2912331 27.153098 -4.3577307
v -6.2910871 28.257759 -23.19135
v -6.290463 23.535016 -23.587166
v -6.2903681 11.491398 -7.0819875
v -6.2899849 23.126865 -11.535073
v -6.2886929 29.478386 -7.6934862
v -6.2878353 16.941732 -18.982534
v -6.2874265 26.615503 -21.955609
v -6.2850871 25.19782 -15.09229
v -6.2833755 2.6795099 -0.79467596
v -6.2825069 28.33031 6.9199323
v -6.2823463 26.549131 -23.222713
v -6.2822915 22.527425 8.1786884
v -6.2804412 20.974027 8.1055029
v -6.2795616 21.489419 -13.586619
v -6.2760836 9.157723 -19.767364
v -6.2743464 21.986543 -10.792579
v -6.2743208 23.235678 -10.949883
v -6.272788 19.471856 -18.055226
v -6.2703026 20.400598 -24.686038
v -6.2685106 19.110404 -25.330264
v -6.2654304 7.0976521 -10.423814
v -6.2643099 23.104102 -21.302945
v -6.2635107 3.0279679 8.837402
v -6.2609414 15.613584 -24.910847
v -6.260653 15.522604 -0.3791082
v -6.2600435 28.501285 -8.0859775
v -6.2596019 2.8876807 2.7332148
v -6.2589377 4.2754257 -12.053637
v -6.2588793 10.838722 -9.8110217
v -6.2587954 20.868081 -10.01113
v -6.2586968 8.1663523 2.3320612
v -6.2578282 16.052474 -25.509273
v -6.2568392 15.158147 5.1563044
v -6.2559925 25.270819 -21.607638
v -6.2554377 33.357101 7.7465277
v -6.2548027 10.661935 -3.8150508
v -6.2543721 18.846614 -8.1194663
v -6.2541421 26.248047 -2.9325964
v -6.2531896 19.352753 -17.637037
v -6.2526348 15.53502 -18.312309
v -6.2513684 27.854693 -7.8148666
v -6.2512699 9.9377335 -1.8999698
v -6.2511969 32.386344 7.0991352
v -6.2508502 34.187172 6.974764
v -6.2500144 9.1240511 -15.427567
v -6.2496166 7.4557586 -12.959947
v -6.2492115 24.414485 8.2933882
v -6.248467 30.163647 6.7989223
v -6.2484487 23.980017 -21.531828
v -6.2484378 21.039594 -14.237654
v -6.2484269 20.831946 -24.603964
v -6.2483137 8.1650808 -18.710398
v -6.2481641 14.21825 -24.048338
v -6.2474962 19.205651 -20.463767
v -6.246894 5.1106693 8.7962782
v -6.2448721 23.14485 -23.702774
v -6.2414123 24.327789 -13.356244
v -6.2408065 22.225018 -21.06653
v -6.2401569 21.2496 -24.4956
v -6.239843 34.217973 5.6346326
v -6.2386386 2.8060399 6.9721071
v -6.2370948 11.620328 -7.540533
v -6.235073 21.650208 -24.355789
v -6.2349598 4.7309402 -15.453546
v -6.2349489 23.556212 -12.004237
v -6.234697 5.9203853 7.6478898
v -6.2345109 34.151718 4.1240793
v -6.2332773 6.2094824 7.058464
v -6.2330438 31.319265 6.9842602
v -6.2330292 34.21459 6.2172483
v -6.2329927 23.429253 -10.354924
v -6.2323832 26.123519 -23.285223
v -6.2318905 33.592316 8.2024327
v -6.2316642 21.985707 -12.405611
v -6.2315146 27.105738 -22.259601
v -6.2305766 11.583737 -9.0342507
v -6.2305438 20.947857 -20.929749
v -6.2297883 2.9775413 5.1326221
v -6.2294744 20.076966 -20.692371
v -6.2286496 7.4587408 4.07266
v -6.2269672 24.044091 -19.170762
v -6.2269343 10.404076 -9.9815203
v -6.2266789 26.785943 -3.4113279
v -6.2260767 21.021547 -19.00639
v -6.2257738 29.699089 -7.5824232
v -6.2251387 28.638792 6.9189469
v -6.2241351 3.8465068 -9.5021556
v -6.2241022 16.099681 -2.6265642
v -6.2220147 26.844491 -24.12285
v -6.2216315 20.626888 -14.864042
v -6.2214928 22.414929 -19.595445
v -6.2208614 17.511403 -19.210452
v -6.2201826 11.271783 -9.6488771
v -6.2199015 22.896839 8.2832496
v -6.2198979 22.031417 -24.183163
v -6.2198468 19.754463 -9.3773519
v -6.216949 3.3296661 -6.9221567
v -6.216949 10.369856 -16.258116
v -6.2157848 2.6466179 -1.3798062
v -6.2150695 27.478865 -7.4419736
v -6.2139527 28.096085 -22.680054
v -6.2136753 25.824343 -2.996813
v -6.2128031 14.698199 -17.886083
v -6.2110184 29.862 6.8376155
v -6.2090476 6.3635883 -16.230711
v -6.2072739 25.706329 -23.381144
v -6.2069454 18.668352 -25.831244
v -6.2066389 22.764765 -23.831065
v -6.2061316 22.021021 -11.323374
v -6.2044491 23.753535 -9.0774803
v -6.2022521 26.530556 -21.610259
v -6.2016499 8.5148804 -14.701025
v -6.2015075 9.4010963 -20.18242
v -6.2015002 26.42453 -3.1102738
v -6.2014856 13.856673 -17.479019
v -6.2013542 22.398006 -23.996852
v -6.199898 25.289332 -23.500678
v -6.1992776 19.583198 -25.313034
v -6.1992302 19.580877 -18.495294
v -6.1988981 2.6849771 -3.6707783
v -6.1979346 16.161117 -18.455064
v -6.1977083 24.869895 -23.632624
v -6.197628 16.12739 6.9586619
v -6.1973871 7.9620661 -13.875601
v -6.1973214 13.73437 -23.854972
v -6.1966463 25.569111 -3.2557452
v -6.1924456 18.190952 -19.869094
v -6.1921499 28.94646 6.9100492
v -6.1916645 19.796915 8.148101
v -6.1910733 28.225026 -8.1671447
v -6.1899273 26.60391 -3.2704878
v -6.1897412 17.097206 -26.140822
v -6.1895952 32.128105 7.1808462
v -6.1892376 9.0298988 -9.9591574
v -6.1881135 24.45191 -23.768692
v -6.1880295 23.961936 -12.450051
v -6.1875551 29.558356 6.8692247
v -6.1863252 2.9082791 3.3175367
v -6.1854602 21.999641 -11.879956
v -6.1852376 26.992222 -21.869452
v -6.1852193 25.520595 8.1352873
v -6.1848726 6.5047724 6.4547281
v -6.1846427 15.102959 -24.757772
v -6.1832887 18.704967 -20.160294
v -6.1832522 7.4751668 -17.983843
v -6.1804457 29.253079 6.8934252
v -6.1789055 10.562628 -3.3374781
v -6.1779858 2.9845558 -5.3219417
v -6.1770004 5.8867565 -15.78949
v -6.1762304 5.6366445 8.218418
v -6.1760187 6.8752461 -17.160567
v -6.1741099 20.24264 -15.477944
v -6.1739384 16.769089 -18.627782
v -6.1739019 26.266548 -23.730557
v -6.1730625 26.252128 7.8755376
v -6.1728545 20.099914 -18.807079
v -6.1725443 11.749341 -7.9975293
v -6.1702341 25.724707 -16.414114
v -6.1697195 27.50614 -22.218224
v -6.169672 15.4196 0.08237523
v -6.1693983 8.9432063 0.66584125
v -6.1689713 27.654344 7.2733309
v -6.1677377 9.3875758 -0.3880917
v -6.1675297 23.265074 8.3841247
v -6.1665443 25.16364 -14.647513
v -6.1654275 24.768507 8.3686759
v -6.1649129 24.842302 -4.7206602
v -6.1647013 25.667067 -21.496979
v -6.1640334 13.027423 -17.073146
v -6.1639677 24.73696 -13.776631
v -6.1631575 23.651019 -11.478554
v -6.1623765 21.343507 8.2127575
v -6.1585918 31.029012 7.0451685
v -6.1578035 24.040148 -23.898053
v -6.1564203 26.950429 -3.9195956
v -6.153059 4.284515 -12.577665
v -6.1529641 27.003708 -5.7953722
v -6.1526722 26.962802 7.5916129
v -6.1524714 32.861935 7.3630892
v -6.1522379 20.05496 -25.300189
v -6.1518875 17.640529 -26.193876
v -6.1511028 17.355337 -18.834198
v -6.1509934 4.2961144 -14.878583
v -6.1505006 27.033348 -6.1988524
v -6.1465518 15.525796 -25.338379
v -6.1456759 16.548883 -26.022171
v -6.1449204 25.780278 -16.873176
v -6.1430591 25.67069 -15.962743
v -6.1429022 25.510789 -17.868772
v -6.1425701 13.258717 -23.638059
v -6.1419861 33.961867 8.5049777
v -6.1418292 34.179539 4.5947141
v -6.1414825 34.143992 7.6291163
v -6.1404241 8.3429932 -19.150974
v -6.1404131 29.922065 -7.4729934
v -6.1398511 19.040881 -18.220728
v -6.1384095 9.969345 -10.156603
v -6.136103 22.622985 -20.983686
v -6.1360008 9.6713203 -20.593944
v -6.1347161 26.978813 -5.4065195
v -6.1338767 19.224144 -17.241658
v -6.133676 3.9383901 -9.9971881
v -6.1328585 34.197515 6.8132945
v -6.1317928 7.3866164 -12.472145
v -6.1303731 2.6157769 -1.9624273
v -6.128395 33.790695 8.6255752
v -6.1270337 27.06896 -6.616391
v -6.126468 24.357636 -12.88644
v -6.1262928 21.453822 -13.132115
v -6.125406 19.882488 -16.081669
v -6.1253804 24.377725 -21.44617
v -6.1253695 18.603334 -7.8172717
v -6.1229242 31.859512 7.2566011
v -6.1226177 33.41516 -0.50151596
v -6.1217746 18.915283 -17.810332
v -6.1202345 14.593368 -24.602247
v -6.1201943 10.968507 -16.421414
v -6.1184498 33.327561 -1.0637924
v -6.118271 23.631279 8.4800837
v -6.1178038 2.6898703 7.558865
v -6.1160593 24.326248 -7.3260895
v -6.1140156 7.1704626 -10.954542
v -6.1133002 20.520057 -25.264139
v -6.1131433 24.430671 -6.7532256
v -6.113001 19.544173 -16.669432
v -6.1124389 25.176091 -18.425236
v -6.1120448 27.549356 -7.8724099
v -6.1116433 18.054761 -19.475479
v -6.1103222 23.499068 -21.22821
v -6.1094608 23.769143 -9.7743341
v -6.1087966 24.43959 -19.088157
v -6.108001 26.959864 -5.0297215
v -6.1073222 27.864658 -23.989672
v -6.1053952 21.045162 -10.38898
v -6.1040083 21.508699 -19.373084
v -6.1037893 6.8075176 5.8420433
v -6.1037346 3.4210221 -7.4387127
v -6.1036726 32.172201 -6.8973759
v -6.103377 27.935468 -8.2400711
v -6.1027857 23.638283 -24.015342
v -6.102501 28.500423 -22.690066
v -6.1022383 26.902687 -21.511189
v -6.1019499 8.5295633 1.7545294
v -6.1009865 7.7940985 3.46553
v -6.1006762 23.783397 -10.932188
v -6.0996653 24.036183 -11.951659
v -6.0996106 17.536703 7.8668296
v -6.0986215 9.8668798 -1.4014119
v -6.098293 2.9525086 5.7081649
v -6.097169 17.916739 -19.075907
v -6.0967748 11.701757 -9.4988619
v -6.0958989 2.9211549 3.8989972
v -6.0947274 25.841791 -23.807472
v -6.0943442 11.877557 -8.4532792
v -6.0941507 27.910709 -22.196244
v -6.0939719 21.338108 -20.850446
v -6.0938916 15.324622 0.55051008
v -6.0929208 7.4497925 -10.390524
v -6.092107 17.901465 7.9808798
v -6.090607 20.973554 -25.197223
v -6.0892311 21.407859 -25.091906
v -6.0885194 12.791295 -23.399343
v -6.0884391 27.111705 -7.0446703
v -6.0875048 27.369463 -21.803166
v -6.0867019 30.733885 7.100179
v -6.0848552 15.430446 6.2375693
v -6.0843151 21.814606 -24.934804
v -6.0832238 25.218401 -3.9848852
v -6.0827895 15.340415 -18.001768
v -6.0826289 2.7351701 8.7881834
v -6.082607 10.469599 -2.8564747
v -6.0823078 26.947468 -4.6612428
v -6.0812275 26.943395 -4.2950122
v -6.0809647 19.15723 -18.650469
v -6.0802494 27.554715 -24.200818
v -6.0799611 28.233557 -23.635533
v -6.0794465 26.05816 -21.384663
v -6.0787859 9.9712846 -21.001905
v -6.077983 25.62106 -15.515972
v -6.074483 17.170929 7.7501956
v -6.0736728 19.155855 -25.791951
v -6.0735962 14.995247 -25.192269
v -6.0734173 9.6643363 -15.68957
v -6.0732239 26.420478 -24.15494
v -6.0720524 17.772491 -18.68454
v -6.0717312 24.231474 -7.9387597
v -6.0701838 8.614235 -10.105486
v -6.0678517 28.838877 -8.4143544
v -6.0676291 25.118504 8.4364929
v -6.0676145 16.221992 -3.0612851
v -6.067567 20.600234 -19.15162
v -6.0665999 5.361508 -15.898831
v -6.0662824 17.194159 -18.467099
v -6.0659138 32.615428 7.4364646
v -6.0656473 16.00162 -25.878042
v -6.0651327 11.585492 -16.55214
v -6.0650597 23.994738 8.5699589
v -6.0634247 25.860473 8.1901409
v -6.0628335 18.614428 -18.379774
v -6.0627678 14.971014 2.9987072
v -6.0617167 20.163125 8.2529141
v -6.0598992 21.714014 8.3194099
v -6.0590999 33.503962 0.04796493
v -6.0590379 7.3159765 -11.976509
v -6.0589832 27.967663 7.2889402
v -6.0578299 29.08209 -8.3185869
v -6.0571364 21.99444 -19.733031
v -6.0568262 25.419929 -23.923018
v -6.0568189 19.950677 -9.7243272
v -6.0559832 18.265706 8.0924701
v -6.0538153 15.029547 2.4981766
v -6.0536219 26.000674 -3.1977968
v -6.0531292 2.7304603 -4.2324708
v -6.052892 4.3797634 9.2952267
v -6.0525416 25.834571 -17.343018
v -6.0523628 5.358149 8.7673587
v -6.0517204 22.188587 -24.721934
v -6.051673 28.582714 -8.5048974
v -6.0512569 14.915617 3.4993691
v -6.0507205 15.239069 1.0262981
v -6.0506657 4.6149831 9.3054638
v -6.0502861 34.212988 6.0987566
v -6.0501803 30.172857 -7.3822059
v -6.0491694 7.2435816 -11.471373
v -6.048611 34.198486 5.0618709
v -6.0484467 14.088885 -24.427487
v -6.0479249 7.6126789 -18.44821
v -6.047454 31.58084 7.325929
v -6.0469431 24.749845 -13.316878
v -6.0465088 25.143622 -14.199603
v -6.0446621 33.092712 7.7485423
v -6.0439066 24.998489 -24.064485
v -6.043465 4.0252361 -10.492664
v -6.0429358 20.972919 -13.818642
v -6.0422096 28.577704 -23.180913
v -6.0415782 8.5465307 -19.585681
v -6.0414322 18.191909 -18.533722
v -6.0413738 19.581788 -20.390268
v -6.0411183 18.481621 -17.97821
v -6.0410271 12.333695 -23.137391
v -6.0400453 15.092727 2.0011642
v -6.0390673 19.67924 -18.956315
v -6.0377607 20.458146 -20.621031
v -6.0377206 14.504698 -17.582061
v -6.0373884 16.593008 -18.285025
v -6.0367935 24.536112 -6.2224088
v -6.035425 24.579563 -24.217229
v -6.0352133 27.308724 -24.287557
v -6.0346695 4.2741027 -13.112949
v -6.0346257 15.162065 1.5098197
v -6.0344761 34.06692 8.3054793
v -6.0342498 22.883143 -19.986206
v -6.034133 15.973753 -18.131622
v -6.0327242 26.581715 7.9192161
v -6.0324031 31.484718 -7.4793565
v -6.0319724 6.4354226 -16.747372
v -6.0319469 23.247944 -24.125345
v -6.031914 18.167058 -26.179622
v -6.0317644 24.412156 -12.405396
v -6.0313264 27.16532 -7.4805883
v -6.0309761 3.0736545 -5.8564392
v -6.0306075 10.938424 -10.304016
v -6.0299834 11.379027 -10.127311
v -6.0297644 18.325623 -18.939279
v -6.0293666 10.3086 -21.404902
v -6.0293593 4.1239945 9.2876355
v -6.0291367 33.243342 -1.6432785
v -6.0287425 2.5880873 -2.5416525
v -6.0279542 28.330498 -22.197436
v -6.027863 26.754041 -3.817268
v -6.0238995 7.8873701 -13.411155
v -6.022936 18.738854 -18.798242
v -6.0217499 23.97657 -10.381488
v -6.0209506 30.434831 7.1490691
v -6.0206477 23.020756 -20.902231
v -6.0203886 15.099841 5.6229502
v -6.020228 24.14209 -11.441023
v -6.0197134 29.313594 -8.2182903
v -6.0164105 14.462924 -25.05174
v -6.0163886 23.288508 -19.883915
v -6.0157463 18.576985 -19.767883
v -6.0154653 17.621866 -18.305131
v -6.0146806 28.312766 -8.5889953
v -6.01375 24.775315 -21.354955
v -6.0130127 6.975638 -17.651398
v -6.0127098 16.803653 7.6308389
v -6.0123668 18.780457 -17.421509
v -6.0121186 24.160832 -8.5821541
v -6.0119908 21.734975 -20.761348
v -6.0118777 9.5366455 -10.33108
v -6.0102573 32.5898 -5.9907428
v -6.0084872 34.202002 6.6787591
v -6.0084215 32.979485 -3.4915973
v -6.0077172 9.0173266 -15.026588
v -6.0070018 24.16914 -24.364996
v -6.0066296 22.538015 -24.486874
v -6.0064507 27.282563 7.6219411
v -6.006385 18.050751 -18.142656
v -6.0052646 11.888488 -22.848752
v -6.0048632 30.948991 -7.386839
v -6.0044362 34.168353 7.4339974
v -6.0043887 22.473787 -20.097132
v -6.0036442 14.861846 3.9967738
v -6.0030639 3.8273317 9.2917997
v -6.0020092 7.1190164 5.2255812
v -6.0017062 27.26815 -21.426622
v -6.0013486 3.5117112 -7.9500114
v -6.0013121 26.442778 -21.273979
v -6.0010858 27.632777 -8.3041326
v -6.0009398 13.67027 -17.175857
v -6.0007939 24.35473 8.6525896
v -6.0001296 12.004098 -8.9080802
v -5.9991004 33.330559 8.183265
v -5.9987756 32.364691 7.5170661
v -5.9971552 10.668426 -21.800303
v -5.9963851 4.8471938 9.3080185
v -5.9961953 22.886475 -24.283083
v -5.9958669 8.2098309 -10.230467
v -5.9951552 27.752321 -21.758281
v -5.9950968 15.453652 -25.741329
v -5.9948596 12.213731 -16.665915
v -5.9941516 7.820435 -10.327636
v -5.9933742 30.501294 -7.3439398
v -5.9928852 18.45226 -19.355772
v -5.9924764 19.084931 -20.075089
v -5.9916078 18.629698 8.2010897
v -5.9912428 21.430613 -12.660986
v -5.9905202 8.426758 -14.267096
v -5.9900494 11.500917 -5.630317
v -5.9900166 25.57925 -15.070743
v -5.989783 2.9248455 4.4772516
v -5.9887866 15.750127 6.8223492
v -5.9874728 11.627806 -6.0880814
v -5.9868815 21.203591 -10.78674
v -5.9857757 20.536463 -14.467644
v -5.9851297 11.459499 -22.529626
v -5.9821772 11.051824 -22.178319
v -5.9794656 3.4831594 9.3075477
v -5.9789072 11.377815 -5.1700835
v -5.9784254 22.085389 8.4258068
v -5.978232 2.731286 0.91697788
v -5.9781444 19.644127 -25.784648
v -5.97794 13.587403 -24.237977
v -5.9771006 22.137295 -20.663984
v -5.9753451 28.280149 7.2970204
v -5.9726335 5.9520744 -16.315738
v -5.9713853 11.757649 -6.5436033
v -5.9700824 18.36216 -7.5111683
v -5.9685824 8.1412188 2.8700476
v -5.9685386 2.7687574 1.5012121
v -5.967243 31.294782 7.3895489
v -5.9670021 33.560112 8.6450933
v -5.9664912 2.6922909 0.33310128
v -5.9662321 27.233306 -7.9191942
v -5.9650715 10.383221 -2.371747
v -5.9650423 2.8924088 6.2826565
v -5.9649511 2.6046073 8.1312764
v -5.9649292 26.18321 -3.3826967
v -5.9646153 30.132592 7.1915213
v -5.9644657 23.894028 -21.149559
v -5.9636518 9.3372583 0.12788946
v -5.962462 10.496412 -10.488649
v -5.959484 19.264306 -19.097325
v -5.9592358 25.994893 -24.225427
v -5.9590533 28.028865 -8.6660329
v -5.9586154 33.593673 0.58413754
v -5.9576592 24.830992 -19.012507
v -5.956484 25.464499 8.497131
v -5.9545497 24.150442 -9.2316542
v -5.9538855 22.541645 -20.5645
v -5.9533818 26.560416 -3.6933657
v -5.9532322 14.900199 -25.62665
v -5.9529402 29.535402 -8.1146123
v -5.952287 11.259217 -4.7071877
v -5.9519512 8.7776132 -20.016124
v -5.9519402 24.785008 -12.84721
v -5.9504986 24.493317 -11.913858
v -5.94986 26.956086 -24.37609
v -5.9494804 4.102533 -10.990554
v -5.9491702 23.689107 -19.79035
v -5.9491118 23.77117 -24.49924
v -5.9489585 19.089497 -16.862485
v -5.9482833 20.183494 -19.290994
v -5.9472468 13.933303 -24.893569
v -5.9458235 4.8043046 -15.996349
v -5.9458053 17.028 -18.113522
v -5.9434403 31.421562 -8.1223713
v -5.9419914 11.889615 -6.9971196
v -5.9419476 24.28437 -10.919578
v -5.9418053 21.0885 -19.514176
v -5.9415936 18.855262 -19.230385
v -5.9400024 25.141157 -13.745278
v -5.9398892 11.816216 -9.9638343
v -5.9382068 2.8025363 2.0851125
v -5.9376447 18.340071 -17.596779
v -5.9342944 3.1159516 9.3185258
v -5.9336302 2.6535093 -0.24986656
v -5.9327944 32.105027 7.5952479
v -5.9323492 26.370019 -3.548345
v -5.9314112 4.3019574 -15.459939
v -5.9312725 8.9047385 1.192545
v -5.9305243 26.196389 8.2383777
v -5.9301813 26.819492 -21.168757
v -5.9298455 28.739273 -22.220928
v -5.92982 20.53051 8.3563147
v -5.9284112 22.061218 -20.216603
v -5.9278018 14.339484 -25.523394
v -5.9277762 9.8022629 -0.89888496
v -5.925674 20.134469 -15.093765
v -5.9253456 28.860002 -22.714209
v -5.9247215 25.745564 -3.464426
v -5.9232142 24.710977 8.7277934
v -5.9225062 7.7729098 -18.905194
v -5.9209879 29.827918 7.2272363
v -5.9200171 28.592008 7.2977723
v -5.9178237 34.206282 5.528035
v -5.9165208 25.484195 -3.7282358
v -5.9160792 22.457106 8.5312439
v -5.9160464 15.149437 -17.692324
v -5.9159004 28.148229 -21.737605
v -5.9156303 26.737586 -5.7741643
v -5.9147216 32.738367 -5.0148038
v -5.9130829 26.750806 -6.1909967
v -5.9122435 14.808761 4.4890106
v -5.9119479 26.734691 -4.211637
v -5.91128 13.767378 -25.422935
v -5.9110428 2.5721778 -3.1167609
v -5.9105355 25.171793 -21.258369
v -5.9101012 16.434198 7.5082742
v -5.9085136 21.32303 -11.215908
v -5.9084333 11.145837 -4.2414415
v -5.9083603 12.85013 -16.769018
v -5.9075829 3.6026502 -8.456385
v -5.9069078 22.9446 -20.469044
v -5.9065793 17.464716 -17.941432
v -5.9055501 20.84731 -20.538867
v -5.9054479 24.255434 -9.8418536
v -5.9049406 26.729036 -5.3712096
v -5.9047545 4.2433666 -13.660988
v -5.9032837 18.968878 -19.661051
v -5.9032618 13.090093 -24.028524
v -5.9031195 17.901782 -17.769636
v -5.9025392 32.839546 7.7887719
v -5.9025246 20.134471 -25.781339
v -5.9009954 26.771317 -6.6201464
v -5.9005538 27.630651 -21.36039
v -5.8998859 12.022827 -7.4487583
v -5.8993494 18.993717 8.3062348
v -5.8993421 21.410239 -12.178015
v -5.8989626 2.8006604 -4.7830228
v -5.8984042 19.414939 -16.290854
v -5.8970319 10.227433 -15.914025
v -5.8957838 23.417604 -20.821275
v -5.8953786 25.569301 -24.339267
v -5.8941925 25.548691 -14.623999
v -5.8938458 3.1651556 -6.3830644
v -5.8936305 19.762047 -15.700827
v -5.893521 26.725491 -4.9787876
v -5.8933604 25.8865 -17.823993
v -5.8924261 29.52119 7.2559003
v -5.8912509 27.317623 -8.3581851
v -5.8912108 7.440642 4.611225
v -5.8908677 21.574606 -19.871518
v -5.8897473 28.902978 7.2911774
v -5.8897254 27.73109 -8.7351893
v -5.8880904 34.180055 7.2727652
v -5.8880831 12.128283 -9.3620729
v -5.8879991 2.8302952 2.6680037
v -5.8869262 16.415268 -17.950991
v -5.8865211 26.907647 7.9559639
v -5.885543 34.121925 8.0869994
v -5.8854882 31.002594 7.4475083
v -5.8852474 25.557365 -18.370207
v -5.8850941 16.34815 -3.4877816
v -5.8845576 26.72677 -4.5949605
v -5.8832729 26.80143 -7.0591428
v -5.8822912 19.964492 -20.309406
v -5.882178 7.5214306 -10.928976
v -5.8812802 29.212791 7.2772213
v -5.8800029 2.6159621 -0.83129245
v -5.8788022 18.675506 -26.143616
v -5.8769518 7.8139072 -12.937792
v -5.8763752 24.604254 -11.413874
v -5.8761124 19.772225 -19.423029
v -5.8755504 21.383144 -11.687994
v -5.8737292 26.093118 -16.388558
v -5.8736526 24.844172 -12.368487
v -5.8725285 27.600141 7.6448461
v -5.8722329 31.448173 -8.7863641
v -5.8719993 23.389251 -24.626324
v -5.8715869 15.78781 -17.812332
v -5.8712803 33.931225 8.9563098
v -5.8709737 22.828636 8.6350204
v -5.8707548 9.0367493 -20.443492
v -5.8705066 24.734337 -5.2325082
v -5.8694336 2.9180363 5.0519951
v -5.8674263 5.0854441 9.2948106
v -5.8665869 25.144907 -24.485449
v -5.8658971 9.108095 -10.499757
v -5.8628059 19.47149 -19.982161
v -5.8619081 13.408653 -24.714103
v -5.8616198 29.754553 -8.0117719
v -5.8605687 14.317047 -17.276262
v -5.8603643 31.834708 7.6676962
v -5.8600505 26.148691 -16.843098
v -5.8589519 21.650083 -20.33508
v -5.8589264 19.367322 -19.54624
v -5.8554556 26.84557 -7.505172
v -5.8553133 24.472505 -10.396376
v -5.8549812 7.0955034 -18.132581
v -5.8549155 20.131429 -10.086487
v -5.8536272 33.755041 9.0702139
v -5.8520505 33.68256 1.1068011
v -5.8508863 24.724981 -24.649416
v -5.8507659 6.521988 -17.256101
v -5.8495579 25.158266 -13.283543
v -5.8491601 13.202247 -25.28304
v -5.8486382 21.245035 -20.443026
v -5.8481163 27.184772 -21.074834
v -5.8467878 28.674628 -8.9305253
v -5.8464995 11.038086 -3.7726862
v -5.8462477 24.085866 -19.703163
v -5.8462367 10.054994 -10.675911
v -5.8459995 20.914879 -13.391415
v -5.8456747 12.15641 -7.8986506
v -5.8453754 4.1671374 -11.4924
v -5.8434448 26.039895 -15.940091
v -5.8424375 21.981166 -25.45058
v -5.8420324 6.190071 7.5741496
v -5.8400397 18.639453 -17.048624
v -5.839912 28.412095 -9.0150994
v -5.8387076 34.202488 6.5616944
v -5.8377623 5.8989261 8.1567652
v -5.8375726 20.622794 -25.756781
v -5.8370726 33.157538 -2.2433429
v -5.8367514 20.674269 -19.645609
v -5.8357514 23.199116 8.7357422
v -5.8330471 23.345195 -20.377783
v -5.8326748 25.806513 8.5508715
v -5.8325689 2.7924935 6.8548635
v -5.8312587 12.596138 -23.800409
v -5.8308536 26.557393 -24.454676
v -5.8307515 28.923338 -8.8411519
v -5.830058 25.063198 8.7954133
v -5.8300033 22.357587 -25.23184
v -5.8286529 8.4997373 2.2879265
v -5.8279595 10.303344 -1.8831816
v -5.8269048 24.288711 -21.066904
v -5.8241749 3.6933155 -8.9600378
v -5.8230617 26.90804 -7.9531665
v -5.8199194 21.561145 -25.604653
v -5.8197187 18.129073 -7.1954319
v -5.8192844 2.8502202 3.2492416
v -5.8169158 27.655712 -24.161566
v -5.8164523 24.315443 -24.80918
v -5.8151749 28.541518 -21.740036
v -5.8143611 28.13541 -9.0940805
v -5.8127297 32.59166 7.8571107
v -5.8127261 25.566164 -21.156595
v -5.8122698 2.7843567 9.2935588
v -5.8116166 27.419521 -8.7956468
v -5.8095874 31.933658 -7.465322
v -5.8089232 23.037061 -24.779946
v -5.8079962 7.9604986 -19.354431
v -5.807664 2.5777918 -1.410837
v -5.8075071 11.481642 -10.607517
v -5.8067772 24.929055 -11.881563
v -5.806602 30.705385 7.4995772
v -5.8061896 24.603681 -7.5360331
v -5.8044852 20.899243 8.4591204
v -5.804175 30.829902 -7.9808871
v -5.8030838 24.748101 -10.907493
v -5.8030546 23.567683 8.8320079
v -5.8028575 24.541024 -8.1279315
v -5.8023174 5.4583111 -16.41787
v -5.8022626 24.631165 -5.7374128
v -5.801675 25.125245 -4.4696914
v -5.8013794 25.532344 -14.173346
v -5.8011933 21.103727 -25.70158
v -5.8009196 6.4868081 6.976618
v -5.8003429 9.544265 -15.311974
v -5.8003247 16.85878 -17.770227
v -5.7993064 22.699599 -24.987007
v -5.7973977 9.3287241 -20.867605
v -5.7966897 27.99692 -21.318311
v -5.796343 8.343333 -13.822221
v -5.7941824 19.86511 -19.880175
v -5.7928539 26.528592 -4.1064006
v -5.7910583 33.066897 8.1780132
v -5.7908357 13.490827 -16.870062
v -5.7885693 29.15914 -8.7479063
v -5.7884197 26.528492 8.2800379
v -5.78827 24.520703 -8.7319685
v -5.7878503 21.160963 -19.99887
v -5.7872993 26.203781 -17.306888
v -5.7865182 20.266255 -19.7678
v -5.7857628 19.358078 8.4084456
v -5.7843102 25.991853 -15.494519
v -5.7841496 20.355402 -20.217732
v -5.7831606 25.932962 -3.6569937
v -5.7809197 26.990676 -8.4010935
v -5.7790183 2.5613011 8.6839726
v -5.7789745 24.686029 -6.9721855
v -5.778719 31.554601 7.7340351
v -5.7776971 25.196972 -12.813402
v -5.777584 12.289505 -8.3469972
v -5.7771971 18.192603 -17.230394
v -5.7771205 2.5819104 -3.684915
v -5.7762117 8.9176312 -14.61451
v -5.7757446 7.7732045 4.0032336
v -5.7755694 5.6126784 8.7200964
v -5.7743797 27.844242 -9.1665526
v -5.7739234 7.7406865 -12.454461
v -5.7738505 24.575319 -9.32196
v -5.7729271 25.217948 -18.944111
v -5.7701863 11.03323 -10.798972
v -5.7693614 14.755423 4.9741855
v -5.7672593 34.18565 7.1392042
v -5.7669271 34.040695 8.7591398
v -5.7669016 12.108187 -23.548761
v -5.7664381 3.2642086 -6.9014105
v -5.7662556 29.998455 -7.9265755
v -5.7656534 34.205871 5.9927136
v -5.7656279 10.936376 -3.3007612
v -5.7655439 23.933586 8.9225327
v -5.7646827 4.1905368 -14.222947
v -5.7642994 7.5942206 -11.451534
v -5.7635549 27.916625 7.6610248
v -5.7628323 23.812805 -20.739934
v -5.76246 16.061887 7.3820198
v -5.7622812 10.813715 -16.098158
v -5.7619017 16.54504 -26.210664
v -5.7599309 17.303217 -17.589843
v -5.758544 12.889676 -24.50971
v -5.7567192 33.767884 1.6168024
v -5.7563907 12.249428 -9.8154049
v -5.7563761 23.921297 -24.961454
v -5.7563688 11.926695 -10.429345
v -5.7561973 6.0459171 -16.827747
v -5.7560258 27.539544 -20.99576
v -5.7549528 14.96324 -17.381263
v -5.7546389 24.716585 -9.8797766
v -5.7513579 17.747508 -17.41035
v -5.7512339 20.7543 -20.114478
v -5.7504638 17.094509 -26.282183
v -5.7487083 34.148072 7.8915594
v -5.748701 28.026788 -23.894564
v -5.7467631 25.041688 -11.388503
v -5.746566 20.451492 -14.070302
v -5.7441719 8.6882152 -10.652299
v -5.7439018 9.2917997 0.6468852
v -5.7429784 2.8895557 -5.3221188
v -5.7414237 32.339386 7.9337013
v -5.7409639 9.6454273 -21.298524
v -5.7407412 15.989064 -26.119625
v -5.7403471 9.7437412 -0.39222671
v -5.7394128 27.230253 7.9850623
v -5.7392157 4.3653556 9.7978284
v -5.738307 3.7867217 -9.4585976
v -5.7378945 2.8988266 5.6240159
v -5.7356829 33.299298 8.6161921
v -5.7348143 30.404128 7.5454637
v -5.7331245 2.862232 3.828089
v -5.7325369 18.952281 -16.492925
v -5.7314931 15.041069 6.0816691
v -5.7314931 26.325993 -3.9785185
v -5.7313836 27.09453 -8.8462431
v -5.7312888 16.237647 -17.622407
v -5.7311683 4.2146944 -12.00075
v -5.7309858 7.6675201 -11.959572
v -5.7297815 26.508682 -4.5071218
v -5.7291939 23.74246 -20.290886
v -5.7284713 7.8914599 -10.872451
v -5.7281027 24.928876 -10.400219
v -5.7279165 25.957988 -21.051284
v -5.7273764 6.7900415 6.368977
v -5.7269786 26.127182 -3.8285744
v -5.7265187 26.139161 -24.549829
v -5.7257341 30.337266 -7.9027436
v -5.7252304 27.53861 -9.2316323
v -5.7224604 25.533172 -13.716397
v -5.722318 25.411425 8.855712
v -5.7222487 31.407766 -9.3908646
v -5.7216575 4.5906129 9.807529
v -5.7212232 24.479715 -19.620006
v -5.7202962 25.258739 -12.335736
v -5.719194 15.36826 6.6800547
v -5.7184421 26.494754 -4.9059944
v -5.7182816 2.5391617 -1.9882483
v -5.7181465 29.383233 -8.6519893
v -5.7180188 19.169364 -26.105098
v -5.7167889 11.629606 -23.266581
v -5.7161064 4.1312225 9.7841424
v -5.7158728 24.296078 9.006032
v -5.7140225 26.476398 -5.7306519
v -5.7131502 26.483988 -5.3132301
v -5.711413 15.604449 -17.494986
v -5.7104349 15.429857 -26.024412
v -5.7102816 25.952176 -15.048977
v -5.7100627 26.472685 -6.1608509
v -5.709851 7.2380574 -18.60464
v -5.7078656 2.6711724 7.4325741
v -5.7064204 9.6167345 -10.859584
v -5.7063985 16.48085 -3.9056158
v -5.7056357 9.9795313 -21.73829
v -5.704059 26.476208 -6.6032141
v -5.7033036 8.1765853 -19.798406
v -5.7025518 29.061132 -22.235646
v -5.7021138 26.49066 -7.0545261
v -5.7002525 11.421819 -16.242279
v -5.6994642 28.424884 -23.565701
v -5.6990773 28.797928 -23.152649
v -5.6980555 26.144654 8.5978054
v -5.6978036 24.682841 -20.980157
v -5.6968365 26.521961 -7.5125479
v -5.6942343 21.269491 8.5621451
v -5.6938876 12.421251 -8.7939881
v -5.6921577 31.26693 7.7946551
v -5.6917234 12.671919 -25.069207
v -5.6916723 26.575061 -7.9722758
v -5.6904132 8.2815293 -10.778379
v -5.6899314 33.847688 2.1148677
v -5.6890373 25.1841 -10.891374
v -5.6887599 24.775558 -6.4441223
v -5.6874023 33.521729 9.0778598
v -5.6873767 11.167445 -22.945331
v -5.6863366 10.340053 -22.170539
v -5.6848293 17.630687 -26.316578
v -5.6808877 14.135827 -16.968276
v -5.6807454 28.232143 7.6706707
v -5.6804133 14.867213 -25.934571
v -5.6802089 10.73485 -22.578068
v -5.6797965 3.8661499 9.7769673
v -5.6789023 17.904671 -6.8707356
v -5.6782636 26.65305 -8.4308451
v -5.677322 25.673444 -3.9308528
v -5.677052 8.8694879 1.7204038
v -5.6768257 28.360899 -21.296606
v -5.6754608 23.547201 -25.109081
v -5.6740775 6.6227741 -17.755681
v -5.6737308 30.099604 7.5847882
v -5.6732491 25.34502 -11.851425
v -5.672917 10.22982 -1.3906747
v -5.6728294 10.584055 -10.996702
v -5.6721724 27.218521 -9.2884256
v -5.6703112 4.347551 -16.023733
v -5.6702382 32.078272 8.0084526
v -5.6690849 25.403923 -4.2030422
v -5.6676469 25.934984 -18.316452
v -5.666074 27.378279 -24.314441
v -5.6657272 12.04515 -16.360373
v -5.6653185 10.840973 -2.8254148
v -5.6641105 20.029512 -14.713463
v -5.6629061 26.346468 -20.943768
v -5.6600193 28.255411 -9.5253763
v -5.6592382 19.285126 -15.920202
v -5.6589791 8.1169467 3.4056564
v -5.6588332 25.553026 -13.252583
v -5.6574098 19.723101 8.5082623
v -5.6556835 26.756487 -8.8858213
v -5.6555595 28.523826 -9.4466379
v -5.6549682 26.257254 -17.78034
v -5.6545084 24.995079 -9.3750271
v -5.6539755 5.3317209 9.2624824
v -5.6538259 25.713655 -24.672372
v -5.6533624 12.371759 -24.286852
v -5.6523734 3.5497619 9.7837409
v -5.6515157 24.654849 9.0821773
v -5.6515084 20.865048 -12.954905
v -5.6504427 27.886545 -20.934614
v -5.6503077 3.3652771 -7.4134136
v -5.6500741 25.150775 -9.8973586
v -5.6491945 32.813298 8.2127392
v -5.648888 27.972336 -9.5991567
v -5.6475157 3.8836488 -9.9533399
v -5.6462311 24.903185 -8.828267
v -5.6461727 20.29668 -10.461015
v -5.6460595 28.897436 -21.750727
v -5.643607 33.9211 2.6034987
v -5.6430669 14.300492 -25.845981
v -5.6425669 4.8195545 9.8055729
v -5.641399 26.85702 8.3150157
v -5.6408077 19.018048 -9.4745154
v -5.6405048 16.688421 -17.433975
v -5.6381435 12.679249 -16.461887
v -5.6365815 32.432769 -6.7053081
v -5.6353151 25.924047 -14.600597
v -5.634545 25.357506 -10.393648
v -5.6337859 7.1012242 5.7561499
v -5.6335596 25.457091 -11.362274
v -5.6334757 8.2637817 -13.364855
v -5.6332969 18.801743 -9.1604705
v -5.6332093 18.49532 -16.686042
v -5.6315049 34.160716 7.7307614
v -5.6314794 19.642456 -15.328573
v -5.6310341 24.8771 -8.2652826
v -5.6308626 2.8655039 4.4040624
v -5.630837 28.777835 -9.3638867
v -5.6278699 2.6259785 -4.2430546
v -5.6270268 3.1875204 9.7973685
v -5.6269757 29.792588 7.6171821
v -5.6268298 27.674346 -9.6670229
v -5.6263626 26.293423 -4.3969402
v -5.6257677 24.206555 -20.657587
v -5.6253115 28.546819 7.6739845
v -5.6246874 31.785192 -8.0609339
v -5.6243772 4.937787 -16.505947
v -5.6218225 29.600407 -8.5562473
v -5.6214977 26.884028 -9.3358541
v -5.6210342 34.099049 8.5425285
v -5.6207824 30.763239 -8.5879478
v -5.6131145 2.50262 -2.5627089
v -5.6118956 25.593757 -12.781346
v -5.6112204 26.728505 -20.838169
v -5.609954 4.128634 -14.798868
v -5.6096036 33.989329 3.0849948
v -5.6091365 4.2399543 -12.518025
v -5.6089905 24.902893 -7.7010482
v -5.6084832 8.4269546 -20.237411
v -5.6056694 34.18728 7.0237198
v -5.6052825 25.287685 -24.81793
v -5.6050343 12.367307 -10.267766
v -5.6048445 30.973257 7.8497057
v -5.6046548 24.137019 -20.20681
v -5.6042095 27.550582 8.0078321
v -5.6041402 32.880278 -4.2143724
v -5.603319 21.641079 8.6656333
v -5.6010052 25.75569 8.9089452
v -5.5994176 2.8580742 6.1941572
v -5.5993555 27.361379 -9.7280954
v -5.5982388 25.596224 -10.870084
v -5.5981366 29.097951 -22.706129
v -5.5973774 12.017785 -6.0177353
v -5.5967972 29.483486 7.6423826
v -5.595049 2.6685009 0.86750748
v -5.594914 11.887734 -5.565323
v -5.5944797 28.86042 7.6705904
v -5.5941293 14.781898 -17.069026
v -5.5939979 10.094389 -15.558445
v -5.5939614 26.454691 -16.362442
v -5.5935454 12.550999 -9.2396085
v -5.5923483 26.405981 -8.9124105
v -5.5919833 31.806735 8.0778826
v -5.5914687 26.305849 -8.4454198
v -5.591133 2.9924006 -5.8508206
v -5.5904833 2.7075873 1.4472527
v -5.5902753 26.51066 -16.813014
v -5.5900709 17.139546 -17.24676
v -5.5900271 17.468529 8.2610162
v -5.5888301 13.727953 -25.752853
v -5.5882753 26.267995 -4.8108584
v -5.5867388 12.1511 -6.4677681
v -5.5863228 25.874409 -4.1095557
v -5.5854724 29.172704 7.6601197
v -5.5845892 18.042043 -16.873974
v -5.5842316 25.56312 -9.898802
v -5.5836184 25.401923 -9.401713
v -5.5828374 29.018072 -9.278048
v -5.5826002 19.66485 -26.092013
v -5.5810199 26.236705 -7.9732394
v -5.5799396 34.198373 6.4568521
v -5.579509 26.535182 -9.3728319
v -5.5790856 11.761796 -5.1102756
v -5.5787973 25.601191 -18.87954
v -5.5782937 25.656613 -12.303559
v -5.5779032 2.6276746 0.28855055
v -5.5778959 7.4077216 -19.068132
v -5.5771696 26.081751 -4.2644814
v -5.5768667 34.046317 3.5617336
v -5.5751586 24.870561 -19.540896
v -5.5746003 17.103406 8.1504003
v -5.574301 25.075916 -20.889785
v -5.5728558 14.701539 5.4515319
v -5.5719689 27.03337 -9.7814891
v -5.5718156 2.5503121 9.2163186
v -5.5717974 16.061364 -17.297378
v -5.5709762 8.8246826 -14.188936
v -5.5708156 17.590436 -17.060486
v -5.5704762 13.317901 -16.56103
v -5.5703996 17.832615 8.3684131
v -5.5699397 25.009589 9.1506512
v -5.5697353 25.762469 -10.377251
v -5.5685529 25.28921 -8.8866844
v -5.5676587 19.218756 -9.8043247
v -5.5675127 25.910098 -14.147592
v -5.5675054 9.1841934 -11.033455
v -5.5663485 23.195271 -25.239528
v -5.5659032 24.959453 -7.1524322
v -5.565458 2.5661386 8.0017482
v -5.5651952 27.099925 -20.738813
v -5.5650784 2.7421582 2.0271859
v -5.5648266 26.196839 -7.499548
v -5.5648047 24.8671 -24.976924
v -5.5647573 15.686118 7.2513675
v -5.5644763 27.040688 -24.46159
v -5.5639763 18.149829 -26.315555
v -5.5632719 12.28683 -6.9156659
v -5.5628449 26.243637 -5.232552
v -5.5625931 33.891228 9.3812515
v -5.5620018 26.401714 -15.916396
v -5.561385 16.622787 -4.3143478
v -5.5601624 25.035026 -4.9666089
v -5.5586332 18.573576 -8.8561682
v -5.5561625 32.564218 8.2761803
v -5.5547209 15.424829 -17.177382
v -5.5546406 25.74284 -11.820095
v -5.55448 26.479035 8.6380167
v -5.5544544 33.074654 -2.8702046
v -5.5536515 26.171901 -9.3976036
v -5.5525457 26.182354 -7.0275391
v -5.5523048 2.829808 9.7906496
v -5.5522428 17.689551 -6.5377566
v -5.5522391 26.221239 -5.6634097
v -5.5520749 11.856162 -24.03896
v -5.5520238 7.9637714 -11.401102
v -5.5513705 25.7941 -9.4084082
v -5.5506479 26.690066 -9.826288
v -5.550491 25.95588 -9.8861525
v -5.5498158 3.9800212 -10.446473
v -5.5495311 9.4327922 -14.92111
v -5.5492428 26.043602 -8.9240381
v -5.5485421 11.640589 -4.6524819
v -5.5467939 11.5791 -11.089873
v -5.5463742 6.1537994 -17.33058
v -5.5451005 26.20044 -6.1070302
v -5.545075 10.752143 -2.3463986
v -5.5439545 3.4668867 -7.9201048
v -5.5438596 10.13671 -11.193718
v -5.5436845 26.186012 -6.5624681
v -5.5426407 12.032775 -10.895569
v -5.5415385 25.230984 -8.3569734
v -5.5413925 26.331216 -9.8615779
v -5.5395312 25.670847 -8.9164853
v -5.5394619 2.586789 -0.28919653
v -5.538929 25.853168 -11.332542
v -5.5382684 9.6907376 0.11823078
v -5.537856 5.5837439 -16.918754
v -5.5373013 8.471629 2.820382
v -5.5360641 26.566852 -17.271242
v -5.5359801 22.013829 8.7698149
v -5.5337867 34.098782 4.0346786
v -5.532732 7.4214619 5.1437717
v -5.5312211 25.951121 -8.441095
v -5.5311919 28.715452 -21.289604
v -5.5310349 28.227345 -20.890408
v -5.5296152 33.03666 8.6034878
v -5.5291371 25.988333 -10.842491
v -5.528889 33.706043 9.4787215
v -5.5287868 26.147846 -10.351614
v -5.5265642 12.142077 -24.837178
v -5.5265204 12.42408 -7.3616111
v -5.5260496 8.7016476 -20.679642
v -5.5230861 20.089156 8.6066155
v -5.5214146 30.674546 7.8987929
v -5.5199693 16.736777 8.0364414
v -5.5199584 29.838826 -8.4767571
v -5.5198635 18.19613 8.4727261
v -5.5195131 2.7705904 2.6066301
v -5.5177978 24.862998 -5.9522359
v -5.5159438 27.456917 -20.648563
v -5.5149584 25.912959 -13.688172
v -5.5148015 8.1868909 -12.8947
v -5.5138197 2.859222 4.9767037
v -5.5134402 25.591174 -8.4131481
v -5.510765 34.166959 7.5985399
v -5.5093307 9.2504999 1.1682532
v -5.509276 26.354499 -15.471739
v -5.5083453 29.245215 -9.1899903
v -5.5077541 27.825119 -10.103766
v -5.5069548 26.515227 -10.317226
v -5.5069439 6.7455423 -18.243852
v -5.5068052 25.222123 -7.8214578
v -5.5054877 27.52086 -10.16711
v -5.505433 25.895249 -7.9519092
v -5.5052724 24.457806 -25.130069
v -5.5045972 31.525283 8.141207
v -5.5043855 26.044525 -4.6940108
v -5.5037833 25.608868 -4.3933654
v -5.5034658 20.37182 -13.670603
v -5.5020826 28.114147 -10.035095
v -5.5019622 10.162583 -0.89390325
v -5.5018965 11.52473 -4.1918251
v -5.5008673 27.20126 -10.224319
v -5.4995023 26.866207 -10.274576
v -5.4950352 13.960704 -16.657865
v -5.4937579 27.182217 8.3431907
v -5.4937433 27.869671 8.0256021
v -5.4926666 30.200674 -8.4713302
v -5.4919878 2.4780709 -3.1337626
v -5.4917287 34.134494 4.5046784
v -5.4905608 13.160108 -25.626181
v -5.4897688 22.387187 8.8739236
v -5.4892689 25.031259 -6.6289821
v -5.4888199 18.813697 -16.131921
v -5.4885499 24.599051 -20.573617
v -5.4882105 5.056495 9.7872847
v -5.4875937 20.815083 -12.51444
v -5.4864295 31.243045 -9.90049
v -5.4853236 22.852378 -25.399593
v -5.4837506 34.127005 8.3483622
v -5.4834623 28.388187 -9.9619055
v -5.4807616 32.310892 8.348906
v -5.480331 2.5464992 -0.86523925
v -5.4801485 4.2402636 -13.04553
v -5.478612 25.555355 -7.9027819
v -5.4785427 26.362095 -10.808353
v -5.4781959 34.011422 9.2002165
v -5.4780281 25.934313 -13.222107
v -5.4760463 12.561956 -7.80579
v -5.4755317 12.678099 -9.6838385
v -5.4744003 25.328294 -4.681916
v -5.4731084 11.122799 -11.295681
v -5.4721413 25.360312 9.2116653
v -5.471488 8.7617993 -11.187463
v -5.4711157 20.444778 -10.845949
v -5.4707289 11.340222 -23.760832
v -5.4700865 16.51831 -17.102801
v -5.4698639 25.824118 -4.5556761
v -5.4696778 25.873792 -7.4620629
v -5.4693055 2.7016932 -4.7894279
v -5.4687654 24.529494 -20.124009
v -5.4681413 26.096088 8.9552806
v -5.467999 8.9900396 -21.138069
v -5.46728 26.658853 -24.59549
v -5.4625574 26.307979 -18.263864
v -5.4622399 22.760596 8.9772037
v -5.4614114 8.0371677 -11.913974
v -5.4612618 26.23134 -11.298418
v -5.4609662 34.166012 4.9704665
v -5.4609224 7.6116949 -19.522006
v -5.4608019 32.631917 -5.8039706
v -5.4603713 8.353978 -11.311542
v -5.4589735 25.250304 -7.2922121
v -5.4586998 27.758529 -24.08933
v -5.4585611 2.7773559 6.7608132
v -5.4578494 20.166083 -26.082588
v -5.4575647 26.007948 -5.1291441
v -5.4570866 25.975837 -12.749167
v -5.4565355 33.261691 9.0395901
v -5.4551633 2.7909288 3.1849301
v -5.454875 16.774422 -4.7128811
v -5.4535429 25.467432 -20.796259
v -5.4532326 8.1114463 -12.411456
v -5.4522509 17.484694 -6.1950514
v -5.4509662 3.0943013 -6.3725919
v -5.4509589 26.123632 -11.786181
v -5.4490867 26.038591 -12.270231
v -5.4487838 27.799418 -20.571616
v -5.4486633 26.316026 -15.025798
v -5.4468276 28.647437 -9.8851835
v -5.4465101 30.371758 7.9415225
v -5.4458969 3.5676113 -8.4224966
v -5.4458021 23.133193 9.0781628
v -5.4435721 4.069879 -10.940405
v -5.4432875 26.719175 -10.767426
v -5.4421451 25.879466 -6.9749008
v -5.441543 29.231877 -21.766364
v -5.4409955 18.559419 8.5738421
v -5.4404663 15.269913 -1.5640766
v -5.4399663 9.2860377 -21.621247
v -5.4395685 9.9485806 -22.608986
v -5.4383094 9.5969425 -22.121879
v -5.4379517 11.41465 -3.7281191
v -5.4365357 4.3397828 10.298229
v -5.4353386 22.498306 -25.58844
v -5.4339956 12.481693 -10.718854
v -5.4335686 10.357633 -23.055482
v -5.4333861 25.556493 -7.3939029
v -5.4328606 23.504116 9.1753116
v -5.4327584 25.971826 -5.5727262
v -5.4324372 6.1672514 8.0803498
v -5.4316452 4.0829382 -15.383874
v -5.4305357 26.622138 -17.737544
v -5.4301015 7.7519446 4.5363752
v -5.4293533 4.1150329 10.285105
v -5.4290102 18.337504 -8.5554061
v -5.4282037 14.605487 -16.756047
v -5.4267037 10.830359 -23.439576
v -5.4248059 25.902766 -6.4961657
v -5.4244044 10.667981 -15.764003
v -5.4242621 5.8737967 8.6561553
v -5.4238935 16.368074 7.9189898
v -5.4229592 24.065941 -25.280046
v -5.4225103 24.945708 -5.467707
v -5.4218497 25.935523 -6.0281604
v -5.4213351 15.16222 -1.1081332
v -5.4194337 31.662215 -8.6479546
v -5.4185249 27.060116 -10.720031
v -5.4158132 23.872583 9.2672634
v -5.414649 15.38103 -2.0177335
v -5.4133753 31.236539 8.1989364
v -5.4116673 9.6940633 -11.383151
v -5.4111855 34.182004 5.4347328
v -5.4107512 12.699609 -8.2483137
v -5.4097659 15.887637 -16.974011
v -5.4090834 25.25831 -19.465855
v -5.4086637 29.328931 -22.240707
v -5.4086527 28.187588 8.0381859
v -5.4070834 26.809926 8.6719836
v -5.4067148 10.669818 -1.8634592
v -5.4066418 30.657442 -9.1580563
v -5.4064557 29.460689 -9.1006881
v -5.4063717 8.8368367 2.2486294
v -5.4059265 18.653788 -26.294908
v -5.4059119 14.493975 3.281568
v -5.4048644 32.04862 8.4203032
v -5.4039192 8.7376729 -13.748519
v -5.403682 16.975263 -16.910022
v -5.4027404 2.4899613 8.5589115
v -5.4026272 2.5047149 -1.4395156
v -5.4003353 19.400131 -10.155929
v -5.400255 18.349583 -16.331839
v -5.39989 28.566147 -20.862224
v -5.3994521 25.981451 -18.815367
v -5.399401 27.385467 -10.666478
v -5.3989703 26.593026 -11.25901
v -5.3986857 14.445407 3.7901112
v -5.3985798 3.8680997 10.273131
v -5.3981784 6.4656623 7.4895481
v -5.3972915 25.301446 -6.7778659
v -5.3964119 25.776691 -5.0040429
v -5.3955105 4.5614279 10.303832
v -5.3950287 15.24883 -16.860087
v -5.3930397 26.289275 -14.575906
v -5.3928864 14.981919 6.5324537
v -5.3917076 16.936216 -5.1001242
v -5.3915981 20.456614 8.7044323
v -5.3914412 17.291081 -5.8411765
v -5.3907368 19.927668 -14.335831
v -5.3897806 19.15523 -15.558352
v -5.3892806 28.892383 -9.8059141
v -5.3883646 32.783441 8.6332394
v -5.3870325 24.237818 9.3526386
v -5.3857624 25.584759 -6.8928796
v -5.3839704 2.8430615 5.5462173
v -5.3839121 30.065673 7.9774419
v -5.3832734 25.549201 -4.8575313
v -5.3823938 20.75664 -12.07535
v -5.380631 29.075097 -21.296546
v -5.3804486 27.695324 -10.60745
v -5.3796238 14.544111 2.7702875
v -5.3781603 26.250282 -24.72633
v -5.377569 25.10792 -6.1324223
v -5.3761858 15.05938 -0.64843628
v -5.3731603 2.8028666 3.7613414
v -5.3731494 22.108129 -25.760294
v -5.37208 32.173889 -7.3180768
v -5.3715216 3.5744406 10.271905
v -5.3708939 17.108369 -5.476185
v -5.3702735 20.57407 -11.239335
v -5.3699778 17.432198 -16.717801
v -5.368872 17.890008 -16.525339
v -5.3662224 34.184953 6.9203703
v -5.3659961 28.154229 -23.803724
v -5.3632699 33.471012 9.4794332
v -5.3627881 34.140377 8.1886372
v -5.3626568 6.893698 -18.721558
v -5.3625582 7.833319 -19.982559
v -5.3622005 26.488519 -11.748294
v -5.3615911 5.5852443 9.2124171
v -5.359456 28.129413 -20.509188
v -5.3591385 11.608815 -24.581599
v -5.3590911 25.707036 9.2654459
v -5.3581166 10.667061 -11.504491
v -5.3580728 25.727871 -5.4588822
v -5.3577334 27.505025 8.3663219
v -5.3575801 2.557761 9.7336063
v -5.3561531 27.989856 -10.543454
v -5.3560218 6.2665576 -17.831596
v -5.3554889 11.310782 -3.2611849
v -5.3554269 3.2260328 10.282193
v -5.3542517 2.4831484 -3.6982726
v -5.3531459 12.514177 -16.151732
v -5.353113 4.476706 -16.545147
v -5.3529269 25.256017 -5.1640854
v -5.352832 3.6641771 -8.9218429
v -5.3523722 25.628507 -6.4025716
v -5.3522554 34.169375 7.485008
v -5.3511386 24.990194 -20.488148
v -5.3496751 12.603879 -25.453314
v -5.349562 28.504394 8.0454048
v -5.348635 14.397394 4.2936619
v -5.3484999 26.276629 -14.120691
v -5.3480583 26.938721 -11.214286
v -5.3478211 19.524199 -14.962698
v -5.3466459 15.49558 -2.4679725
v -5.3459489 25.857242 -20.700218
v -5.3446788 11.265982 -15.924309
v -5.3434087 34.07618 8.9928131
v -5.3431824 24.599437 9.4308898
v -5.3431715 25.677733 -5.924601
v -5.3420839 4.2132638 -13.583663
v -5.341781 12.802393 -10.126096
v -5.3414963 13.151059 -16.2484
v -5.3414416 20.679657 -11.647145
v -5.3373978 29.757072 8.0060913
v -5.337073 14.59754 2.2601694
v -5.3364015 18.922822 8.6716551
v -5.336073 26.864894 -16.782628
v -5.3358139 25.182881 -5.6444391
v -5.3341022 26.405468 -12.234036
v -5.3339088 9.329554 -14.51499
v -5.3334526 25.363486 -6.281516
v -5.3318942 6.769944 6.8875639
v -5.3310804 26.808254 -16.33542
v -5.3307592 11.883189 -16.049772
v -5.3306424 25.489297 -5.3224728
v -5.3300256 16.006967 -26.246091
v -5.3295767 20.672715 -26.051091
v -5.3295548 12.836194 -8.6892919
v -5.3292191 8.0929642 3.9379349
v -5.3279454 4.1495371 -11.43757
v -5.3257665 26.432708 8.9948824
v -5.3239381 14.962825 -0.18352039
v -5.3238395 24.919964 -20.042252
v -5.3234709 9.6426771 0.63217364
v -5.3227848 30.941907 8.2510382
v -5.3225111 9.9709171 -15.188437
v -5.3216571 31.776072 8.486664
v -5.3215695 5.0898501 -17.003756
v -5.3212483 3.2049299 -6.8859088
v -5.3211352 26.280467 -13.658788
v -5.3209928 28.269228 -10.475235
v -5.3205877 14.646812 5.9202909
v -5.3202921 23.694477 -25.42937
v -5.3198542 34.189557 5.8987801
v -5.3171243 10.101568 -0.39253692
v -5.3170695 15.45004 -26.176591
v -5.3163177 16.559367 -26.302153
v -5.3160805 2.6698275 7.3250823
v -5.3157885 26.343689 -12.714985
v -5.3144272 28.819902 8.0464486
v -5.3135112 28.555733 -23.477004
v -5.3119455 15.306284 7.1155913
v -5.3119309 25.426872 -5.7967152
v -5.3104163 26.302312 -13.190213
v -5.3097083 2.7955546 -5.3248833
v -5.3091207 29.446355 8.0272079
v -5.3088324 2.4579105 -2.0119598
v -5.3086535 2.8615778 10.283938
v -5.3080404 29.123579 -9.7249367
v -5.3070003 8.4273054 -11.829624
v -5.3058798 12.135339 -11.360684
v -5.304628 9.2589838 -11.558135
v -5.3045258 27.268913 -11.164213
v -5.3012959 25.829238 -24.862811
v -5.301201 29.133929 8.0405216
v -5.2999784 28.937918 -23.090713
v -5.2993762 13.791343 -16.34479
v -5.2993507 26.922326 -17.235889
v -5.2984857 26.755088 -15.891267
v -5.2973653 5.7135699 -17.41902
v -5.2954967 14.65599 1.7551097
v -5.2946208 32.534084 8.6934834
v -5.2928106 16.349834 -16.774748
v -5.2904566 4.7888667 10.296638
v -5.2895077 21.673311 -25.891608
v -5.2882741 29.680643 -9.0191578
v -5.2869676 8.6557931 -13.291914
v -5.2852048 26.837844 -11.706136
v -5.2841391 15.996728 7.7979178
v -5.2839749 8.0720624 -20.45306
v -5.2809129 24.957056 9.5014878
v -5.2803764 14.873708 0.28819654
v -5.279526 14.893098 -26.095077
v -5.2747268 2.8064679 4.335282
v -5.2736575 27.452549 -24.275852
v -5.2728947 26.675389 -18.212339
v -5.2726283 28.917881 -20.850748
v -5.2707633 20.825654 8.80253
v -5.2704422 28.533474 -10.404024
v -5.2671612 17.10038 -26.339756
v -5.2664021 14.720767 1.2571393
v -5.265694 31.107477 -10.406699
v -5.2641758 11.673034 -11.570978
v -5.2632269 27.583659 -11.109294
v -5.2619495 26.245201 -20.602302
v -5.2613145 3.7624901 -9.4174757
v -5.2612817 14.793181 0.76829296
v -5.2610152 27.137602 8.7001878
v -5.2607853 9.212656 1.6913511
v -5.2596101 30.046018 -9.0198621
v -5.2579897 8.8354166 -11.709888
v -5.2566138 18.09749 -8.2519852
v -5.2559459 20.297292 -13.26713
v -5.2554678 33.001425 9.0227472
v -5.2543292 11.213255 -2.7908494
v -5.2541686 5.3017873 9.7510186
v -5.2539715 14.433963 -16.441958
v -5.2524204 26.708077 -15.447176
v -5.2520737 10.593928 -1.3763354
v -5.2514058 28.453199 -20.462212
v -5.2493657 9.4841159 -23.105618
v -5.2469862 25.643667 -19.391814
v -5.2465154 7.081254 6.2792551
v -5.2464533 14.348926 4.7899644
v -5.2455592 27.826398 8.3861611
v -5.2441796 2.811435 6.1129316
v -5.2440117 9.1391584 -22.561259
v -5.2439168 29.458012 -21.318176
v -5.2432234 12.592851 -11.168155
v -5.2394826 15.716317 -16.652707
v -5.2392088 15.613574 -2.9136586
v -5.2383731 10.215073 -11.707798
v -5.2376432 30.642303 8.2970268
v -5.2371322 34.146886 8.0578463
v -5.236395 26.357565 -18.752001
v -5.2352016 7.0660538 -19.196815
v -5.2332709 26.049858 9.312263
v -5.2332053 29.567982 -21.789858
v -5.2320483 25.405482 -25.005571
v -5.2318768 12.971063 -9.1285821
v -5.231552 8.5016401 -12.332276
v -5.2311542 19.146907 -26.266483
v -5.2310045 26.757408 -12.194449
v -5.2301323 31.493722 8.5469518
v -5.2285338 21.188358 -25.990414
v -5.2271615 8.5775975 -12.819656
v -5.2271141 8.4445594 3.3508776
v -5.2263367 8.3281306 -20.936279
v -5.2258513 15.076331 -16.543675
v -5.2245046 2.441927 9.1022684
v -5.2231542 4.0659667 -15.96581
v -5.2231323 32.773235 -4.9590195
v -5.222001 18.674949 -15.77842
v -5.2219681 11.049662 -24.31016
v -5.2201579 26.979448 -17.695577
v -5.2189353 27.883116 -11.049762
v -5.2178222 27.374508 -20.301213
v -5.2171616 14.33694 -26.004969
v -5.216782 27.171954 -11.659397
v -5.2161069 32.279759 8.7628807
v -5.2160083 9.9160961 -23.596572
v -5.214512 2.6414783 1.3970907
v -5.2140193 8.8555843 -21.993738
v -5.2138696 2.60134 0.82170676
v -5.2136872 19.286717 8.7669354
v -5.2135193 25.379883 -20.401302
v -5.2108989 4.2093286 -11.941892
v -5.2100011 33.843253 9.7761169
v -5.2082894 29.269129 -22.674842
v -5.2079317 34.10678 8.8026723
v -5.207585 26.630533 -20.503784
v -5.2074719 16.81193 -16.57747
v -5.2064646 27.720609 -20.212624
v -5.2052493 27.010539 -20.401313
v -5.2046726 26.670035 -15.000661
v -5.2034245 3.3172082 -7.393162
v -5.2026325 29.342551 -9.6434246
v -5.2020413 2.5223516 -4.2535892
v -5.2015887 28.783036 -10.330583
v -5.2011289 8.5914765 -21.446378
v -5.2007128 25.310637 9.5645383
v -5.1992019 2.4139738 -2.5818949
v -5.1976544 12.407562 -5.9472067
v -5.197253 30.524445 -9.6936687
v -5.1965231 31.489554 -9.1955322
v -5.1955486 33.309539 -1.1435417
v -5.1942311 12.923724 -10.5658
v -5.1940888 12.274527 -5.4993564
v -5.1938808 2.6777901 1.9730915
v -5.1934903 32.995167 -3.529524
v -5.1929793 4.1611757 -14.132909
v -5.1922786 6.3846361 -18.33351
v -5.1920012 34.187732 6.3625828
v -5.1912056 2.5594297 0.24754541
v -5.1883589 12.544181 -6.3925972
v -5.1865086 26.697332 -12.678095
v -5.1826327 19.562598 -10.524366
v -5.1803006 26.765895 9.028696
v -5.1800451 17.621996 -26.359614
v -5.1777605 12.145949 -5.0487323
v -5.1767021 23.338259 -25.542265
v -5.1727714 12.059009 -25.239126
v -5.1721911 25.308511 -19.961306
v -5.1686693 2.5640127 7.8873368
v -5.1684102 21.196448 8.901719
v -5.1673883 3.8653095 -9.9096906
v -5.1670233 26.643789 -14.549244
v -5.1663992 9.234187 -14.091623
v -5.1661803 4.0816526 10.786532
v -5.1661365 12.683508 -6.8358436
v -5.1660927 28.167397 -10.986151
v -5.1633555 33.979199 9.6264393
v -5.1627606 30.338649 8.3364134
v -5.161954 11.20929 -11.789785
v -5.1614029 29.298291 -20.855982
v -5.1612131 2.8012389 4.9062006
v -5.1609175 28.049598 -20.137885
v -5.1597424 24.986408 -25.149437
v -5.1574614 28.146337 8.4021099
v -5.15733 17.27443 -16.38005
v -5.1572241 3.8374192 10.776302
v -5.1562387 33.392348 -0.58263573
v -5.1552205 26.656909 -13.156075
v -5.1550052 32.464975 -6.5176838
v -5.1547059 7.4008608 5.6698768
v -5.1533774 2.9138356 -5.8477385
v -5.1527971 2.707892 2.5491178
v -5.1523373 27.490824 -11.608385
v -5.1495636 18.203766 -15.984088
v -5.1491147 27.109893 -24.4561
v -5.1486366 31.934838 -7.8989535
v -5.1479103 10.456886 -24.004592
v -5.1473446 12.022351 -4.5952981
v -5.1473227 2.5159155 -0.32505207
v -5.1472169 2.5672317 10.241785
v -5.1468082 33.645147 9.8464594
v -5.14656 33.215266 9.4440247
v -5.1462936 4.3070778 10.794744
v -5.1441257 26.631525 -14.091844
v -5.1407352 3.5551186 10.771266
v -5.1406476 26.635437 -13.627392
v -5.1396732 9.7695629 -11.899045
v -5.1391184 17.738115 -16.182315
v -5.1376513 28.783817 -20.431452
v -5.1374433 27.094579 -12.15095
v -5.1364834 31.204439 8.6017214
v -5.1360491 32.016571 8.8309349
v -5.1353374 33.225915 -1.7169421
v -5.1342937 11.122197 -2.3169536
v -5.1338995 7.2540546 -19.680048
v -5.1298156 12.824637 -7.2771629
v -5.1268047 27.462836 8.7243518
v -5.1264762 10.532474 -15.414583
v -5.1227901 3.2281587 10.773302
v -5.1221989 13.78387 -25.897851
v -5.1205711 10.0462 0.11313045
v -5.1203704 34.168483 7.3838555
v -5.119323 32.750049 9.0514367
v -5.1188449 8.806168 2.7764426
v -5.1171478 13.103571 -9.5660365
v -5.1154179 19.829515 -13.958079
v -5.1128194 26.027338 -19.315707
v -5.1120676 29.018618 -10.255763
v -5.1118778 5.024722 10.2735
v -5.1095347 8.9094995 -12.218493
v -5.107553 29.85908 -21.34731
v -5.1055421 12.989866 -15.931812
v -5.1051844 15.735959 -3.3536167
v -5.1037027 16.182839 -16.450149
v -5.1030749 25.660139 9.6201583
v -5.1018925 30.031695 8.3686467
v -5.1015275 11.904254 -4.1390244
v -5.101283 19.025979 -15.202934
v -5.1005202 28.436371 -10.91979
v -5.0995202 13.627644 -16.027939
v -5.0982867 2.7536781 6.6765036
v -5.0979399 27.210094 -16.751643
v -5.0977611 27.035161 -18.162067
v -5.0972429 9.8572086 -14.801059
v -5.0971407 26.388877 9.3523868
v -5.0967356 15.622235 7.6727181
v -5.0966735 9.5989701 1.1490836
v -5.0955604 3.4294098 -7.8953622
v -5.0946079 5.8339353 -17.928064
v -5.0936663 28.464847 8.4135697
v -5.0930714 29.570706 -22.241891
v -5.0926626 2.7297258 3.1245255
v -5.0922137 25.768384 -20.312108
v -5.0910896 26.728367 -18.689849
v -5.0908269 4.2394716 -12.45455
v -5.0891298 14.299643 5.2780771
v -5.0883743 27.855397 -24.012069
v -5.0880605 21.568825 9.0021889
v -5.0878123 9.333256 -12.071679
v -5.0872648 27.794428 -11.553402
v -5.0856481 28.365311 -20.076857
v -5.0852284 27.152636 -16.307142
v -5.0843634 29.565809 -9.5698868
v -5.0838269 10.524402 -0.88461318
v -5.0829984 34.12083 8.6450094
v -5.0829547 2.4716595 -0.89578827
v -5.0804729 19.651479 8.8604748
v -5.079035 17.860156 -7.9399951
v -5.0782357 12.966666 -7.716767
v -5.0776773 27.26874 -17.200634
v -5.0776627 4.5292174 10.794616
v -5.0750971 34.149545 7.9463253
v -5.0735788 2.3826739 -3.1490107
v -5.0735606 2.8834891 10.769974
v -5.0694475 24.57891 -25.286094
v -5.0683672 7.4447825 -20.184996
v -5.0682358 14.267279 -16.126386
v -5.0677686 27.036786 -12.63779
v -5.0674584 12.355372 -15.83595
v -5.0671154 3.9696846 -10.399988
v -5.0642796 7.7297988 5.0641227
v -5.0620935 5.2307541 -17.509941
v -5.0588271 29.722192 8.3931939
v -5.0583673 29.705849 -20.870002
v -5.0573052 19.63957 -26.245775
v -5.0567687 18.126274 -26.37053
v -5.0567541 3.8277341 23.052596
v -5.0552359 15.547257 -16.333868
v -5.055141 9.1457462 -13.650199
v -5.0537031 4.6195762 -17.057699
v -5.0532505 12.235271 -11.822863
v -5.0531775 29.923561 -9.568385
v -5.0527615 28.781791 8.4193689
v -5.0526374 27.098959 -15.864322
v -5.0518235 6.5204725 -18.834201
v -5.0516958 8.6409802 -22.992529
v -5.0515279 19.407765 -14.600998
v -5.0511082 34.053887 9.4386598
v -5.0494476 27.416863 -12.103651
v -5.0488381 31.743285 8.8941351
v -5.0477396 26.733266 -24.624818
v -5.0454331 30.909444 8.6507648
v -5.0449878 14.907508 -16.227748
v -5.0434586 3.8260279 23.392545
v -5.0428783 10.747814 -12.00736
v -5.0403966 8.3575884 -22.395464
v -5.0392835 2.4144191 9.6338443
v -5.0390207 11.79209 -3.6796906
v -5.0388017 2.6056447 -4.795572
v -5.0381667 27.095995 9.0576666
v -5.0376631 3.8347514 22.715445
v -5.0360463 25.695749 -19.87876
v -5.0353675 29.410514 8.4098361
v -5.0340353 2.7875483 5.4739624
v -5.0333383 29.09703 8.4183397
v -5.033258 21.942615 9.1041224
v -5.0326594 12.701046 -11.615164
v -5.0323821 13.042216 -11.002643
v -5.0315719 7.6447831 -20.709707
v -5.0301887 20.223117 -12.862526
v -5.0291741 4.0860869 -14.693366
v -5.0290938 29.132723 -20.415019
v -5.0275026 30.44342 -10.237931
v -5.026707 33.474528 -0.03102529
v -5.0262507 8.9851038 -12.712194
v -5.0259223 32.501168 9.1094289
v -5.0239442 27.327486 -17.654406
v -5.0232325 22.981968 -25.641769
v -5.0203749 17.401021 8.6449619
v -5.0200428 11.119232 -15.593743
v -5.0193785 28.690451 -10.851351
v -5.0180866 8.1054171 -21.807522
v -5.0168056 28.083147 -11.493895
v -5.0159625 7.8649697 -21.249099
v -5.0149808 27.786403 8.746191
v -5.0146486 2.7425186 3.6985719
v -5.0140903 17.036225 8.5403095
v -5.0138932 14.591235 6.380225
v -5.0132654 27.051663 -15.420375
v -5.0116888 26.997988 -13.118868
v -5.0104954 29.901841 -21.815784
v -5.0102801 13.108719 -8.1547762
v -5.0102545 3.0312927 -6.3637343
v -5.0087472 23.811037 9.6030417
v -5.0082728 9.0632856 -13.18991
v -5.0079772 6.1411504 8.5774333
v -5.0079516 34.177519 6.8273309
v -5.0077691 11.728544 -15.730816
v -5.007302 14.922479 6.9753041
v -5.0070173 3.8427312 22.382309
v -5.0068567 24.179238 9.691322
v -5.0067546 2.4810307 8.4412665
v -5.0037582 26.155969 -20.219592
v -5.0035028 29.244698 -10.181955
v -5.0027838 26.407623 -19.239286
v -5.0015539 22.317273 9.2067858
v -5.0015283 23.439947 9.5090133
v -5.0000867 2.4251562 -1.464915
v -4.9999882 5.8454165 9.1468739
v -4.9993787 3.5383359 22.641657
v -4.9990393 31.323632 -9.7165699
v -4.9979809 3.546387 22.312324
v -4.9975868 9.1776369 2.2153504
v -4.9975028 11.037658 -1.8390324
v -4.9966816 16.649356 -16.249522
v -4.9956452 3.5425321 -8.3928691
v -4.994032 13.236013 -25.766751
v -4.9933386 4.162714 23.102234
v -4.9928788 23.066761 9.4106746
v -4.992251 17.76484 8.7462458
v -4.9910685 24.544052 9.7730001
v -4.9907839 3.5313123 22.975947
v -4.9905029 26.005641 9.6686324
v -4.9904956 22.692262 9.3094528
v -4.990043 3.5541095 21.985389
v -4.9896416 4.1689795 23.435038
v -4.9895759 28.675352 -20.029356
v -4.9881197 13.233536 -10.000954
v -4.9852328 33.408562 9.8445944
v -4.9822438 11.500066 -25.010292
v -4.9816745 9.0128713 -23.542306
v -4.9811343 3.8336109 23.732367
v -4.9800103 28.25594 -23.71061
v -4.9794044 8.0688047 4.4660947
v -4.9793059 6.4415024 7.993595
v -4.9788205 30.932334 -10.870962
v -4.9777949 27.013441 -14.973008
v -4.9759811 11.765074 -12.047439
v -4.9757621 3.560698 21.656498
v -4.973784 3.8489347 22.051319
v -4.9731417 26.977605 -13.593133
v -4.9701381 27.646321 -19.843527
v -4.9695541 16.67003 8.4321608
v -4.9661016 33.148159 -2.3072292
v -4.9636783 4.1301961 -16.518374
v -4.9633389 27.978521 -19.761875
v -4.9630396 27.724145 -12.052665
v -4.9626454 4.2409077 -12.97503
v -4.9622513 32.960742 9.4337402
v -4.9620943 4.0671108 -10.891292
v -4.9617695 30.609592 8.6934834
v -4.9605798 27.091301 -18.629459
v -4.9605432 4.1625936 22.768842
v -4.9585433 11.686291 -3.2170831
v -4.9583608 19.706578 -10.904675
v -4.9577623 26.724461 9.386985
v -4.9574119 15.863688 -3.7866624
v -4.9570433 26.33103 -24.77939
v -4.9569265 26.986992 -14.519928
v -4.9566017 24.90498 9.8472149
v -4.9562112 27.361825 -12.594022
v -4.9552586 3.5289975 23.314301
v -4.9552477 24.188732 -25.414994
v -4.9550104 31.460404 8.9511857
v -4.9549411 3.513431 11.276013
v -4.9541929 26.974364 -14.060261
v -4.9512185 3.7923713 11.281258
v -4.9507149 34.127326 8.5163134
v -4.9506382 10.292313 -12.213958
v -4.9495506 3.5685592 21.32042
v -4.948693 2.667459 7.236656
v -4.9469485 26.541214 -20.125909
v -4.9467112 4.7561535 10.782028
v -4.9454996 5.5545293 9.6979241
v -4.9453974 32.246584 9.1758846
v -4.945204 20.017451 8.9532222
v -4.942912 30.136924 -20.885744
v -4.9412514 31.706683 -8.460843
v -4.9409522 18.536659 -15.430636
v -4.9394449 3.2021863 11.271561
v -4.9380544 6.6752327 -19.338232
v -4.9376274 26.082292 -19.792204
v -4.9362515 27.385246 -18.113243
v -4.9361748 28.356532 -11.431656
v -4.935434 27.294304 -19.93821
v -4.9345544 3.853566 21.717811
v -4.9338829 17.632124 -7.6135252
v -4.9335544 18.128106 8.8442778
v -4.9320143 5.9463878 -18.44863
v -4.9311274 2.3852907 -3.7097305
v -4.930215 4.1865231 23.763674
v -4.9297077 4.0405024 11.286962
v -4.9297077 32.239237 -7.1599522
v -4.929299 30.254546 -21.375045
v -4.9273866 17.116833 -16.047934
v -4.9273026 9.7526668 -14.395036
v -4.9255435 28.108246 8.7649829
v -4.9248209 13.249924 -8.5913109
v -4.9243209 29.504537 -20.408299
v -4.9242954 9.408483 -12.571851
v -4.9231129 2.5935855 10.733799
v -4.9222954 28.655241 -23.381252
v -4.9210801 28.930932 -10.781881
v -4.9209122 34.088454 9.2565737
v -4.9205874 26.922698 -20.033205
v -4.9199487 2.7472056 4.2705745
v -4.9193976 6.7471107 7.3977277
v -4.9182991 28.2925 -19.692774
v -4.9173356 3.578082 20.9757
v -4.9144706 9.9959093 0.62282883
v -4.9141349 4.1637259 22.436305
v -4.9130692 26.78283 -19.164299
v -4.9079378 27.423589 9.0832649
v -4.9046751 10.461169 -0.3878782
v -4.9046386 9.8450985 -12.403987
v -4.9040766 16.036786 -26.322411
v -4.9028174 25.261877 9.9138639
v -4.9010839 13.469509 -15.706202
v -4.9010291 2.3734377 -2.0326439
v -4.9005036 3.6495011 -8.8878559
v -4.8998686 32.63996 -5.6925774
v -4.8993357 18.617483 -26.365776
v -4.8989014 29.491459 -10.123298
v -4.8987919 3.307857 21.252388
v -4.8977847 16.017167 -16.129339
v -4.8973211 8.4178534 3.8783879
v -4.8953577 3.3158688 20.913664
v -4.8950839 3.3018525 21.582188
v -4.8950292 2.7637729 6.0386074
v -4.8927555 15.490383 -26.262333
v -4.8911533 17.586114 -15.845487
v -4.8902665 30.305735 8.7292751
v -4.8878504 27.532292 -24.218376
v -4.8866643 3.8583899 21.377244
v -4.8865986 29.869222 -10.130711
v -4.8854782 29.046484 -23.018417
v -4.8840001 16.301926 8.3203588
v -4.8839417 3.2964793 21.905302
v -4.8832921 18.058047 -15.64227
v -4.8822227 22.611744 -25.75461
v -4.8820695 28.989102 -19.994406
v -4.8819527 14.10579 -15.807175
v -4.8812154 10.407382 -15.047251
v -4.8797556 3.5343205 23.654098
v -4.8791972 3.1538856 -6.8720805
v -4.8785293 16.579131 -26.36559
v -4.877752 4.270319 11.288831
v -4.8770439 2.8848732 11.259368
v -4.8770366 27.325209 -13.078416
v -4.8768432 3.328813 20.565481
v -4.8762739 27.545014 -16.719652
v -4.8745768 2.7119677 -5.3258122
v -4.8745257 28.01654 -11.997742
v -4.8743396 12.834649 -15.609093
v -4.8736681 14.249183 5.7570404
v -4.8723396 20.139399 -26.223611
v -4.8720038 3.8534857 24.068164
v -4.8715805 27.604737 -17.165097
v -4.8709929 25.915769 -24.92556
v -4.8701571 26.466166 -19.704369
v -4.8693579 3.5928173 20.621517
v -4.8665002 6.8327907 -19.862968
v -4.8657776 4.1632241 22.103534
v -4.8656645 4.0033248 -15.268449
v -4.8655294 26.347215 9.7102598
v -4.8623506 31.982698 9.2405775
v -4.862347 3.292244 22.225387
v -4.8615222 31.171078 9.0027984
v -4.8598908 11.586872 -2.7511088
v -4.8592959 11.294862 -12.276911
v -4.8586098 9.5590279 1.6684498
v -4.8585258 28.428298 8.7800046
v -4.8577448 15.244091 7.5429016
v -4.8575879 5.2691105 10.233347
v -4.856993 33.557004 0.50882976
v -4.8565952 7.3335229 -21.592766
v -4.8564346 27.486676 -16.277212
v -4.8558434 15.380742 -16.017118
v -4.8557485 13.157994 -11.436313
v -4.8549675 5.3502622 -18.033035
v -4.852369 20.144505 -12.459426
v -4.8523398 4.1506612 -11.386064
v -4.8502339 14.742537 -15.911908
v -4.8498434 7.1393018 -21.005591
v -4.8484931 27.672227 -12.546742
v -4.8480551 18.491174 8.9392077
v -4.8480223 19.73563 -13.577421
v -4.8475661 13.360779 -10.432635
v -4.8467011 30.369605 -10.767457
v -4.8461427 14.946041 -26.183813
v -4.8460843 10.959688 -1.3566184
v -4.8447705 34.149333 7.8474977
v -4.8436209 4.5155049 23.132807
v -4.8433289 6.9821403 -20.421694
v -4.8428946 28.614942 -11.367463
v -4.8424895 2.413878 10.152066
v -4.8422778 28.592016 -19.635287
v -4.8421428 27.664741 -17.613728
v -4.8418836 27.443808 -18.571381
v -4.8418216 7.0590493 6.794656
v -4.8403435 12.692832 -25.610772
v -4.8398107 7.578947 -22.170028
v -4.8393727 2.572613 1.3509251
v -4.83838 32.895097 -4.2125512
v -4.8370589 27.149696 -19.091853
v -4.8360735 32.713108 9.46601
v -4.8352742 33.947072 10.050031
v -4.8344385 29.998566 8.7575523
v -4.8340479 3.2884247 22.546954
v -4.8336282 2.5301626 0.78005929
v -4.8332779 33.790767 10.159176
v -4.8329166 3.3490236 20.208915
v -4.8325443 2.421253 8.9856161
v -4.8316319 4.5366243 23.452592
v -4.8290699 25.614595 9.9728489
v -4.8287633 3.8658844 21.027251
v -4.8278692 9.4981933 -24.03427
v -4.8268838 26.8454 -19.617986
v -4.8261757 12.808553 -12.055695
v -4.8240042 27.432261 -15.835189
v -4.8237451 4.2114016 -13.503355
v -4.8235553 2.6110872 1.9229112
v -4.822851 30.602171 -20.897081
v -4.8221904 27.056981 9.4172403
v -4.8218072 4.2177318 24.084492
v -4.8217999 9.6566964 -13.969091
v -4.821778 13.38963 -9.0261048
v -4.8212816 9.4861398 -13.056418
v -4.8179203 23.816671 -25.536212
v -4.8175481 3.4569926 11.784681
v -4.8170335 15.998562 -4.2118523
v -4.8163291 27.306515 -13.555756
v -4.8163255 20.384975 9.0461375
v -4.8153036 29.901257 -20.405221
v -4.8147233 17.413196 -7.2748089
v -4.8144277 4.5019129 22.807211
v -4.8142817 31.197671 -10.235918
v -4.8142671 17.108988 -26.390078
v -4.8135043 3.1546767 11.777608
v -4.8133985 12.335317 -12.276872
v -4.8132379 8.7767131 3.3026919
v -4.8131686 27.571329 -19.447616
v -4.8126685 28.746449 8.7899462
v -4.8121978 29.415602 -22.63566
v -4.8119058 4.1615088 21.76653
v -4.8108292 29.166399 -10.71535
v -4.809935 2.7435468 4.8399202
v -4.8088146 27.907559 -19.368358
v -4.8063146 3.7545112 -9.3798483
v -4.8056285 2.4858172 0.21086505
v -4.805008 18.8981 -14.851573
v -4.8047745 12.798155 -5.873346
v -4.804446 6.0643357 -18.977957
v -4.8032745 12.662316 -5.4294153
v -4.8020409 14.027936 3.5882625
v -4.7993876 17.516428 25.251395
v -4.7982271 33.160557 9.826653
v -4.7981906 27.749258 9.1069655
v -4.798165 27.215863 -19.534527
v -4.7978074 29.688782 8.7777273
v -4.7970008 4.7503461 -17.579781
v -4.7956432 3.2863645 22.872342
v -4.7951833 12.203292 -15.511932
v -4.7948694 3.6152231 20.258856
v -4.794614 18.458005 -9.9151377
v -4.7939242 12.937936 -6.3147347
v -4.7916614 34.103388 9.1016954
v -4.7913877 2.5699342 7.7913558
v -4.790895 27.384301 -15.390991
v -4.7900884 12.531318 -4.9825248
v -4.7896031 7.8725362 -22.737453
v -4.7877235 27.723919 -18.065726
v -4.787552 17.53283 25.529302
v -4.7869133 2.6432767 2.495485
v -4.7867381 29.062574 8.7934972
v -4.7862345 2.3239089 -2.5981429
v -4.7858221 13.984672 4.1020941
v -4.7850265 9.5682144 -13.522968
v -4.7843038 10.893188 -24.774324
v -4.7841177 3.7385588 11.787276
v -4.7836469 19.835427 -11.290128
v -4.7836323 25.497241 -25.066475
v -4.7815228 29.376684 8.7897308
v -4.7804571 34.129952 8.4074602
v -4.7793477 28.294005 -11.93896
v -4.7791834 4.4946538 11.282218
v -4.7789681 27.504055 -19.021021
v -4.7787199 2.8492056 13.834828
v -4.7785958 14.071831 3.070015
v -4.7767929 27.304563 -14.025629
v -4.7764973 17.139966 25.234589
v -4.775928 34.163163 7.2929438
v -4.7754389 17.488886 24.957325
v -4.7746871 2.4256544 -4.2610672
v -4.7733477 17.878901 25.262694
v -4.7732273 28.225075 -19.298973
v -4.7730338 30.876267 9.0485316
v -4.7724499 31.70857 9.3001537
v -4.772428 18.252233 -9.5976238
v -4.7703696 4.5688038 23.764316
v -4.770085 13.080761 -6.7539957
v -4.7693003 3.5482264 23.993099
v -4.7686142 17.15768 25.51355
v -4.7681981 29.315548 -19.969986
v -4.7673368 4.4909978 22.477757
v -4.7667383 27.345404 -14.942513
v -4.7665594 16.487353 -15.926597
v -4.7653952 14.407694 -26.089976
v -4.764023 17.894531 25.540849
v -4.7636033 12.405578 -4.5327511
v -4.7611507 27.318176 -14.487638
v -4.7608624 19.294382 -14.239547
v -4.7607128 3.2781063 -7.3742388
v -4.7595778 29.792557 -22.236115
v -4.7586106 7.3784988 6.1891062
v -4.7561216 2.4407856 -0.35657371
v -4.7560887 3.3782122 19.844549
v -4.7550449 3.8786872 20.6674
v -4.7549464 3.1003021 20.50339
v -4.754669 15.931403 8.2047356
v -4.7522968 2.7977973 14.324594
v -4.7521837 2.9264751 13.324653
v -4.7516618 10.828702 -12.500647
v -4.7502238 34.034754 9.8868131
v -4.7495267 18.648577 -10.244881
v -4.7484939 27.63823 -13.03455
v -4.7483041 17.111114 24.939379
v -4.747972 10.982822 -15.246099
v -4.7477019 2.7210032 6.6000809
v -4.7475596 17.852218 24.968503
v -4.7475085 4.1608436 21.421251
v -4.7465231 3.0925513 20.844092
v -4.7457859 3.0892447 12.290308
v -4.7457348 32.465467 9.5241372
v -4.7451472 4.9910238 10.754302
v -4.7450523 27.180251 -24.416691
v -4.7444866 17.538655 25.791697
v -4.7431728 2.8568589 11.759885
v -4.742972 3.1139781 20.153576
v -4.7428626 11.493848 -2.281693
v -4.7428589 28.884508 -19.588946
v -4.7421253 27.78111 -18.514099
v -4.7411436 27.9678 -12.496233
v -4.7410122 20.056088 -12.061896
v -4.7402385 30.804136 -11.355775
v -4.7395232 18.854401 9.0311559
v -4.7387531 31.489576 -9.0019116
v -4.7371655 4.2142611 -11.885621
v -4.7369064 25.96311 10.024268
v -4.7362422 28.86053 -11.302524
v -4.7362349 27.841563 -18.951438
v -4.7358444 3.2887112 23.201113
v -4.7356947 26.685251 9.7463434
v -4.7345597 22.214983 -25.868919
v -4.733067 33.577593 10.197489
v -4.7316327 13.225733 -7.1913479
v -4.73087 2.6671715 3.0679858
v -4.7307933 3.8885466 24.394468
v -4.7302568 3.0105711 12.807271
v -4.729713 17.164871 25.777059
v -4.7292167 3.3902268 12.29672
v -4.7271437 14.117554 2.5501725
v -4.725589 3.9938578 11.786918
v -4.7254393 3.088878 21.175045
v -4.7233481 17.89959 25.803464
v -4.7231912 2.6127641 11.224433
v -4.722224 12.285512 -4.0801691
v -4.7218846 31.969238 -7.7443726
v -4.7214102 29.826529 -10.680352
v -4.7207678 9.922537 -12.894699
v -4.7199394 27.950377 -23.937793
v -4.7198774 29.435954 -10.668717
v -4.7192533 11.582497 -15.399012
v -4.7190489 9.144811 2.7394337
v -4.7186438 33.07315 -2.9183538
v -4.7182898 13.94084 4.6086921
v -4.7170197 10.403725 0.11370527
v -4.7168628 19.099821 -26.343498
v -4.7155234 2.8394904 -5.8443864
v -4.7153993 13.317305 -15.377474
v -4.7151365 17.203173 -6.9260837
v -4.7146548 19.952496 -11.673999
v -4.714527 17.61436 -26.397433
v -4.7132971 4.4804103 22.14403
v -4.7127898 6.1946257 -19.517386
v -4.7127351 11.858235 -12.513437
v -4.7111694 17.449639 24.646429
v -4.7103811 3.8608187 -9.8688917
v -4.7096548 16.769133 25.494072
v -4.7094285 28.525177 -19.238652
v -4.7088409 28.072883 9.1280894
v -4.7077826 30.183263 -21.829554
v -4.7076804 30.326801 -20.399684
v -4.7067315 8.2097557 -23.288768
v -4.7066256 16.749436 25.212603
v -4.7060636 13.94985 -15.482171
v -4.7052132 14.810134 -1.8115983
v -4.7051804 16.142383 -4.6282285
v -4.7034103 3.1360801 19.794728
v -4.7015235 10.370659 -12.708009
v -4.7013118 10.292889 -14.659351
v -4.7010563 13.527184 -9.4588969
v -4.7008446 20.754223 9.1399798
v -4.7004906 5.4503121 -18.577387
v -4.7001293 4.2267208 -17.058122
v -4.6996074 9.9502081 1.1361805
v -4.6984797 13.485553 -10.860283
v -4.6976585 27.386861 9.4444152
v -4.6973666 3.0872256 21.496911
v -4.6973191 33.635859 1.0353181
v -4.6964286 18.227463 25.268129
v -4.6955527 18.242729 25.547732
v -4.6953775 14.706244 -1.3542152
v -4.6940345 30.576733 9.0877211
v -4.6873776 18.034195 -9.2878143
v -4.6869652 3.6465075 19.888271
v -4.6866586 2.3920807 -0.92189754
v -4.6863995 25.082405 -25.197129
v -4.6859178 2.7317659 5.406306
v -4.6850565 3.3158505 12.810698
v -4.6845528 3.9336876 -15.851153
v -4.6834324 10.888175 -0.86924652
v -4.6831806 4.2636621 24.393544
v -4.6828959 17.813999 24.657787
v -4.6820054 16.778436 25.760132
v -4.6819871 28.161824 -18.88749
v -4.6816003 27.928961 -17.12889
v -4.6810711 13.272698 -11.864038
v -4.6797974 14.918328 -2.2664814
v -4.6794945 7.7065248 5.5859651
v -4.6789726 17.070508 24.627159
v -4.678947 31.42581 9.3538174
v -4.6777426 17.534991 26.039699
v -4.6769872 13.371955 -7.6270104
v -4.6749836 27.98971 -17.57324
v -4.6746624 16.95911 -15.722156
v -4.674531 28.556487 -11.878212
v -4.6743047 15.853063 -15.811952
v -4.6714799 4.1555024 -14.040035
v -4.6714763 27.868401 -16.686248
v -4.6698923 4.1638071 21.065667
v -4.6696442 3.2412252 13.323256
v -4.6688778 32.460604 -6.380351
v -4.668823 2.8041868 12.269071
v -4.6682792 4.6132879 24.06535
v -4.6681223 16.718829 24.915026
v -4.6679179 27.621707 -13.515
v -4.6675201 17.162624 26.02625
v -4.6674617 14.167087 2.0332205
v -4.665688 4.865899 23.157606
v -4.6647318 12.171535 -3.6245177
v -4.6645968 14.607723 -0.89277735
v -4.6643377 32.210971 9.5879944
v -4.6635749 3.0860386 21.812018
v -4.6633158 18.247473 25.811766
v -4.6629764 12.150724 -25.432654
v -4.662688 18.201182 24.972554
v -4.6603632 6.3326068 -20.077263
v -4.6596187 12.685738 -15.278072
v -4.6585202 14.582288 -15.592778
v -4.6583669 17.895129 26.051542
v -4.6572063 3.6790036 12.294406
v -4.6567246 2.681551 3.6396672
v -4.6564983 3.8989343 20.298217
v -4.6556844 28.046016 -18.018613
v -4.6556042 3.1761893 13.828299
v -4.6554837 2.2867258 -3.1612752
v -4.6552866 30.592877 -21.389483
v -4.654575 18.399453 -15.086787
v -4.6541151 14.534795 6.8310936
v -4.6532721 3.4156143 19.471074
v -4.6524217 3.40089 -7.8714938
v -4.6523743 23.456186 -25.628179
v -4.6520312 30.290023 -11.283462
v -4.6513925 34.109722 8.9749994
v -4.6513743 13.87643 -25.980972
v -4.6508049 29.662762 -19.952351
v -4.6506589 2.3852286 9.5212394
v -4.6503706 28.102394 -18.45861
v -4.6500093 20.658633 -26.189274
v -4.6496918 4.4706294 21.80311
v -4.6495057 3.2955688 23.532161
v -4.6484327 4.9019507 23.466961
v -4.6476809 12.917645 -12.485565
v -4.6474181 4.8372569 22.838846
v -4.6466079 2.6597793 13.296219
v -4.6464071 31.108758 -10.753406
v -4.6458488 2.7780785 14.786043
v -4.6453962 3.1657806 19.425895
v -4.6451955 32.915188 9.8363719
v -4.644721 27.809216 -16.245234
v -4.6440641 6.4723237 -20.666661
v -4.6433962 2.7348617 12.782968
v -4.6431444 2.4236936 10.659562
v -4.640097 15.217055 -15.702077
v -4.6398123 28.394346 9.1459724
v -4.6393525 17.002488 -6.5672892
v -4.6382758 2.5953665 13.799474
v -4.6377977 4.230052 11.781692
v -4.6356773 6.6325583 -21.272576
v -4.6327394 18.821015 -10.591384
v -4.6321408 28.248737 -12.441094
v -4.6315496 3.5749588 24.32603
v -4.6311336 16.778372 26.0119
v -4.6290095 30.27325 9.1197026
v -4.6278599 26.307397 10.068231
v -4.6278453 29.179069 -19.552512
v -4.6274365 26.801944 -24.602405
v -4.6271737 14.515636 -0.4257392
v -4.625765 16.295463 -5.0352306
v -4.6245059 29.105039 -11.241939
v -4.6244365 34.074113 9.7130992
v -4.6236555 2.4922432 8.3413914
v -4.6230643 27.936762 -12.987416
v -4.6227577 15.031094 -2.7180105
v -4.6207869 17.433754 -15.515437
v -4.6207285 3.0866161 22.12326
v -4.6206957 4.7220251 11.263473
v -4.6204585 28.811138 -19.186785
v -4.6193234 14.222408 1.5236408
v -4.6191555 16.368546 25.472346
v -4.6159767 4.2453776 -12.391718
v -4.6153928 19.218178 9.1209398
v -4.6149804 12.438221 -12.717475
v -4.6121082 27.753923 -15.803496
v -4.6118417 28.345083 -23.620101
v -4.6116191 28.464732 -18.829433
v -4.6102724 11.407369 -1.8081385
v -4.6100863 3.9689246 -10.355722
v -4.6100279 27.621545 -13.98765
v -4.6096702 8.0439997 4.9893532
v -4.6087104 16.380566 25.742187
v -4.6085534 27.020134 9.7782081
v -4.6083089 2.5116518 -4.799134
v -4.6080425 9.5221238 2.1892777
v -4.6070972 19.64328 -13.195561
v -4.6059841 18.242694 26.061078
v -4.6059221 17.399035 24.318746
v -4.6057834 21.125367 9.2355082
v -4.6051447 4.8133465 22.511461
v -4.6046228 13.518517 -8.0611529
v -4.6044732 3.1319305 14.316569
v -4.6036338 17.912604 -15.305861
v -4.6010024 10.004175 -13.367757
v -4.5997542 14.197424 6.2263613
v -4.5993528 16.346333 25.187184
v -4.5987542 2.3398029 -1.4856448
v -4.5986192 6.8484064 -21.865047
v -4.5954295 14.430716 0.04834631
v -4.5954003 24.488576 10.108519
v -4.5951813 13.895994 5.1068888
v -4.5948674 17.522924 26.274412
v -4.5947725 2.653366 7.1579924
v -4.5941922 11.382554 -12.751256
v -4.5938492 24.853008 10.187234
v -4.5927543 34.153696 5.8219851
v -4.5922397 4.9476825 23.765163
v -4.5922142 5.5447397 -19.140195
v -4.5919477 10.188148 -14.250356
v -4.5915791 16.811572 -6.1983689
v -4.5913857 27.714526 9.4697544
v -4.5913018 4.8626116 -18.119776
v -4.5910937 18.163398 24.660612
v -4.5908164 18.101027 -26.428591
v -4.5898967 12.064061 -3.1655397
v -4.5898821 28.713527 9.1593117
v -4.5897653 17.152023 26.262281
v -4.5894769 34.132742 5.3609925
v -4.5893565 16.676796 24.600601
v -4.5887288 14.284338 1.0225153
v -4.5885317 31.136905 9.4019302
v -4.5844004 27.70503 -15.358682
v -4.5827982 18.577772 25.549798
v -4.5826996 16.45811 -5.4322949
v -4.5816887 14.353695 0.53092447
v -4.581061 3.2015778 19.045497
v -4.5809478 29.966415 9.1438958
v -4.580477 33.341177 10.199121
v -4.5797763 31.946893 9.6492347
v -4.5797435 24.120499 10.022867
v -4.5785829 17.764472 24.330549
v -4.5781997 15.557999 8.0849665
v -4.5781011 27.636629 -14.452051
v -4.5761194 17.882202 26.286095
v -4.5755683 2.6039494 11.723335
v -4.5748603 2.5578823 14.281759
v -4.5748128 16.383318 25.997696
v -4.5747435 4.1725379 20.699268
v -4.5746012 6.1121688 9.0662651
v -4.5731413 32.777018 -4.9150071
v -4.5727654 25.213507 10.258598
v -4.5724771 16.630191 -5.8198592
v -4.5720829 24.678363 -25.31896
v -4.5711961 4.4638475 21.452105
v -4.5705538 3.088638 22.434334
v -4.5705063 14.86239 7.4091217
v -4.5703786 5.8142178 9.629651
v -4.5701997 27.665083 -14.908847
v -4.5697581 2.9767812 -6.3533931
v -4.5692217 18.56237 25.267504
v -4.5680574 17.018616 24.298016
v -4.5668896 17.809038 -8.9773278
v -4.5668311 33.713453 1.5482683
v -4.5657253 3.6161081 12.801541
v -4.5657034 2.6876322 4.209783
v -4.5655757 13.66232 -9.8889627
v -4.5649407 18.582737 25.816467
v -4.5644991 16.769968 26.250482
v -4.5640319 3.9437952 24.702053
v -4.5635429 21.777972 -25.983195
v -4.5597144 28.806287 -11.81686
v -4.5582838 10.092311 -13.819732
v -4.5578093 29.030309 9.166808
v -4.5573276 12.059084 -15.175567
v -4.5567728 28.407539 -18.405953
v -4.5563531 10.156093 -24.50645
v -4.5562254 3.9439421 12.287042
v -4.5537875 13.171397 -15.039655
v -4.5529845 23.749386 9.9314295
v -4.5528167 29.656839 9.1597314
v -4.5527984 3.6853877 19.508537
v -4.5520539 13.799906 -15.149241
v -4.5518021 3.5215405 -8.364508
v -4.5494079 2.7112323 5.9695131
v -4.5476926 8.3911246 4.4021573
v -4.5469591 6.4144971 8.4888318
v -4.54647 4.7927344 22.175245
v -4.5460868 30.715476 -20.389179
v -4.5457547 29.779163 -11.213384
v -4.5452109 16.313574 24.886132
v -4.5449883 29.344732 9.1673263
v -4.5438824 13.608113 -11.283105
v -4.5434956 31.305561 -9.5298543
v -4.5422036 3.4583339 19.086592
v -4.541616 34.130072 8.3116873
v -4.5411306 10.857032 -14.878707
v -4.5410832 29.388597 -11.202383
v -4.5391489 3.3075906 23.864133
v -4.5377146 15.148701 -3.1653317
v -4.5370102 4.6713358 24.352023
v -4.5365723 30.034673 -19.9365
v -4.5363862 30.927828 -20.915209
v -4.5360869 32.672876 9.878992
v -4.5352694 28.740014 -23.287234
v -4.5343351 21.498258 9.3329089
v -4.5329519 28.35228 -17.971974
v -4.5320577 5.521342 10.176898
v -4.5319811 2.9184706 20.095649
v -4.5318533 34.159908 6.2847623
v -4.5298278 18.229388 26.296529
v -4.5298242 25.56978 10.322189
v -4.5287877 3.9272798 19.920063
v -4.5276381 2.9304176 19.743057
v -4.5257403 31.712995 -8.3028498
v -4.5253862 27.922795 -13.470906
v -4.5250943 13.387966 -12.283032
v -4.524441 8.6367959 -23.766143
v -4.5242549 16.377723 26.239854
v -4.524233 34.104627 4.9014416
v -4.5232731 10.351567 0.61998214
v -4.5231198 28.751215 -18.777057
v -4.5230833 26.401402 -24.76647
v -4.5221016 28.297788 -17.532397
v -4.5216527 18.536039 24.969324
v -4.5212366 23.375842 9.835339
v -4.5211855 27.617477 -24.15873
v -4.5208352 18.57816 26.068155
v -4.5194374 3.2417371 18.653635
v -4.5190615 2.9132225 20.437307
v -4.5187805 18.772842 -14.500702
v -4.5186892 16.326232 -15.607972
v -4.5185286 19.578432 -26.324376
v -4.5171783 15.972477 25.724493
v -4.5169374 28.514828 -12.383155
v -4.515963 4.3303395 24.680225
v -4.5158535 5.1995034 23.190587
v -4.5145323 5.6568154 -19.712064
v -4.5135579 2.9488554 19.378713
v -4.5132987 7.137676 -22.42019
v -4.5130214 13.664507 -8.4939468
v -4.5129557 10.82301 -0.37644216
v -4.512244 3.0920166 22.747627
v -4.5109338 5.2442097 23.498796
v -4.5106199 3.106605 14.784397
v -4.5104849 29.088437 -19.142572
v -4.5104776 10.452727 -13.185492
v -4.5103718 13.350697 -25.860768
v -4.5103353 26.647894 10.106253
v -4.5100251 16.067053 -26.410107
v -4.5095214 10.912607 -12.979039
v -4.5082988 2.2857331 -3.7181264
v -4.5080908 33.919145 10.484586
v -4.5078608 4.4578831 11.768225
v -4.5072477 28.240358 -17.091582
v -4.5058171 30.84276 9.4439736
v -4.5055835 15.957273 25.44989
v -4.5052258 34.145738 7.7592356
v -4.5051127 4.0704648 -10.842876
v -4.5049813 11.955529 -12.963156
v -4.5048025 15.978544 25.98467
v -4.5040032 29.483156 -19.523048
v -4.5039886 5.0033258 24.050784
v -4.5037076 17.134319 26.486122
v -4.5034886 13.029322 -12.903898
v -4.5032733 28.039819 9.4927105
v -4.5032295 17.503715 26.496816
v -4.5031419 4.0789738 -14.586107
v -4.5010032 2.7729645 15.227671
v -4.4977697 28.220519 -12.937169
v -4.4974193 2.9732922 19.001727
v -4.4972113 11.963002 -2.7032351
v -4.4961748 3.5566268 13.306186
v -4.4948062 15.534009 -26.351094
v -4.4940726 19.185278 -13.874412
v -4.4939741 2.2837249 -2.048339
v -4.4929011 6.7216848 7.8996396
v -4.49285 2.9119898 20.7688
v -4.4920434 5.1612004 22.871323
v -4.4919851 23.000643 9.7360114
v -4.4905982 27.352177 9.8069524
v -4.4900836 16.594445 -26.468767
v -4.4897004 21.872749 9.4323497
v -4.4889668 16.754419 26.476794
v -4.4889048 31.672213 9.7047781
v -4.488861 34.089885 9.5601041
v -4.4883099 8.7477049 3.8262314
v -4.4877077 11.446329 -15.049863
v -4.4867734 14.427631 -15.266988
v -4.4862442 32.227194 -7.0164078
v -4.48558 4.244071 -12.903781
v -4.4852588 3.0022053 18.612785
v -4.4849085 33.783409 2.0488992
v -4.4837625 17.862054 26.508038
v -4.4833793 28.179262 -16.650969
v -4.4831019 19.582899 9.2093551
v -4.4819559 18.975302 -10.950792
v -4.4817187 18.114441 24.332498
v -4.4793465 31.03988 -11.265185
v -4.4790874 12.544002 -14.935331
v -4.4786968 3.9142225 -16.428371
v -4.4783903 5.2952595 23.795903
v -4.4769049 29.139998 -22.942983
v -4.476748 9.9086112 1.6528149
v -4.4766896 2.5693238 12.228798
v -4.4752297 4.4620902 21.089634
v -4.4742188 15.976253 26.231226
v -4.4730144 23.09597 -25.708532
v -4.4727297 22.624562 9.6348735
v -4.4714779 34.112056 8.86869
v -4.4710181 4.775928 21.828941
v -4.4708611 3.6195095 24.644984
v -4.4702298 5.2346884 10.709956
v -4.4698429 22.248348 9.5332174
v -4.4693028 16.623694 24.269301
v -4.4682188 3.0381493 18.213442
v -4.4653247 12.545164 -13.143483
v -4.4651714 2.3709194 10.048531
v -4.4649342 11.327583 -1.3297555
v -4.4643904 25.92161 10.377685
v -4.4642627 15.932154 25.16006
v -4.4639415 2.5019767 1.3090166
v -4.4632298 16.364884 26.469465
v -4.4624707 4.326928 -17.602711
v -4.4605291 33.742063 10.554749
v -4.4602663 2.4316625 11.162949
v -4.4594233 11.604604 -25.238501
v -4.4591605 2.68578 4.7776324
v -4.4590437 17.337424 23.974333
v -4.4575036 2.9135299 21.090258
v -4.4571459 4.1883543 20.322439
v -4.4561569 28.69637 -18.356276
v -4.4556569 18.564937 26.305485
v -4.4555292 3.6379273 -8.8544219
v -4.4547189 3.287932 18.25142
v -4.4531058 2.5430968 1.876751
v -4.4529635 2.4565446 0.742972
v -4.4526277 16.269916 24.568605
v -4.4518321 27.92482 -13.946253
v -4.4502226 32.427114 9.9381557
v -4.4498832 28.119333 -16.210771
v -4.4485256 34.062739 4.4400731
v -4.4482883 2.5499471 14.739098
v -4.4468102 2.436688 8.8852082
v -4.446646 34.020889 10.344831
v -4.445073 30.633546 -11.808998
v -4.4426132 29.054351 -11.759471
v -4.441949 5.128806 22.540695
v -4.4415256 18.208786 26.51895
v -4.4412008 15.004207 -26.274009
v -4.4403796 5.8114555 -20.282304
v -4.4396607 2.6350687 -5.3223907
v -4.438376 17.581906 -8.6577794
v -4.4382921 3.1108321 -6.8568507
v -4.4381607 13.052121 -5.3524926
v -4.4380366 3.0993432 23.063139
v -4.4379235 33.851671 2.5391197
v -4.4375293 18.498288 24.654966
v -4.4369818 4.9571514 -18.683045
v -4.435376 24.291557 -25.430805
v -4.4352228 13.190577 -5.7930182
v -4.4348213 18.573511 -26.441695
v -4.4346717 30.54404 9.4793055
v -4.4343359 15.271783 -3.607693
v -4.4341899 2.5759962 7.7112725
v -4.4338505 17.70386 23.986796
v -4.4335403 3.5046227 18.690496
v -4.4332191 28.362581 9.5127249
v -4.4325512 15.690773 -15.497625
v -4.431398 13.656408 -14.806246
v -4.4312337 12.918948 -4.9087335
v -4.4309965 4.1874876 12.274615
v -4.430814 33.103057 10.206518
v -4.4306936 15.966585 26.464779
v -4.4303177 15.057578 -15.38433
v -4.4293651 13.03226 -14.690224
v -4.4291754 3.0844574 17.807438
v -4.4287666 18.905811 25.817449
v -4.428668 3.5076318 13.804077
v -4.4280951 17.108759 -26.505127
v -4.4272958 15.565416 25.973696
v -4.4264016 18.900009 25.546889
v -4.4236462 32.997906 -3.5544344
v -4.4233177 9.1133694 3.2623382
v -4.4224382 25.990663 -24.916584
v -4.4216535 5.3520414 24.082511
v -4.4213433 7.0345527 7.3021043
v -4.4211316 13.333408 -6.2308339
v -4.420982 2.5772371 2.4457719
v -4.4198141 2.4084757 0.17907699
v -4.4188908 15.566733 26.225095
v -4.4183616 3.8926414 12.78649
v -4.4182302 13.794771 -10.315583
v -4.4166134 17.110767 26.69877
v -4.4165039 28.0631 -15.768865
v -4.4162375 29.024225 -18.729948
v -4.416212 2.9165846 21.402708
v -4.4153142 15.555706 25.708249
v -4.4151025 16.955908 23.952074
v -4.4150696 17.335436 9.022572
v -4.4138653 16.970609 8.9231932
v -4.413066 34.021 3.972493
v -4.4129383 28.64299 -17.926171
v -4.412858 29.5393 -22.584897
v -4.4125477 33.913777 3.0224424
v -4.4122558 13.849688 5.5955125
v -4.4122156 12.791347 -4.4619598
v -4.4121864 10.742146 -14.488904
v -4.4114018 16.73292 26.691748
v -4.4111901 19.549734 -12.814205
v -4.410774 5.5693991 23.544847
v -4.4101792 17.478627 26.707898
v -4.4097631 2.5212275 12.736016
v -4.4095186 3.7289895 19.117836
v -4.4082704 5.6214311 23.849341
v -4.407639 3.3295986 24.193061
v -4.4072996 16.802008 -15.4009
v -4.406139 27.941769 -14.413011
v -4.4058763 30.406838 -19.921571
v -4.4054018 33.969887 3.4999038
v -4.4050259 3.0859656 15.236521
v -4.4040624 34.157415 6.7493461
v -4.40315 18.902004 26.072629
v -4.403077 2.6765392 6.5294902
v -4.4026537 13.809273 -8.9249998
v -4.4012267 30.16532 -11.766431
v -4.3999201 13.144586 -13.309812
v -4.3984238 31.390073 9.754712
v -4.3979128 16.345901 26.687318
v -4.3969566 10.541134 -13.64195
v -4.3956793 11.475404 -13.207012
v -4.3952523 4.9565091 11.230506
v -4.3950442 4.1574951 -11.332836
v -4.3946136 13.72956 -11.699462
v -4.394599 13.479705 -6.666469
v -4.3943143 15.560505 26.4629
v -4.3940661 28.767624 -12.324238
v -4.3929713 28.013086 -15.323128
v -4.3928289 13.504606 -12.692806
v -4.3927304 26.985036 10.139851
v -4.3923216 18.883881 25.260636
v -4.3901428 5.0693558 24.322085
v -4.3898728 15.896897 24.854577
v -4.3884494 17.835932 26.718314
v -4.3883107 27.681684 9.833704
v -4.3873874 5.5226518 23.22939
v -4.386964 27.971802 -14.871772
v -4.3862195 28.209393 -13.423506
v -4.3861867 11.868269 -2.237624
v -4.3858728 29.365166 -19.104566
v -4.3836064 17.699349 9.118615
v -4.3811356 28.589919 -17.49042
v -4.3810334 29.806332 -19.497526
v -4.380132 28.682681 9.5285897
v -4.3799385 5.6785424 24.143258
v -4.3795042 15.950519 26.685967
v -4.3789714 30.241418 9.5072797
v -4.3788984 12.669609 -4.0123868
v -4.3788655 4.7465149 24.617331
v -4.3785115 15.537009 25.428211
v -4.3779422 3.9625058 19.531957
v -4.3775407 18.264408 -14.744026
v -4.3766174 16.604491 8.8203656
v -4.37584 26.268775 10.424787
v -4.3755736 4.7643305 21.470908
v -4.3755407 18.544289 26.52922
v -4.374913 11.923894 -14.822749
v -4.374851 2.7645065 15.661397
v -4.373632 2.2289334 -2.6090279
v -4.373559 28.489847 -12.881611
v -4.3724313 32.628435 -5.6119412
v -4.3719021 3.343062 17.841624
v -4.3717634 12.657325 -13.553712
v -4.3696941 2.9199687 21.708366
v -4.3693401 29.952628 -22.204034
v -4.3689824 2.6033509 3.0152964
v -4.368789 5.1019951 22.198654
v -4.3684058 6.0007829 -20.858
v -4.3682087 32.172691 9.999261
v -4.3651978 2.3592015 -0.38277058
v -4.3650554 28.029805 -23.85256
v -4.3640883 27.263242 -24.374993
v -4.3633876 10.637176 -14.07666
v -4.3627817 15.15034 26.221978
v -4.3617015 7.5005731 -22.927867
v -4.361154 31.176399 -10.058518
v -4.360435 4.4665738 20.715743
v -4.3603292 12.058269 -13.39525
v -4.3601686 3.7520942 -9.3413413
v -4.3591869 3.1419204 17.398339
v -4.3577891 15.547579 26.687544
v -4.3572745 4.0311366 24.970496
v -4.35703 15.147629 26.463991
v -4.3552343 12.900367 -14.326669
v -4.3539716 29.337077 -11.720453
v -4.3539059 2.471341 13.239651
v -4.3538365 13.628604 -7.1001097
v -4.3537453 14.483292 -26.187514
v -4.3532818 18.889302 26.312748
v -4.3520665 13.519389 -14.451639
v -4.3512417 15.181253 7.9607084
v -4.3507052 19.9489 9.297358
v -4.3504607 12.410309 -14.57745
v -4.3489716 28.535147 -17.052327
v -4.3484972 15.1453 25.965616
v -4.3477673 18.182111 26.7292
v -4.3463768 3.1088997 23.380856
v -4.3463147 7.3542846 6.701248
v -4.3459133 2.3375319 -4.2631384
v -4.3458768 12.831728 -25.720394
v -4.3457344 14.279019 -14.932534
v -4.34553 3.4730892 14.29031
v -4.3446432 28.970246 -18.309558
v -4.3437454 9.4875315 2.7105599
v -4.3429388 28.999983 9.5391042
v -4.3428622 2.8524757 17.772851
v -4.3427418 4.2164745 -13.421554
v -4.3426907 5.4147882 24.358501
v -4.3422016 17.282194 -15.189363
v -4.3415191 11.002415 -13.437216
v -4.3408695 21.248335 -26.117262
v -4.3408294 29.935368 9.5274146
v -4.3397308 29.705961 -11.722052
v -4.3390046 34.095914 9.4348606
v -4.3388221 13.264189 -13.703178
v -4.33849 2.6760282 5.3428248
v -4.3380338 5.4813939 22.902568
v -4.3374827 10.763802 0.12182016
v -4.3368184 2.8215654 18.176439
v -4.3348732 12.775471 -13.948119
v -4.3348586 19.11142 -11.319239
v -4.3346396 18.054651 23.988405
v -4.3343805 15.137884 26.691887
v -4.3331031 16.706274 26.89517
v -4.3311579 31.479435 -8.8456245
v -4.3306506 33.515654 10.567811
v -4.3300995 12.554117 -3.5597117
v -4.3300594 17.082218 26.900082
v -4.3293805 16.321519 26.893185
v -4.3289462 17.600074 -26.531173
v -4.3272017 3.5548568 18.283653
v -4.3269864 5.7407896 24.426778
v -4.3268222 2.8930712 17.366007
v -4.326782 3.0606455 15.680543
v -4.3261543 11.320417 -14.680654
v -4.3254828 17.768592 -14.971992
v -4.3252638 18.857046 24.958646
v -4.3244134 10.304272 1.1306842
v -4.3231653 29.314531 9.5430641
v -4.3229499 4.6864086 11.743535
v -4.3228405 18.062724 9.211439
v -4.3228076 5.0505767 -19.265101
v -4.3223441 29.626367 9.5392539
v -4.3222748 15.400974 -4.044361
v -4.3220412 13.388887 -14.083868
v -4.322001 3.986064 -15.142434
v -4.3215303 15.928726 26.894509
v -4.3204208 17.357558 -8.3267638
v -4.3202711 34.065441 10.176712
v -4.3200485 3.2449424 -7.3540127
v -4.3200084 16.215573 24.234422
v -4.3196215 14.728878 26.467589
v -4.3191945 25.577741 -25.05397
v -4.3178989 18.449568 24.324833
v -4.3176033 17.448579 26.907579
v -4.3157493 4.2114171 19.935424
v -4.3156507 2.9253474 22.009451
v -4.3153296 2.7993192 18.572932
v -4.313815 31.102057 9.7989379
v -4.312461 15.508728 25.133053
v -4.3119792 32.867751 10.239471
v -4.3118004 28.476602 -16.613353
v -4.3110376 15.131794 25.694651
v -4.3108187 11.254356 -0.8460259
v -4.3101289 15.528562 26.898717
v -4.3098223 4.4271991 24.926766
v -4.3092384 14.722378 26.698449
v -4.3087274 31.960506 -7.606027
v -4.3078698 14.728027 26.221613
v -4.3069245 16.559877 23.92107
v -4.30468 6.0187143 24.19571
v -4.3042421 2.4307574 11.665871
v -4.304107 2.9395224 16.956011
v -4.3027202 3.8450186 13.283701
v -4.3020268 5.9612198 23.893541
v -4.3018297 2.5525283 15.181219
v -4.3017676 28.00848 9.8580432
v -4.3001436 28.213913 -13.901375
v -4.2995779 16.236625 8.7138154
v -4.2985268 2.6202203 3.5845436
v -4.2970378 13.77924 -7.5319547
v -4.2957458 15.121694 26.905403
v -4.2939283 29.290052 -18.687363
v -4.2923589 17.804807 26.9169
v -4.2917093 2.78326 18.958323
v -4.2904137 28.918516 -17.881286
v -4.2903809 6.2235822 -21.436144
v -4.2902969 2.3078825 -0.94249774
v -4.2896911 3.0275628 16.115368
v -4.289286 13.623425 -13.092863
v -4.288921 2.9862803 16.540087
v -4.2885488 30.352773 -21.812364
v -4.2866218 20.053431 -26.287732
v -4.2866072 18.517435 26.740106
v -4.2863809 12.167765 -13.808369
v -4.2848262 18.868946 26.538501
v -4.2843992 31.025709 -20.396595
v -4.2843444 22.726007 -25.78532
v -4.2831072 12.284838 -14.202455
v -4.2828408 14.305171 26.47325
v -4.2827422 2.363352 10.568264
v -4.2826145 31.908282 10.056472
v -4.2823189 14.302003 26.706693
v -4.2813992 27.319059 10.170074
v -4.2811474 6.0809205 24.486759
v -4.2811109 2.4331488 13.732482
v -4.280578 2.7509784 16.088394
v -4.2790817 15.851281 24.533014
v -4.2789357 4.2192564 -11.827054
v -4.2787021 2.7735101 -5.835651
v -4.2778846 14.70911 26.913991
v -4.2775926 3.6912453 24.934894
v -4.2769357 7.6818795 6.1014062
v -4.276454 3.2059035 16.985277
v -4.2758992 30.943757 -11.753175
v -4.2757642 23.921955 -25.523282
v -4.2751146 19.451983 -12.435766
v -4.2739795 13.952161 -9.3539123
v -4.2733445 26.611751 10.465173
v -4.2732095 2.771199 19.330831
v -4.2730744 5.0811928 21.844525
v -4.2729686 5.908551 23.580212
v -4.2718774 14.719247 25.960473
v -4.2717058 28.416103 -16.17338
v -4.2707241 17.265511 23.613321
v -4.2706219 4.4191471 12.254597
v -4.2704869 11.574773 -13.642886
v -4.2698482 29.016452 -12.267809
v -4.2689212 3.7753157 18.715142
v -4.2670927 14.144246 6.6855328
v -4.266976 30.158388 -19.476472
v -4.2666402 13.924984 -10.737217
v -4.2646365 12.445253 -3.1036351
v -4.2642096 2.5058846 8.259414
v -4.2638044 2.4011655 9.4222694
v -4.2634176 5.4460785 22.563906
v -4.2633592 3.8644373 -9.8258409
v -4.2626767 3.4075852 17.427036
v -4.2616074 19.078876 -13.50706
v -4.2615453 13.850996 -12.10772
v -4.2606329 11.780105 -1.7677574
v -4.2605526 4.4271507 -18.159135
v -4.2604322 18.651452 -14.146742
v -4.2601731 11.798086 -14.450933
v -4.2597278 9.1453034 -24.164656
v -4.2587059 16.292486 27.086854
v -4.2585454 29.656014 -19.071176
v -4.2585016 4.7591763 21.100079
v -4.2580819 19.217525 25.814934
v -4.2578081 3.3653255 24.514062
v -4.2576585 15.901876 27.090128
v -4.2569979 2.7640239 19.689455
v -4.2567607 3.9469384 -16.994845
v -4.2561366 4.1439551 12.767096
v -4.256122 14.30075 26.223752
v -4.2560563 14.291793 26.923892
v -4.2554359 2.9316347 22.309167
v -4.2553702 16.67528 27.086862
v -4.255206 19.21484 26.074483
v -4.2551293 13.573079 3.9199678
v -4.2548045 3.4461542 14.763937
v -4.2546512 16.166306 -15.292925
v -4.2530199 13.877612 26.715752
v -4.2527826 5.1470613 24.576455
v -4.2525819 11.099475 -13.874116
v -4.252133 15.50406 27.096121
v -4.2516622 28.422194 -23.525279
v -4.2509542 18.150352 26.927294
v -4.2506257 5.8082247 24.700078
v -4.2500016 28.481405 -13.372027
v -4.2497681 13.612383 3.3979575
v -4.2494505 2.6212778 7.0857922
v -4.2490527 17.632896 23.626715
v -4.2488301 14.903688 -15.059449
v -4.2477024 30.776715 -19.926302
v -4.2476184 11.205138 -14.288666
v -4.2475126 15.109447 25.408854
v -4.2466294 13.877451 26.480323
v -4.2461477 14.136906 -14.587415
v -4.2456075 17.049525 27.089924
v -4.2453411 28.866634 -17.447546
v -4.2447973 19.033972 -26.421105
v -4.2442024 28.745144 -12.824152
v -4.2438849 9.8702694 2.1714931
v -4.2436331 28.233015 -14.370367
v -4.2431988 5.4830362 24.625189
v -4.2420236 15.09965 27.104263
v -4.2394251 30.809014 9.8369449
v -4.2385784 2.7616343 20.034573
v -4.2383448 14.477222 7.2720316
v -4.2378521 3.121708 23.70005
v -4.2370601 18.425913 9.3013215
v -4.2367207 28.358944 -15.730906
v -4.2363412 2.1927211 -3.167412
v -4.2322573 13.975184 -26.079942
v -4.2319397 19.233837 -11.691577
v -4.2316514 6.1477215 24.766746
v -4.231604 17.140754 -7.9818707
v -4.2310492 28.332386 9.8795832
v -4.2307098 19.210472 25.539477
v -4.23025 26.874619 -24.555419
v -4.2294288 13.870547 26.934133
v -4.2273741 17.414489 27.095792
v -4.2269982 5.1742568 -19.85028
v -4.2267099 14.689656 27.113971
v -4.2262719 20.31652 9.3859048
v -4.2253449 11.682023 -14.057587
v -4.2243814 11.047056 -25.041829
v -4.2242829 19.202989 26.318153
v -4.2239654 18.819127 24.640896
v -4.2239508 4.4780919 20.329888
v -4.2222464 13.930684 -7.9622139
v -4.2214982 29.23312 -18.265392
v -4.2210858 8.0183106 5.5071738
v -4.2210676 34.112204 8.776012
v -4.2207464 13.450056 26.72477
v -4.2203012 16.883093 23.589445
v -4.2197099 32.630628 10.292591
v -4.2186114 30.724901 -21.36745
v -4.2184326 5.8610208 23.255565
v -4.2182939 13.745194 -13.482876
v -4.2182683 4.0021597 19.132741
v -4.2173888 15.537535 -4.4741129
v -4.2164399 2.7324046 16.508595
v -4.2158085 28.264887 -14.831055
v -4.2157902 28.3077 -15.284017
v -4.2146954 15.470767 24.822494
v -4.2136954 19.347021 -12.062655
v -4.2133851 3.6108226 17.867598
v -4.2128341 13.533349 4.4353651
v -4.2126114 2.7638377 20.366946
v -4.2118815 3.3784568 -7.8455524
v -4.2112647 34.147813 7.2158934
v -4.2110312 2.6284693 4.1527251
v -4.2108925 13.44666 26.488122
v -4.2108158 34.127747 8.2256442
v -4.2106771 32.44444 -6.2799084
v -4.2104728 13.652638 2.8726334
v -4.2095275 14.701957 25.684107
v -4.2091516 6.4352 24.538189
v -4.2082757 31.116387 -10.590804
v -4.2081918 13.86954 26.227935
v -4.2057867 25.168337 -25.179129
v -4.2055786 14.275089 27.124664
v -4.2051918 2.6576516 5.9050246
v -4.2048925 25.16501 10.597712
v -4.2039619 3.26959 16.564149
v -4.20344 18.842172 26.75058
v -4.2025714 6.3730819 24.239553
v -4.2014874 28.8128 -17.010767
v -4.2009145 14.288307 25.958305
v -4.1987064 18.072314 -26.555153
v -4.1984327 15.532102 -15.181409
v -4.1980714 25.52508 10.66685
v -4.1979619 3.8053967 13.77631
v -4.1976699 17.76965 27.103789
v -4.1971736 13.446173 26.943724
v -4.1971335 2.2503648 -1.50036
v -4.1944181 31.63429 10.107935
v -4.1941992 33.898859 10.944162
v -4.1915058 18.485363 26.938206
v -4.1911043 14.000918 -14.230962
v -4.1895423 14.366367 -2.0270837
v -4.1894948 24.800788 10.520961
v -4.1887175 4.8444986 24.850154
v -4.1884292 6.5013066 24.825129
v -4.1875861 2.939443 22.609395
v -4.1862941 33.279455 10.574008
v -4.1859 13.020266 26.733091
v -4.1850788 4.1613965 -13.945672
v -4.1850752 15.870379 27.271875
v -4.1845022 3.4137293 15.228025
v -4.183692 13.870687 -13.862512
v -4.1826993 27.650198 10.197957
v -4.1824328 16.259165 27.267233
v -4.1819 15.474545 27.278988
v -4.1815022 12.342823 -2.6442757
v -4.1800643 30.565959 -19.468886
v -4.1795022 2.7682903 20.688305
v -4.1789986 15.866554 8.6032907
v -4.1786592 14.47297 -2.4821658
v -4.1784657 2.4105322 12.170145
v -4.1783416 30.511503 9.8681563
v -4.1779986 8.3639884 4.9214049
v -4.1779292 13.856782 27.135361
v -4.1764949 2.4307757 -4.7950811
v -4.1756519 13.013599 26.495856
v -4.1752942 28.653263 9.8972728
v -4.1744183 16.640286 27.265711
v -4.1743234 34.082001 10.022848
v -4.172484 15.07228 27.287926
v -4.172411 2.7078856 16.923248
v -4.1719658 6.5082245 -21.987814
v -4.1717578 2.4153871 14.208139
v -4.1709037 19.19311 25.248107
v -4.1708381 14.264647 -1.5695017
v -4.170495 19.18322 26.546563
v -4.1703162 2.5510557 15.616405
v -4.169557 6.3152233 23.929369
v -4.1680133 13.801709 6.0738443
v -4.166068 26.951009 10.500534
v -4.1658709 27.698999 -24.091235
v -4.1655571 29.562831 -18.64843
v -4.1652213 28.822012 -23.198807
v -4.1648783 25.880484 10.727405
v -4.164714 13.43543 26.233701
v -4.1643053 16.931389 -7.6253608
v -4.1642359 5.417159 22.21292
v -4.1638089 29.285366 -12.223625
v -4.1637907 18.390329 23.979347
v -4.1637834 16.092749 -26.548408
v -4.1626848 3.9742429 -10.308744
v -4.1622031 12.313208 -25.570881
v -4.1619476 29.180981 -17.837165
v -4.1615279 7.9201125 -23.386214
v -4.1601228 13.019723 26.952169
v -4.1598527 10.710162 0.62557516
v -4.1594476 17.013046 27.267152
v -4.1586228 32.890827 -4.2089071
v -4.1579586 6.2192159 25.035722
v -4.1563893 24.432882 10.437462
v -4.1563199 14.664612 27.298116
v -4.1560863 4.2565892 -12.325919
v -4.1555791 4.2406851 19.537457
v -4.1554331 5.066807 21.478065
v -4.1550426 15.077887 25.107995
v -4.1548783 28.756859 -16.572575
v -4.1544221 3.3271826 16.130977
v -4.1534915 18.114492 27.113248
v -4.1533309 5.8810813 24.963273
v -4.1531302 31.067046 -19.472802
v -4.1526886 28.488555 -13.853148
v -4.1519039 11.187554 -0.35642408
v -4.1509659 13.695219 2.3472946
v -4.1502214 17.984707 23.628532
v -4.1488784 12.589172 26.740062
v -4.148466 29.986303 -19.042659
v -4.1481521 34.09787 9.3307921
v -4.1472945 13.972921 -12.507999
v -4.1470536 3.3750125 15.684561
v -4.1461631 34.014004 10.820134
v -4.1457397 16.150761 23.883384
v -4.1455755 3.4768547 17.006926
v -4.1452872 16.605789 -26.607671
v -4.1451266 5.78087 10.106184
v -4.1435354 8.718809 4.3463111
v -4.1430828 13.435567 27.14508
v -4.1428273 14.584933 -2.9339267
v -4.1420317 31.276587 -9.3780855
v -4.141112 6.5713599 25.100305
v -4.1408857 12.57907 26.502721
v -4.1407215 2.6828046 17.333303
v -4.1403346 2.7742455 20.999561
v -4.1396887 15.576764 -26.473443
v -4.1393383 5.8189432 22.919414
v -4.1383639 33.206611 -1.7735201
v -4.1382544 6.0807088 9.5477064
v -4.1375354 32.386167 10.352043
v -4.137123 13.853579 25.958856
v -4.1359551 17.376748 27.27143
v -4.1355172 15.682725 -4.8957336
v -4.1352143 14.168751 -1.1075566
v -4.1351522 3.8903942 -15.711867
v -4.1341559 3.824059 18.301054
v -4.1336668 30.21009 9.8919919
v -4.1336303 28.970965 9.9100611
v -4.1334296 16.646273 -15.082356
v -4.1328968 14.25257 27.30901
v -4.1321267 2.9232534 -6.3391049
v -4.1316231 31.698683 -8.1689439
v -4.1305501 18.78927 9.3885471
v -4.1305209 15.79556 24.195229
v -4.1299552 5.4864108 10.650752
v -4.1296887 14.092786 -9.779991
v -4.1274953 14.082005 -8.3911118
v -4.1261669 5.5571816 24.883278
v -4.1258275 6.8683296 24.875668
v -4.1255173 12.999123 26.240168
v -4.1245173 18.132602 -14.399504
v -4.1243567 11.698752 -1.2927011
v -4.1237034 13.310566 -4.8229185
v -4.1217144 33.283607 -1.2044043
v -4.1215027 13.44561 -5.2640243
v -4.1214334 10.261414 1.6455522
v -4.1208604 4.7608578 20.716878
v -4.1202107 30.440728 -12.234493
v -4.1195283 14.675996 25.392606
v -4.1191122 12.592245 26.95895
v -4.1184005 14.053404 -11.152323
v -4.1169699 6.8029666 24.581733
v -4.1164261 13.492563 4.9425178
v -4.1162947 20.685914 9.4757252
v -4.1159772 14.267411 25.677034
v -4.1156962 13.181445 -4.378559
v -4.1149188 28.738901 -13.316337
v -4.1144407 3.1414724 24.01911
v -4.1139991 33.704616 10.985089
v -4.1137874 5.3673985 -20.414798
v -4.1128677 2.6610247 17.73961
v -4.1123166 13.586443 -5.7014715
v -4.1121415 18.809994 26.9491
v -4.1119663 2.3542681 11.082862
v -4.1111597 28.991271 -12.767466
v -4.1109663 6.2618912 23.607759
v -4.1109152 16.729361 -7.2594915
v -4.1108313 3.5087148 -8.3327254
v -4.1101816 12.157642 26.744857
v -4.1100831 24.06176 10.348057
v -4.1099261 31.353325 10.153709
v -4.1098167 26.473619 -24.72124
v -4.1093495 29.129334 -17.403923
v -4.1092254 4.1021771 13.258446
v -4.1086889 2.9500187 22.911006
v -4.1085429 9.0825053 3.7828047
v -4.1078313 2.6290578 4.7190635
v -4.1077692 6.385032 8.9762913
v -4.1074663 31.188562 -19.953554
v -4.1074444 29.285506 9.9167909
v -4.1072583 28.698829 -16.132974
v -4.1068313 12.143877 26.507852
v -4.106543 29.905109 9.9081341
v -4.1064882 6.9368719 25.157217
v -4.1059846 29.609741 -12.205349
v -4.1058422 30.005152 -12.216577
v -4.1052729 14.755813 -14.725625
v -4.1028569 16.486187 23.556175
v -4.1028313 5.1992922 11.182875
v -4.1021634 13.012569 27.153394
v -4.1018934 13.837064 27.319703
v -4.1014043 17.73091 27.277977
v -4.1011671 26.230705 10.778408
v -4.1009664 15.834645 27.438826
v -4.1000102 4.1589905 25.18056
v -4.0993459 3.7734435 14.262051
v -4.0992948 23.564866 -25.601687
v -4.0990321 19.156778 26.760343
v -4.0981087 29.5969 9.9162763
v -4.0975357 15.440488 27.44656
v -4.0972438 27.978283 10.223299
v -4.097127 16.221916 27.433275
v -4.0960649 2.7810119 21.302117
v -4.0956598 4.5285094 -18.731658
v -4.0953387 14.079619 -0.63939621
v -4.0942876 13.732173 -6.1358949
v -4.0942511 13.058382 -3.9313364
v -4.0936927 13.466722 -25.990843
v -4.0929007 18.449066 27.123577
v -4.0914117 13.742152 1.826496
v -4.0908971 29.494875 -18.223261
v -4.090419 12.561319 26.246453
v -4.0896818 18.770472 24.307808
v -4.0884446 5.2403735 24.807136
v -4.0882438 28.510016 -14.324227
v -4.0881197 29.224656 -22.863482
v -4.088076 2.4282848 1.2718545
v -4.0874482 3.6724434 17.444364
v -4.0871088 2.5684735 7.6387914
v -4.0866818 14.70273 -3.381538
v -4.0864446 16.601635 27.430556
v -4.0863971 15.040116 27.455848
v -4.086284 2.1891435 -2.0571528
v -4.0859409 2.450719 8.8023037
v -4.0851599 3.4204227 24.818913
v -4.0849628 22.348845 -25.870019
v -4.0828132 2.1980531 -3.7186319
v -4.0827767 15.423028 24.496285
v -4.0824592 2.4714724 1.8350944
v -4.0822585 15.062898 -26.398468
v -4.0820176 13.416163 25.961853
v -4.0816453 17.106602 -26.644467
v -4.0805286 6.7409694 24.275702
v -4.0803461 2.3770873 9.9531301
v -4.0796673 12.246633 -2.1817558
v -4.0794556 30.387366 -19.021827
v -4.0793133 19.1653 24.941186
v -4.0792658 19.517283 26.073702
v -4.0782476 14.801291 7.8328153
v -4.0781381 15.83653 -5.3092101
v -4.0768717 2.6457219 18.140877
v -4.0761089 24.767249 -25.29181
v -4.0760761 4.9207274 11.70593
v -4.0748972 12.164677 26.963279
v -4.0739118 18.973603 -13.138948
v -4.0737111 11.708823 26.510359
v -4.0715651 16.53492 -6.8849344
v -4.0714666 2.3807369 0.71091935
v -4.0704922 2.3810243 12.672783
v -4.0703279 11.726544 26.746642
v -4.0702476 19.506505 26.321529
v -4.0701856 28.640834 -15.689563
v -4.0695688 17.132589 -14.864464
v -4.0684009 4.496142 19.933154
v -4.0681966 4.3792634 12.741224
v -4.0678973 6.6453169 25.363602
v -4.0677404 16.973134 27.430604
v -4.0673061 14.634576 27.466143
v -4.0667039 33.049534 10.602716
v -4.0666601 32.199636 -6.904697
v -4.0655761 31.085026 -11.112874
v -4.0655579 13.881907 -6.5679096
v -4.0637477 17.627173 -14.637796
v -4.0633243 9.4544902 3.2310447
v -4.0629922 13.419006 27.329298
v -4.0627039 30.879522 -19.007014
v -4.0618681 6.2955031 25.293727
v -4.0612623 2.6281244 6.4640492
v -4.0612149 2.5451251 16.04585
v -4.0610944 27.286789 10.532016
v -4.0608207 4.6490969 12.22421
v -4.060401 4.0444249 18.721514
v -4.0599886 13.997566 -0.16396945
v -4.0593244 12.122751 26.251628
v -4.0585142 29.076043 -16.967311
v -4.0583645 7.0084083 25.426072
v -4.0580908 12.941707 -3.4809295
v -4.0578134 7.3151152 25.206644
v -4.0574959 4.0788498 -10.791275
v -4.0571528 23.688069 10.253989
v -4.0563134 12.588912 27.159879
v -4.0561638 19.518704 25.809146
v -4.0554448 6.6938101 8.3934531
v -4.055401 32.131824 10.409469
v -4.0548171 2.5084137 2.4002723
v -4.0544923 14.095836 -12.900427
v -4.0544047 28.543888 -14.786744
v -4.0540434 4.5626177 25.114513
v -4.0532478 18.07505 27.286218
v -4.0519631 13.795461 1.3148031
v -4.0504777 28.58834 -15.241338
v -4.0486931 7.2481399 24.918788
v -4.0482843 29.866204 -18.612983
v -4.0467259 15.998931 -5.7145316
v -4.0463902 2.7879935 21.59798
v -4.0463792 16.348316 -6.5023591
v -4.0461347 3.54446 16.577554
v -4.0447953 33.134597 -2.3546723
v -4.0439048 3.797519 25.180739
v -4.0422661 4.0060082 -17.561395
v -4.041434 5.3952409 21.849204
v -4.0414194 11.274819 26.509096
v -4.041142 17.183999 23.235875
v -4.0400216 14.224914 27.476924
v -4.0399924 2.413701 14.667591
v -4.0398026 17.335747 27.433395
v -4.0387661 19.491557 -26.414924
v -4.0379523 13.922913 0.31976927
v -4.0375764 5.9595866 25.216468
v -4.0374194 16.169627 -6.1121105
v -4.0370143 18.533209 -13.790531
v -4.0370107 5.7827705 22.571523
v -4.0366238 30.819242 -12.205748
v -4.0361786 30.998379 -20.915151
v -4.0359669 7.3841561 25.481109
v -4.0357552 2.6360724 18.53352
v -4.0354706 12.976693 25.966404
v -4.0337662 13.855572 0.81247508
v -4.0336786 19.487577 26.553154
v -4.0336713 31.066672 10.193657
v -4.0330691 18.527449 -26.558784
v -4.0329268 2.3282574 0.15283268
v -4.0328574 13.829272 25.673333
v -4.0322516 15.037155 24.792016
v -4.0321385 11.684151 26.254745
v -4.0296275 11.296876 26.744376
v -4.0288246 20.536687 -26.28616
v -4.0283976 6.2134997 23.274718
v -4.028248 11.737953 26.964359
v -4.0276567 29.436718 -17.793454
v -4.0272589 21.057237 9.5675529
v -4.0256312 28.303142 10.245872
v -4.0245436 17.552307 23.250499
v -4.024259 14.034839 -6.9976652
v -4.0230035 4.2596877 -12.829733
v -4.0184086 6.6827445 23.957898
v -4.0177919 3.7422011 14.740978
v -4.0175145 12.999568 27.337385
v -4.017124 2.962004 23.214401
v -4.0163904 14.826646 -3.8247424
v -4.0163685 26.576189 10.821572
v -4.015978 28.102096 -23.761366
v -4.0157517 5.0593996 21.09878
v -4.0153503 29.631071 -22.510793
v -4.0139379 18.773423 27.134175
v -4.013905 14.232565 -8.8180846
v -4.0137262 3.6342156 -8.816778
v -4.0133795 19.124704 26.959684
v -4.0125291 34.087693 9.8973787
v -4.0120255 15.493864 8.4885837
v -4.0117007 28.748414 -13.799871
v -4.0115656 6.8606226 -22.494176
v -4.0112992 34.063686 10.651686
v -4.0105839 7.1835579 24.618075
v -4.0101496 4.0845687 -14.477162
v -4.0100912 19.15318 9.4738493
v -4.0098357 10.842778 26.502903
v -4.009281 14.614379 -14.381037
v -4.0083284 11.246353 26.254547
v -4.006927 29.020965 -16.528737
v -4.0067518 2.5375066 2.9665961
v -4.0067044 2.5622938 -5.3120878
v -4.0065109 12.165612 27.163759
v -4.0059452 12.831752 -3.0270153
v -4.0046825 13.812139 27.487417
v -4.0043796 7.7716712 25.528948
v -4.0041606 23.312458 10.156493
v -4.0037555 15.79508 27.590318
v -4.0017883 27.327682 -24.287739
v -4.0015256 3.8757885 17.876518
v -4.0015 14.238061 25.380288
v -4.0008139 16.009548 -14.976614
v -4.0005986 17.68903 27.438457
v -4.0005876 14.641204 25.086061
v -4.0003723 3.069983 -6.8370388
v -4.0003541 16.181084 27.58415
v -4.0000949 32.762507 -4.8821826
v -4.0000767 19.510192 25.528035
v -3.9994927 7.7051613 25.248961
v -3.999011 9.8343322 2.6909743
v -3.9985001 15.402371 27.59839
v -3.9978504 15.378857 -14.858355
v -3.9975621 14.556198 -26.332019
v -3.9973468 12.535803 25.971619
v -3.9968212 2.6309164 18.913856
v -3.9945804 5.6377936 25.132279
v -3.9944672 26.068879 -24.874248
v -3.9937154 31.387699 -18.993973
v -3.9918249 11.126922 0.13934009
v -3.9904381 2.79628 21.889007
v -3.9904089 2.6218416 5.28311
v -3.9896753 18.409143 27.29555
v -3.9889381 7.0078933 7.801947
v -3.9885257 14.220509 -13.284572
v -3.988522 16.559636 27.580478
v -3.9884016 10.869639 26.736996
v -3.987887 4.2742907 19.12858
v -3.9873396 10.810189 26.249774
v -3.9857739 4.0642039 13.747657
v -3.9849527 33.363748 -0.64399471
v -3.9848396 31.542369 -19.485467
v -3.9844673 7.4553243 25.742132
v -3.9844381 29.241824 -12.716586
v -3.9843615 15.003702 27.607806
v -3.983814 16.80088 23.210291
v -3.9836863 7.0830879 25.68234
v -3.9833578 14.180952 -11.559531
v -3.9818031 11.624064 -0.81188567
v -3.9810914 10.66167 1.1345746
v -3.9805002 17.584936 -26.674065
v -3.9798506 11.313163 26.961257
v -3.9795695 10.413962 26.491118
v -3.9792119 3.6055525 16.135324
v -3.9773579 3.1707048 24.335957
v -3.9770002 17.884721 -10.334328
v -3.9769528 7.8392678 25.794712
v -3.9759199 18.321286 23.618773
v -3.975201 28.983487 -13.259799
v -3.9741389 19.461706 26.769105
v -3.9730258 2.2733563 -0.40274304
v -3.972482 14.230758 -10.202544
v -3.97242 31.86848 10.46264
v -3.9717266 32.82124 10.651409
v -3.9717083 6.7233979 25.615217
v -3.9710149 3.7018328 15.213335
v -3.9706755 29.381973 -17.359312
v -3.9702996 2.5390777 16.468562
v -3.9695003 30.775118 10.227307
v -3.9694601 10.376901 26.239694
v -3.9685185 14.190163 -7.4253187
v -3.9674894 4.9670601 25.044495
v -3.967347 16.930093 27.579325
v -3.967274 8.1700639 25.56983
v -3.9672594 12.094157 25.976499
v -3.9672156 28.624634 10.264846
v -3.9667777 12.579921 27.34356
v -3.9657631 33.468842 10.981822
v -3.965504 27.619337 10.560778
v -3.9647777 3.7361956 17.014532
v -3.9646025 2.3532836 13.169699
v -3.9645405 29.775051 -18.182696
v -3.9641792 12.157022 -1.7148655
v -3.9640989 4.7693204 20.321852
v -3.9640441 8.2340812 25.840186
v -3.9639237 2.6288991 19.280291
v -3.9637084 30.231093 -18.581504
v -3.9636536 5.6410664 -20.948885
v -3.9627339 18.065897 -10.664106
v -3.9626354 13.388653 25.672921
v -3.9623398 21.430381 9.6616105
v -3.9620697 7.6397777 24.954996
v -3.9614821 31.153657 -9.9157161
v -3.9614347 14.600144 27.618055
v -3.961431 13.397258 27.496837
v -3.9595478 14.478604 -14.025794
v -3.9594785 13.45009 5.4398094
v -3.9592814 2.1329077 -2.6120333
v -3.9580989 22.935664 10.056907
v -3.9565661 19.126908 24.619097
v -3.9563617 2.342468 11.59323
v -3.9562778 28.964574 -16.088371
v -3.9562486 3.6567328 15.678988
v -3.9558873 17.691103 -10.009752
v -3.9552741 34.135123 7.6845501
v -3.9549639 9.9477293 26.223581
v -3.9547522 14.347706 -13.659999
v -3.9538654 4.650283 -19.313214
v -3.953734 11.743688 27.164277
v -3.9512194 9.9896354 26.473097
v -3.9505004 31.455032 -8.7156037
v -3.948807 8.6387827 25.878795
v -3.9480771 18.03254 27.445341
v -3.9474676 10.446106 26.723945
v -3.9469348 4.1698271 -11.27596
v -3.9466319 6.3768528 25.540962
v -3.9454567 7.121698 24.305052
v -3.9454311 3.8150317 -16.29173
v -3.9454165 11.807581 -25.402949
v -3.9448217 11.652419 25.980039
v -3.9439458 9.5240045 26.201256
v -3.9428144 15.72999 23.841078
v -3.9402341 28.772213 -14.273786
v -3.93984 2.5574672 3.5332301
v -3.9384276 30.031057 -22.137765
v -3.9381027 14.956964 -4.2632716
v -3.9365042 9.1070535 26.17257
v -3.9360809 12.728214 -2.5698439
v -3.9359531 8.1060831 25.284548
v -3.9359239 17.291813 27.580734
v -3.9356758 18.867458 -12.77262
v -3.9356392 2.6303306 19.631777
v -3.9342962 9.0523934 25.910773
v -3.9325225 6.6286988 23.628624
v -3.9324495 5.3303486 25.041616
v -3.9308911 8.6980053 26.137275
v -3.9308437 16.07642 23.515847
v -3.9303984 10.891395 26.953049
v -3.9299714 24.391329 -25.392462
v -3.9298181 14.192768 27.628627
v -3.9290992 11.211353 25.980885
v -3.9288108 17.905292 23.253068
v -3.9282671 8.5783065 25.604071
v -3.9280517 2.8054295 22.177614
v -3.9259422 22.558422 9.9565716
v -3.925362 8.297989 26.095147
v -3.9250445 9.5710917 26.448685
v -3.9248145 12.969936 -25.873596
v -3.9247123 21.805239 9.7581207
v -3.9236649 18.71143 23.959774
v -3.9234459 6.1704585 22.930239
v -3.9226759 9.4737359 25.936404
v -3.9213693 28.942622 10.279376
v -3.9201211 31.05951 -11.619782
v -3.9199241 26.917381 10.858612
v -3.919716 30.479113 10.254193
v -3.9196759 7.3281265 7.2060759
v -3.9191576 10.771723 25.977692
v -3.9183401 18.2328 -11.001871
v -3.9178693 2.5057094 8.1865788
v -3.917435 7.9079123 26.046005
v -3.9173912 3.7564372 -9.2981865
v -3.9170372 19.088038 27.144788
v -3.9163146 2.2571156 -4.2569523
v -3.9162161 29.327533 -16.921863
v -3.9161759 28.907429 -15.644175
v -3.9161285 9.901635 25.955959
v -3.915935 15.365874 24.154408
v -3.9148803 10.334746 25.969652
v -3.9148621 30.66879 -18.552511
v -3.9143475 31.934669 -7.4935663
v -3.9140993 2.4142138 15.117
v -3.9132635 2.976148 23.519617
v -3.9130336 22.181393 9.8566053
v -3.9127599 5.7529546 22.211639
v -3.9124314 23.214964 -25.675943
v -3.9119387 12.161176 27.347101
v -3.911665 12.981483 27.504756
v -3.9112781 10.222045 2.1630954
v -3.9101541 19.49117 25.230541
v -3.9093803 10.529396 -24.859471
v -3.909019 2.6351007 19.968373
v -3.9088804 18.733165 27.30536
v -3.9079643 2.5901412 7.019822
v -3.9078293 4.0887758 18.298113
v -3.9076468 10.027555 26.704646
v -3.9065592 6.0440512 25.45978
v -3.9054789 12.946163 25.674954
v -3.9046213 7.5286805 25.989666
v -3.9042928 2.3566604 10.479224
v -3.9030702 18.003992 -14.053106
v -3.9029899 28.808019 -14.738058
v -3.9019753 8.402161 -23.766812
v -3.901333 9.1596254 26.417703
v -3.9011651 2.4147275 9.339573
v -3.900906 28.503177 -23.440733
v -3.9003001 4.3393704 13.228078
v -3.8989972 4.5196637 19.525708
v -3.898968 11.324315 27.160635
v -3.8977126 2.5292858 16.885683
v -3.8975958 28.85376 -15.194126
v -3.8969206 13.796745 25.371963
v -3.8965447 13.577659 -4.2781839
v -3.895968 5.3809294 21.472371
v -3.895968 14.346964 -7.8511053
v -3.8957491 19.429956 26.969666
v -3.8954279 7.5759803 24.647838
v -3.8953841 19.800941 26.323317
v -3.8942162 33.063982 -2.9526911
v -3.8941542 17.486874 -9.6875957
v -3.8939681 32.600838 -5.5526862
v -3.8939024 29.700074 -17.749468
v -3.8928732 2.2158495 -0.95592829
v -3.8926834 17.644381 27.584358
v -3.8921287 14.043801 -2.6628705
v -3.8918586 15.752092 27.725707
v -3.8909827 13.453668 -3.8326839
v -3.8909681 8.9953694 25.631976
v -3.8901031 13.782681 27.638886
v -3.8900082 13.707901 -4.7206401
v -3.889698 16.13701 27.719046
v -3.8892929 31.595511 10.509447
v -3.8892053 29.257079 10.288375
v -3.8889608 32.587078 10.708631
v -3.8881871 9.6953324 -24.458572
v -3.8866214 30.179107 10.273839
v -3.8863331 4.0283858 14.23361
v -3.8860265 34.097874 9.240968
v -3.8847054 7.1610617 25.926119
v -3.8842601 15.360672 27.734054
v -3.8841981 3.5016008 25.097426
v -3.8834536 29.521214 -12.679469
v -3.8826068 14.381726 -9.2425738
v -3.8824754 19.518025 9.5579727
v -3.8823112 13.938112 -2.2078797
v -3.8818514 3.2184754 -7.3277592
v -3.8809353 14.155363 -3.1145675
v -3.8808003 2.6422712 20.291337
v -3.8807966 10.473933 26.939224
v -3.8807273 18.366198 27.453446
v -3.8807236 27.948517 10.586826
v -3.8800777 19.810451 26.07079
v -3.879647 33.879007 11.420282
v -3.8786908 8.7562938 26.379962
v -3.8785375 25.661867 -25.005665
v -3.8779317 19.782997 26.558567
v -3.8777602 14.987294 24.460861
v -3.8776908 16.514597 27.71455
v -3.8764864 4.2286761 -13.337399
v -3.8760631 13.844451 -5.1594376
v -3.8754317 16.493604 -14.762541
v -3.8741836 14.064384 -26.239442
v -3.8739719 14.089458 7.1338904
v -3.872304 21.963133 -25.978367
v -3.8718369 29.567978 10.290773
v -3.8716763 13.336178 -3.3838299
v -3.8713551 14.308546 -11.957473
v -3.8712748 8.5168216 25.3138
v -3.8709901 8.0422835 24.984802
v -3.8709026 3.9300143 17.443393
v -3.8705485 29.875321 10.286087
v -3.8695486 34.110724 8.6939141
v -3.8693515 28.994012 -13.744081
v -3.869231 9.6152314 26.678905
v -3.8669902 14.96358 27.743586
v -3.8660486 3.7973521 16.575846
v -3.8657092 18.384555 -11.346582
v -3.8642457 15.094591 -4.6958684
v -3.8625012 29.271435 -16.482037
v -3.861545 12.502408 25.678592
v -3.8610669 31.204372 -20.448132
v -3.8609464 13.751847 6.541169
v -3.8602457 2.6066593 5.8443937
v -3.8593844 13.987367 -5.5939669
v -3.8590048 7.655741 6.6103144
v -3.8589939 30.099525 -18.143193
v -3.8584683 2.815851 22.465531
v -3.8579939 9.4200519 25.653881
v -3.857753 16.403461 23.174865
v -3.8576691 14.200256 25.068426
v -3.8567822 12.566026 27.510723
v -3.8561217 7.0630862 23.980187
v -3.8557713 8.362155 26.335251
v -3.855691 2.5683339 4.0993569
v -3.8556399 5.0589622 20.706925
v -3.8555961 18.417389 -13.432908
v -3.8554538 6.8058228 25.855332
v -3.8551363 16.884226 27.712338
v -3.8541837 11.744441 27.347276
v -3.8532421 26.948625 -24.48677
v -3.8531655 14.273328 -3.5622573
v -3.852545 14.597767 24.764636
v -3.8515961 18.758446 -12.410621
v -3.8513005 5.7252176 25.372179
v -3.8501108 34.081281 10.492753
v -3.8489721 30.411864 -21.741836
v -3.8488662 2.650523 20.602915
v -3.8487422 2.3347245 13.656808
v -3.8470268 13.837771 -1.7503105
v -3.8467531 12.630795 -2.1096652
v -3.8455998 31.131465 -18.522188
v -3.8453261 2.7120197 -5.8185636
v -3.8450415 4.0890322 -18.132533
v -3.8436948 18.043328 -26.693779
v -3.8431656 10.908669 27.152036
v -3.8430451 16.117649 -26.711036
v -3.8428882 13.370987 27.648189
v -3.8409137 18.970413 -26.558341
v -3.8404758 14.561915 27.753838
v -3.8400816 12.07433 -1.2424059
v -3.839494 15.231457 -14.52678
v -3.8389284 2.5191655 17.297398
v -3.8388079 34.007141 11.307769
v -3.837724 14.135809 -6.0249141
v -3.8374174 11.555897 -0.32473821
v -3.8370233 4.6103518 12.706031
v -3.8369904 13.225441 -2.931319
v -3.8360817 17.987385 27.589843
v -3.8342058 11.072203 0.64156043
v -3.8335014 29.221041 -13.204528
v -3.8325087 9.2103839 26.646511
v -3.832151 29.635445 -17.313109
v -3.8319795 10.06206 26.919276
v -3.831943 9.8511512 25.670107
v -3.8316802 19.757796 26.776985
v -3.8306219 7.9780057 26.283434
v -3.8302387 12.057992 25.682786
v -3.8299978 29.859251 -12.662285
v -3.8296036 4.2345665 -11.764414
v -3.8295197 17.488937 -14.30191
v -3.8280452 19.81035 25.800533
v -3.8270124 25.83879 11.071212
v -3.8267387 18.520283 -11.697205
v -3.8266438 30.272264 -12.659257
v -3.8264029 25.479838 11.005359
v -3.8248701 6.5793201 23.28801
v -3.8243883 3.2128788 24.646845
v -3.8241511 33.231311 10.988027
v -3.8232825 17.277274 -9.3597371
v -3.8213263 17.24527 27.71251
v -3.8211183 3.992272 -15.017625
v -3.8207168 27.254649 10.891053
v -3.8197023 3.8744354 -9.7777282
v -3.819476 4.3111635 18.708036
v -3.8193263 16.986118 -14.538029
v -3.8184395 16.616339 -26.759021
v -3.817611 3.9900485 14.715569
v -3.8169286 27.766817 -23.999293
v -3.8168884 18.643681 -12.05235
v -3.8160818 15.617711 -26.635861
v -3.8155016 6.4635373 25.777617
v -3.8150125 14.366718 -10.61915
v -3.8147388 7.9914988 6.0190236
v -3.8146548 2.324782 12.099751
v -3.8144249 2.1049928 -3.1641219
v -3.813549 10.287325 25.680954
v -3.8127498 31.316079 10.550578
v -3.8126768 14.397732 -4.0059854
v -3.8125052 2.6593888 20.904551
v -3.8119432 29.213934 -16.039792
v -3.8118556 4.8259914 -19.884555
v -3.8113264 19.047606 27.315411
v -3.8109687 11.613515 25.686479
v -3.8102498 34.08927 9.794562
v -3.8098739 4.3209472 25.338508
v -3.8095454 8.9363172 25.337084
v -3.8093009 13.35315 25.367715
v -3.8089177 32.343452 10.76555
v -3.8088228 14.288936 -6.4529653
v -3.8081804 28.274195 10.610165
v -3.8076914 19.941256 -26.419436
v -3.8072644 15.240435 -5.1212755
v -3.8061513 28.906436 -23.11762
v -3.8051476 14.156779 27.764323
v -3.8048119 30.705038 -12.639031
v -3.8042462 14.504324 -8.2752642
v -3.8042024 19.078188 24.282264
v -3.8035345 10.727233 25.686709
v -3.8029615 3.8527257 16.125696
v -3.8028812 7.5142285 24.328271
v -3.8026294 19.393387 27.155106
v -3.802571 5.9577969 -21.469577
v -3.8024798 11.169691 25.68826
v -3.8022206 10.617906 1.6485722
v -3.8021951 2.4105368 15.559267
v -3.8021878 13.73993 -3.2633856
v -3.8021622 7.2794763 -22.942274
v -3.80129 7.6046447 26.224336
v -3.8002389 13.857854 -3.7113491
v -3.7999104 31.089705 -10.450135
v -3.7985309 17.273034 9.3977514
v -3.7985053 2.9949681 23.826918
v -3.7981148 12.152096 27.514099
v -3.7976842 6.1332289 22.574209
v -3.7973594 13.743584 -1.2882048
v -3.7973119 29.019439 -14.218958
v -3.7970163 18.68993 27.46218
v -3.7963995 8.8139688 26.607282
v -3.7963849 25.116057 10.930571
v -3.7958192 15.118141 8.369508
v -3.7948448 16.907777 9.3023398
v -3.7946331 11.330976 27.343414
v -3.7935711 2.1553108 -1.5071902
v -3.7934689 4.883647 12.181973
v -3.7910419 4.784052 19.915479
v -3.7896404 26.192023 11.126314
v -3.789604 12.958941 27.656062
v -3.7895675 19.461896 24.917631
v -3.7891769 8.336167 5.4355795
v -3.789093 2.5108389 17.703588
v -3.7887354 13.628673 -2.8115901
v -3.7878813 13.165102 3.7529254
v -3.7872025 10.498042 27.137996
v -3.7859726 33.675222 11.444647
v -3.7853449 13.982312 -4.1557068
v -3.7852062 32.407751 -6.2020623
v -3.7842828 13.121053 -2.4755527
v -3.7841405 9.6569739 26.892951
v -3.7835602 15.857931 -14.654199
v -3.7826514 30.484535 -18.103134
v -3.7822573 3.9467523 15.191992
v -3.7822245 3.9351465 25.384237
v -3.7808193 14.436172 -12.347276
v -3.7806843 5.4205751 25.27868
v -3.7802099 2.8279193 22.754182
v -3.7798522 8.4545757 25.008653
v -3.7783814 8.6896892 4.8621937
v -3.7779179 13.201699 3.2259224
v -3.7770676 3.9010164 15.662426
v -3.7769325 7.9792384 24.671615
v -3.7755712 29.576613 -16.873945
v -3.7751077 17.597329 27.714802
v -3.7747501 17.067542 -9.0180483
v -3.773688 9.0518692 4.300045
v -3.7735274 29.993626 -17.704318
v -3.77348 3.3632206 -7.8133137
v -3.7712574 2.6684881 21.197939
v -3.7711735 17.093874 22.842254
v -3.7707501 14.446028 -6.8782319
v -3.7705567 29.157515 -15.594497
v -3.7704107 17.637354 9.4897725
v -3.7697538 31.252249 -9.254904
v -3.7682866 31.02826 -12.101884
v -3.7677866 5.7300625 21.839492
v -3.7673012 24.033614 -25.480819
v -3.7669545 4.7305524 25.251665
v -3.7668852 15.706185 27.845027
v -3.7663195 16.090181 27.837896
v -3.7662611 5.1630895 11.654696
v -3.7662355 4.2998625 13.714497
v -3.7661187 7.2427472 26.157986
v -3.7661078 15.394125 -5.5399199
v -3.7649618 18.320723 27.596624
v -3.7643815 9.4222398 3.7494729
v -3.7636589 14.418241 7.7021485
v -3.7634728 6.1347818 25.6933
v -3.7633195 14.528614 -4.4457975
v -3.7619509 13.749361 27.774502
v -3.7617064 4.1351011 17.864357
v -3.7616151 19.726453 26.978979
v -3.7611443 17.463094 22.858433
v -3.7599473 14.113176 -4.596674
v -3.7598378 8.4269437 26.561034
v -3.7586845 29.0568 -14.684915
v -3.7580531 13.128638 4.2749576
v -3.7569071 15.315916 27.853658
v -3.7563196 16.541238 9.2034245
v -3.756294 13.523599 -2.3565245
v -3.7557137 2.5715346 4.6641114
v -3.7553488 19.884143 9.6418443
v -3.7552429 25.261775 -25.125683
v -3.7550057 18.243153 23.243419
v -3.7548305 15.120677 -26.559079
v -3.7547794 16.46699 27.832651
v -3.7537867 9.3633653 25.354781
v -3.7537393 31.672987 -8.0585726
v -3.7534546 3.9845275 17.003809
v -3.7513342 17.102941 -26.793357
v -3.751232 29.103756 -15.143054
v -3.7497211 3.7857874 -16.874223
v -3.7494765 5.4503047 11.121577
v -3.7474291 28.596224 10.630154
v -3.746878 2.5434472 7.571916
v -3.7462393 31.031081 10.585807
v -3.7455277 24.74833 10.848681
v -3.7453853 7.0082482 23.64397
v -3.7453196 30.762729 -21.316051
v -3.7452759 2.3557225 -4.7824589
v -3.7444072 12.539938 -1.6450139
v -3.7443853 13.65636 -0.81960824
v -3.7443416 16.860058 -8.6639508
v -3.7426992 13.239851 2.6973465
v -3.7418014 2.5061528 18.102406
v -3.7413562 2.4566477 8.7301437
v -3.7403927 19.80017 25.513094
v -3.7400204 32.982085 -3.5710729
v -3.7397467 15.55529 -5.9522377
v -3.7396445 13.405659 5.9263711
v -3.7392759 12.907891 25.366807
v -3.7391701 9.8001064 3.2100193
v -3.7374912 9.2598684 26.859995
v -3.7369876 11.740904 27.514231
v -3.736962 2.3347436 11.000165
v -3.7368161 14.920285 27.863403
v -3.7360168 14.528974 -9.663908
v -3.7352066 12.476935 -25.749001
v -3.7344183 10.922041 27.334831
v -3.7326336 5.7461782 10.577661
v -3.7320424 15.090316 -14.184994
v -3.7319256 10.093727 27.118033
v -3.7316957 12.547796 27.662025
v -3.7316957 16.835997 27.829458
v -3.7315132 13.576905 -26.157462
v -3.7308599 13.756128 25.055338
v -3.7307322 14.250736 -5.033404
v -3.7299621 5.3742415 21.082718
v -3.7288818 32.090042 10.818696
v -3.7278636 16.657205 -8.2988589
v -3.7278453 18.642977 23.597431
v -3.7276519 27.588359 10.920421
v -3.7250351 15.723537 -6.3584698
v -3.7243381 2.6776715 21.484806
v -3.7240534 29.228831 -13.687547
v -3.7237505 26.539932 11.172376
v -3.7234585 6.8929886 26.084359
v -3.7215534 14.606365 -7.300827
v -3.7213308 2.3266506 14.131873
v -3.7213125 8.0499504 26.507586
v -3.7210863 4.5481315 19.106789
v -3.7209111 29.517583 -16.432496
v -3.7207541 17.878533 -13.704711
v -3.7205461 16.459312 -7.9244241
v -3.7204658 5.1144658 25.201315
v -3.7190315 2.5824387 6.4027066
v -3.7188381 15.898471 -6.7588588
v -3.7184768 3.9876333 -10.256097
v -3.7181301 33.445585 -0.08914707
v -3.7177797 22.864275 -25.753279
v -3.7176191 16.266707 -7.5422958
v -3.7175754 26.553066 -24.65866
v -3.7175644 16.079669 -7.1534505
v -3.7175242 2.3885589 9.8723168
v -3.716714 15.655423 23.470844
v -3.7166848 30.915161 -18.059627
v -3.7161885 29.309291 -22.782452
v -3.7153454 17.940008 27.718941
v -3.7146265 18.30263 -13.076319
v -3.7144476 4.1733745 -13.84975
v -3.7144148 14.666554 -4.8805914
v -3.7138637 33.002651 11.020567
v -3.7134987 18.001076 9.5785163
v -3.7134221 15.299668 23.79686
v -3.7122068 11.998414 -0.76375651
v -3.7118564 13.340854 27.783849
v -3.7112433 2.3524004 1.2398019
v -3.7109039 13.022611 -2.016936
v -3.7106046 2.3993225 1.7980783
v -3.7101885 14.563812 -12.730068
v -3.7079075 6.0474978 10.023148
v -3.7073346 14.520421 27.873782
v -3.707017 9.7967611 25.367245
v -3.706809 20.07046 26.563089
v -3.7065024 16.710219 22.814868
v -3.7049769 29.911685 -17.264041
v -3.7048163 2.404046 15.994679
v -3.7047725 29.471326 -13.154809
v -3.7044076 4.2671593 -12.256891
v -3.7043857 14.395285 -5.4650501
v -3.7039112 20.087388 26.323937
v -3.7012689 13.424223 -1.8987509
v -3.699174 5.8197994 25.602914
v -3.6991412 2.8695257 -6.316857
v -3.6984295 11.310944 -25.250902
v -3.6980208 28.914462 10.646128
v -3.6975609 19.004238 27.471355
v -3.6974989 2.5050652 18.490556
v -3.6974733 19.352957 27.325469
v -3.6974587 6.5350969 22.936151
v -3.6972032 34.066502 11.140139
v -3.6967288 13.280981 2.1705807
v -3.6965062 17.196583 27.828505
v -3.695831 11.494131 0.16931248
v -3.6957544 31.435514 -19.969414
v -3.695185 14.661646 -8.6970528
v -3.6949916 13.576182 -0.34368696
v -3.6930427 8.8755711 25.026995
v -3.6929661 30.741221 10.614749
v -3.691977 2.84138 23.044384
v -3.6913639 14.928733 24.114634
v -3.6911522 8.8715719 26.820222
v -3.6909113 10.185215 2.6818211
v -3.6892252 2.300503 0.68458927
v -3.6879989 7.4551711 23.996898
v -3.6874807 12.461581 25.368518
v -3.6873676 2.4403075 2.3590026
v -3.6856048 14.154314 24.741866
v -3.6838165 20.975717 -26.257021
v -3.6821085 2.3035176 12.601809
v -3.6804698 30.341182 -17.656264
v -3.6803348 24.377285 10.760923
v -3.67978 16.173046 9.1008305
v -3.6796341 11.022911 1.1498391
v -3.6793202 7.683635 26.446765
v -3.6785209 14.546079 -5.892302
v -3.678291 13.091318 4.7895082
v -3.6781925 18.644293 27.60415
v -3.6774151 9.6968707 27.091851
v -3.6763421 15.99349 23.132175
v -3.6761961 2.0913779 -2.0572532
v -3.6752837 14.812131 -5.3092648
v -3.6752436 14.545871 24.428519
v -3.6751012 5.0661551 20.302027
v -3.6745721 20.045888 26.784091
v -3.6745173 11.333789 27.510501
v -3.6742399 10.518944 27.321064
v -3.6736268 14.627845 -26.50218
v -3.6735648 34.08685 10.364554
v -3.6731779 3.0196988 24.136178
v -3.6728859 28.175911 -23.673596
v -3.6727107 19.690078 27.164974
v -3.6722472 6.5559225 26.003907
v -3.6718312 3.5029421 -8.2944466
v -3.6711925 2.6874478 21.766778
v -3.6707765 17.817338 22.86221
v -3.6705976 10.235177 25.374905
v -3.6705684 12.138864 27.665477
v -3.6704772 14.954203 -13.833733
v -3.6700538 18.482264 -26.697702
v -3.6699772 29.457133 -15.988524
v -3.6699407 14.501304 -11.027384
v -3.6693969 32.162716 -6.8173528
v -3.6691706 14.117454 27.884352
v -3.6683787 6.353494 9.4569954
v -3.667167 4.2597506 14.199774
v -3.6647473 14.692153 -13.105628
v -3.6645466 4.2046973 -18.706948
v -3.6633459 31.508789 -18.484895
v -3.6626269 4.0364696 16.556955
v -3.6625904 31.654583 -18.967326
v -3.6623897 20.095461 26.066228
v -3.6623349 3.6085945 25.348336
v -3.660751 29.228828 10.657135
v -3.6596123 8.3922542 24.689867
v -3.6592182 2.5070469 18.864984
v -3.6586123 14.769096 -7.7209695
v -3.6583277 7.9175199 24.346023
v -3.6572328 31.069112 -10.975671
v -3.6563313 12.932566 27.791874
v -3.6560576 13.503133 0.14039665
v -3.655689 16.345699 -14.437477
v -3.6556525 2.1169981 -3.70859
v -3.6553423 13.326701 1.6491671
v -3.6548204 17.569012 -26.832906
v -3.6545065 30.446845 10.63707
v -3.6540759 34.119222 8.1545134
v -3.6532474 12.014766 25.371752
v -3.6529883 3.2728007 24.946653
v -3.6529846 4.5705036 13.189184
v -3.6526817 6.1022711 22.206522
v -3.6523314 4.3511377 18.275343
v -3.6514153 29.254616 -14.162765
v -3.6507657 14.702372 -6.3158606
v -3.6497766 14.821883 -13.473729
v -3.6497547 31.827878 10.867221
v -3.6485467 5.0843064 -20.423692
v -3.6483934 17.548355 27.82956
v -3.6469299 29.844615 -16.822109
v -3.6458643 10.677284 25.37819
v -3.6446307 27.406037 -24.214607
v -3.6444738 2.2444934 0.13289489
v -3.6442329 8.4929112 26.773441
v -3.6437767 14.964745 -5.7324603
v -3.643273 2.4729277 2.9218063
v -3.6432219 27.918459 10.946987
v -3.6414884 19.422624 24.590247
v -3.6414336 2.5670811 5.2269389
v -3.6413022 18.273208 27.724426
v -3.6388169 26.882911 11.211091
v -3.6364154 29.539241 10.662205
v -3.6363607 20.251866 9.7263947
v -3.6358899 11.567991 25.375409
v -3.6354811 12.456088 -1.174421
v -3.6339264 11.121937 25.37804
v -3.6338935 17.354475 -13.962976
v -3.6338717 13.378625 1.1366403
v -3.6336636 13.437264 0.6335386
v -3.6331746 13.331223 -1.4363787
v -3.6326344 7.3285617 26.37851
v -3.6326235 19.407812 -26.570193
v -3.6324301 30.148306 10.652427
v -3.632306 18.364581 9.6643441
v -3.6313753 16.041081 27.940658
v -3.6304447 15.657867 27.948318
v -3.6287768 31.009472 -12.560555
v -3.6283425 29.713844 -22.435234
v -3.6277586 29.396757 -15.541575
v -3.6274119 2.5115743 19.224455
v -3.6270907 33.433673 11.427775
v -3.6264885 29.845728 10.66081
v -3.6261673 32.775764 11.070661
v -3.6257695 4.1825934 17.422521
v -3.6247951 12.930673 -1.5537519
v -3.624744 13.309904 25.047039
v -3.623744 9.3086198 27.059161
v -3.623733 19.019393 23.931125
v -3.6235615 13.712651 27.894636
v -3.6227039 6.3189363 -21.965508
v -3.6224119 5.5188334 25.506988
v -3.6211783 3.8921615 -15.569025
v -3.6205834 16.417284 27.934647
v -3.6202915 24.874409 -25.22949
v -3.6200907 2.3995013 16.422055
v -3.6191455 10.57786 2.1658691
v -3.6189849 14.86355 -6.735828
v -3.6185324 15.268628 27.957351
v -3.6182221 19.779442 25.209016
v -3.6177441 15.123797 -6.1508163
v -3.6164594 30.752157 -17.603326
v -3.6154412 6.9577148 23.296601
v -3.6148098 10.122997 27.301634
v -3.6139485 9.3040897 25.040192
v -3.6137295 6.6639189 8.8801133
v -3.6137003 29.771066 -13.115896
v -3.6134193 31.339137 -18.01104
v -3.6133426 20.014899 26.987585
v -3.6127258 4.0937639 -10.734228
v -3.612558 18.187571 -12.723212
v -3.6124923 29.293097 -14.629914
v -3.6119339 32.868714 -4.2055549
v -3.611839 10.932089 27.502296
v -3.6114339 6.2321003 25.917054
v -3.6111018 2.6978529 22.045538
v -3.6090762 15.711753 -14.324458
v -3.6079084 16.843951 -14.20735
v -3.6076419 11.733457 27.665831
v -3.6073208 24.003544 10.668544
v -3.6065142 4.8037872 19.49857
v -3.6059157 30.23958 -17.210289
v -3.6058171 8.921915 -24.068452
v -3.6055872 21.6172 -26.12275
v -3.6051785 29.341112 -15.089457
v -3.6036566 4.2177136 14.682241
v -3.6035945 4.0843962 16.099711
v -3.6032661 5.7146593 21.45485
v -3.6006566 2.5184939 19.568
v -3.5997479 2.322731 14.596826
v -3.5976055 16.785865 27.930519
v -3.596861 12.525804 27.798111
v -3.596372 14.874351 27.967468
v -3.59558 8.1243138 26.719398
v -3.594653 15.288782 -6.5644754
v -3.5939742 2.8567147 23.336779
v -3.5931968 31.126995 -9.7969251
v -3.592518 29.78057 -16.378614
v -3.5902151 26.151958 -24.802617
v -3.5896384 23.689236 -25.564289
v -3.5878063 30.618982 -13.054999
v -3.5865472 17.890921 27.832421
v -3.5865399 31.425374 -8.6073856
v -3.5856677 30.162298 -13.08745
v -3.5853903 11.92913 -0.27830063
v -3.5841056 29.467397 -13.63249
v -3.5829743 19.309625 27.480775
v -3.5810546 15.028994 -7.1523063
v -3.5800436 6.9852954 26.302744
v -3.579832 2.4959248 3.4856283
v -3.5797845 2.3108825 11.516073
v -3.5792991 14.933369 -8.1388676
v -3.5791568 2.4902068 8.1198933
v -3.5787553 20.093466 25.789548
v -3.5784597 2.1833954 -0.41547287
v -3.5766969 2.4861475 -5.295296
v -3.5765619 14.673798 -10.081421
v -3.5765546 18.9586 27.612266
v -3.576467 2.5273579 19.896103
v -3.5738065 3.6368214 -8.7725576
v -3.5738028 31.556579 10.909122
v -3.5732152 4.1299524 15.632846
v -3.5729999 4.174265 15.160168
v -3.5727736 16.312667 22.777481
v -3.5726787 17.75525 -13.356515
v -3.5719378 15.459197 -6.9735778
v -3.5717408 13.307277 27.904205
v -3.5706057 14.818329 -9.1157318
v -3.5700875 8.9296441 27.01976
v -3.5699306 28.244892 10.97103
v -3.5690875 19.649763 27.335258
v -3.5684671 4.2704111 -12.752692
v -3.5684452 2.5478988 6.9577933
v -3.5673831 33.863157 11.906786
v -3.566551 3.0338173 -6.8070372
v -3.5655693 31.007337 -20.867183
v -3.5650328 13.097622 -26.069542
v -3.5649087 14.476192 27.978183
v -3.5647883 34.119525 6.2242811
v -3.5620511 15.802824 8.9943788
v -3.5619562 17.146215 27.928505
v -3.5616861 11.438647 0.67084121
v -3.5615182 13.24528 -0.96752308
v -3.5612883 7.7433005 -23.335094
v -3.5600693 16.138891 -26.917276
v -3.5589927 2.4181526 9.2684933
v -3.5560292 28.58578 -23.361101
v -3.5560146 9.7353015 27.276265
v -3.5548139 14.147967 -26.429156
v -3.5543212 7.3994539 23.654335
v -3.5524198 2.2853535 13.097345
v -3.5522519 18.596834 27.730769
v -3.5520366 4.8449603 12.659947
v -3.5520001 2.5370394 20.210608
v -3.5520001 3.8053593 -17.455983
v -3.5519526 20.383491 -26.455912
v -3.5518212 6.4965279 22.572994
v -3.5498359 30.164816 -16.764019
v -3.5494672 10.537149 27.489202
v -3.5493213 31.194368 -17.546095
v -3.5484672 6.9792001 8.2945378
v -3.5479673 8.813951 24.703031
v -3.547949 14.635338 -11.4258
v -3.5469746 2.3947121 16.842293
v -3.5469673 32.542759 11.125387
v -3.5460768 27.221526 11.244484
v -3.546022 15.634414 -7.3783008
v -3.545949 9.7389498 25.048601
v -3.5455293 5.3751959 20.680549
v -3.5451206 30.639493 -17.150276
v -3.5440111 7.7662073 26.657818
v -3.5439527 11.333 27.662514
v -3.5437666 2.7094139 22.322689
v -3.5418031 2.0397059 -2.605329
v -3.5412447 29.715192 -15.933084
v -3.5410549 2.3604971 10.400995
v -3.5406571 5.9217886 25.824325
v -3.5405768 12.862233 25.042966
v -3.5393761 18.068635 -12.374495
v -3.5386279 32.729668 -4.8561572
v -3.5384345 13.052154 5.2940405
v -3.5374089 4.5813995 18.675982
v -3.537336 15.652581 -26.851299
v -3.5370878 13.707866 24.724115
v -3.536898 34.10683 5.7640549
v -3.536106 31.897883 -7.4021656
v -3.5358834 3.0533682 24.446362
v -3.5357958 18.018287 -26.884125
v -3.5354673 14.739552 8.2470747
v -3.5348396 12.121974 27.801951
v -3.5346316 4.0962538 -14.367793
v -3.5345915 5.2313677 25.407266
v -3.5340622 16.623278 -26.964004
v -3.5340148 15.197955 -7.5654763
v -3.5339199 12.845797 -1.084294
v -3.5330769 34.089449 9.7076029
v -3.5329564 23.627759 10.572771
v -3.5316608 20.621341 9.8123465
v -3.5316572 30.093759 -22.059273
v -3.5313214 18.72825 9.7476171
v -3.5301973 34.004427 11.803421
v -3.5292849 19.97872 27.174208
v -3.5286791 10.978556 1.6637856
v -3.5270076 31.072232 -11.487789
v -3.5251499 12.379117 -0.69722238
v -3.525066 14.075306 27.989041
v -3.5247923 2.54723 20.513737
v -3.5239419 20.350837 26.566961
v -3.5234164 4.4990945 25.470912
v -3.52065 6.6543724 26.220059
v -3.5193981 34.088394 10.975268
v -3.5193288 7.8579196 24.008686
v -3.5182084 4.0934911 25.559396
v -3.5161755 8.3305448 24.358651
v -3.51565 8.5606141 26.973439
v -3.5153142 12.002672 -25.611425
v -3.5152047 12.902701 27.912585
v -3.5144018 2.5549088 5.7873102
v -3.5133143 15.813805 -7.7788176
v -3.5130734 17.497938 27.928417
v -3.5124566 34.096166 9.1627679
v -3.5106208 18.2242 27.836644
v -3.5100734 22.518471 -25.83916
v -3.5095296 29.491161 -14.106107
v -3.5089457 4.5298205 13.672895
v -3.5089019 4.2295273 16.97524
v -3.5074457 28.567465 10.992016
v -3.5062048 31.278858 10.945082
v -3.5061136 20.32685 26.790634
v -3.5049311 31.00691 -12.996409
v -3.5041647 18.56609 23.221383
v -3.5034676 34.126297 6.6878101
v -3.5010625 4.1834255 -11.214505
v -3.5009202 18.15677 22.853378
v -3.5009129 31.091926 -17.085221
v -3.5008618 18.915229 -26.753989
v -3.5004421 30.097562 -16.317252
v -3.4999056 20.366718 26.323678
v -3.4988509 30.563277 -16.697918
v -3.4988071 2.5098298 4.0495325
v -3.4977523 9.3569636 27.244663
v -3.495194 29.64614 -15.485309
v -3.4937633 2.3159135 15.053439
v -3.4935407 2.5575511 20.807234
v -3.492329 4.3933207 17.833602
v -3.4922998 13.166357 -0.49144122
v -3.4922013 2.1182281 -0.9608516
v -3.4911174 10.178838 25.052827
v -3.4910991 4.3698538 -19.276712
v -3.4901028 13.699968 6.9969718
v -3.4896831 6.0780455 21.827051
v -3.4887269 7.4189775 26.588446
v -3.4886721 2.1707915 -4.2421714
v -3.4880371 27.021581 -24.399079
v -3.4879312 10.150311 27.4708
v -3.4873984 15.990145 28.027591
v -3.4868145 2.8750713 23.632434
v -3.4864313 14.100554 24.401015
v -3.4861393 15.098654 -8.5535977
v -3.4851502 15.60756 28.035876
v -3.4850663 17.942247 -12.031077
v -3.4848181 4.9135122 25.366135
v -3.4846283 2.3912961 17.255311
v -3.4835554 15.571315 -13.986163
v -3.4831174 7.3002243 7.703977
v -3.4805444 10.938916 27.654967
v -3.4803291 32.564195 -5.506922
v -3.4796174 12.413766 25.042543
v -3.4785408 33.191618 11.423534
v -3.4782707 13.673022 27.999657
v -3.4778291 31.602675 -19.442262
v -3.4775262 16.365916 28.020788
v -3.4774204 17.09717 -27.013425
v -3.4774204 29.750575 -13.581724
v -3.477205 31.024488 -16.625127
v -3.4763474 15.997022 -8.1740388
v -3.4762817 3.764616 -9.2488603
v -3.47607 5.0820943 19.883866
v -3.4755554 15.225131 23.423808
v -3.4749058 15.369682 -7.9755185
v -3.4746941 16.202507 -14.107121
v -3.4743657 27.829932 -23.897249
v -3.4728401 14.861904 23.753422
v -3.4728255 15.170796 -26.773561
v -3.4717671 15.219214 28.045431
v -3.471665 11.722482 27.802783
v -3.4715409 29.530511 -14.573065
v -3.4705518 17.22307 -13.622857
v -3.4697307 32.300387 11.178219
v -3.4690226 14.485995 24.077901
v -3.4685737 19.373747 24.249075
v -3.4684861 6.9120168 22.938283
v -3.4683657 2.7224248 22.599972
v -3.4677051 5.1255825 12.12762
v -3.4671394 19.748763 24.88977
v -3.4669752 24.507837 -25.329771
v -3.4661103 30.609672 -13.488548
v -3.4660993 3.3522216 25.232643
v -3.4653073 11.866475 0.21478656
v -3.464957 29.579929 -15.033244
v -3.4642964 33.649832 11.916114
v -3.4637818 30.969578 -16.166373
v -3.4637344 23.250578 10.474823
v -3.4636687 25.754433 -24.930435
v -3.4635665 30.499859 -16.245953
v -3.4616723 16.99612 22.43275
v -3.4614132 9.7668982 3.7273928
v -3.4608475 19.264149 27.620836
v -3.4597089 14.769645 -11.812951
v -3.459676 17.366258 22.450812
v -3.4595702 5.6252522 25.726253
v -3.4594826 8.2016613 26.919779
v -3.457541 20.08141 25.495225
v -3.4572782 2.5678841 21.092947
v -3.4569461 5.4240924 -20.924222
v -3.4568986 34.088286 10.261883
v -3.4567746 27.556336 11.274586
v -3.4567527 10.150249 3.2004591
v -3.455468 12.500288 27.919297
v -3.4554388 28.885991 11.009417
v -3.455114 16.734269 28.015719
v -3.4548622 19.606597 27.490125
v -3.4545994 13.358994 6.4013453
v -3.4540045 20.296155 26.995651
v -3.4540009 28.988091 -23.033262
v -3.4539571 17.633167 -13.010719
v -3.4535556 6.336328 26.131041
v -3.4529644 15.572715 23.084807
v -3.4523622 30.02819 -15.869813
v -3.4515337 10.622442 25.053495
v -3.4506104 10.136517 -24.717977
v -3.4503732 17.840639 27.930074
v -3.4496651 30.995613 10.975118
v -3.4491104 18.911365 27.737827
v -3.4482491 14.826159 28.056073
v -3.447906 30.911444 -15.711145
v -3.4473987 20.992708 9.9004188
v -3.4468987 3.194305 -7.29215
v -3.4467272 17.805369 -11.692565
v -3.4456944 9.2431546 24.711513
v -3.4449243 9.3903194 4.2648336
v -3.443928 30.136381 -13.535855
v -3.4437674 12.767883 -0.6078691
v -3.4412674 11.964992 25.044652
v -3.4394316 25.795589 11.406874
v -3.4391543 8.9885143 27.206569
v -3.4376506 16.183718 -8.5628805
v -3.4347601 11.388857 1.1792203
v -3.4328879 14.973762 -9.5305897
v -3.4328624 31.037468 -13.430509
v -3.4327018 3.7385816 25.573692
v -3.4315558 2.2858544 12.026551
v -3.4315448 20.373351 26.060571
v -3.4315193 13.094419 -0.00738862
v -3.4313843 2.3896565 17.660786
v -3.4304755 16.705638 -13.873632
v -3.4289244 7.0830122 26.511005
v -3.4288989 11.068663 25.051601
v -3.4285887 30.847128 -15.260758
v -3.4280814 7.6279858 7.1125804
v -3.4279281 19.938568 27.34452
v -3.4279208 31.045271 -10.332167
v -3.4277566 10.540524 2.6847809
v -3.4274463 30.432957 -15.795336
v -3.4272529 6.7155854 -22.431407
v -3.4270595 26.151574 11.465727
v -3.4268916 9.7726475 27.446866
v -3.4259427 13.270673 28.009679
v -3.4249208 11.516402 25.048167
v -3.4249026 2.2722022 13.584706
v -3.4236726 30.444117 -21.658727
v -3.4219975 31.357725 -15.627606
v -3.4217603 14.816966 -10.491794
v -3.4214391 17.654961 -11.358564
v -3.4213113 5.7066503 21.058075
v -3.4213077 31.303391 -15.175355
v -3.4210632 19.843123 -26.63294
v -3.4202566 18.548111 27.841805
v -3.419742 17.0946 28.012661
v -3.4187968 4.2436212 -13.251236
v -3.4186873 14.032868 7.57077
v -3.4186034 12.308895 -0.21276285
v -3.4181399 18.951719 23.566577
v -3.4177384 10.552609 27.64285
v -3.4177347 9.0211135 4.8132634
v -3.4177055 3.8000519 -16.133289
v -3.4173698 4.2746146 16.520755
v -3.4170012 19.092443 9.8290581
v -3.4167384 31.406575 -16.087502
v -3.4156691 14.429569 28.067306
v -3.4156143 2.6459819 -5.7949196
v -3.4152859 2.578352 21.372296
v -3.4152676 31.22705 -9.1518355
v -3.414388 31.240171 -14.732095
v -3.4143771 29.200326 11.022373
v -3.4137457 13.675177 -26.361584
v -3.4126581 13.25949 24.711808
v -3.4123808 30.647283 -13.930326
v -3.4098662 30.778111 -14.815214
v -3.4094866 33.526499 0.45558385
v -3.4092859 2.5102723 7.5096318
v -3.4082859 11.328857 27.800097
v -3.4079648 12.797871 3.0766171
v -3.4074064 25.433403 11.336235
v -3.4073334 4.831475 19.068362
v -3.4068881 12.762819 3.6057149
v -3.4068443 31.086918 -11.982102
v -3.4067385 30.707465 10.998957
v -3.4065852 15.543733 -8.3813747
v -3.4058042 22.87267 10.3759
v -3.405264 2.4428559 8.6639581
v -3.4052129 4.4881931 14.156274
v -3.4050743 29.951271 -15.421634
v -3.4050633 31.451633 -16.552963
v -3.4045889 17.492691 -11.027094
v -3.4045597 34.079814 5.3082959
v -3.4040998 7.3476359 23.300849
v -3.4037276 31.094267 -13.864026
v -3.4019319 2.5155268 4.612568
v -3.4010889 15.430281 8.8840403
v -3.4009064 16.373345 -8.9440325
v -3.4006692 7.8529169 26.85836
v -3.4005195 15.435012 -13.640268
v -3.4004356 29.770931 -14.049538
v -3.4000378 31.163042 -14.296834
v -3.3999429 5.4137996 11.591
v -3.3998918 2.3061581 15.501665
v -3.3998334 23.353852 -25.646061
v -3.3992093 30.707796 -14.372707
v -3.3981984 14.903558 -12.191261
v -3.397786 31.225665 -20.392168
v -3.3972349 32.367497 -6.1415354
v -3.3940634 10.863623 -25.102871
v -3.39387 12.101539 27.923702
v -3.3934977 7.9635086 6.5248333
v -3.3934393 8.6600426 5.3732662
v -3.3932605 32.048321 11.226634
v -3.3925926 2.0103193 -3.1508811
v -3.392016 12.835059 2.5475649
v -3.3916255 17.554444 -27.065585
v -3.3915561 17.320222 -10.69617
v -3.3914831 31.498944 -17.021462
v -3.3904795 18.452319 -26.938113
v -3.3894904 6.4641121 22.19846
v -3.3892204 16.61206 22.403444
v -3.3891437 30.357926 -15.346448
v -3.3890561 31.637476 -7.9667759
v -3.3868992 21.365903 9.9909035
v -3.3866547 2.052173 -1.5042212
v -3.3862241 13.029604 0.48573324
v -3.3855744 3.0983806 24.7556
v -3.3853189 2.3904822 18.056761
v -3.3851073 31.561648 -17.49102
v -3.3847314 29.510333 11.030019
v -3.3846146 14.694983 -26.706863
v -3.3840416 2.7365943 22.878721
v -3.3837642 15.902973 22.732773
v -3.3821511 4.2503073 -11.697515
v -3.3821474 8.307384 5.9441264
v -3.3821182 34.075503 11.636328
v -3.3816438 15.264423 -8.9642367
v -3.3808153 8.7522768 24.366497
v -3.3798299 26.501714 11.514519
v -3.3793482 8.6304858 27.161722
v -3.3784248 30.414683 11.016432
v -3.3783555 17.139036 -10.362975
v -3.3782132 6.0314337 26.036228
v -3.3773446 3.8872838 -9.7235425
v -3.3765015 2.3844239 9.8024634
v -3.3764723 17.721777 22.456159
v -3.376403 10.938124 2.1816135
v -3.3761402 2.5350905 6.3449589
v -3.3751767 20.260148 27.182941
v -3.375111 14.030619 28.078627
v -3.3750234 12.728564 4.1317179
v -3.3747643 2.3275092 10.925367
v -3.3742461 27.887346 11.301867
v -3.3742205 31.640779 -17.963225
v -3.3737935 18.174246 27.933077
v -3.3727971 12.875722 2.0216969
v -3.3722278 30.160222 -13.991902
v -3.3709942 17.446506 28.011438
v -3.3703848 2.8975255 23.93245
v -3.3698118 16.565356 -9.31619
v -3.3695855 12.869686 28.018584
v -3.3686986 12.633909 -25.956884
v -3.3681476 5.3423212 25.623385
v -3.3680089 29.816053 11.031847
v -3.3672023 29.814639 -14.513102
v -3.367049 29.871423 -14.97094
v -3.366633 2.5888939 21.646881
v -3.3660308 9.4052267 27.417166
v -3.3657096 30.117523 11.027358
v -3.3653301 22.494701 10.2772
v -3.3650198 32.95981 11.448191
v -3.3640892 7.8012289 23.660269
v -3.3637169 6.7589245 26.426349
v -3.3634505 12.972049 0.98903386
v -3.360987 16.950608 -10.024688
v -3.3600345 12.921004 1.501391
v -3.3598411 12.696832 -0.1237873
v -3.358644 34.121715 7.1545727
v -3.3581987 3.8718934 -18.037507
v -3.357633 11.810447 0.71632624
v -3.3566185 30.279312 -14.89798
v -3.3565126 9.6786916 24.715695
v -3.3564068 15.036411 -12.563154
v -3.3558703 10.175481 27.625832
v -3.3548958 4.6183116 18.235774
v -3.3544688 29.387688 -22.69612
v -3.354217 8.2703473 24.015756
v -3.3539944 17.50886 -12.668647
v -3.3535491 4.3180239 16.059157
v -3.3535236 4.8048456 13.139896
v -3.3534907 15.301241 -13.287716
v -3.3534688 16.758271 -9.6771469
v -3.3534688 21.740864 10.084085
v -3.3471587 30.211097 -14.446801
v -3.3468777 4.4361945 17.385441
v -3.3466295 2.3937587 18.44052
v -3.3464872 22.117244 10.179628
v -3.3463777 5.3831447 20.266867
v -3.3456441 10.942626 27.793382
v -3.3444288 25.06632 11.256579
v -3.3436113 26.62439 -24.554374
v -3.3434945 5.7106247 11.046351
v -3.3403558 4.0071158 -14.894269
v -3.3401697 4.4459535 14.637814
v -3.3397135 15.16878 -12.928637
v -3.3388814 7.5144694 26.788543
v -3.337261 2.3279408 1.7659727
v -3.3370055 3.3496431 -7.7723706
v -3.3369288 15.937804 28.098999
v -3.3356223 13.010844 5.7876423
v -3.3336223 15.555688 28.107996
v -3.3334836 28.252954 -23.590581
v -3.3331734 17.094003 -13.283428
v -3.3329581 16.063973 -13.771428
v -3.3329508 20.624999 26.570428
v -3.3328121 19.217284 27.745455
v -3.3327208 2.2756483 1.2133295
v -3.3325785 19.561415 27.629478
v -3.3319216 15.719666 -8.7819864
v -3.3317464 11.707954 27.925154
v -3.3313121 25.36517 -25.045759
v -3.3296223 20.601555 26.796846
v -3.3281333 13.630694 28.089744
v -3.3280128 16.313325 28.091321
v -3.3256406 34.095286 10.839904
v -3.3255092 34.104257 8.6249949
v -3.3223961 12.245509 0.27997398
v -3.3192647 15.168082 28.118204
v -3.3191735 31.78746 11.269911
v -3.3188304 2.3721046 2.322324
v -3.3180239 13.652405 24.378957
v -3.317491 8.2825881 27.109533
v -3.3172538 2.2963863 15.941026
v -3.3170531 2.2745771 -4.7617401
v -3.316783 4.3609597 15.590274
v -3.3164692 18.863102 27.847731
v -3.3163998 20.369589 25.777427
v -3.3161626 2.3992668 18.809379
v -3.314856 11.344175 1.6938456
v -3.3148268 19.895655 27.499063
v -3.3142429 12.809885 24.704567
v -3.3117101 4.4034128 15.116354
v -3.3109108 2.5999476 21.917747
v -3.3107028 12.471487 28.025876
v -3.3100933 31.695892 -18.441424
v -3.3099327 6.0610123 21.43566
v -3.309305 19.340445 -26.809917
v -3.3085349 4.6111374 -19.823878
v -3.3084619 17.789584 28.011887
v -3.3072794 26.846364 11.554967
v -3.3064765 16.681648 28.085255
v -3.3063962 2.2606685 14.063545
v -3.305805 6.871742 22.568906
v -3.3047174 2.2183157 0.66464783
v -3.3046079 8.2325976 -23.667043
v -3.3042941 9.0485102 27.38133
v -3.3032795 20.059304 25.184596
v -3.3032174 31.115148 -12.457564
v -3.3020094 30.760675 -21.232936
v -3.3018014 28.214562 11.326798
v -3.3000532 16.158712 -27.140981
v -3.2990897 12.693804 4.6513378
v -3.2980788 24.157061 -25.42046
v -3.2960168 32.114519 -6.745014
v -3.2957978 27.472578 -24.114521
v -3.2957868 19.457524 9.9093895
v -3.2950314 14.776088 28.129536
v -3.2943635 9.8086294 27.603785
v -3.2940788 5.7399611 25.936185
v -3.293962 33.401505 11.882592
v -3.2928343 22.199823 -25.985052
v -3.2927358 19.708726 24.556853
v -3.2925204 6.0132627 10.493965
v -3.2922759 2.4075469 19.161919
v -3.2922066 6.4473285 26.33531
v -3.2919328 2.2623975 12.531131
v -3.2912102 2.7524172 23.160084
v -3.2907942 2.5131336 5.1741182
v -3.2892504 12.632786 0.36908273
v -3.2891409 14.959249 -10.891708
v -3.2874438 20.639802 26.322806
v -3.2866519 20.57108 27.00337
v -3.2843928 15.127334 -9.9409239
v -3.2839001 10.565282 27.782425
v -3.283265 18.498687 27.937015
v -3.2832212 10.119291 24.716374
v -3.2824913 9.4140939 -24.335021
v -3.2821811 16.570724 -13.538084
v -3.2805351 16.627808 -27.195029
v -3.280287 5.0568112 25.540572
v -3.2802213 15.687152 -27.07952
v -3.2796629 31.035486 -10.861367
v -3.2788381 2.4077503 2.881365
v -3.2773052 32.731743 11.492176
v -3.2766009 20.220164 27.353323
v -3.2762833 13.231185 28.100375
v -3.2751264 17.995568 -27.118163
v -3.2750899 4.0044799 -10.197243
v -3.2738053 7.1864082 26.70969
v -3.2734622 19.315658 23.8948
v -3.2724476 2.41693 19.498019
v -3.2719148 17.042172 28.081116
v -3.2699622 11.321168 27.923224
v -3.2693381 11.545799 -25.492205
v -3.2689914 2.8193291 -6.2849411
v -3.2686265 15.430025 -9.3699158
v -3.2685608 14.227807 -26.642546
v -3.2684878 4.6785164 25.599491
v -3.2680352 3.4534607 25.500375
v -3.2679075 5.1041744 19.455435
v -3.2666995 4.2694449 25.709632
v -3.2639367 24.695644 11.170668
v -3.2631083 1.9866726 -2.0467131
v -3.2622178 17.378909 -12.331627
v -3.2620864 14.380893 28.14143
v -3.2611922 11.760371 1.2254754
v -3.2611484 14.039512 24.046212
v -3.259612 5.8052279 -21.403542
v -3.2562507 9.1814906 24.370121
v -3.2546448 4.2872276 -12.183925
v -3.2542799 15.896855 -9.1762678
v -3.2537653 2.4274427 19.818739
v -3.2535901 2.1547369 0.12055193
v -3.2534222 4.1907047 -13.753235
v -3.2527434 7.9445297 27.049395
v -3.2524149 18.48155 22.831736
v -3.2523675 29.777181 -22.343381
v -3.2508419 31.518044 11.306539
v -3.2506011 12.077675 28.030909
v -3.2490901 16.214772 22.364346
v -3.2476777 2.6115488 22.18611
v -3.2463566 31.090608 -9.6951249
v -3.2438822 2.9258136 24.237637
v -3.2437763 12.359747 24.702002
v -3.2436924 2.4655601 8.0578427
v -3.2433895 2.2886692 16.371756
v -3.2430938 12.189046 0.78200818
v -3.2421778 13.216826 -26.279709
v -3.2406194 8.7029596 27.339002
v -3.2395829 7.3002727 22.936717
v -3.2393092 28.53774 11.348962
v -3.2391121 12.575885 0.87186511
v -3.2384442 21.351929 -26.294818
v -3.237426 6.320569 9.9322543
v -3.2363676 33.841766 12.380873
v -3.236072 14.358265 8.1223239
v -3.2342362 14.418616 23.712988
v -3.2341632 2.4376625 20.126375
v -3.2339187 31.39335 -8.5174758
v -3.2338859 3.4970726 -8.2483137
v -3.2326742 9.453151 27.576566
v -3.2322728 18.123766 28.013584
v -3.2306633 20.788529 -26.467726
v -3.2301998 2.0267817 -3.6890391
v -3.2287874 17.088861 -27.248674
v -3.2286523 10.563682 24.714323
v -3.2286414 31.434085 -19.889824
v -3.2281706 2.507828 6.8996551
v -3.2265027 2.4044492 9.2037201
v -3.2263203 15.928328 -13.430884
v -3.224032 5.7059377 20.649557
v -3.2240174 17.394486 28.078704
v -3.2237181 10.505196 3.2039263
v -3.2231962 10.198317 27.76702
v -3.2229845 27.186307 11.589606
v -3.2228568 15.218198 -27.012704
v -3.2224517 14.787481 23.377389
v -3.2222035 3.1579705 25.060802
v -3.2219809 31.160055 -12.91512
v -3.221605 13.98368 28.153342
v -3.2210466 12.833576 28.109941
v -3.2207546 4.478924 16.93077
v -3.2201232 18.873254 -26.99537
v -3.2187838 2.4340868 3.4421104
v -3.2183568 7.1551056 -22.844024
v -3.218178 3.7315342 -16.712345
v -3.2178532 10.9006 2.7015253
v -3.2164554 2.2934365 11.444778
v -3.2153203 16.96452 -12.945437
v -3.2145357 28.665655 -23.277805
v -3.2136744 6.148497 26.238486
v -3.213543 18.062973 22.448761
v -3.2132255 20.535191 27.191317
v -3.2117802 2.4483613 20.42277
v -3.2116196 6.4381771 21.81254
v -3.2114043 5.0866946 12.602623
v -3.2093678 10.942818 27.917461
v -3.2068788 33.999499 12.290388
v -3.206262 12.525331 1.3833463
v -3.2053314 4.8644793 18.628471
v -3.2052219 10.11647 3.7177359
v -3.2047766 19.515047 27.753225
v -3.204773 26.233856 -24.701531
v -3.2044336 6.8696129 26.623059
v -3.2026599 15.142983 23.035424
v -3.2009299 11.909521 24.702969
v -3.2008351 5.4617321 25.83142
v -3.2007913 23.02478 -25.735697
v -3.2002657 19.169622 27.854257
v -3.2002329 2.2466193 14.533786
v -3.2001124 32.498989 11.541683
v -3.200065 3.896948 25.764296
v -3.1996234 2.3491331 10.332839
v -3.1996124 33.112502 -2.3972103
v -3.198565 4.7641799 13.620724
v -3.1967877 8.6914689 24.01834
v -3.196222 11.303593 2.212845
v -3.1952293 11.010819 24.710619
v -3.194857 15.055124 8.769793
v -3.1948424 7.7480341 23.301112
v -3.1932439 19.850873 27.637806
v -3.1928935 20.645157 26.054341
v -3.1919665 31.242065 11.336801
v -3.1917548 33.183582 -1.8255379
v -3.1913278 31.591723 -15.564633
v -3.190587 11.689847 28.033029
v -3.1903972 18.876358 23.189525
v -3.1894957 2.7705384 23.444808
v -3.1890359 15.101186 -11.279825
v -3.1888607 34.103948 11.465307
v -3.1880213 17.214421 9.7732483
v -3.1877111 24.988068 -25.150308
v -3.1875322 12.480326 1.9023129
v -3.1866126 28.856641 11.367918
v -3.1856162 7.6157925 26.979848
v -3.1854118 2.458978 20.709892
v -3.1853644 11.459655 24.706341
v -3.1847768 31.527559 -15.113345
v -3.1827184 31.641491 -16.025132
v -3.1817221 15.884296 28.155017
v -3.1810724 4.6575293 17.788117
v -3.1805396 2.0872238 -0.41967904
v -3.180463 17.240834 -11.998668
v -3.1798571 18.814383 27.941687
v -3.1784922 12.13876 1.2922868
v -3.1784265 8.212564 23.661941
v -3.1784082 2.2840004 16.793592
v -3.1775761 15.502473 28.164824
v -3.1774739 16.848518 9.6809826
v -3.177036 16.074673 -9.5631241
v -3.1767367 13.202487 24.362935
v -3.1759703 2.6250314 22.453374
v -3.17539 31.673171 -18.917489
v -3.1752221 13.585888 28.165072
v -3.1751564 12.439851 2.4267118
v -3.1748864 19.823813 9.9894984
v -3.1747915 11.715573 1.7413872
v -3.1744667 6.6324438 9.3605692
v -3.1740616 8.3676887 27.289448
v -3.1737769 16.259757 28.146393
v -3.1737732 31.218963 -13.361414
v -3.1735506 24.322091 11.079978
v -3.1725068 31.855078 -7.3266607
v -3.171328 31.454282 -14.670917
v -3.1706273 34.087978 10.176008
v -3.1697441 33.035421 -2.9820704
v -3.1693974 9.1095259 27.543814
v -3.1682295 4.1136205 -10.670922
v -3.1674047 3.9991077 -18.612742
v -3.1671857 17.579344 9.8620432
v -3.1668901 2.5034859 5.7335223
v -3.1667113 20.258044 -26.681781
v -3.1658061 12.657238 5.1612788
v -3.1652368 20.177538 27.507574
v -3.1639156 12.439355 28.117875
v -3.1627514 9.8429701 27.747141
v -3.162631 32.947631 -3.5859012
v -3.1626237 15.115428 28.175784
v -3.1625726 20.35595 25.476408
v -3.1625288 9.7341013 4.2418046
v -3.1624631 17.738179 28.077828
v -3.1613682 12.402889 2.9544977
v -3.1611638 32.827552 -4.2038797
v -3.1605033 31.682067 -16.492396
v -3.1604084 16.437161 -13.200853
v -3.1591529 2.2421522 13.029105
v -3.1565471 12.177516 -25.860514
v -3.1548135 31.36856 -14.235028
v -3.1544303 2.4694077 20.989423
v -3.1539303 31.289404 -13.800015
v -3.1533282 16.628255 28.139255
v -3.1532588 15.482891 22.683438
v -3.1519413 34.046515 4.8577631
v -3.1506384 15.793802 -13.085973
v -3.1499888 10.574528 27.907767
v -3.1498902 15.594813 -9.7697629
v -3.1498026 17.536679 -27.306647
v -3.1485764 31.046546 -11.376812
v -3.1484048 2.4144665 -5.2678564
v -3.1483172 20.870757 26.802879
v -3.1477443 34.088266 9.6322385
v -3.1472917 33.603901 0.98569629
v -3.1464742 9.6169622 24.370074
v -3.1456275 32.690281 -4.838088
v -3.1443684 30.960525 11.361144
v -3.1440691 15.279617 -10.343078
v -3.1439706 29.171076 11.382932
v -3.1425509 18.448986 28.016124
v -3.1419122 30.147806 -21.973344
v -3.1408501 31.006532 -20.780551
v -3.1407151 2.4513978 4.0035402
v -3.140518 27.522331 11.620963
v -3.1381859 20.893872 26.573954
v -3.1381567 14.724298 28.187875
v -3.1362334 18.42212 -27.180289
v -3.1362005 5.3974384 19.84268
v -3.1359195 33.154184 11.863782
v -3.1357918 2.9938249 -6.7693733
v -3.1355473 34.112622 7.6244265
v -3.1349816 12.36831 3.4830773
v -3.134967 3.9111486 -15.43136
v -3.1343721 3.6397439 -8.7205872
v -3.1337955 14.755988 -26.946901
v -3.1327772 16.481321 9.585144
v -3.1327042 27.910138 -23.819109
v -3.1317845 15.243317 -11.65481
v -3.1314378 11.30974 28.031891
v -3.1301349 27.098147 -24.308589
v -3.1297553 6.5649662 26.529917
v -3.1286897 6.8374822 22.18834
v -3.1278758 13.769487 -26.581791
v -3.1273977 5.8627019 26.136486
v -3.1263831 12.093905 1.8097625
v -3.1260839 32.257648 11.589354
v -3.1258612 33.617757 12.37553
v -3.1245912 13.188955 28.176415
v -3.1242846 17.263284 22.02867
v -3.1235802 1.9356064 -2.5875536
v -3.1231423 20.027829 24.859417
v -3.1218467 2.2819402 17.206972
v -3.1210839 31.710758 -16.964092
v -3.1199744 16.989185 28.13393
v -3.1195109 4.5205469 16.470865
v -3.1177555 17.943602 9.9474805
v -3.117708 20.495341 27.361721
v -3.1174343 2.4814076 21.263019
v -3.1172591 16.892269 22.008495
v -3.1166314 7.295858 26.899418
v -3.1159343 4.2922358 -12.673143
v -3.1154635 23.822227 -25.511741
v -3.1153723 4.9328993 -20.335762
v -3.1152883 6.0510672 21.032714
v -3.114073 20.84038 27.0108
v -3.1116314 29.480855 11.393261
v -3.110573 17.09216 -11.668784
v -3.1105584 16.831863 -12.609632
v -3.11 30.673975 11.379472
v -3.1084198 16.252033 -9.9405499
v -3.1070001 29.066488 -22.946648
v -3.106522 6.9489467 8.7806871
v -3.1061826 2.9620104 24.547733
v -3.1061716 12.050212 28.123554
v -3.1061716 15.659041 -12.736195
v -3.1057556 2.2307281 14.994698
v -3.1055731 32.528199 -5.4741577
v -3.1054052 14.330279 28.200521
v -3.1042227 15.384274 -12.02058
v -3.1038468 13.310002 6.8643123
v -3.1036826 8.0418109 27.231926
v -3.1031461 8.7782348 27.505172
v -3.1029672 9.3582693 4.7761287
v -3.1019344 5.1919898 25.730161
v -3.1017665 9.5004786 27.722765
v -3.0989162 19.659934 24.211254
v -3.097398 34.097067 10.733273
v -3.097387 19.756362 -26.877393
v -3.0949089 2.6397156 22.722295
v -3.0931936 15.52269 -12.381053
v -3.0918542 10.217922 27.894023
v -3.0917849 11.675024 2.2620818
v -3.0909637 29.786022 11.398439
v -3.0894637 30.382605 11.391772
v -3.0884163 5.3765617 12.06108
v -3.0875075 18.073183 28.078029
v -3.0873287 2.0156587 -0.95655054
v -3.0872301 4.7235169 14.101527
v -3.0855258 33.255503 -1.2617013
v -3.0848105 12.334982 4.0098649
v -3.083347 30.086613 11.39802
v -3.0832813 31.024769 -10.235022
v -3.0808944 23.946376 10.985976
v -3.079347 12.053437 2.3323604
v -3.0790368 2.7917928 23.735251
v -3.0753835 13.590347 24.020332
v -3.0739894 2.2824758 17.610969
v -3.073931 10.939092 28.027124
v -3.0734529 17.342131 28.130171
v -3.073212 20.907951 26.322423
v -3.0731317 11.266104 2.7343553
v -3.0730405 19.468115 27.860888
v -3.0728908 2.4933691 21.532349
v -3.0722631 2.4250686 8.6025791
v -3.0722449 2.4719268 7.4511688
v -3.0720149 6.206752 -21.865159
v -3.0713507 31.208972 -9.0668563
v -3.0711792 12.794426 28.186707
v -3.0703215 4.116312 -14.259758
v -3.068234 25.845365 -24.82639
v -3.0679274 2.2588054 11.958811
v -3.0669748 12.967086 6.2693975
v -3.0668873 31.730333 -17.437416
v -3.0664456 19.805114 27.760703
v -3.0655953 13.934568 28.213145
v -3.0651318 12.751542 24.35276
v -3.0646427 19.121756 27.946869
v -3.0632924 27.854412 11.649536
v -3.0630588 16.176044 -27.383313
v -3.0625442 16.302899 -12.862083
v -3.0617121 7.2580126 22.561764
v -3.0614895 20.191629 10.070271
v -3.0610369 2.0900139 -4.2159162
v -3.0600807 34.086949 12.129565
v -3.0589421 19.249451 23.528285
v -3.0584457 16.934767 -11.338318
v -3.058026 3.5860381 25.735749
v -3.0566757 16.427848 -10.306529
v -3.0566209 5.1310117 19.018395
v -3.0551355 4.2071042 -11.146598
v -3.0549932 10.057516 24.367213
v -3.0546465 15.805873 22.318069
v -3.054526 13.645941 7.4407346
v -3.0537633 32.007152 11.632576
v -3.0518436 16.112535 9.4856996
v -3.0512304 9.120013 24.017153
v -3.050037 17.620134 22.035984
v -3.0490918 11.667836 28.126357
v -3.0490699 20.640262 25.765413
v -3.0489239 12.769965 -26.193586
v -3.0488947 6.2727423 26.430955
v -3.0481757 16.629675 -27.441106
v -3.0477268 10.865227 3.2219772
v -3.0475662 2.3683072 9.7394311
v -3.0466757 2.4601906 4.5646304
v -3.0464057 3.2353375 25.356734
v -3.0459422 4.5610073 16.006011
v -3.045913 20.804512 27.199292
v -3.0449896 20.133211 27.645686
v -3.0443984 6.9863633 26.810291
v -3.0442232 18.307592 10.029958
v -3.044194 21.91305 -26.15327
v -3.0441575 4.8640851 25.722785
v -3.0421137 15.720411 -27.322169
v -3.041059 7.2707789 8.1953306
v -3.0408838 8.9899336 5.3217958
v -3.040413 18.765643 28.019223
v -3.0391211 15.75856 -10.160928
v -3.0391065 2.2222053 13.520028
v -3.0383546 9.1714547 27.693791
v -3.0371101 17.969923 -27.363221
v -3.0368984 16.507952 21.977214
v -3.0352014 3.7755146 -9.1913972
v -3.0349897 2.2851802 18.003695
v -3.0348182 31.594651 -7.8889864
v -3.0340262 9.8744929 27.876344
v -3.0339715 31.075641 -11.876352
v -3.0329532 32.318264 -6.0927785
v -3.0328145 5.5897721 26.029787
v -3.0322124 8.4577532 27.460056
v -3.031851 19.284975 -27.0638
v -3.0317343 2.4866019 6.2904593
v -3.0314532 7.7237022 27.163401
v -3.0309934 2.3115029 10.85925
v -3.0308693 15.431181 -10.733396
v -3.0299824 16.770538 -11.003612
v -3.0299496 12.016311 2.8580021
v -3.0299277 8.7243721 -23.947505
v -3.0283401 16.601042 -10.660927
v -3.0269314 24.629025 -25.251232
v -3.0257672 3.7152113 -17.30039
v -3.0235372 15.829856 28.195802
v -3.0226723 4.6979441 17.333942
v -3.0223767 16.694041 -12.274833
v -3.0219095 30.474975 -21.569461
v -3.0211979 2.2144298 15.445538
v -3.0211139 14.300226 -26.888917
v -3.0208621 2.5064904 21.798672
v -3.0204132 13.538638 28.225586
v -3.0193657 6.4190505 21.415219
v -3.0190409 4.6825072 14.582019
v -3.0187271 15.448136 28.206502
v -3.0180555 10.579709 28.018679
v -3.0173001 32.918931 11.877454
v -3.0170482 4.4813164 25.807409
v -3.0165446 16.205461 28.186152
v -3.016457 12.403845 28.195294
v -3.0145884 5.7118418 20.230199
v -3.0141359 3.168349 -7.2480482
v -3.0138183 7.6989209 22.931538
v -3.0134972 17.686675 28.127744
v -3.0123293 10.489706 -24.976473
v -3.0107673 13.971724 23.677762
v -3.0101943 4.9000825 18.181752
v -3.0084534 20.452986 27.515632
v -3.0055155 11.637695 2.7855684
v -3.0053914 2.65521 22.994133
v -3.0048403 2.2901062 18.382754
v -3.0034535 15.06145 28.21828
v -3.0029863 26.108403 11.794462
v -3.0026907 10.471179 3.7219293
v -3.0025666 4.6006 15.536384
v -3.0010703 8.6324502 23.659518
v -3.000709 17.077158 -27.498317
v -2.9994791 7.6130931 -23.212207
v -2.9993915 18.399431 28.078832
v -2.9993805 5.0468678 13.079564
v -2.9986871 29.458247 -22.605068
v -2.9973185 16.574343 28.177838
v -2.997136 12.301562 4.531492
v -2.9962017 28.330102 -23.506867
v -2.9961214 15.264206 -27.267506
v -2.99472 28.18253 11.675809
v -2.9936543 25.750084 11.732564
v -2.9934098 11.294058 28.125992
v -2.9921214 23.569128 10.889816
v -2.9919864 22.714624 -25.853234
v -2.99172 4.6414218 15.060822
v -2.9913258 16.16633 -12.52077
v -2.9911652 31.736648 -17.910779
v -2.9909499 8.1578117 23.297564
v -2.9892894 8.6295633 5.878908
v -2.9889536 7.5988848 7.608569
v -2.9879901 5.6747213 11.514417
v -2.9878696 2.5818447 -5.7616243
v -2.9857857 12.300308 24.348216
v -2.9853186 10.501976 24.362388
v -2.9848952 31.747982 11.670364
v -2.9831069 31.557405 -19.374489
v -2.9830339 2.2962677 18.746576
v -2.9822018 11.128491 -25.376874
v -2.9796799 34.090485 9.0958159
v -2.9790668 14.670949 28.231137
v -2.978158 20.33295 25.159659
v -2.9779391 34.113461 11.321838
v -2.9772274 31.219675 -20.297824
v -2.9765267 26.709516 -24.467846
v -2.9758552 1.9433043 -1.4913235
v -2.9755814 9.5457347 27.854841
v -2.9743588 26.460608 11.845899
v -2.9740997 4.209824 -19.16875
v -2.9723844 18.390141 22.42859
v -2.9715669 12.618516 5.6605047
v -2.9715523 13.143965 28.237684
v -2.9712384 14.344411 23.333958
v -2.970618 8.8565106 27.660116
v -2.9697895 11.981606 3.3846401
v -2.9691727 1.9173538 -3.1256459
v -2.9686654 18.833829 -27.244772
v -2.9675304 6.6889442 26.714642
v -2.9665341 2.3062229 19.093322
v -2.9654282 21.135213 26.808897
v -2.9654173 16.935892 28.171156
v -2.9637677 10.233398 28.006482
v -2.9636071 4.2654431 -13.163982
v -2.9628224 2.2550627 1.7393233
v -2.962056 2.5165615 22.06333
v -2.9616947 12.018979 28.201615
v -2.961494 20.561118 10.152431
v -2.9609611 5.9932191 26.326861
v -2.9602385 7.9342853 7.0245446
v -2.9601545 8.2776757 6.4470238
v -2.9593516 7.4117389 27.08084
v -2.9588735 2.8173108 24.033252
v -2.9565597 3.0080958 24.860526
v -2.9555524 20.912557 26.04929
v -2.9550341 15.582212 -11.110632
v -2.9548845 8.1465573 27.407896
v -2.9545269 4.1039609 25.88824
v -2.954275 16.54906 -11.939858
v -2.9535159 20.764722 27.3696
v -2.9534904 27.536927 -24.006749
v -2.9532276 13.328135 -26.507533
v -2.9527021 2.3141389 19.423162
v -2.9525123 33.365075 12.330089
v -2.951859 2.1987584 1.1929446
v -2.9510853 18.671709 10.10987
v -2.950005 15.921043 -10.540552
v -2.9495013 16.025843 -12.175906
v -2.9493919 2.3030997 2.2906162
v -2.9470999 14.677538 8.6525969
v -2.9468627 14.277847 28.24456
v -2.9458043 2.1994683 15.886344
v -2.9439941 21.158378 26.577968
v -2.9412168 33.677992 1.5020935
v -2.9407423 10.949354 24.356778
v -2.9404503 14.706143 22.986684
v -2.9404211 18.022754 28.12609
v -2.9403992 18.794065 22.800112
v -2.9398445 10.930708 28.122189
v -2.9392934 11.230891 3.2566631
v -2.9390489 21.104752 27.017994
v -2.9389613 19.421242 27.951993
v -2.9388737 11.849207 24.348191
v -2.9383409 2.4608192 5.1246697
v -2.9380927 6.8094437 21.796657
v -2.9376219 2.3249536 19.738415
v -2.9369321 25.385317 11.65847
v -2.936173 19.75903 27.867133
v -2.9358372 32.068529 -6.6886276
v -2.9350526 28.506427 11.699492
v -2.9349139 9.830186 -24.594507
v -2.9348701 31.115582 -12.360229
v -2.9344723 3.9042709 -9.6611817
v -2.9342971 4.2766082 -11.625109
v -2.9329066 31.004618 -10.765187
v -2.9327789 2.1962822 14.002203
v -2.9325891 15.741867 9.3826238
v -2.9317935 10.083156 4.2320748
v -2.9302606 15.881382 -11.826992
v -2.9295307 2.2270356 12.466661
v -2.9293847 5.3295357 25.918871
v -2.9292461 32.689617 11.913775
v -2.9278665 17.514709 -27.560954
v -2.9269504 19.074142 28.02261
v -2.9268008 15.732891 -11.473532
v -2.9264796 3.8197816 -15.981878
v -2.9262315 25.46755 -24.944519
v -2.9245599 11.398659 24.351541
v -2.9243154 19.987667 24.52143
v -2.9232899 31.48045 11.701265
v -2.9220782 23.505085 -25.617264
v -2.9217461 9.5547086 24.012905
v -2.9213775 2.3344517 20.040547
v -2.9206184 17.289692 28.165806
v -2.9204797 12.75215 28.248725
v -2.9203811 5.3116439 -20.817335
v -2.9197717 20.088123 27.767623
v -2.9197133 5.4171508 19.409136
v -2.9193775 13.139565 24.001033
v -2.9172097 26.807032 11.888625
v -2.9166695 2.1352288 0.65181764
v -2.9144907 11.746176 -25.760516
v -2.9142973 9.2327062 27.82979
v -2.9133849 23.190976 10.792671
v -2.9133739 2.3424689 2.8455588
v -2.9129944 31.055698 -9.6083026
v -2.9115966 14.814019 -27.208057
v -2.9101769 9.9020214 27.990796
v -2.9094944 2.4309782 7.9993687
v -2.9089396 11.602742 3.3100239
v -2.9081623 11.641596 28.205094
v -2.908144 13.883359 28.257987
v -2.908082 13.974957 7.9971935
v -2.9076623 16.397938 -11.602263
v -2.9076039 6.048106 20.618564
v -2.9068083 2.6733987 23.269773
v -2.9018959 5.9783871 10.962333
v -2.9018485 3.3365922 -7.72236
v -2.9016696 2.3453147 20.331625
v -2.9004835 18.388737 -27.428313
v -2.8992536 18.717317 28.079883
v -2.8973959 2.381558 9.1430747
v -2.8969543 17.963305 22.030659
v -2.8963339 15.054233 22.632176
v -2.8949544 8.5535722 27.621898
v -2.8943485 16.082132 -10.907239
v -2.8939361 2.5290787 22.326558
v -2.8911442 16.111195 21.936554
v -2.890458 11.948399 3.9102307
v -2.8900128 6.6183554 -22.306707
v -2.8899581 20.409112 27.652985
v -2.8895821 19.602984 23.853954
v -2.8893157 2.2011024 -4.7291601
v -2.889104 30.736157 -21.123623
v -2.8886478 34.004329 4.4050442
v -2.8883814 10.579777 28.114875
v -2.8882208 31.356542 -8.4407884
v -2.8878997 29.825162 -22.240097
v -2.8868413 2.4622535 6.8445899
v -2.885323 4.738077 16.874643
v -2.8852099 7.1091004 26.988155
v -2.8850055 6.4037969 26.613238
v -2.8845384 28.825844 11.720298
v -2.8839617 16.241697 -11.259599
v -2.8807866 20.932431 10.236686
v -2.877637 2.356394 20.613871
v -2.8776078 28.731732 -23.177673
v -2.8775895 2.1883133 16.318173
v -2.8764144 7.8403755 27.341951
v -2.8764107 13.856957 -26.8276
v -2.8757209 21.068771 27.206854
v -2.8734217 2.3252337 10.271252
v -2.8733925 2.2696484 11.381304
v -2.8731224 4.0284423 -14.773809
v -2.8727976 31.707623 -18.382877
v -2.8717137 31.206105 11.725298
v -2.8714436 7.2215046 22.175822
v -2.8686699 12.364795 28.257969
v -2.8679801 20.648 -26.730545
v -2.8664984 20.625831 25.458623
v -2.8663853 16.188164 -27.656894
v -2.8652758 5.726203 26.218095
v -2.8645787 13.488978 28.271239
v -2.863878 21.172478 26.323634
v -2.8630641 15.774562 28.221265
v -2.8626736 17.635328 28.161473
v -2.8607065 10.831247 3.7414182
v -2.8593269 21.161798 -26.533865
v -2.858305 34.125815 11.956588
v -2.858243 12.266704 5.0445937
v -2.8578306 2.0634365 0.11649174
v -2.8577211 15.39274 28.232925
v -2.8575715 33.332876 -0.70378072
v -2.8573269 34.099512 8.0961416
v -2.8570021 16.150516 28.210502
v -2.8566518 2.3725052 3.4029228
v -2.8565678 11.273607 28.205473
v -2.8565423 33.80231 12.811742
v -2.8563707 9.5874433 27.971873
v -2.8558196 3.3401788 25.630998
v -2.8556153 31.167303 -12.829523
v -2.8545459 18.350299 28.124634
v -2.854535 32.457086 11.957223
v -2.8529511 16.627351 -27.715343
v -2.8517467 24.28611 -25.347809
v -2.8499876 2.363591 20.889435
v -2.8497503 25.015721 11.575646
v -2.8496993 22.812497 10.695533
v -2.8488927 15.746697 -27.599792
v -2.8479693 8.9364673 27.801469
v -2.8475715 5.1613696 18.573866
v -2.8471883 20.154059 -26.938383
v -2.8467832 1.8780257 -2.0259104
v -2.8465679 20.722575 27.522946
v -2.8457905 27.148543 11.925329
v -2.8446774 33.981167 12.743432
v -2.8445935 19.0363 10.187942
v -2.8434219 29.140577 11.737652
v -2.8423416 15.006196 28.245538
v -2.8409001 2.7648131 -6.2455309
v -2.8392942 9.7011093 4.751961
v -2.8390716 16.51999 28.200871
v -2.8390059 10.243256 28.103988
v -2.8387979 12.334373 -26.116762
v -2.8362578 9.0596376 23.653737
v -2.8351811 5.0550406 25.843124
v -2.8345497 5.0073285 13.557725
v -2.8345278 2.1713034 14.474783
v -2.8331702 3.7686999 -17.887895
v -2.8316885 26.318188 -24.594992
v -2.8307797 30.926082 11.743469
v -2.8303564 4.0263164 -10.130455
v -2.8292213 3.7680786 25.909839
v -2.8278016 19.176216 23.150401
v -2.827725 2.8482905 24.339487
v -2.8276812 17.940829 -27.628224
v -2.8270863 4.9371402 17.729026
v -2.8235681 6.286943 10.403375
v -2.8228382 21.305534 10.323386
v -2.8220681 5.3390347 12.533061
v -2.8216374 7.6544792 22.55141
v -2.8200973 19.685218 -27.139438
v -2.8192615 15.386977 22.267204
v -2.8184477 31.806697 -7.264028
v -2.8182798 14.616078 28.259151
v -2.8178564 13.096194 28.2841
v -2.8176594 2.1814584 16.740771
v -2.8173966 2.4536113 5.6829461
v -2.817382 11.98373 28.264907
v -2.8154915 2.3734231 21.159629
v -2.8153528 2.5468185 22.588198
v -2.814247 6.4066455 21.006791
v -2.8124842 9.9944922 24.006493
v -2.811955 29.450417 11.750973
v -2.8108748 13.522295 23.648689
v -2.809831 17.061786 -27.775968
v -2.8088091 16.882374 28.192626
v -2.807758 8.2605655 27.579267
v -2.8075938 10.916926 28.202473
v -2.8075792 34.096954 10.646241
v -2.8068602 6.8189669 26.889261
v -2.806696 31.623122 -15.517646
v -2.8060865 22.434262 10.599398
v -2.8051777 31.232056 -13.286691
v -2.8049113 2.1952521 12.967142
v -2.8041631 19.713274 27.956468
v -2.8040135 4.3083333 -12.107044
v -2.8034989 1.9454275 -3.6564335
v -2.8034916 19.374911 28.025577
v -2.8020391 7.5349373 27.255477
v -2.8019442 30.640864 11.755842
v -2.8010245 33.744873 2.0063248
v -2.8003566 9.2916893 27.950344
v -2.8002617 31.67683 -15.976556
v -2.8000756 15.305767 -27.54399
v -2.7997106 2.6937507 23.551482
v -2.7990281 31.554603 -15.065805
v -2.7989661 14.370859 -27.151874
v -2.7983092 27.973884 -23.714593
v -2.7967654 31.008965 -11.283258
v -2.7965428 3.4942296 -8.19292
v -2.7963566 12.687937 23.988285
v -2.7961596 5.723683 19.800903
v -2.7959077 4.2096908 -13.656804
v -2.7957946 6.1311199 26.506859
v -2.7957033 8.5758708 23.290367
v -2.794999 11.56932 3.8336291
v -2.7939479 8.1067086 22.922973
v -2.793842 3.0683699 25.17152
v -2.7926669 33.115555 12.300746
v -2.791937 17.972739 28.157444
v -2.7914662 20.042965 27.872582
v -2.7912034 29.755369 11.759834
v -2.7911121 21.680401 10.412882
v -2.7909297 9.9233664 28.089905
v -2.7884224 11.197139 3.7780384
v -2.7882144 19.027234 28.080795
v -2.7873713 20.907254 25.755552
v -2.7869041 14.22362 28.273319
v -2.7863056 21.028928 27.376816
v -2.7856815 21.395946 26.815755
v -2.7856158 30.350598 11.762568
v -2.7855538 22.056741 10.504954
v -2.7854589 19.234706 -27.324814
v -2.7852472 31.474621 -14.620281
v -2.7846633 34.086204 10.102147
v -2.7841852 32.216736 11.99919
v -2.7824808 27.165761 -24.196229
v -2.7822327 30.055431 11.763798
v -2.7814772 31.306909 -13.734845
v -2.7814553 2.3933453 3.9615916
v -2.7794663 11.915451 4.4317082
v -2.778302 32.647931 -4.8275498
v -2.7776232 1.9858432 -0.41432689
v -2.7765977 31.389385 -14.177999
v -2.7759152 4.5073116 -19.695572
v -2.7758531 22.438685 -26.02134
v -2.774605 2.3831009 21.425967
v -2.7744189 31.71257 -16.441591
v -2.7743641 27.486005 11.958708
v -2.7740064 25.10168 -25.054227
v -2.7738495 15.369141 9.2760517
v -2.7729298 4.7773878 16.410566
v -2.7716342 8.6555969 27.771024
v -2.7713897 20.301274 24.829088
v -2.76947 12.706664 28.295837
v -2.7692875 31.378728 -19.798103
v -2.7691853 30.163835 -21.856754
v -2.7678861 11.610785 28.269005
v -2.7668204 32.792552 -4.2108815
v -2.7667145 20.364711 27.773725
v -2.7666926 2.1783909 17.153983
v -2.7661853 8.0777691 -23.540255
v -2.765981 17.237256 28.185342
v -2.7659518 12.89406 -26.444916
v -2.765251 29.125993 -22.840987
v -2.7649226 21.364981 27.025293
v -2.7642182 4.7315004 25.849773
v -2.761273 10.573683 28.196042
v -2.7611562 5.4715035 26.105114
v -2.7591197 17.155656 21.59306
v -2.7588131 10.437658 4.2369652
v -2.7570066 18.669708 28.122879
v -2.7564956 21.419743 26.583782
v -2.7543752 31.00145 -10.151035
v -2.7503935 18.795897 -27.511192
v -2.7497804 21.679815 -26.357249
v -2.7496855 33.570466 12.799413
v -2.7495687 13.830054 28.287578
v -2.7490541 24.64292 11.487548
v -2.746076 6.5999687 9.8361566
v -2.7456636 32.486597 -5.4497637
v -2.7448315 5.7086325 -21.284642
v -2.7444118 2.1460563 14.937286
v -2.7439957 9.1806213 -24.211426
v -2.743379 9.6223312 28.072989
v -2.7425542 16.783853 21.570637
v -2.7413607 2.3888609 8.5441598
v -2.7401381 9.0167862 27.92684
v -2.7385031 9.3258373 5.2827267
v -2.7383498 34.116113 11.209065
v -2.7370615 31.158991 -8.9870631
v -2.735744 13.897859 23.295886
v -2.7349739 6.7878348 21.393934
v -2.7344082 17.488355 -27.837106
v -2.7338863 2.4295786 7.3957094
v -2.7326126 30.985198 -20.672928
v -2.7323134 12.920811 6.7389411
v -2.7309922 19.40171 10.264883
v -2.7300944 20.679122 27.659229
v -2.7286528 21.177224 26.047173
v -2.7286309 2.5607153 22.85028
v -2.727609 10.438301 23.998814
v -2.7275251 7.2371792 27.1565
v -2.7271747 2.2235028 11.897395
v -2.7268389 31.730707 -16.910297
v -2.725974 2.3948599 21.689439
v -2.7247696 2.1789785 17.556754
v -2.7238828 33.962796 3.9420261
v -2.7231455 6.5412876 26.784959
v -2.7227295 3.7536955 -16.549808
v -2.722339 2.3357683 9.6796067
v -2.7214047 4.1375217 -10.600433
v -2.7211091 2.3493849 -5.228948
v -2.7209156 12.322043 28.30572
v -2.7208572 11.247933 28.270031
v -2.7205324 7.9679894 27.518252
v -2.7199704 23.199326 -25.72813
v -2.7176273 10.246006 28.186116
v -2.7172478 4.9681682 14.036713
v -2.717131 34.092855 12.604455
v -2.7164266 31.623005 -18.845337
v -2.7160106 31.967623 12.036602
v -2.715631 14.869143 -27.48661
v -2.7127661 12.577285 6.1479934
v -2.7113537 19.939529 24.171813
v -2.710361 17.584227 28.178619
v -2.7102697 32.912677 -3.6086949
v -2.7098938 33.807936 2.5008445
v -2.7095289 12.236234 23.982066
v -2.7087552 18.301866 28.152988
v -2.707923 13.436877 28.30164
v -2.7063574 27.819363 11.989241
v -2.7062552 2.2775224 10.798817
v -2.7062552 2.9527176 -6.7229558
v -2.7061347 13.426261 -26.767515
v -2.7052114 21.328581 27.213901
v -2.7016384 5.4413518 18.967388
v -2.7014851 7.0395048 -22.720612
v -2.7014194 1.8379639 -2.5590611
v -2.7010107 15.718489 28.231327
v -2.6991713 18.3535 -27.700396
v -2.6991676 5.8706489 26.395886
v -2.6958429 16.095 28.219356
v -2.6956166 17.513933 21.602757
v -2.6952261 15.336347 28.243969
v -2.6949377 3.6452876 -8.6600896
v -2.6948392 9.343146 28.05408
v -2.6934852 2.1816345 17.946127
v -2.6926859 15.703437 21.88897
v -2.6905874 16.196206 -27.94496
v -2.6902115 4.371476 25.920364
v -2.6901823 2.1624193 13.459532
v -2.6900181 2.4054082 4.520441
v -2.689613 6.0514421 20.194039
v -2.6888466 4.8158474 15.942143
v -2.6882188 9.492877 23.645357
v -2.6868831 13.25859 7.3148488
v -2.6868794 31.551261 -7.8247807
v -2.6863904 25.937284 -24.715934
v -2.6852845 2.4387939 6.2390218
v -2.68454 2.8868039 24.652619
v -2.6827882 2.7177049 23.841323
v -2.6816641 20.98689 27.529212
v -2.6805328 31.044623 -11.785661
v -2.6803868 14.264055 22.940994
v -2.680343 8.3886734 27.739579
v -2.6798685 14.949712 28.2574
v -2.6792372 16.465276 28.208247
v -2.6777773 1.9069041 -0.94215103
v -2.6775437 32.26483 -6.0536639
v -2.6774671 16.621064 -28.003262
v -2.6769926 10.897149 28.267717
v -2.6760291 9.9363382 28.173072
v -2.6737773 32.878968 12.30549
v -2.6734452 11.944215 28.313235
v -2.6730803 15.769493 -27.888731
v -2.6722044 5.6385012 11.9833
v -2.6716131 8.7642803 27.903486
v -2.671343 19.668376 28.027402
v -2.6713321 10.885214 23.991154
v -2.6711423 2.1861828 18.318967
v -2.6696715 6.9176061 9.2612124
v -2.6694453 7.1908835 21.778989
v -2.6691095 2.4078279 21.950802
v -2.6680219 18.705595 22.398495
v -2.6675767 19.329609 28.080675
v -2.6674854 18.293285 22.012929
v -2.6668066 19.538749 23.485661
v -2.6664015 21.434639 26.327861
v -2.6654051 3.9348719 -15.298464
v -2.6638796 23.963152 -25.45523
v -2.6636278 13.045586 28.315239
v -2.6630986 12.229928 5.5478122
v -2.6627154 28.395866 -23.407244
v -2.6626935 4.3101125 -12.590764
v -2.6621643 2.1226806 15.389231
v -2.6619526 19.99843 27.959741
v -2.6615804 14.297708 8.5334154
v -2.6610329 4.9745888 17.271048
v -2.6597483 11.784883 23.981267
v -2.6563103 14.559724 28.27175
v -2.6559819 31.72817 -17.379931
v -2.6556862 20.602576 25.136553
v -2.6551789 2.1899318 18.675982
v -2.65446 16.399446 21.537378
v -2.6531206 11.536332 4.3537161
v -2.6522155 31.709705 12.067883
v -2.6511169 33.864251 2.9890923
v -2.6508396 29.506893 -22.495021
v -2.6507045 16.828713 28.198163
v -2.6496644 10.797778 4.2578045
v -2.6489673 18.981377 28.120313
v -2.6486279 6.9540388 27.053045
v -2.6484856 5.2283271 25.989794
v -2.6479965 33.915961 3.4698073
v -2.6478615 11.334309 23.9848
v -2.6467958 4.9292392 14.516082
v -2.6466681 13.943617 -27.087345
v -2.6461097 5.1940108 18.122943
v -2.6456389 3.4887214 25.859667
v -2.6452046 28.148556 12.017416
v -2.6448615 10.766543 -25.266902
v -2.6447776 7.6663418 27.424877
v -2.6437995 9.0888064 28.034015
v -2.6433506 8.9580283 5.8249887
v -2.6429929 13.071394 23.626697
v -2.6429491 24.26768 11.395742
v -2.6423214 17.923245 28.171517
v -2.6422411 2.1955085 19.017359
v -2.6408798 30.461805 -21.445357
v -2.6407411 20.320523 27.876819
v -2.6404127 11.347435 -25.664749
v -2.6403579 3.9129278 -18.462217
v -2.6393652 17.905829 -27.908461
v -2.6363616 4.8533334 15.469884
v -2.6363543 10.560641 28.261987
v -2.635847 9.6471243 28.157317
v -2.6353251 17.042256 -28.06469
v -2.6345222 34.139932 11.806947
v -2.6331864 32.9986 -3.0189022
v -2.63292 6.2760119 26.676026
v -2.632785 2.0206458 -4.1761464
v -2.6319237 10.049584 4.7419064
v -2.6314638 2.1992493 19.343557
v -2.6309821 2.5764907 23.117836
v -2.6283324 11.575062 28.317874
v -2.628077 14.618811 22.581702
v -2.626723 15.342742 -27.835684
v -2.6265442 34.083735 9.5667828
v -2.6259529 14.167624 28.286611
v -2.6249091 26.777487 -24.341265
v -2.6243471 11.881526 4.9460288
v -2.6206281 4.8908093 14.994348
v -2.6194274 2.2060303 19.655675
v -2.6189238 7.6153007 22.160574
v -2.6182632 21.288486 27.382987
v -2.6182012 12.657882 28.327651
v -2.6170588 19.768239 10.34155
v -2.6163326 3.1497333 25.472704
v -2.6142997 18.623119 28.147419
v -2.6137997 21.653979 26.824309
v -2.6132924 9.0010535 23.280207
v -2.612037 27.615796 -23.921741
v -2.6119129 11.163882 4.2961947
v -2.6111428 4.1375975 -14.153667
v -2.6100114 17.18491 28.188539
v -2.6091319 20.635412 27.778378
v -2.607464 30.979908 -10.681852
v -2.6061429 24.750485 -25.157212
v -2.6058874 2.2122866 19.95488
v -2.6057815 4.228635 -11.073072
v -2.6031246 5.3012302 13.007306
v -2.6024787 14.438851 -27.432462
v -2.6024349 2.4242036 22.210464
v -2.6007998 17.160201 10.151811
v -2.6001721 7.2402335 8.680969
v -2.5990772 11.924766 -26.033044
v -2.5990225 10.24062 28.252765
v -2.5977743 6.4008763 20.587561
v -2.596059 9.3818163 28.139616
v -2.5952743 4.8576262 -20.198469
v -2.5950554 31.444082 12.09289
v -2.5950517 21.621845 27.03303
v -2.5943802 5.6221218 26.280708
v -2.5937196 3.7899945 -9.1255511
v -2.5917379 28.473341 12.043109
v -2.5916649 2.1814091 12.406281
v -2.5906904 8.5357179 27.882403
v -2.5906539 33.318767 12.754815
v -2.5901941 13.77465 28.301611
v -2.589205 2.2191387 20.243334
v -2.5884678 17.525815 10.237759
v -2.5883802 10.1777 -24.861162
v -2.588362 2.1030539 15.83064
v -2.5879459 8.8639763 28.015438
v -2.5877598 8.0597815 22.538067
v -2.5870992 32.649278 12.334355
v -2.5862343 11.216584 28.319414
v -2.5851905 2.1827494 1.7190972
v -2.584727 19.625974 -27.418112
v -2.5845226 31.031917 -9.533909
v -2.584519 2.1247818 13.942794
v -2.5841686 2.4092567 5.078681
v -2.5827233 8.5223836 22.911254
v -2.5824569 32.012635 -6.6404839
v -2.5823803 3.1398848 -7.1952767
v -2.5822233 16.793619 10.062366
v -2.5818182 21.679186 26.592658
v -2.5808365 31.086428 -12.274179
v -2.5807526 20.892813 25.444043
v -2.5802818 20.072034 -27.219696
v -2.5799934 19.096701 22.76135
v -2.5774935 2.2358266 2.2645033
v -2.5767197 4.01877 25.985517
v -2.5754424 6.1029928 -21.746208
v -2.5744497 14.994181 9.1660891
v -2.5739241 2.392338 7.9437524
v -2.573165 12.275466 28.338165
v -2.5728694 5.7406231 19.362662
v -2.5724497 19.188336 -27.599831
v -2.5720045 7.3699555 27.315196
v -2.5697162 2.3454278 9.0852832
v -2.5693074 8.5983282 6.3791229
v -2.5684351 17.458001 -28.131945
v -2.5673403 20.943789 27.663956
v -2.5673257 2.2286241 20.52308
v -2.5671249 2.119541 1.180202
v -2.5645191 9.9396429 28.240349
v -2.5642344 6.6844652 26.945348
v -2.5622418 18.25427 28.163116
v -2.5619425 13.590304 7.8736362
v -2.5618476 20.53361 -27.00582
v -2.5617381 9.9311993 23.635357
v -2.5612016 2.5222302 -5.7177816
v -2.5606213 1.8310735 -1.468373
v -2.5596688 31.702519 -17.847339
v -2.5581615 14.959888 22.21454
v -2.5580885 12.475237 -26.385052
v -2.557344 33.076269 -2.4461022
v -2.5570046 18.754937 -27.789624
v -2.556917 17.533464 28.178773
v -2.5556214 9.1438673 28.120773
v -2.5552309 17.859308 21.60017
v -2.5543294 8.118099 27.709922
v -2.5543075 2.7458616 24.141744
v -2.5524134 31.187171 -20.19547
v -2.5506579 13.382302 28.316414
v -2.5504864 20.261606 24.486602
v -2.5503258 2.288254 10.212413
v -2.5481652 31.171162 12.11024
v -2.548063 2.2285675 11.321812
v -2.5478404 10.870777 28.317651
v -2.5478295 17.890742 10.320306
v -2.5476835 31.318489 -8.3760426
v -2.5469901 34.086332 8.5685246
v -2.546793 28.79347 12.066197
v -2.5463952 7.5687075 8.098638
v -2.5460083 2.2792204 2.814789
v -2.5458258 5.9432546 11.430406
v -2.5433696 2.4169546 6.7924662
v -2.542939 1.8340023 -3.0890696
v -2.5422383 14.919956 -27.780075
v -2.5418989 21.172334 25.749887
v -2.5418916 28.795709 -23.07686
v -2.5405084 4.9678247 25.913309
v -2.5404865 2.2383575 20.795954
v -2.540147 22.188731 -26.206082
v -2.5395595 23.890762 11.301787
v -2.5389427 31.505868 -19.285051
v -2.5386361 19.624864 28.078613
v -2.5374244 15.6616 28.225575
v -2.5369281 21.584562 27.220357
v -2.53595 25.567606 -24.831344
v -2.5354464 6.0227334 26.562698
v -2.534377 21.016568 -26.808576
v -2.533107 16.038879 28.212356
v -2.5323807 9.6602675 28.225053
v -2.5322019 29.862 -22.129975
v -2.532169 19.955105 28.027361
v -2.5317165 19.285736 28.115766
v -2.5313041 16.199541 -28.244137
v -2.5312968 15.278926 28.239199
v -2.5301179 16.425783 9.9693233
v -2.5297822 11.900256 28.346268
v -2.5283698 2.9359075 24.969343
v -2.5269866 18.313388 -27.992275
v -2.5268369 2.4412008 22.468918
v -2.5264172 8.2470774 6.944235
v -2.5261837 2.595257 23.389848
v -2.5250523 13.448902 23.264262
v -2.5249647 8.6733212 28.000978
v -2.5245486 3.7322641 -17.128971
v -2.5243698 2.0466757 0.6478633
v -2.5223844 2.0887621 16.262622
v -2.5219501 34.149162 12.442245
v -2.5205487 6.7725357 20.980463
v -2.5199647 7.9040807 7.5185624
v -2.5196837 21.440397 26.049454
v -2.5178443 16.410171 28.199604
v -2.5178224 16.610474 -28.301633
v -2.5176764 8.5418674 -23.824969
v -2.5161035 14.891976 28.253407
v -2.5158005 21.246435 27.533931
v -2.5157202 5.0117874 16.808304
v -2.5155743 32.417411 12.371643
v -2.5140597 20.277291 27.961227
v -2.5136728 8.9390419 28.103007
v -2.5132495 10.539865 28.312479
v -2.5124101 13.010776 -26.708391
v -2.5120597 15.787452 -28.188005
v -2.5110305 12.619806 23.611898
v -2.5107677 29.108738 12.08628
v -2.5104977 30.892376 12.121806
v -2.5098918 22.915536 -25.865186
v -2.5097458 18.936911 28.140039
v -2.5095889 20.136187 10.418794
v -2.5089867 12.992081 28.330691
v -2.5083882 4.2827888 -13.075272
v -2.5070889 2.2503675 21.063473
v -2.5069685 26.061555 12.110335
v -2.5033663 16.003355 21.495163
v -2.5019138 9.4059313 28.207502
v -2.5000452 31.13733 -12.74964
v -2.498224 7.4816859 -23.085227
v -2.4973773 30.72958 -21.012866
v -2.4970854 26.415684 12.164418
v -2.4962058 8.3717219 27.882702
v -2.4937241 7.0931635 27.205251
v -2.4932131 14.501871 28.268407
v -2.492819 2.3130759 3.3683976
v -2.4918372 17.874378 28.167722
v -2.4914358 9.6677236 5.2572634
v -2.4911219 16.774886 28.187415
v -2.4907971 7.7836013 27.574175
v -2.4907095 3.924393 -9.5909797
v -2.4893008 11.534171 28.35145
v -2.4888263 19.884128 23.811739
v -2.4877497 21.69569 26.336547
v -2.4866 5.468821 18.51848
v -2.4862716 2.0894747 14.416017
v -2.4862022 10.403819 4.7472056
v -2.4858081 20.592236 27.87906
v -2.4848482 33.411148 -0.14856994
v -2.4840818 29.418928 12.102966
v -2.483257 18.255353 10.399853
v -2.4831767 30.608154 12.127846
v -2.4825709 10.226069 28.303815
v -2.482268 4.2937312 -11.548318
v -2.481195 25.701485 12.04646
v -2.4807461 5.3853108 26.161585
v -2.4807096 17.866835 -28.208325
v -2.477549 13.525181 -27.034482
v -2.4771768 17.018587 -28.363798
v -2.4732388 6.4274067 26.833645
v -2.4731987 30.983894 -11.200749
v -2.4727206 11.502681 4.8676207
v -2.4724505 9.1800728 28.188327
v -2.4713046 18.577736 28.15247
v -2.4700783 26.399385 -24.479035
v -2.4695272 31.75001 -7.2101288
v -2.4694907 15.374491 -28.138315
v -2.4693301 8.7731044 28.088562
v -2.4674323 29.723999 12.115857
v -2.4673885 3.3219107 -7.6632528
v -2.4667206 12.605716 28.343749
v -2.4666951 30.31862 12.128656
v -2.4664068 2.2649185 21.326832
v -2.465925 2.4041427 5.6355377
v -2.4658922 2.1404998 12.907467
v -2.4656695 2.0792503 16.684644
v -2.4655564 23.65535 -25.565554
v -2.4640528 14.109847 28.283881
v -2.4640272 6.060391 19.759955
v -2.4636294 28.045454 -23.621431
v -2.4617243 2.136269 -4.6841057
v -2.461593 10.373635 23.624708
v -2.4615419 30.0239 12.124539
v -2.4604908 26.764211 12.210436
v -2.4577718 1.965441 0.12199352
v -2.456739 5.2279626 17.666355
v -2.4563959 7.1662879 21.371376
v -2.4554653 9.9319847 28.291757
v -2.455458 14.021138 -27.377366
v -2.4553704 3.8490925 -15.837794
v -2.4544105 4.1648363 -19.008405
v -2.4542317 15.286118 21.83693
v -2.4531405 29.46364 25.095477
v -2.4530091 8.5385381 28.001796
v -2.4528229 29.718466 25.150929
v -2.4526843 17.132638 28.174973
v -2.4523923 11.179219 28.353508
v -2.4523704 21.503821 -26.616989
v -2.4518412 21.909911 26.834944
v -2.4515529 21.543922 27.387728
v -2.4503011 9.5762807 -24.475949
v -2.4494361 33.14846 -1.8845302
v -2.44925 29.416345 25.41243
v -2.4488741 20.90076 27.780955
v -2.4488449 32.178263 12.407727
v -2.4480858 33.949001 13.160315
v -2.4479069 9.4322016 23.267773
v -2.4469653 34.116129 11.118752
v -2.4448121 33.072692 12.726195
v -2.4445237 23.512762 11.206766
v -2.4441843 2.4521332 22.727828
v -2.4439252 8.9878889 28.168882
v -2.4429946 16.056441 9.8727329
v -2.4426369 4.6533669 25.926422
v -2.4423668 29.66864 25.464357
v -2.4422281 31.199981 -13.213947
v -2.4414252 27.233583 -24.084008
v -2.4412026 29.152646 25.357153
v -2.4406369 29.762146 24.820238
v -2.4399216 33.74799 13.203023
v -2.4366333 29.961838 25.202936
v -2.4365165 13.818582 22.900779
v -2.4357975 6.2529286 10.872367
v -2.4356443 31.646521 -18.308551
v -2.4350895 29.197211 25.036068
v -2.4337465 30.978474 -10.076709
v -2.4336406 5.2635225 13.483732
v -2.4326662 19.468096 23.107066
v -2.4318304 34.09564 10.572209
v -2.4317501 21.875971 27.041661
v -2.4315859 9.660205 28.276399
v -2.4313049 30.0083 24.875511
v -2.430637 29.504342 24.760881
v -2.4300385 13.717141 28.299545
v -2.4299801 5.7810447 26.445203
v -2.4269728 29.179804 -22.732772
v -2.4268232 14.503608 -27.726978
v -2.4263378 1.7711497 -1.9951734
v -2.4256808 20.571277 24.801318
v -2.4255422 5.2411171 -20.678495
v -2.4254035 12.224938 28.35491
v -2.4243451 24.417446 -25.264732
v -2.4222794 29.909609 25.513313
v -2.4218342 21.937304 26.604968
v -2.4216991 29.362232 25.711194
v -2.4212502 3.2650417 25.74803
v -2.4209765 7.4974814 27.45683
v -2.4205604 2.3372746 3.9240153
v -2.4203123 2.275766 21.587965
v -2.4199181 29.100854 25.659691
v -2.419732 10.837408 28.352249
v -2.4196225 2.0735095 17.096046
v -2.4190458 11.846046 5.4515867
v -2.4188926 12.168313 23.604398
v -2.418305 8.6595033 28.086474
v -2.417294 32.594132 -4.8232214
v -2.416294 8.8345774 28.150536
v -2.4158342 17.422909 -28.434457
v -2.4156408 28.877603 25.298001
v -2.4151992 18.207653 28.154233
v -2.414159 20.5057 10.497301
v -2.413659 2.7139412 -6.195993
v -2.4133671 2.7797701 24.451781
v -2.4131517 4.0537569 -14.657827
v -2.4130459 3.7036786 26.003743
v -2.4115277 2.619244 23.668817
v -2.4111809 29.61235 25.759811
v -2.4108269 25.335125 11.971059
v -2.4103379 9.4137216 28.258276
v -2.4103306 30.165384 -21.727776
v -2.4097321 31.272722 -13.669596
v -2.4091846 6.832579 27.093654
v -2.4088416 27.107777 12.25056
v -2.4086445 2.3518137 8.4885435
v -2.4074656 10.763939 4.7690996
v -2.4070569 30.193893 25.251994
v -2.4066664 12.190755 6.0398008
v -2.4065423 19.583217 28.10808
v -2.4060241 7.5815345 21.759117
v -2.4050314 6.5079402 -22.184907
v -2.4049292 31.125849 -8.9219779
v -2.403962 30.242064 24.926223
v -2.4039365 28.828326 25.604889
v -2.4037321 21.203629 27.66658
v -2.4030423 19.913575 28.073715
v -2.4024985 29.799779 24.472533
v -2.4022869 17.483038 28.161466
v -2.4022212 5.602002 12.454453
v -2.4021628 30.048598 24.53077
v -2.4018708 31.578681 -15.470328
v -2.4011555 11.130156 4.8088255
v -2.4000971 31.511765 -15.01736
v -2.3994073 2.1793909 11.838724
v -2.3990935 18.620018 10.476808
v -2.3980679 29.234682 24.696801
v -2.3973307 2.2991554 9.6225817
v -2.3964001 19.243692 28.129335
v -2.3963417 32.737994 -4.2219763
v -2.3960497 31.352695 -14.11976
v -2.3956008 28.919214 24.972094
v -2.3951811 8.7388081 28.132861
v -2.3951336 2.0594211 14.878794
v -2.3949621 31.434569 -14.567951
v -2.3948271 5.0480923 16.341271
v -2.3933234 19.143427 -27.891176
v -2.393265 2.3871264 7.3430639
v -2.3928636 10.819347 23.614832
v -2.3927869 13.32525 28.315023
v -2.3914548 10.51094 28.347545
v -2.3914329 31.630303 -15.927717
v -2.3911191 9.1955259 28.237893
v -2.3907249 30.139331 25.55967
v -2.3898381 14.96441 -28.087479
v -2.3897979 18.708981 -28.085049
v -2.3895278 32.423236 -5.4289153
v -2.3894111 29.851226 25.805792
v -2.3893344 12.53348 6.62338
v -2.3876373 20.235668 28.024723
v -2.3870096 8.3129136 27.923497
v -2.3862761 11.851673 28.363662
v -2.3854147 34.144284 11.688087
v -2.3851775 8.1070585 27.804794
v -2.3846155 31.930298 12.438716
v -2.3842943 8.9449513 22.896911
v -2.3839804 4.0485161 -10.056987
v -2.3837323 16.197441 -28.551717
v -2.3835534 2.2382709 10.740868
v -2.3833819 2.0712859 17.495192
v -2.3816265 30.285352 24.58439
v -2.3813673 19.572657 -27.705586
v -2.3780936 29.538528 24.408825
v -2.3756666 1.8726644 -3.6124649
v -2.3756666 18.612172 21.985447
v -2.3753747 25.212014 -24.945487
v -2.3749805 6.1821573 26.717909
v -2.3747506 29.041709 25.943316
v -2.3738272 9.0089311 28.215743
v -2.3732762 21.837325 27.226656
v -2.3732178 29.301074 25.991243
v -2.3727324 8.0175583 22.142724
v -2.3723564 15.603856 28.203612
v -2.3723054 6.4010976 20.158284
v -2.3718455 28.544753 25.546363
v -2.3707105 18.894078 28.138627
v -2.3705098 15.798193 -28.500278
v -2.3702652 1.8793094 -0.39926132
v -2.3702433 8.4813246 28.029029
v -2.3700207 18.266588 -28.29358
v -2.3699879 28.591267 25.234435
v -2.369539 17.044724 21.145261
v -2.3692579 16.595161 -28.6075
v -2.3688528 15.982117 28.189119
v -2.3682142 11.717388 23.603164
v -2.3677032 10.202012 28.339282
v -2.3662945 2.2872376 21.847197
v -2.3659879 15.220445 28.218174
v -2.3646047 28.771361 25.892543
v -2.3640134 30.413962 25.297369
v -2.363477 23.134272 11.111748
v -2.3634587 30.464907 24.974208
v -2.3629222 31.662481 -16.388962
v -2.3624624 14.178365 22.534403
v -2.3622689 8.4725569 22.521994
v -2.3622653 20.550386 27.959964
v -2.361185 29.549289 26.036593
v -2.3606412 11.267499 23.607142
v -2.3593967 3.4937934 -8.1278458
v -2.3583456 8.8572503 28.19228
v -2.3580354 3.000719 25.284833
v -2.3580317 5.1586174 26.041965
v -2.3576449 2.0685889 17.880196
v -2.3574186 30.078872 25.849376
v -2.3563018 8.611688 28.105795
v -2.3549369 16.354648 28.174616
v -2.3539077 12.93567 28.329939
v -2.3537982 27.447019 12.286954
v -2.3529041 34.090313 13.055878
v -2.3524917 31.013461 -11.705524
v -2.3515355 9.2927712 5.784
v -2.3513055 20.003105 -27.51091
v -2.3511048 14.832966 28.233082
v -2.3510209 21.50172 27.536581
v -2.3505866 11.487851 28.36953
v -2.3505501 8.7287478 28.158605
v -2.3505172 31.335962 -19.693257
v -2.3501595 2.4719222 22.986987
v -2.3497289 4.3278687 -12.026097
v -2.348999 13.916205 8.4141938
v -2.3488749 2.098564 13.400507
v -2.3488348 5.761825 18.91648
v -2.3482581 12.998617 23.240174
v -2.3482435 30.357786 25.603443
v -2.3482216 9.9132152 28.327359
v -2.3478056 20.870006 25.117597
v -2.3477654 30.083522 24.169802
v -2.3455793 30.51112 24.634853
v -2.3440282 33.510134 13.189052
v -2.343864 7.2325415 27.342312
v -2.3435173 31.500672 -7.7692319
v -2.3433311 7.8643634 27.688514
v -2.3429114 16.672189 21.120429
v -2.3416012 28.490199 25.838646
v -2.3411341 18.192405 21.585732
v -2.3404042 17.826152 28.145506
v -2.3397034 28.953184 24.627386
v -2.3396158 4.2330547 -13.561704
v -2.3391633 29.786305 26.079505
v -2.3384005 11.5376 -25.961699
v -2.3381159 2.0695597 18.250212
v -2.3378604 30.32383 24.226834
v -2.3369699 6.5670784 10.308215
v -2.3366086 14.617185 9.0536009
v -2.3365903 2.3911702 6.1905003
v -2.336375 20.876925 10.577775
v -2.3361414 21.703309 26.057611
v -2.335583 30.960416 -20.556713
v -2.33551 32.838663 12.728534
v -2.3350867 29.831474 24.108076
v -2.3327692 9.6471419 28.311688
v -2.3326925 17.821942 -28.513815
v -2.3326597 3.7829024 -17.712972
v -2.3324225 28.450971 -23.293693
v -2.3318276 2.3518238 4.4803319
v -2.3316159 28.629667 24.90296
v -2.3314517 12.871947 7.1959154
v -2.3303568 10.990007 -25.577077
v -2.3300685 16.720871 28.160028
v -2.330021 21.956311 26.350204
v -2.3291999 16.990488 -28.669187
v -2.3290429 14.442502 28.248615
v -2.3284773 20.858637 27.878527
v -2.3281926 18.533747 28.137003
v -2.3270503 4.3149281 25.987228
v -2.3265977 29.265145 24.339574
v -2.3259773 2.0649776 18.604274
v -2.3254152 15.399541 -28.450909
v -2.3249517 12.078555 -26.323574
v -2.3246269 31.673561 12.463058
v -2.3228313 32.20236 -6.0220765
v -2.3225393 34.086509 6.642128
v -2.3218094 28.250588 25.483809
v -2.3208058 32.853982 -3.6349866
v -2.3207036 9.4063524 28.292742
v -2.3206269 21.436779 25.750004
v -2.3203094 20.214675 24.133455
v -2.3193751 15.685336 9.7726607
v -2.3190175 11.135497 28.372231
v -2.3184116 17.404518 21.157757
v -2.3176379 6.5848155 26.978994
v -2.3167766 21.15866 25.434839
v -2.3164737 26.026391 -24.599328
v -2.3158898 5.5505617 26.323828
v -2.3154847 19.01165 22.361338
v -2.3153606 30.295213 25.890503
v -2.3149664 12.550146 28.343643
v -2.3149226 34.079222 6.1797924
v -2.3143277 2.0674885 18.942728
v -2.3133496 5.2260324 13.961794
v -2.3131124 2.0283648 15.330531
v -2.3130905 24.964179 11.887694
v -2.3129591 31.674797 -16.8519
v -2.3123387 29.533698 -22.36736
v -2.3114007 9.1934066 28.271016
v -2.3107657 30.676694 25.019386
v -2.3101891 30.623008 25.34023
v -2.3094008 30.55304 24.280159
v -2.3080504 28.975304 26.207515
v -2.3076672 30.012075 26.120125
v -2.3054555 2.067494 19.26616
v -2.3052694 29.232879 26.25188
v -2.304857 9.8684072 23.254156
v -2.3048023 10.015563 5.2466139
v -2.3046855 20.442571 -27.3011
v -2.304419 28.19873 25.781427
v -2.3042658 9.0101743 28.246527
v -2.3030833 2.3005295 22.105209
v -2.3021234 28.294036 25.16606
v -2.3019702 12.609317 -26.657594
v -2.3019446 5.0834793 15.870465
v -2.301868 22.164335 26.848057
v -2.3015797 15.596914 21.446379
v -2.3013607 18.985083 10.55187
v -2.3012439 14.050278 28.264589
v -2.3009884 28.706929 26.16068
v -2.3002074 22.755763 11.017519
v -2.2994264 27.781904 12.320235
v -2.2987257 8.858525 28.219298
v -2.2969337 22.668789 -26.053266
v -2.2960469 6.7634254 20.556543
v -2.2957658 30.725952 24.682363
v -2.2952148 30.564844 25.64449
v -2.2944921 2.0723343 19.575701
v -2.2944264 2.288702 -5.179286
v -2.2943753 8.7279597 28.183933
v -2.2939848 17.080425 28.144262
v -2.2938425 34.172003 12.292936
v -2.293171 29.479421 26.293905
v -2.2930578 30.949243 -10.607251
v -2.2922622 10.796639 28.371486
v -2.2918425 29.566268 24.039504
v -2.2908498 31.559208 -18.75401
v -2.2908243 8.6079814 28.135036
v -2.28939 13.119334 -26.990579
v -2.2885141 21.795807 27.391337
v -2.2879447 21.161271 27.780776
v -2.2879046 13.613365 -27.331877
v -2.2865725 14.526409 22.162847
v -2.2863681 21.982432 -26.433011
v -2.2859776 8.4800988 28.068916
v -2.2855141 14.095832 -27.680162
v -2.2843097 2.645961 23.960902
v -2.2840032 14.558214 -28.04253
v -2.2839375 5.2622497 17.204797
v -2.2835616 28.427977 26.111231
v -2.2824411 2.076202 19.872822
v -2.2819557 7.927727 -23.411863
v -2.2796857 27.67657 -23.806145
v -2.2796674 21.249844 10.66058
v -2.2792258 5.4983363 18.063465
v -2.2784229 22.19469 26.62107
v -2.2784047 4.4865736 -19.528304
v -2.2781638 26.850621 -24.22796
v -2.2777295 8.3258195 27.981876
v -2.2775105 12.170426 28.355479
v -2.2774302 2.9145883 -6.6665238
v -2.2773645 22.127981 27.051665
v -2.2771894 34.081684 10.037724
v -2.276828 1.7420167 -2.5208644
v -2.2767587 7.6098089 27.574018
v -2.2758536 33.219468 -1.3289106
v -2.275558 19.543911 28.11378
v -2.2751821 10.45128 -25.165559
v -2.2751054 19.874408 28.09616
v -2.274474 17.383164 -28.742998
v -2.2743755 30.444601 -21.312652
v -2.2721127 4.1577816 -10.524572
v -2.2718755 29.714809 26.333612
v -2.270558 30.357609 23.853969
v -2.2704777 10.47345 28.367172
v -2.2700471 31.409222 12.481011
v -2.269131 13.657521 28.280834
v -2.2688026 5.9480096 26.598121
v -2.2681456 2.079222 20.159689
v -2.2675143 18.162043 28.125693
v -2.2665946 30.226478 26.158315
v -2.2663683 30.113359 23.793236
v -2.2646493 5.6303475 -21.14803
v -2.2645544 1.7925893 -0.91799612
v -2.2644559 30.771156 24.329957
v -2.263361 30.500166 25.929076
v -2.2624413 20.196311 28.065084
v -2.2617698 19.203776 28.119653
v -2.2607187 2.1316787 12.348081
v -2.2603026 31.011134 -9.469634
v -2.2599924 8.9755256 -24.093353
v -2.259664 2.821705 24.768844
v -2.2594596 23.369856 -25.700688
v -2.2593245 6.9842014 27.227948
v -2.2584997 22.377703 10.924852
v -2.258288 19.822186 23.441789
v -2.2576457 20.904986 -27.107346
v -2.255299 8.1456581 27.882363
v -2.2550764 32.610565 12.752757
v -2.2550545 28.138981 26.059104
v -2.2550362 3.6541178 -8.5906868
v -2.2538355 10.168105 28.359143
v -2.2534304 15.001822 -28.40589
v -2.2525728 30.59055 23.910286
v -2.2525034 31.052986 -12.196822
v -2.2523173 28.659863 24.552014
v -2.2519888 27.946287 25.416897
v -2.2517333 27.897463 25.720691
v -2.2511239 3.7849243 -16.396309
v -2.2497808 28.112403 12.350997
v -2.2490874 2.4893938 23.250937
v -2.2483465 2.0861827 20.438113
v -2.248237 11.467834 5.3738574
v -2.2474852 21.624438 10.746094
v -2.247186 16.287814 21.085181
v -2.2465436 30.877557 25.061831
v -2.2464232 17.432948 28.12624
v -2.246113 6.8856602 9.7374785
v -2.2458465 30.821156 25.380613
v -2.2450838 28.979682 24.264243
v -2.2427699 11.798426 28.364979
v -2.2421495 9.8831877 28.347224
v -2.2420035 5.1888826 14.440936
v -2.2414999 29.938928 26.371043
v -2.2414196 34.084879 7.1079235
v -2.2412955 21.459163 27.666529
v -2.2412699 28.328948 24.828274
v -2.2409962 2.0524823 13.884105
v -2.2409561 18.656883 -28.391292
v -2.2406458 8.8558014 28.237093
v -2.2406385 5.1179265 15.396363
v -2.2404488 8.7349783 28.204422
v -2.2402772 22.00047 10.834221
v -2.2401167 31.664585 -17.314052
v -2.2400364 2.3066554 9.0297982
v -2.239832 2.0013139 15.771633
v -2.2395291 20.510598 28.018307
v -2.2362006 2.3513283 7.8906871
v -2.2361313 8.9996249 28.264203
v -2.2356094 16.189692 -28.861241
v -2.2354196 29.857137 23.727021
v -2.2352262 9.6212838 28.331242
v -2.235062 4.9081819 25.969269
v -2.2347408 15.801973 -28.818462
v -2.2344561 6.0741308 19.317217
v -2.2343065 13.265714 28.296929
v -2.2332737 7.1475851 20.953277
v -2.233051 9.1768942 28.289231
v -2.2329707 30.929839 24.726834
v -2.232416 9.3849876 28.311728
v -2.2319999 18.853116 28.114729
v -2.2312481 19.09223 -28.190493
v -2.2311021 30.760202 25.682253
v -2.2307737 24.104882 -25.384908
v -2.2302007 5.9080574 11.899413
v -2.2300255 2.3176735 22.361638
v -2.2293832 8.6267094 28.162707
v -2.2292043 31.952424 -6.6014897
v -2.2287445 18.214035 -28.603252
v -2.2285 2.3579743 5.0364368
v -2.2284124 8.9254706 6.3228386
v -2.2276496 6.9215459 -22.593738
v -2.226989 2.2483629 10.155902
v -2.2241533 2.1858835 11.264389
v -2.2240584 31.137414 12.491281
v -2.2238905 2.0931361 20.709899
v -2.2221716 28.901739 26.451779
v -2.2219015 16.574789 -28.915337
v -2.2209197 34.076226 9.0409259
v -2.2199307 34.064573 5.7205078
v -2.2193176 29.157646 26.492414
v -2.2186314 6.348624 26.860904
v -2.2184672 13.370823 22.867276
v -2.2182227 5.1526534 14.919637
v -2.2171351 29.288692 23.964617
v -2.2166424 22.087488 27.233233
v -2.2164344 28.635254 26.409006
v -2.2158468 30.429391 26.193957
v -2.2147702 27.840476 26.004199
v -2.2144782 30.812083 23.962249
v -2.2140512 33.263908 13.156575
v -2.2139636 28.836964 -22.950542
v -2.2121388 13.205343 7.7542612
v -2.2119782 11.436067 28.371661
v -2.2115476 31.276816 -8.3202967
v -2.2101133 12.54779 23.223857
v -2.2099381 27.986296 25.092462
v -2.2095366 8.5132778 28.107642
v -2.2083614 20.818253 27.955001
v -2.2079417 29.402711 26.530947
v -2.2078943 7.9401278 27.77882
v -2.2066607 4.33599 -12.505813
v -2.2064345 28.438301 12.379318
v -2.2058359 3.4403906 25.959842
v -2.2058067 3.9634346 -15.172358
v -2.2057118 15.545222 28.164919
v -2.2052191 24.590349 11.799925
v -2.2049564 1.9551591 -4.1261851
v -2.2044783 30.978259 24.376326
v -2.2029454 15.924665 28.149203
v -2.2028359 2.1099836 1.7065243
v -2.2028068 9.3734167 22.880488
v -2.2023104 2.1687103 2.244967
v -2.2020294 28.358452 26.364065
v -2.2018506 32.953221 -3.0626154
v -2.2018323 30.151607 26.406043
v -2.2012082 30.693703 25.964926
v -2.2010732 15.414683 -28.776868
v -2.2010695 19.519262 -27.999186
v -2.2007557 7.3683739 27.460651
v -2.2007082 24.869739 -25.053938
v -2.2006097 8.7480886 28.213035
v -2.1992265 15.160881 28.18032
v -2.1983615 12.876341 28.312454
v -2.1974382 2.3716968 6.7430505
v -2.196055 19.350897 10.625741
v -2.1953178 22.217186 26.369357
v -2.1930514 17.752256 21.158469
v -2.1927229 2.1027984 20.97639
v -2.192566 5.3309002 26.198862
v -2.1911463 29.861908 -21.98777
v -2.1910112 14.861014 21.783256
v -2.190347 16.298642 28.132875
v -2.1899747 17.770975 -28.821494
v -2.189566 21.753245 27.537176
v -2.1894711 10.308761 23.240455
v -2.1883872 32.380036 12.784559
v -2.187931 17.778582 28.104313
v -2.1878726 29.636711 26.567275
v -2.1870806 19.391745 22.718416
v -2.1861025 8.8338445 28.239378
v -2.1858397 11.085382 28.375158
v -2.1855149 20.532704 24.455
v -2.1851281 30.859499 12.495901
v -2.1847959 14.77267 28.195776
v -2.1847814 18.491189 28.100244
v -2.1833434 27.587305 25.656363
v -2.1833069 16.957593 -28.97604
v -2.1832814 7.5533308 21.347113
v -2.1831938 10.369434 5.2519314
v -2.182993 8.3769669 28.034909
v -2.1804164 21.966724 26.072312
v -2.180369 5.5655342 12.927938
v -2.1788361 28.071856 26.316981
v -2.1782631 34.170497 12.917854
v -2.1768471 30.386439 23.465811
v -2.1765916 8.679359 28.190444
v -2.1764967 2.2164554 2.7897618
v -2.1763544 2.0388948 1.1763553
v -2.1747668 1.9829646 16.20248
v -2.1743435 3.9851753 26.047805
v -2.1720734 21.363913 -26.901429
v -2.1719785 30.623287 23.525117
v -2.1711282 31.067515 25.101426
v -2.1710406 3.0933323 25.58783
v -2.1709639 28.759386 12.405256
v -2.1708763 31.008304 25.418244
v -2.1707669 31.103989 -12.67582
v -2.1707085 21.120231 27.874406
v -2.1699494 8.970465 28.266031
v -2.1694019 29.587511 23.653178
v -2.1673545 16.666591 28.115649
v -2.1672012 6.747879 27.111081
v -2.1671319 7.2090294 9.1617132
v -2.1650625 10.748405 28.37507
v -2.1638764 22.417573 26.863951
v -2.1637304 14.381623 28.211663
v -2.1628618 12.491151 28.326804
v -2.1625845 27.533346 25.94647
v -2.1625662 27.632804 25.345664
v -2.1619896 30.960246 -11.126228
v -2.1619129 9.9057418 -24.761577
v -2.1589677 29.859419 26.601289
v -2.1588692 31.022561 24.010354
v -2.1587706 15.312331 9.6693258
v -2.1579166 25.664711 -24.714647
v -2.157913 31.12281 24.768213
v -2.1575079 11.808433 5.9467943
v -2.1569422 30.9446 25.717508
v -2.1558692 9.1432494 28.291553
v -2.1553546 30.137985 23.401206
v -2.1553327 19.943351 -27.810613
v -2.1551429 31.147396 -20.074923
v -2.1550955 30.620712 26.226821
v -2.1546429 4.161725 -14.051133
v -2.1545298 2.1145812 21.2388
v -2.1543327 30.575862 12.495284
v -2.1541794 5.724464 26.474524
v -2.1537524 4.2488018 -10.994428
v -2.1526612 30.35268 26.438451
v -2.1518802 11.095542 5.3147484
v -2.1513218 3.1145484 -7.1322535
v -2.1510116 3.8037954 -9.0525334
v -2.1508327 22.451726 26.641252
v -2.1503838 14.609051 -28.364455
v -2.1498583 10.427284 28.371213
v -2.1492232 8.8919517 22.503607
v -2.1488875 7.9802242 21.736986
v -2.1488802 19.838172 28.09208
v -2.1487816 3.9285909 -18.286442
v -2.1478364 2.3367281 22.617015
v -2.1467087 27.775987 26.267788
v -2.1457926 19.50731 28.093605
v -2.1449642 9.3483891 28.314903
v -2.1448036 8.2194481 27.949388
v -2.1442014 31.634078 -17.771822
v -2.1440518 29.075457 12.428577
v -2.1439861 30.848789 23.579679
v -2.1432379 2.6771551 24.266341
v -2.1428109 8.5834451 28.145182
v -2.1425627 7.723235 27.671977
v -2.1421175 1.7157806 -1.4360594
v -2.1410846 2.0073421 14.357309
v -2.1407781 14.163689 -27.99838
v -2.1404241 10.124162 28.363391
v -2.1401868 6.4066619 19.719681
v -2.1390554 20.15989 28.078941
v -2.1383474 9.5820774 28.335041
v -2.1374569 13.988945 28.227947
v -2.1370664 8.777418 28.219874
v -2.1368803 8.5664142 6.8739217
v -2.1366321 9.8415799 28.351406
v -2.136081 2.518108 23.519084
v -2.135446 28.096906 -23.498205
v -2.135154 28.355198 24.470547
v -2.1348146 2.4682097 -5.6631014
v -2.1344788 8.4269605 22.122399
v -2.1336759 17.028185 28.096124
v -2.1331285 17.338104 -29.05095
v -2.1328 15.030245 -28.734802
v -2.1325044 30.286635 12.489865
v -2.1324059 22.378097 27.063263
v -2.1315519 21.701866 25.757479
v -2.1315263 2.0827594 12.849442
v -2.1314789 22.044712 27.394126
v -2.1312124 10.729418 5.2743692
v -2.1311687 5.2962663 16.738771
v -2.1306978 31.17441 24.419289
v -2.1306358 28.682179 24.18228
v -2.1301723 31.444337 -19.176931
v -2.1293694 12.111896 28.339392
v -2.1286796 30.875792 25.997878
v -2.1283293 21.41746 27.777152
v -2.1281723 5.786104 18.463349
v -2.1279533 19.166284 28.085
v -2.1272928 2.253987 3.3391113
v -2.1263694 29.386292 12.449055
v -2.1254242 1.9559392 0.65372639
v -2.1251724 32.142267 12.814701
v -2.1228147 30.707597 -20.883111
v -2.1227052 28.017438 24.74768
v -2.121187 31.688784 -7.1649869
v -2.1209534 30.070617 26.632829
v -2.1204571 29.99194 12.480076
v -2.119322 28.822052 26.676493
v -2.1190593 18.117468 28.076839
v -2.118968 1.9713488 16.622827
v -2.1187454 30.951978 -10.010845
v -2.118676 9.6337444 5.7571316
v -2.1186213 20.473606 28.051314
v -2.1183585 29.691817 12.466339
v -2.1178257 26.47565 -24.358616
v -2.1170885 29.076422 26.713226
v -2.1159607 7.1379022 27.346305
v -2.1158805 1.7507621 -3.0435517
v -2.1157929 13.700773 -27.638961
v -2.1153695 12.09721 23.215525
v -2.1143221 4.8340999 -20.032022
v -2.1137673 28.557359 26.637913
v -2.1134644 13.73463 22.492677
v -2.1126433 2.3556467 5.5915235
v -2.1117126 6.1227564 26.739
v -2.1091031 31.163379 -13.14476
v -2.1089061 28.998873 23.883049
v -2.107917 2.1303484 21.497948
v -2.1076032 10.752527 23.228207
v -2.107417 13.595841 28.244615
v -2.107355 7.5378634 8.5836997
v -2.106855 29.320185 26.748058
v -2.1068477 27.295957 -23.962504
v -2.1067236 4.615308 25.97382
v -2.1065338 6.0158161 -21.609765
v -2.1062637 8.9158785 28.249283
v -2.1058075 27.471654 26.216409
v -2.1037273 18.597735 -28.702799
v -2.1015229 8.4648101 28.083131
v -2.1006397 28.282631 26.597534
v -2.1004937 29.876673 23.329539
v -2.0990996 11.740474 28.349742
v -2.0990594 27.269171 25.588392
v -2.0983843 27.218477 25.885831
v -2.098231 20.83969 24.778487
v -2.0974244 18.155222 -28.916845
v -2.0973551 29.20974 -22.602103
v -2.0964645 33.026116 13.139232
v -2.0954646 24.214426 11.709316
v -2.0949208 31.063024 23.629668
v -2.0947273 27.669118 25.013944
v -2.0936106 30.54199 26.468035
v -2.0933624 18.814066 28.067379
v -2.0927529 34.145202 11.593533
v -2.0918223 2.8766114 25.090145
v -2.0910668 13.223751 -27.289406
v -2.091012 15.892501 21.041419
v -2.090012 8.042393 27.85598
v -2.0896398 19.717746 10.699252
v -2.0896179 20.780429 28.006956
v -2.0890559 17.3831 28.072905
v -2.0887456 12.149096 6.5201509
v -2.0882967 29.553011 26.780777
v -2.0882055 15.800216 -29.131988
v -2.0878223 20.368448 -27.608236
v -2.08768 19.035693 -28.49913
v -2.087669 8.6931842 28.181466
v -2.0872895 31.222023 24.054646
v -2.0862019 8.2158113 7.4362273
v -2.0860741 16.175454 -29.171069
v -2.0857274 20.161212 23.770878
v -2.0846982 31.184332 25.452664
v -2.0840997 31.246437 25.137724
v -2.0840048 30.800344 26.256675
v -2.0836471 5.5290368 17.603005
v -2.0835997 12.727321 -26.955449
v -2.0830924 6.2188368 11.341246
v -2.0829391 21.424676 25.432686
v -2.0821946 21.71082 27.663452
v -2.0816545 22.47864 26.393999
v -2.0814172 34.114249 11.043446
v -2.0802822 27.998358 26.555479
v -2.0796435 9.089732 28.27698
v -2.0778771 31.085125 -8.8646043
v -2.0776727 7.8731485 8.0072737
v -2.0753698 1.9597522 17.0324
v -2.0751728 13.203772 28.261221
v -2.0751034 33.496433 0.39652047
v -2.0739063 12.224277 -26.613988
v -2.0738224 2.3101179 8.4351206
v -2.0735925 30.270082 26.661727
v -2.0732567 11.378782 28.35741
v -2.0731326 16.548309 -29.223422
v -2.0731217 2.1314369 11.781502
v -2.0725377 15.42403 -29.100763
v -2.0716655 31.117657 25.749457
v -2.0703991 31.304721 24.806067
v -2.0701436 2.2576421 9.5672828
v -2.0699867 34.078485 7.5775875
v -2.0687276 31.23341 -13.605302
v -2.0681947 29.305349 23.572361
v -2.0680451 22.335208 27.240379
v -2.0676984 11.707986 -26.263146
v -2.0673261 6.5221399 26.991074
v -2.0669539 22.438304 -26.245967
v -2.0665341 30.651373 23.12535
v -2.0664538 21.13706 25.105097
v -2.066348 7.5089854 27.56261
v -2.0662823 11.647421 23.214215
v -2.0657385 18.51502 21.561761
v -2.0651181 11.19897 23.218952
v -2.0640269 31.895384 12.838931
v -2.0635159 6.7599601 20.122824
v -2.0625378 14.238352 8.939423
v -2.0619977 30.152645 -21.585505
v -2.0614174 15.181458 21.393419
v -2.0610926 29.774564 26.81116
v -2.0605378 2.1946517 10.684661
v -2.0593189 5.1204972 26.073881
v -2.0584284 17.715191 -29.133538
v -2.058016 2.2817532 3.8912929
v -2.0578481 9.295317 28.301928
v -2.0562642 27.159671 26.162778
v -2.0555488 2.3605226 22.872601
v -2.0549977 30.410119 23.062676
v -2.0548919 22.231403 26.094231
v -2.0542824 21.081381 27.945373
v -2.0539795 3.7687875 -16.968039
v -2.0538262 2.1465627 21.754964
v -2.0537167 27.311089 25.270154
v -2.053224 8.3736111 -23.697407
v -2.053027 27.705031 26.511877
v -2.0525744 11.028835 28.361902
v -2.0519941 1.8642493 0.13750434
v -2.0519284 33.034864 -2.5026127
v -2.0510817 4.307867 -12.986333
v -2.0505854 30.881 23.182412
v -2.0503919 8.326377 28.007646
v -2.0501292 2.3433649 7.2929183
v -2.0489613 1.9666007 14.819802
v -2.0486766 33.913112 13.563141
v -2.0467058 19.46435 -28.304463
v -2.0459139 31.310438 -14.06006
v -2.0452934 3.9427797 -9.5143107
v -2.0451219 31.046335 26.027476
v -2.0445562 23.10139 -25.847834
v -2.0443847 30.985277 -11.631759
v -2.0443336 11.190826 -25.886762
v -2.0439613 9.8068853 22.863239
v -2.0430781 31.3594 24.458369
v -2.0424832 17.110727 10.534297
v -2.0423008 12.814198 28.277301
v -2.0421 14.648152 -28.700231
v -2.0419613 32.53095 -4.8265042
v -2.0416694 8.8391565 28.215531
v -2.0415124 9.52897 28.323089
v -2.0410088 1.953307 17.429627
v -2.0408957 18.4501 28.041409
v -2.0392424 17.477089 10.617654
v -2.0386694 34.179451 12.16982
v -2.0383227 22.708794 26.665814
v -2.0378774 22.669952 26.882922
v -2.0377826 10.692646 28.362716
v -2.0373884 15.485666 28.108999
v -2.037268 31.389684 -14.511641
v -2.0370672 7.3450812 -22.963115
v -2.0358665 12.921876 22.841714
v -2.0355381 18.922066 21.950893
v -2.035257 15.866473 28.09216
v -2.0346184 2.0763123 -4.6292248
v -2.0344395 16.918752 -29.281652
v -2.0341074 17.731559 28.044091
v -2.0336622 22.00151 27.53569
v -2.0334943 3.3063433 -7.5953866
v -2.0332023 31.463408 -14.963097
v -2.0320344 8.5878046 28.127069
v -2.03106 9.7880707 28.339961
v -2.0309177 15.10021 28.125061
v -2.0305709 5.5110196 26.34735
v -2.0291403 10.372329 28.359534
v -2.0283958 31.574378 -18.21857
v -2.0279213 4.3183888 -11.466541
v -2.0274615 23.810724 -25.515098
v -2.0269177 10.069997 28.352027
v -2.0266549 31.266028 23.675182
v -2.0254213 31.527095 -15.416334
v -2.0250126 29.984572 26.839061
v -2.0248739 33.691277 13.582892
v -2.0244177 19.805292 28.058989
v -2.0243009 30.719379 26.494556
v -2.0239177 16.242086 28.073985
v -2.02379 26.897241 25.822372
v -2.0237571 21.809776 -26.685853
v -2.0231075 33.296134 -0.77902463
v -2.022998 6.9162389 27.228883
v -2.0216112 7.8540588 27.75594
v -2.0212936 19.754425 23.06257
v -2.0205455 32.356704 -5.4172767
v -2.020071 13.5336 8.296848
v -2.0193484 27.40334 26.466684
v -2.0183703 1.9428317 17.812799
v -2.0182499 14.088155 22.114487
v -2.0180382 20.127077 28.062927
v -2.0173521 19.473775 28.045423
v -2.0171039 14.711077 28.140839
v -2.0165638 30.457635 26.687814
v -2.0157207 20.81082 -27.411405
v -2.0153922 16.743439 10.447451
v -2.0150054 15.052176 -29.063773
v -2.014447 21.377523 27.865877
v -2.0140674 14.225513 -28.326859
v -2.0138849 32.672958 -4.2400802
v -2.0119652 24.549432 -25.17812
v -2.0114032 30.156583 22.993363
v -2.0109361 2.5440321 23.801491
v -2.0104032 2.0351229 13.34265
v -2.0103558 12.428863 28.29233
v -2.0097134 34.040283 5.2661101
v -2.0095821 31.099168 23.234156
v -2.0089762 5.5294086 13.403839
v -2.0082755 29.602201 23.250105
v -2.0081441 17.842785 10.69762
v -2.0080602 31.57327 -15.871767
v -2.0065383 32.798288 13.146038
v -2.0056624 31.639731 12.85611
v -2.0053303 28.498746 -23.171668
v -2.0045018 6.0918415 18.866754
v -2.0043449 1.9299303 18.180898
v -2.0033923 1.6632236 -1.9555405
v -2.0027682 16.611967 28.053938
v -2.0023339 9.0180248 28.246389
v -2.001958 30.968208 26.28316
v -2.001885 5.3294052 16.26879
v -2.0016916 28.737283 26.882053
v -2.0012245 26.944513 25.517072
v -2.0012099 12.487033 7.0863251
v -2.0012026 31.4452 -7.721683
v -2.0010529 7.134644 20.524974
v -2.0003048 28.990253 26.914695
v -2.0001515 20.440185 28.054839
v -1.9997792 31.410142 24.094554
v -1.9995237 26.84135 26.106884
v -1.9977975 9.3583014 -24.360335
v -1.9973814 22.626543 27.07669
v -1.9972208 3.8806361 -15.702456
v -1.9972099 14.319241 28.15682
v -1.9969909 18.088625 21.147962
v -1.9964435 5.9067718 26.613304
v -1.9958084 28.474265 26.847791
v -1.9945566 19.131247 28.024329
v -1.9941004 1.9198547 18.533001
v -1.9920639 23.837213 11.617427
v -1.9912866 29.232864 26.945567
v -1.9899289 10.677608 -25.486922
v -1.9897319 19.888825 -28.119286
v -1.9893268 2.1687559 22.009721
v -1.9892173 25.318728 -24.833931
v -1.9888012 2.7150416 24.582145
v -1.9885822 20.08592 10.773215
v -1.9874399 28.039666 24.382855
v -1.9870567 8.1710667 27.922063
v -1.9870457 22.740992 26.424141
v -1.9866479 2.666427 -6.1366303
v -1.9865822 31.349055 25.483265
v -1.9864582 1.9113511 18.869371
v -1.9857136 2.3453229 6.1450226
v -1.9855275 34.084376 13.494747
v -1.9849874 30.917582 -10.540567
v -1.9845969 31.414018 25.169961
v -1.9845166 17.286481 -29.354482
v -1.984064 28.373269 24.093905
v -1.9830239 28.201521 26.812032
v -1.9818669 22.290763 27.396505
v -1.9815202 3.6889378 26.071115
v -1.9809108 12.049512 28.305771
v -1.9807611 29.546148 -22.228054
v -1.9804363 7.2984744 27.44983
v -1.9798232 30.182756 26.86432
v -1.9797283 27.093975 26.41986
v -1.9791334 1.9066769 19.191087
v -1.9787611 27.696344 24.661816
v -1.9770422 21.968333 25.772938
v -1.9762137 18.531662 -29.017532
v -1.9749473 4.1713791 -18.835365
v -1.974794 31.279389 25.777778
v -1.9745969 31.600703 -16.328861
v -1.9742758 29.464705 26.974417
v -1.9741152 11.43126 5.8709482
v -1.9733524 20.74599 28.030993
v -1.9731554 13.779315 -27.963467
v -1.9727429 8.7435902 28.166375
v -1.9726481 13.925875 28.17317
v -1.9722065 2.2983726 4.4446789
v -1.9721845 21.669711 27.769462
v -1.9715276 16.975832 28.030274
v -1.9701554 1.9063001 19.49945
v -1.9696919 9.2268541 28.273337
v -1.9694401 18.073787 28.007796
v -1.9693379 31.475045 24.83934
v -1.9690678 18.089387 -29.229667
v -1.9687503 8.4643918 28.05889
v -1.9686919 26.368534 12.474004
v -1.9669328 3.2355054 25.848803
v -1.9658452 1.9278081 15.271013
v -1.9650934 28.696931 23.794436
v -1.9639437 27.919499 26.774996
v -1.9609109 16.93184 20.686557
v -1.9608963 5.872987 12.370588
v -1.9606919 14.937287 9.5629362
v -1.9606481 26.012647 12.41742
v -1.9605606 32.127499 -5.9963432
v -1.9595168 6.3055505 26.867302
v -1.9591482 1.9073037 19.795801
v -1.958681 1.7690475 -0.37444765
v -1.9584 30.925332 -20.422987
v -1.958389 5.1955573 -20.523683
v -1.9580533 31.2927 -19.574057
v -1.9577869 27.34357 24.930814
v -1.9577212 4.0793744 -14.547557
v -1.9565788 26.110107 -24.48009
v -1.9563635 22.497586 26.12303
v -1.9562394 2.3801912 23.132018
v -1.9554949 16.374963 10.357028
v -1.9553088 6.5340755 10.778499
v -1.9551482 11.678009 28.317169
v -1.9546701 18.971812 -28.811255
v -1.9545314 18.77697 27.995621
v -1.9543526 34.206619 12.777859
v -1.9540095 4.3004145 26.028078
v -1.9538964 26.719183 12.523569
v -1.9534292 18.208162 10.774583
v -1.9526847 9.3171111 22.483323
v -1.9514876 7.5306426 20.924777
v -1.9513307 31.376119 12.866216
v -1.9509402 27.729306 -23.678056
v -1.9496774 31.2051 26.053118
v -1.9496117 9.9809008 5.7455843
v -1.9495534 30.633099 26.710909
v -1.9489147 29.685368 27.000979
v -1.9476191 1.8017562 -3.5600803
v -1.945776 6.4004717 -22.057151
v -1.9454475 31.305884 23.280685
v -1.945433 1.9088849 20.082178
v -1.9448965 9.2591061 6.2798682
v -1.9448527 13.532152 28.190032
v -1.9441775 30.884767 26.51772
v -1.9437505 9.4627084 28.295648
v -1.9432724 33.448156 13.569458
v -1.9427687 31.020866 -12.125181
v -1.9425972 7.6627031 27.650536
v -1.9425388 34.092728 10.508228
v -1.940422 26.571009 25.756161
v -1.9402177 20.487513 24.098853
v -1.9400498 31.532334 24.492047
v -1.9398454 21.045633 27.989599
v -1.9393564 31.457375 23.715597
v -1.9391885 27.628649 26.736908
v -1.939068 30.991987 -9.4143023
v -1.9386666 26.91798 -24.105285
v -1.938371 22.965956 26.694887
v -1.9374805 32.573768 13.168888
v -1.937006 26.518009 26.04871
v -1.9358637 4.0707002 -9.9772649
v -1.9357068 26.778131 26.371382
v -1.9342579 11.316216 28.326085
v -1.9331119 30.674113 22.71073
v -1.9318893 30.90829 22.770499
v -1.9311958 2.0768479 12.290837
v -1.9310572 29.010892 23.48449
v -1.9303199 29.889998 22.916272
v -1.9299586 19.310419 22.319926
v -1.9299221 17.333402 28.00127
v -1.9289404 26.98269 25.190969
v -1.92859 21.959027 27.656996
v -1.9284988 22.580649 27.248364
v -1.9275791 32.798149 -3.6704261
v -1.9254441 15.793004 -29.435181
v -1.9252908 30.368904 26.886831
v -1.9247543 1.9176777 20.360183
v -1.9247068 9.7232286 28.312979
v -1.924393 27.06492 12.567565
v -1.923674 16.558593 20.659137
v -1.9236083 17.293231 20.702239
v -1.9228017 22.921443 26.905579
v -1.9225828 25.651255 12.352351
v -1.9224733 31.608704 -16.785152
v -1.9224368 3.4907916 -8.0548609
v -1.9221959 13.320025 -27.607074
v -1.9219842 6.7027146 27.107814
v -1.9218857 8.9298086 28.20067
v -1.9218857 14.687174 -29.027605
v -1.9206339 16.154746 -29.47224
v -1.920028 30.4213 -21.168778
v -1.919258 2.1850277 22.264591
v -1.9189879 10.966108 28.33191
v -1.9182397 14.429902 21.730767
v -1.9177653 4.8927231 25.988294
v -1.9162397 7.9479658 21.320894
v -1.9153493 13.139499 28.206969
v -1.9150463 29.89453 27.025129
v -1.9149952 5.8122735 18.004268
v -1.9140646 21.250203 -27.201885
v -1.9134442 10.24446 22.846422
v -1.912915 8.004506 27.827666
v -1.912769 10.006055 28.324972
v -1.9100938 10.629656 28.334034
v -1.9099953 15.432031 -29.403625
v -1.9095537 27.329509 26.697799
v -1.9091741 20.308848 -27.926469
v -1.9083968 2.9541135 25.407295
v -1.908342 31.124217 26.305897
v -1.9080464 8.8426766 22.100049
v -1.9079004 10.308944 28.331899
v -1.9077252 2.2644732 8.9761709
v -1.9076924 17.650504 -29.433433
v -1.9075063 23.004349 26.459517
v -1.9052544 19.403155 -28.613064
v -1.9046194 6.4167503 19.272634
v -1.9040136 5.5600612 17.137776
v -1.9034041 14.279856 -28.663268
v -1.9021413 31.105086 12.86915
v -1.9020647 16.514872 -29.519796
v -1.9019662 21.340262 27.930151
v -1.9017581 19.77619 27.994402
v -1.901134 2.2047246 10.100731
v -1.9008202 30.427656 22.643968
v -1.9003603 31.130582 22.823875
v -1.9000355 23.45925 11.525245
v -1.899937 5.3616682 15.795381
v -1.8998275 2.1392014 11.208266
v -1.8997472 1.9776115 13.825894
v -1.8993968 1.9271037 20.631641
v -1.8992946 20.098336 28.014307
v -1.8991049 8.3857788 21.712541
v -1.8982399 8.6318927 28.103226
v -1.8980319 20.455538 10.848283
v -1.8972801 5.3077598 26.216741
v -1.8964151 8.3260563 27.979125
v -1.8960428 18.410288 27.960979
v -1.8956888 2.3085395 7.8398445
v -1.8955246 34.070104 9.5127578
v -1.8952217 31.586119 24.128758
v -1.8945757 12.472533 22.824426
v -1.8939553 31.496669 -18.647757
v -1.8930794 4.3535692 -11.941689
v -1.8921962 26.614788 25.442715
v -1.8919735 1.8935529 15.711229
v -1.8911816 13.288728 22.457889
v -1.889656 19.443303 27.968358
v -1.8888312 26.456998 26.321233
v -1.8883385 27.406074 12.607455
v -1.8882546 5.4937624 13.881718
v -1.8878093 10.179285 -25.067305
v -1.8876524 28.875904 -22.824686
v -1.8876232 21.692162 25.439248
v -1.8864371 15.487516 20.99151
v -1.8862181 12.842119 -27.264639
v -1.8860283 7.0927995 27.332772
v -1.885678 12.749343 28.223557
v -1.8849407 22.246618 27.532844
v -1.8847364 20.41111 28.024774
v -1.8820466 4.2544824 -13.468211
v -1.8816269 22.765517 26.15838
v -1.8793423 18.573565 10.848937
v -1.8791123 9.1440838 28.229655
v -1.8786196 17.684977 27.964782
v -1.8782985 29.315134 23.163266
v -1.8777474 15.072197 -29.37797
v -1.8772036 32.34533 13.196158
v -1.8757985 27.022616 26.657712
v -1.8750759 31.240136 -8.2745526
v -1.8746014 31.501822 25.508572
v -1.8731452 12.82111 7.6416892
v -1.8725175 30.091859 27.046749
v -1.8723971 22.873177 27.092949
v -1.8723752 5.7002288 26.483838
v -1.8719773 30.796335 26.730748
v -1.871835 31.880487 -6.5680027
v -1.8714044 2.3075513 4.9982072
v -1.8709627 26.191445 25.987864
v -1.8707 31.569562 25.196596
v -1.8706343 28.647986 27.068519
v -1.8701233 28.89969 27.096884
v -1.8700394 33.108564 -1.9517194
v -1.8684664 2.5730044 24.102842
v -1.8682949 1.9376173 20.897934
v -1.8681964 2.2320474 -5.1206003
v -1.8676343 16.872517 -29.577707
v -1.8671964 15.42513 28.035478
v -1.8655613 15.807457 28.017701
v -1.8647913 31.429394 25.801343
v -1.8646854 3.8130426 -17.547213
v -1.8642767 28.386605 27.038749
v -1.862357 29.141361 27.12365
v -1.861857 21.630854 27.852231
v -1.8616709 16.005071 10.263153
v -1.8611928 19.098694 27.93661
v -1.8611745 30.542802 26.906498
v -1.8609117 15.038402 28.051941
v -1.8604811 31.071132 -12.606275
v -1.8601709 20.71581 28.02231
v -1.8598351 11.059622 5.8127479
v -1.8594848 22.236914 25.797011
v -1.8588169 12.351772 -26.926323
v -1.8585359 31.500676 23.3214
v -1.8582475 30.934131 -11.058902
v -1.8573972 12.363412 28.239305
v -1.8573461 30.827665 12.866584
v -1.8562731 29.853784 -21.83864
v -1.8553643 16.184867 27.997752
v -1.8541089 7.4707106 27.539639
v -1.8536563 31.63347 24.867062
v -1.8526673 31.03807 26.537217
v -1.8514593 28.115892 27.00776
v -1.8510542 26.241568 25.687224
v -1.8503899 27.742639 12.643969
v -1.8501272 1.6494107 -2.4741001
v -1.850025 31.596011 -17.239037
v -1.8492878 2.3263605 6.696394
v -1.8489228 2.8774235 -6.6012178
v -1.848452 23.223268 26.728631
v -1.8481308 10.334275 5.7504127
v -1.8479119 20.101842 23.39941
v -1.8479009 14.648184 28.067733
v -1.8474264 13.853459 -28.296198
v -1.8473206 25.284092 12.277312
v -1.8471637 1.679364 -0.88481573
v -1.8469995 29.372524 27.148529
v -1.8461564 2.401421 23.397863
v -1.8460214 33.208235 13.551407
v -1.8440944 9.3840403 28.253006
v -1.8440214 6.8535934 10.210862
v -1.8434301 6.0978601 26.739595
v -1.8417513 20.802724 24.428978
v -1.8414958 31.352159 26.074319
v -1.8412185 26.132295 26.268624
v -1.8410944 22.534085 27.398921
v -1.8409448 31.34115 22.871166
v -1.8407842 2.2021772 22.518793
v -1.8396418 26.708874 26.616643
v -1.8392878 11.768564 6.431148
v -1.839036 23.268815 26.499859
v -1.8373426 19.828737 -28.426657
v -1.8372623 18.453847 -29.322519
v -1.8372294 8.8272816 28.140755
v -1.8361528 34.067133 8.0495289
v -1.8359703 16.556845 27.974796
v -1.8353426 7.7849079 -23.280254
v -1.8349083 34.19063 13.386124
v -1.8345725 22.256528 -26.494074
v -1.8331054 31.636629 23.750159
v -1.8329193 27.836244 26.97587
v -1.8327879 22.880398 -26.060238
v -1.8327587 30.168815 22.56995
v -1.8320543 11.983435 28.253746
v -1.8305799 1.9500616 21.160024
v -1.8293792 14.255383 28.083511
v -1.8293646 7.8323212 27.72574
v -1.8291894 5.3930589 15.319086
v -1.8285726 21.013902 28.003015
v -1.8271748 11.85958 -26.575624
v -1.825339 23.035307 26.199665
v -1.8252624 1.8725166 16.140922
v -1.8250069 6.761596 19.679944
v -1.8243792 23.08108 11.433771
v -1.8237223 29.592695 27.171211
v -1.8233464 17.227196 -29.650844
v -1.8231347 20.826714 10.9251
v -1.822496 31.693769 24.520591
v -1.822423 18.897855 -29.120933
v -1.8216639 21.918406 27.757108
v -1.8214851 4.1847494 -10.442024
v -1.8211858 2.104366 2.2333558
v -1.8210982 30.277049 27.065767
v -1.8204632 2.7639791 24.905037
v -1.8203281 16.174327 20.621849
v -1.8202989 21.404977 25.100692
v -1.8184267 5.4587344 14.361149
v -1.8183829 32.108773 13.220023
v -1.8182661 18.030858 27.918672
v -1.8182479 30.544215 12.859066
v -1.8180216 10.693905 5.7726826
v -1.8177917 10.685526 22.831678
v -1.8175873 23.172026 26.932527
v -1.8174377 8.7873474 -23.974229
v -1.8168902 8.5067769 28.027518
v -1.8168537 9.6476234 28.27056
v -1.8155618 23.535228 -25.659432
v -1.815507 8.1768029 27.888943
v -1.815226 28.074611 12.677834
v -1.8151056 17.643423 20.706724
v -1.8150034 3.6628021 -8.5131984
v -1.8148902 18.741567 27.9006
v -1.813861 2.0367871 1.7032141
v -1.8136129 27.714578 24.289899
v -1.8130216 6.4966584 26.982505
v -1.8129815 18.011287 -29.52409
v -1.8124596 14.717362 -29.35355
v -1.8123209 24.250639 -25.31772
v -1.8122552 27.366871 24.571328
v -1.8117954 4.4770472 -19.361453
v -1.8115654 28.140379 -23.364034
v -1.81081 11.611223 28.266451
v -1.8103428 29.610493 22.831338
v -1.8095801 20.733766 -27.725875
v -1.809372 27.548065 26.943363
v -1.8076421 5.5629612 -21.003867
v -1.8074888 24.986435 -24.952143
v -1.8071166 16.92317 27.946793
v -1.806737 13.861129 28.09962
v -1.8061896 28.053589 23.999314
v -1.8059122 30.925832 -9.9528837
v -1.8040509 27.011297 24.84403
v -1.8036275 25.863449 25.923959
v -1.8027918 26.389187 26.574611
v -1.8026677 14.328177 -28.999988
v -1.8025035 2.1574823 2.7714244
v -1.8020509 31.268271 26.324204
v -1.8012699 21.10837 24.762998
v -1.8004633 12.023588 22.815744
v -1.799321 8.8923347 6.8153419
v -1.7989232 5.4249555 14.840736
v -1.7987225 22.823524 27.258379
v -1.7981604 2.0205811 12.792023
v -1.7977334 14.758677 21.339062
v -1.7974159 9.9327773 28.282151
v -1.796967 1.9233173 14.298718
v -1.7966641 31.127739 -13.07804
v -1.7954123 3.818934 -16.253587
v -1.794978 25.805741 26.212767
v -1.7948247 11.248591 28.277009
v -1.7925473 32.904128 -3.1136624
v -1.7924415 29.801471 27.191627
v -1.7921386 21.30668 27.965194
v -1.7917371 26.649162 25.108728
v -1.7913576 18.939279 10.921334
v -1.7906897 25.755425 -24.595999
v -1.78827 28.38365 23.699364
v -1.7868357 30.704221 26.92306
v -1.786281 11.368421 -26.204748
v -1.7861897 30.254892 12.847154
v -1.7857153 10.237486 28.288075
v -1.7856788 1.9644401 21.41897
v -1.7852591 9.0487038 28.171495
v -1.7851386 28.401813 12.70929
v -1.784854 10.897455 28.284655
v -1.7845401 30.929531 22.343507
v -1.7834379 6.8923426 27.211054
v -1.7832591 30.947208 26.747054
v -1.7827153 20.074129 27.930344
v -1.7821825 23.307072 26.246263
v -1.7821387 22.203851 27.648317
v -1.7818029 27.251707 26.910389
v -1.7816752 10.559733 28.288622
v -1.7813686 13.46655 28.116408
v -1.7806679 31.098504 -19.938122
v -1.7799781 19.750776 27.897833
v -1.7795547 1.9546199 1.1825304
v -1.7788796 23.5347 26.545406
v -1.7788467 6.8060984 -22.462682
v -1.7786825 9.7471771 22.46252
v -1.7780219 6.1124886 18.409477
v -1.7775256 19.681488 22.67427
v -1.7769745 1.8954781 -4.0674612
v -1.7767883 27.351316 -23.829714
v -1.7758796 21.679133 -26.979404
v -1.7757884 26.281812 25.365792
v -1.7757811 31.750869 24.158035
v -1.7752811 29.222359 -22.454948
v -1.7752154 1.8398599 16.559182
v -1.7749818 22.507842 25.829201
v -1.7746533 13.411878 -27.935177
v -1.7727665 26.547706 -24.233734
v -1.7719636 20.386846 27.958187
v -1.7714052 6.1849766 11.811111
v -1.7691169 30.690522 22.281011
v -1.7690074 3.9952674 26.082574
v -1.7688541 31.626837 -7.1285893
v -1.7685512 17.283617 27.911724
v -1.7683797 19.332685 -28.920263
v -1.7677629 22.703079 11.343575
v -1.7675329 26.064979 26.530421
v -1.7669527 13.64674 22.071804
v -1.7669235 21.199405 11.003997
v -1.7667629 23.480811 26.767686
v -1.7661826 30.667748 -20.732366
v -1.764314 31.156305 22.398568
v -1.763522 11.129466 22.820598
v -1.7634527 13.858234 8.8255846
v -1.7625257 29.959851 12.831409
v -1.7624418 28.724064 12.738567
v -1.7621206 19.415888 27.86152
v -1.7615841 7.1270041 20.087072
v -1.7615439 4.6207614 25.984915
v -1.7610513 32.979989 13.547903
v -1.7605622 30.449789 27.082092
v -1.7591097 31.862912 13.237213
v -1.7585075 2.1984208 3.3156827
v -1.7584637 25.910702 25.615593
v -1.7578213 31.560608 -17.682642
v -1.7577922 2.3083387 5.5510968
v -1.757544 23.117862 27.113029
v -1.7572958 7.2804654 27.423104
v -1.7572338 28.704381 23.389465
v -1.7559673 11.575684 22.814765
v -1.7554455 3.4449745 26.026794
v -1.7547703 13.073031 28.133485
v -1.7546754 15.777922 -29.731207
v -1.7541973 31.539508 22.911816
v -1.7535331 21.595182 27.908749
v -1.7531645 5.114162 26.084585
v -1.7530842 29.998447 27.209693
v -1.7529929 3.9928277 -15.054619
v -1.751628 25.480944 26.15188
v -1.7511973 26.947526 26.877115
v -1.7511572 31.196956 -13.541372
v -1.7508798 2.226291 22.772868
v -1.7506864 20.690759 27.976088
v -1.7498981 24.912739 12.195484
v -1.7498908 31.683308 23.355922
v -1.7497886 7.1776072 9.6388626
v -1.7497192 18.371559 27.859403
v -1.7486645 31.17919 26.552421
v -1.7484784 31.062698 -8.8192543
v -1.7482849 23.581183 26.297938
v -1.7481353 29.04116 12.765585
v -1.7480368 4.3547033 -12.418738
v -1.7479711 29.659162 12.812293
v -1.7477448 31.642596 25.527849
v -1.747555 16.12578 -29.768572
v -1.7473068 8.7126425 28.067584
v -1.7466682 31.377456 -19.054454
v -1.7465915 20.248689 -28.240388
v -1.7463506 2.0801855 11.725214
v -1.7462704 17.577845 -29.725838
v -1.7459054 34.181563 12.070693
v -1.7450149 22.488668 27.52934
v -1.7444784 30.957903 -11.564102
v -1.7440806 15.432101 -29.698672
v -1.7436499 5.5908447 16.668309
v -1.7432448 29.352896 12.790253
v -1.7421207 31.713404 25.217472
v -1.7418616 9.2943056 28.19548
v -1.7414529 18.828955 21.530561
v -1.7408543 18.415119 21.128155
v -1.740274 5.8382737 12.844125
v -1.7398981 31.567195 25.818821
v -1.7398178 2.2140256 9.5134658
v -1.7388908 5.503167 26.350795
v -1.7383689 9.6883316 -24.640221
v -1.7376536 34.144344 11.515698
v -1.7373617 13.921772 -28.635508
v -1.7371938 7.6570718 27.616496
v -1.7365186 25.536535 25.85639
v -1.7364128 33.580788 0.92644678
v -1.7361609 25.737674 26.482903
v -1.7356865 2.2679175 8.3836429
v -1.7348361 2.1482278 10.629457
v -1.7330843 21.961807 25.455039
v -1.7330661 1.8199687 16.966576
v -1.7328508 22.325628 11.255229
v -1.7327887 15.633538 10.165928
v -1.7324274 21.57356 11.0853
v -1.7322741 1.9816352 21.675443
v -1.728723 8.3712844 27.940187
v -1.7286829 10.876191 -25.816464
v -1.7284493 12.681957 28.150466
v -1.7277048 28.805282 27.259868
v -1.7274785 28.554726 27.235926
v -1.7274347 14.560429 9.4543276
v -1.7270625 19.068255 27.823845
v -1.7265041 8.0206331 27.789502
v -1.7249019 29.897027 22.48787
v -1.7242851 23.802318 26.596384
v -1.7234567 31.780477 24.889281
v -1.7233107 9.5991621 6.251383
v -1.7231902 16.473184 -29.81208
v -1.7224202 31.271722 -13.998621
v -1.7212158 1.8611928 0.66964414
v -1.7211903 29.046298 27.282473
v -1.7211793 23.421323 26.964695
v -1.7209822 20.98712 27.980333
v -1.7209165 17.638543 27.867158
v -1.7208764 28.295011 27.210872
v -1.7207158 21.949022 11.169036
v -1.7206866 30.137397 -21.436643
v -1.7206611 3.0900577 -7.0604202
v -1.7198144 2.4314399 23.674499
v -1.7197852 23.858008 26.354426
v -1.7196282 22.781341 25.86901
v -1.7193545 1.6068116 -1.3953334
v -1.7193326 26.635921 26.843627
v -1.7188363 31.487012 26.089742
v -1.7187231 5.8988211 26.607785
v -1.7167049 15.090195 -29.670438
v -1.7164056 12.948551 -27.590043
v -1.7159166 30.439081 22.210781
v -1.7150991 21.880566 27.832735
v -1.7131684 5.8395557 17.539904
v -1.7126648 25.161524 26.084166
v -1.7116137 25.413052 26.428407
v -1.7114495 29.015868 23.069271
v -1.7114312 7.5134238 20.492328
v -1.7111648 2.6082569 24.417646
v -1.7110079 31.804803 23.779736
v -1.7108144 31.371075 22.446582
v -1.7101247 22.774265 27.402742
v -1.7099458 3.0753023 25.693935
v -1.7091429 12.104864 6.9884573
v -1.7087196 2.4232192 -5.5977552
v -1.7082488 28.026513 27.18493
v -1.7081101 3.8213674 -8.9712074
v -1.7076466 29.277198 27.303407
v -1.7069641 9.5623456 28.21275
v -1.7057196 12.841779 22.431415
v -1.705497 31.349409 -14.451961
v -1.7054021 30.183185 27.225299
v -1.7044532 2.2997019 7.2452617
v -1.703924 12.295024 28.166981
v -1.7031539 1.7987818 17.361588
v -1.701986 1.8744627 14.760755
v -1.7016357 30.852924 26.936243
v -1.7003437 4.2743847 -10.910401
v -1.6999167 31.608137 13.246906
v -1.6983218 4.1839347 -13.952922
v -1.6977197 8.5340723 7.3638265
v -1.6973036 9.2638741 22.0761
v -1.6968146 25.09689 26.36328
v -1.6961905 34.219387 12.654287
v -1.6958875 6.2981062 26.852831
v -1.6950554 24.138542 26.415707
v -1.6949679 19.305587 10.992417
v -1.6949496 15.363557 27.943972
v -1.6948146 20.436358 23.734105
v -1.6944898 18.367288 -29.622372
v -1.6942708 32.759642 13.561254
v -1.6937963 14.377002 -29.324067
v -1.6936284 15.747533 27.925534
v -1.6931029 2.2290757 3.863815
v -1.6925445 31.422689 -14.903573
v -1.6915007 23.738672 26.812711
v -1.6908073 31.844232 24.543996
v -1.6903036 19.759516 -28.729883
v -1.6903 27.74957 27.158431
v -1.6902124 30.609729 27.095468
v -1.6890372 14.975429 27.960486
v -1.688384 28.525571 -23.024165
v -1.6880446 13.15085 8.1838343
v -1.6879606 26.317288 26.810032
v -1.6878548 16.818163 -29.867189
v -1.6878438 18.813332 -29.426388
v -1.6877635 21.155701 -27.51212
v -1.6874132 24.788689 26.292759
v -1.6872672 8.9424121 28.099489
v -1.6870482 3.9559073 -18.11758
v -1.687019 23.057511 25.915539
v -1.6868876 1.6764297 -2.9892912
v -1.6867891 29.497399 27.322342
v -1.6862197 21.277774 27.966238
v -1.6844095 16.126867 27.903986
v -1.6827161 11.913924 28.182648
v -1.6822271 31.08559 26.759229
v -1.6819716 31.400268 26.337386
v -1.6811504 1.7833622 17.743303
v -1.6804826 9.8510823 28.223345
v -1.6794242 23.063548 27.271616
v -1.6790227 24.487947 26.222088
v -1.6787672 7.5067596 9.064641
v -1.6783329 22.163541 27.741845
v -1.6780738 30.893661 -10.481066
v -1.6780738 33.377036 -0.23340137
v -1.6770519 14.583989 27.975931
v -1.6765811 33.885872 13.974455
v -1.6761724 31.482864 -15.355734
v -1.6754498 7.9208329 20.89461
v -1.6754096 24.847725 26.012345
v -1.673822 18.707597 27.783429
v -1.6737928 24.072737 26.653544
v -1.672979 6.6974843 27.0843
v -1.6727126 1.9665185 13.285044
v -1.672468 24.423784 26.481743
v -1.6720556 24.193416 26.153004
v -1.6711323 25.213206 25.784551
v -1.6707491 23.336442 25.967886
v -1.6697053 2.0025456 21.929984
v -1.6687783 6.4305389 18.818025
v -1.6677163 27.464505 27.131723
v -1.6675812 14.75295 -29.649319
v -1.6674425 1.7673934 18.110399
v -1.6668987 23.903846 26.087242
v -1.6668221 20.054211 27.811137
v -1.6666141 16.501071 27.87814
v -1.6659571 11.540422 28.197032
v -1.6657382 23.61845 26.025352
v -1.6648659 17.9883 27.810662
v -1.664782 25.580436 25.541334
v -1.6623002 10.158727 28.227641
v -1.6616141 19.224923 21.911926
v -1.661428 20.367853 27.852155
v -1.660355 8.7973314 21.686311
v -1.660136 14.190078 27.991143
v -1.6594973 25.991784 26.775233
v -1.6593185 15.77988 20.576558
v -1.6589317 4.812154 -19.869952
v -1.6585703 29.706368 27.339174
v -1.6585265 1.7524519 18.461454
v -1.6582346 5.9385745 -21.465865
v -1.6581506 19.728964 27.768772
v -1.656563 29.542062 -22.073107
v -1.6561725 34.011873 4.8181831
v -1.6560959 31.388786 -7.6819753
v -1.6558733 8.3491952 21.292479
v -1.6558258 25.947396 25.286789
v -1.6558076 12.48104 -27.241096
v -1.655355 33.182764 -1.4063698
v -1.6547857 11.17628 28.209663
v -1.6539134 32.45544 -4.8359403
v -1.6525156 7.0930212 27.300743
v -1.6524317 1.7396217 18.797371
v -1.6523587 23.359733 27.138066
v -1.6523076 10.483493 28.226013
v -1.6519427 24.716058 26.551775
v -1.6519244 8.5882872 27.981833
v -1.6514062 13.495898 -28.274501
v -1.6513806 29.318471 22.738817
v -1.6513368 31.521736 -15.808405
v -1.6507821 2.2524642 23.029534
v -1.6499792 10.823352 28.219626
v -1.6496945 11.392787 6.3582727
v -1.6493733 13.994286 21.681775
v -1.6491653 30.355235 27.238364
v -1.6484901 21.563747 27.93376
v -1.6475193 17.924863 -29.810174
v -1.6474244 31.501827 -18.113064
v -1.6472712 1.7291063 19.118697
v -1.6470449 26.312341 25.024309
v -1.6454938 15.074128 20.937803
v -1.6453661 24.53878 12.110043
v -1.6452821 30.993047 -12.057644
v -1.6447639 8.1840985 7.9234423
v -1.6444902 22.445356 27.638543
v -1.6439683 20.671232 27.889249
v -1.6434281 13.982747 -28.976837
v -1.6426982 33.644062 13.975462
v -1.6425194 31.905306 24.182335
v -1.6419865 31.345024 13.249103
v -1.6418187 31.725431 22.94564
v -1.6414975 27.171476 27.105095
v -1.6414573 1.7605868 0.16266837
v -1.6407347 7.8419238 8.4916274
v -1.6404756 32.278122 -5.4117056
v -1.6400376 16.87 27.845768
v -1.6398187 1.7236912 19.426921
v -1.6398077 32.539487 13.583973
v -1.6396362 13.794768 28.006672
v -1.6393442 17.159196 -29.93411
v -1.6387311 17.983072 20.700567
v -1.6384464 26.673945 24.754563
v -1.6372201 7.4813164 27.50018
v -1.6371727 24.539801 25.939123
v -1.6363844 9.1948447 28.123397
v -1.6363515 2.8348444 25.226935
v -1.6363406 25.659569 26.738149
v -1.636107 34.083945 13.935689
v -1.6337676 8.2284581 27.842191
v -1.6336399 19.390984 27.727951
v -1.6335924 19.252074 -29.225156
v -1.6333954 25.01769 26.625033
v -1.6332311 10.181292 22.442579
v -1.6330231 2.3005277 6.1027529
v -1.6325268 23.668957 27.003005
v -1.6323406 10.40219 -25.3996
v -1.631045 31.308024 26.562698
v -1.6299063 7.8600199 27.681163
v -1.6296691 27.769451 -23.530635
v -1.6295523 27.030746 24.477518
v -1.6293407 1.721422 19.723517
v -1.6268297 20.663831 -28.040619
v -1.6259538 24.347025 26.717631
v -1.6259356 31.573717 22.487567
v -1.625348 25.331315 26.690752
v -1.6238954 31.854872 23.385261
v -1.6233334 30.175063 22.132592
v -1.6229283 29.903578 27.353805
v -1.622629 8.2113305 -23.5751
v -1.6215597 22.234296 25.480587
v -1.6212349 23.997487 26.86509
v -1.6189247 34.110271 10.978863
v -1.618275 34.242066 13.26084
v -1.6182057 30.964533 -9.3654615
v -1.6181327 32.608147 -4.2672351
v -1.6181181 27.38125 24.192659
v -1.6180013 21.674999 25.106035
v -1.6179612 1.8226557 15.210966
v -1.6175889 20.966222 27.916293
v -1.6175086 32.990375 -2.5669589
v -1.6169064 13.399131 28.02308
v -1.6161765 1.7199339 20.010507
v -1.6149284 22.727184 27.526917
v -1.6146291 25.41636 -24.717371
v -1.6126547 26.870638 27.078851
v -1.6123371 24.676549 -25.088104
v -1.6116036 31.544566 -16.260104
v -1.6111072 21.846426 27.8806
v -1.6107605 11.999598 -26.897103
v -1.6105342 2.2487909 4.4136937
v -1.6096948 22.672697 -26.27516
v -1.6093299 30.756516 27.105621
v -1.6092423 6.501261 11.248784
v -1.6081729 30.944496 21.902193
v -1.6080489 20.037191 23.01957
v -1.6071803 2.0290719 -4.5638494
v -1.6059065 26.976942 -23.968161
v -1.6058919 5.6208262 16.195134
v -1.6057022 24.894045 25.709753
v -1.6055525 26.186978 -24.353036
v -1.6046328 31.771354 25.540188
v -1.6044686 17.233509 27.804655
v -1.6043299 30.988733 26.94548
v -1.6035087 23.966657 -25.461177
v -1.6030051 27.724532 23.899778
v -1.6016657 3.8014259 -16.819491
v -1.601111 18.333414 27.738462
v -1.6008372 2.0207745 12.234301
v -1.6001986 3.2961974 -7.5169602
v -1.5999796 7.2211848 -22.828208
v -1.5998518 31.17577 21.958601
v -1.5997898 23.291203 -25.840109
v -1.5996365 3.9667193 -9.4299172
v -1.5993482 24.237255 25.866437
v -1.5984394 31.692627 25.829029
v -1.5975599 31.845617 25.231698
v -1.5972132 2.0292334 22.182318
v -1.5971073 30.887144 -20.277108
v -1.5962862 19.672783 11.062975
v -1.5958409 4.9041464 25.991177
v -1.595746 1.72662 20.289432
v -1.5953482 5.3156261 26.214343
v -1.5945271 9.4684871 28.139583
v -1.5935417 22.095817 -26.754109
v -1.5933957 13.004503 28.040055
v -1.5920088 20.180835 -28.546442
v -1.5917862 4.3266652 -12.896725
v -1.5913629 19.03956 27.688083
v -1.5899213 23.010887 27.409352
v -1.5888629 32.049133 -5.9788688
v -1.5872351 32.313251 13.606797
v -1.5851585 31.074402 13.244588
v -1.5848848 8.8271632 28.014029
v -1.5848556 5.7084559 26.472111
v -1.5844724 21.254472 27.927906
v -1.5835929 30.514095 27.248627
v -1.583487 20.759676 24.070288
v -1.5834615 6.7675549 19.228762
v -1.583268 31.24868 -19.443116
v -1.582768 26.561612 27.053289
v -1.582498 4.337969 26.01509
v -1.5810126 28.059821 23.598379
v -1.5797352 31.609367 26.097994
v -1.5796257 30.088427 27.366115
v -1.5793447 34.073794 9.9838269
v -1.5792608 24.628957 26.790149
v -1.5790381 9.1563229 -24.250165
v -1.5782717 2.4615099 23.968336
v -1.5779323 31.916516 24.905329
v -1.577498 29.612551 22.397922
v -1.5763301 1.566728 -1.9077891
v -1.5757717 30.700692 21.837401
v -1.5755418 22.126536 27.810035
v -1.575509 31.963603 23.804458
v -1.5749287 30.399169 -21.017275
v -1.5746294 28.707407 27.404158
v -1.5745747 33.394533 13.961418
v -1.5738411 28.457778 27.384655
v -1.5737718 28.887203 -22.667409
v -1.5729616 2.0893588 11.152799
v -1.5721331 25.252797 25.464536
v -1.571863 2.1594777 10.046695
v -1.571717 2.2219097 8.9241312
v -1.5715492 4.3362245 -11.381637
v -1.5712426 15.753837 -30.016206
v -1.5706951 5.8041495 13.320216
v -1.5705638 12.612222 28.057288
v -1.5705346 23.299539 27.28944
v -1.5703557 6.1070904 26.718639
v -1.5698411 1.7358215 20.561915
v -1.5693338 28.948138 27.422625
v -1.5690346 14.428741 -29.625022
v -1.5689433 15.260235 10.065651
v -1.5687098 15.423961 -29.981044
v -1.5681952 9.9455665 6.2385583
v -1.5677244 31.211354 26.766671
v -1.5676368 34.05583 8.5222038
v -1.5672463 28.199683 27.364378
v -1.5643558 12.394607 22.413663
v -1.5633521 23.939592 25.796208
v -1.5627062 31.039811 -12.540029
v -1.5626295 13.053768 -27.921214
v -1.5615748 9.7618862 28.148328
v -1.560458 17.591964 27.751988
v -1.5602536 17.495799 -30.002379
v -1.5600347 2.6311837 -6.0653134
v -1.558885 6.1350382 17.946316
v -1.5587792 16.087614 -30.054635
v -1.5577172 29.17927 27.439698
v -1.5572427 1.9047316 13.76811
v -1.5572172 12.438566 7.5381937
v -1.5571989 30.899927 -10.997946
v -1.5563595 23.597921 27.169197
v -1.5560018 31.543223 -16.70817
v -1.5551369 27.933559 27.343575
v -1.5545493 24.2579 26.926206
v -1.554531 6.5085821 26.952483
v -1.5537537 3.7299138 26.085184
v -1.5534325 26.244012 27.028705
v -1.5525128 31.394722 22.006911
v -1.5525092 11.528145 -26.531054
v -1.5522756 2.266392 7.79125
v -1.5510165 28.386751 23.288203
v -1.5509252 20.353627 27.708109
v -1.5508997 8.4566136 27.884169
v -1.5504617 15.10105 -29.947552
v -1.5503376 23.914278 27.048921
v -1.5501406 20.038333 27.656784
v -1.5498778 12.223922 28.074606
v -1.5488012 22.509873 25.515313
v -1.5480895 3.9121185 -15.577682
v -1.5480056 21.537591 27.921968
v -1.5479399 19.681199 -29.030584
v -1.5458085 31.519727 26.343747
v -1.545137 31.985208 24.561762
v -1.5446297 13.575094 -28.619416
v -1.5437538 22.40511 27.725441
v -1.5436187 21.37848 24.756428
v -1.5432538 13.203291 22.036275
v -1.5428341 21.57248 -27.288634
v -1.5425019 1.6600065 -0.34068516
v -1.5423304 1.7794954 15.650131
v -1.5415603 24.163 12.022449
v -1.5402793 16.818289 20.218575
v -1.5401334 6.9094292 27.172357
v -1.5398085 31.177449 -8.229219
v -1.5397793 2.65472 24.740717
v -1.5396808 14.048839 -29.302698
v -1.5395312 29.400095 27.454997
v -1.5391042 20.657619 27.758732
v -1.5384545 24.579634 25.633297
v -1.538148 1.7460331 20.829373
v -1.5380713 27.659686 27.322586
v -1.5373743 10.073442 28.150185
v -1.5365932 2.2797231 23.29436
v -1.5364546 18.714616 -29.717935
v -1.5348889 25.613271 25.206125
v -1.5348487 19.70996 27.611701
v -1.5328414 16.422148 -30.098528
v -1.5328086 11.841241 28.091817
v -1.5322794 8.0805501 27.733864
v -1.5322064 23.646299 25.72934
v -1.5322064 24.922305 26.872579
v -1.5319035 32.077992 13.624352
v -1.5315604 21.073431 24.410891
v -1.5303597 18.67441 27.646748
v -1.5299218 29.834199 -21.676194
v -1.5298415 30.797083 13.234691
v -1.5297429 7.3064738 27.376757
v -1.5284108 30.260308 27.375991
v -1.5273816 9.0872635 28.036931
v -1.5273415 32.736949 -3.7124331
v -1.5267101 25.915003 27.005049
v -1.5266554 19.604017 22.277091
v -1.5265459 5.867169 17.070929
v -1.5262174 7.6974337 27.564289
v -1.5253853 14.33026 21.286092
v -1.5245021 17.433489 11.002483
v -1.5244911 11.022208 6.3021782
v -1.5244364 18.266826 -29.901432
v -1.5233598 10.618939 22.425196
v -1.5217576 10.401555 28.145714
v -1.5214255 9.2248764 6.7702474
v -1.5208817 4.1765688 -18.671315
v -1.5204693 11.465909 28.108328
v -1.5203671 15.300848 27.834691
v -1.5191408 15.686566 27.81598
v -1.5189875 31.428711 -18.528765
v -1.5186664 17.066351 10.921553
v -1.518108 1.743993 -3.4983199
v -1.5179693 17.181328 20.237787
v -1.5167503 20.951432 27.808272
v -1.5166956 7.1242071 19.640164
v -1.5166372 22.683027 27.629941
v -1.5166117 27.378343 27.301732
v -1.5165569 30.889876 27.112029
v -1.516546 2.0573654 22.433688
v -1.5150715 14.911223 27.850852
v -1.5147358 29.609918 27.468381
v -1.5141555 10.744276 28.13635
v -1.5139876 11.099658 28.123528
v -1.513108 14.784769 -29.92257
v -1.5124511 2.2611329 4.9641965
v -1.5117686 5.1597132 -20.366638
v -1.5108927 21.817007 27.895319
v -1.510692 16.067916 27.793174
v -1.5105497 22.788788 25.558652
v -1.5103124 31.900244 22.974122
v -1.509327 31.763167 22.520436
v -1.5089146 23.356867 25.666753
v -1.5086628 9.6898279 22.051925
v -1.5085971 28.704799 22.968355
v -1.5085679 17.945733 27.684966
v -1.5083927 31.804604 -6.5417639
v -1.5079146 30.659258 27.255842
v -1.507265 3.2579578 25.909871
v -1.5066701 6.1516576 12.283063
v -1.5062139 33.158889 13.953692
v -1.5056117 6.3174646 -21.908564
v -1.5046738 25.571745 26.982286
v -1.5043453 14.518459 27.86552
v -1.5041555 4.1035968 -14.444523
v -1.5031264 19.368043 27.570683
v -1.5031081 17.80002 11.080051
v -1.502484 30.444537 21.764391
v -1.5018709 34.212581 13.852857
v -1.5017103 25.234193 26.943699
v -1.5014293 20.041153 11.133796
v -1.4998125 25.974066 24.938587
v -1.4996446 23.071097 25.609502
v -1.4988308 2.2832212 6.6525622
v -1.4982651 31.424574 26.567114
v -1.4979549 32.053538 24.201535
v -1.49763 9.9400423 -24.972065
v -1.4974804 1.7632565 21.091926
v -1.4974184 31.094705 -13.013078
v -1.4957323 22.961684 27.527307
v -1.4954768 16.754803 -30.151074
v -1.4952651 28.171878 -23.213889
v -1.4948454 5.6500271 15.718842
v -1.4943053 16.444439 27.764707
v -1.4936666 31.111457 26.950202
v -1.4917943 16.444324 20.18836
v -1.4916593 27.089567 27.281415
v -1.4916593 30.898661 -9.9020064
v -1.4909476 21.077045 -27.830531
v -1.489663 29.898271 22.046162
v -1.4894184 19.156633 -29.520969
v -1.4892834 14.123326 27.879753
v -1.4883126 24.523449 26.999337
v -1.4871666 21.237698 27.844826
v -1.4871265 4.0948633 -9.8916287
v -1.4859915 3.4902515 -7.9724072
v -1.4853236 12.596515 -27.576027
v -1.4847433 32.017779 23.40983
v -1.4846776 11.058441 -26.147623
v -1.4832944 16.698341 10.837199
v -1.4832762 29.808046 27.479683
v -1.4822579 10.298281 6.2423028
v -1.4810061 31.52815 -17.149477
v -1.4806849 23.242643 27.42033
v -1.479455 24.928485 25.385887
v -1.4792835 9.3673707 28.051087
v -1.4780244 1.7388498 16.077916
v -1.4778565 8.7049122 27.915497
v -1.477747 30.513434 13.220096
v -1.4757762 22.093683 27.849461
v -1.4743894 11.94804 22.405086
v -1.4733127 24.156632 27.103902
v -1.4731193 31.832965 13.634304
v -1.4719952 23.530311 27.31321
v -1.4714843 24.269958 25.557006
v -1.4711668 13.726829 27.894322
v -1.4709113 6.8217287 10.682858
v -1.4698347 16.816072 27.728258
v -1.4685755 31.601325 22.047341
v -1.4685391 23.830373 27.207551
v -1.4684624 30.418537 27.383213
v -1.4681777 10.657267 6.2635143
v -1.4678383 33.658357 1.4438878
v -1.4673383 17.829933 -30.085345
v -1.466696 26.333324 24.663524
v -1.4648384 7.5012022 20.05043
v -1.4641084 26.793396 27.262021
v -1.4639442 11.726311 6.9041441
v -1.4636778 1.9582868 12.735093
v -1.4635354 20.596263 -28.354526
v -1.4623931 29.216151 -22.288337
v -1.4617106 21.947815 25.121586
v -1.4612982 14.181981 9.3443431
v -1.4587763 18.166312 11.154679
v -1.4560866 11.059603 22.412079
v -1.4559735 29.014483 22.639292
v -1.4548567 27.395025 -23.677955
v -1.4530392 5.770804 13.798529
v -1.4529881 19.011777 27.53307
v -1.452353 15.376456 20.525576
v -1.45201 21.517566 27.868246
v -1.4512947 13.329974 27.909994
v -1.4511779 32.9385 13.960422
v -1.4505574 13.477383 8.714111
v -1.4503567 1.8429758 14.240609
v -1.4502071 20.379795 23.361243
v -1.4499699 1.7826925 21.351069
v -1.4493896 18.295353 27.599909
v -1.4493458 31.163098 -13.47745
v -1.4487363 13.651809 -28.962857
v -1.4468567 30.929279 -11.501855
v -1.4467071 20.106643 -28.849253
v -1.4463312 23.786186 11.934169
v -1.4449371 29.993697 27.488785
v -1.4445429 22.368638 27.786728
v -1.4443312 8.3196558 27.774812
v -1.444094 31.888587 25.544936
v -1.4435392 17.082898 -30.211708
v -1.4416123 2.1960577 -5.0485954
v -1.4412984 5.5267868 26.332824
v -1.441032 2.9430324 25.523561
v -1.4408823 5.1379182 26.074888
v -1.440459 9.6662677 28.057029
v -1.4394116 31.805995 25.831463
v -1.4382473 20.343662 27.527501
v -1.4381269 31.324515 26.768459
v -1.437678 11.502799 22.404835
v -1.4371342 17.182753 27.681496
v -1.4369992 26.689689 24.381676
v -1.4364043 6.4471656 18.356696
v -1.4363167 9.214017 21.658826
v -1.436313 31.967763 25.238975
v -1.4359371 5.9238355 26.580121
v -1.4352729 26.489025 27.244054
v -1.4352656 18.73323 21.100969
v -1.4348459 26.612206 -24.096405
v -1.4343423 4.3691886 -11.85507
v -1.4334846 14.480354 -29.899891
v -1.433459 13.151296 -28.26313
v -1.4331342 25.837878 -24.468988
v -1.4330138 20.649041 27.588584
v -1.43297 14.115621 -29.61072
v -1.4328423 32.121112 23.824644
v -1.4325904 2.0389194 2.231739
v -1.4310539 12.934039 27.926599
v -1.4309153 20.02539 27.473906
v -1.4308897 30.22365 13.201479
v -1.4279591 6.3259937 26.815568
v -1.4278715 2.082565 22.687489
v -1.4276087 17.534006 20.246411
v -1.4271817 7.8988741 20.458296
v -1.4259044 1.5690309 -0.84327775
v -1.4256781 25.091093 -24.841692
v -1.4253496 1.7010819 16.494317
v -1.4245102 7.9298127 27.615522
v -1.4233934 4.274787 -13.376426
v -1.4229226 2.0980676 2.7614536
v -1.4226854 4.6760264 25.939915
v -1.4223314 31.71905 26.097779
v -1.4210029 2.8487175 -6.5255487
v -1.4206234 30.790324 27.259547
v -1.4206197 1.567749 -2.4194145
v -1.4200723 6.7303609 27.038008
v -1.4199738 2.4963983 24.278863
v -1.4194263 24.797686 27.087763
v -1.4187438 22.642544 27.710849
v -1.4174847 32.045102 24.915376
v -1.4170431 30.64092 -20.580645
v -1.4168241 3.8425679 -17.393845
v -1.4168132 20.942974 27.653653
v -1.4167731 2.0285253 11.669477
v -1.4167037 31.031714 -8.7789827
v -1.4165249 1.9623735 1.710913
v -1.416076 16.329194 10.749342
v -1.4158023 31.068709 -19.799412
v -1.415649 21.793334 27.871505
v -1.4156453 7.534425 27.43899
v -1.4155869 25.28116 25.124221
v -1.4151015 31.235151 -13.935816
v -1.4150833 7.1339606 27.246211
v -1.415076 20.41079 11.205463
v -1.4145942 8.9731673 27.936256
v -1.4145906 5.6784708 15.240014
v -1.4142001 26.673226 12.831176
v -1.4134519 12.133823 -27.227888
v -1.4124921 28.606442 27.530252
v -1.4122293 33.068521 -2.0279323
v -1.4120432 31.561201 -7.0986589
v -1.4118534 12.540302 27.943986
v -1.4113169 28.357423 27.51507
v -1.4109994 7.646284 -23.150303
v -1.4108023 31.188961 21.50567
v -1.4107074 9.9825094 28.055562
v -1.4105395 2.3079665 23.5695
v -1.4105286 31.009539 27.114183
v -1.4104264 33.263674 -0.8675166
v -1.4102184 31.578976 13.636622
v -1.4098607 26.320748 12.778578
v -1.4086308 19.692973 27.431078
v -1.4084483 27.04145 24.092682
v -1.4083498 28.847346 27.544708
v -1.4072293 32.724584 13.978225
v -1.4068717 23.965001 25.482685
v -1.4067658 30.953255 21.448284
v -1.4066709 24.380766 -25.227469
v -1.4064483 26.17565 27.228018
v -1.4057403 8.7561221 21.262475
v -1.4055615 2.1010621 10.575096
v -1.4054301 2.170432 9.4608969
v -1.4054045 8.3172803 20.86242
v -1.4050396 28.100826 27.499472
v -1.4047257 27.020883 12.878621
v -1.4036564 18.313445 20.685378
v -1.4036381 8.6146428 -23.854184
v -1.4032257 34.223394 12.551185
v -1.4026746 19.589633 -29.324383
v -1.401244 2.2639431 5.5144949
v -1.4007951 34.181858 11.989394
v -1.3995652 22.916346 27.624773
v -1.3994703 30.166092 27.495534
v -1.3989739 30.562432 27.38756
v -1.3986929 29.079282 27.558026
v -1.3980688 24.395606 27.170795
v -1.3978571 13.555667 21.63856
v -1.396609 17.544832 27.621259
v -1.3958024 18.532735 11.226762
v -1.395317 1.8041166 21.607582
v -1.3950907 12.150333 27.962147
v -1.3943316 2.2263969 8.3341324
v -1.3938718 27.837195 27.48376
v -1.393463 10.597829 -25.742753
v -1.3917331 21.227386 27.71601
v -1.3913864 29.315787 22.300496
v -1.3912879 29.927928 13.17952
v -1.3907368 31.625956 26.341094
v -1.3904229 31.31188 -14.389302
v -1.3900287 32.847039 -3.1696182
v -1.3898645 23.718841 -25.646233
v -1.3898317 10.314651 28.047525
v -1.3897112 30.114342 -21.274227
v -1.3889959 22.506968 -26.533789
v -1.3885324 32.124154 24.574455
v -1.3883317 31.494897 -17.581038
v -1.3883171 23.091029 -26.070713
v -1.3881857 5.7384274 14.278748
v -1.3878901 24.055033 27.254273
v -1.3877696 23.190949 27.532267
v -1.3874886 27.363874 12.92196
v -1.3870981 30.175694 21.682862
v -1.3858682 2.1431111 3.2992503
v -1.3856784 24.608208 25.306066
v -1.3856602 25.963291 12.719783
v -1.3855543 1.6643987 16.899179
v -1.3835288 18.641363 27.493158
v -1.3833317 29.301397 27.56981
v -1.3832843 23.753041 27.343495
v -1.3826091 23.468224 27.43726
v -1.382412 14.6539 20.882971
v -1.38235 19.136066 21.494729
v -1.3821638 11.765703 27.981106
v -1.3805799 16.060189 20.148908
v -1.3805069 27.387496 23.796571
v -1.3801164 22.065922 27.854925
v -1.3792186 4.0843251 26.011079
v -1.379142 25.848667 27.215109
v -1.3782113 27.566811 27.46822
v -1.3781274 28.541671 -22.863335
v -1.3774413 31.325106 -18.92477
v -1.3772186 10.660844 28.034555
v -1.3770653 15.403144 -30.247709
v -1.3756566 3.6752427 -8.4261262
v -1.3756347 1.8698213 1.1992219
v -1.3755617 5.7074924 14.759642
v -1.3743683 18.605264 -29.999443
v -1.3741895 11.388108 28.000081
v -1.3739522 15.717199 -30.290547
v -1.3722734 11.019242 28.018321
v -1.3707771 31.941125 22.547527
v -1.3705398 31.412073 21.553984
v -1.3701968 14.885034 9.9625971
v -1.3696202 4.205012 -10.355961
v -1.3694012 30.867798 -10.428113
v -1.369372 19.346 27.394961
v -1.3690472 17.406878 -30.277058
v -1.3686165 31.383177 -14.839919
v -1.3679231 31.221133 26.949505
v -1.3674304 5.5138279 -20.84997
v -1.3671348 27.702169 12.961916
v -1.3667443 4.4674999 -19.201506
v -1.3661786 8.5774643 27.804013
v -1.3661567 12.768913 8.0776053
v -1.3660253 21.972227 -27.049497
v -1.3659742 32.50817 13.999345
v -1.3655289 19.967809 22.631511
v -1.3653976 32.066438 22.997877
v -1.3642005 23.408845 11.846129
v -1.3631457 15.100328 -30.201094
v -1.3623465 8.8589317 7.3031189
v -1.3622261 29.512813 27.579843
v -1.3609779 9.2603182 27.94726
v -1.3604268 21.504521 27.767444
v -1.3602626 29.626379 13.154721
v -1.3587772 1.6270086 17.291792
v -1.3585947 30.705066 21.381963
v -1.3584597 5.8946131 16.597904
v -1.3584487 27.289957 27.453136
v -1.3581494 34.261734 13.140739
v -1.3577224 12.758934 22.009367
v -1.3569816 13.729001 -29.297536
v -1.3562626 1.76948 14.700934
v -1.3561422 2.2581028 7.2000796
v -1.3560181 7.1464095 10.113702
v -1.3556057 16.037736 -30.33209
v -1.3548903 2.7215981 25.062174
v -1.3548648 25.503466 27.206525
v -1.3539889 18.161076 -30.179194
v -1.3535692 22.224117 25.147841
v -1.3530217 25.635901 24.852147
v -1.3511641 32.211256 24.21679
v -1.3508064 3.8542631 -16.123074
v -1.3506568 27.726914 23.49303
v -1.3506459 6.1587091 17.477977
v -1.3502626 30.964516 -11.994624
v -1.348697 31.794681 22.079213
v -1.3486824 17.902661 27.544391
v -1.3486532 23.664523 25.411576
v -1.3486094 22.33665 27.819111
v -1.3485291 10.119812 22.028867
v -1.3483174 28.035724 12.999207
v -1.3483101 1.8493927 -3.9991004
v -1.3472152 31.527973 26.563231
v -1.3470364 6.7108861 -22.315163
v -1.3460693 30.324324 27.499756
v -1.3453393 31.316094 13.631038
v -1.3452189 11.670056 -26.871568
v -1.3435401 33.871819 14.402878
v -1.3431678 15.236901 27.707853
v -1.3427116 31.442437 -15.289221
v -1.3424415 32.183453 23.430257
v -1.3424233 9.4760664 -24.541429
v -1.3419233 20.781785 11.278572
v -1.3418065 6.7770548 18.770105
v -1.3417773 15.62442 27.689368
v -1.3408321 29.524802 -21.902933
v -1.3391204 29.319123 13.127586
v -1.3387554 14.845718 27.723167
v -1.3386241 1.5997716 17.672016
v -1.3383467 25.600863 12.654024
v -1.3353467 29.712645 27.587931
v -1.3353102 27.006733 27.438852
v -1.3342883 25.107956 27.210116
v -1.3341971 21.48306 -27.605408
v -1.3340912 21.651186 24.760348
v -1.3338613 28.364379 13.034192
v -1.333854 16.007845 27.665795
v -1.3337993 1.8976012 13.227698
v -1.3323212 8.1794507 27.653974
v -1.3320767 14.809001 -30.161881
v -1.331865 1.8285616 21.862178
v -1.331573 12.710079 -27.915865
v -1.3305073 19.045619 -29.80281
v -1.3295657 14.451564 27.736586
v -1.3285621 20.711114 23.703619
v -1.3278906 29.006277 13.098341
v -1.3277738 1.5725902 18.038184
v -1.326595 28.687964 13.067225
v -1.3261461 2.1129261 22.943961
v -1.3255658 2.1781281 3.8421838
v -1.3249599 21.776105 27.804575
v -1.3228103 16.360407 -30.374037
v -1.3227008 22.606232 27.76659
v -1.3226315 20.644614 27.382867
v -1.3215914 20.336559 27.319203
v -1.3212118 24.630783 27.252437
v -1.320595 32.284031 14.017374
v -1.320314 1.5513486 18.389203
v -1.3202118 30.906883 27.259287
v -1.3193322 13.246793 -28.608547
v -1.3186461 16.386745 27.635241
v -1.3186352 18.899367 11.29682
v -1.318252 30.69138 27.388666
v -1.3168834 9.565305 27.949362
v -1.3168359 3.5252421 26.000283
v -1.3167009 29.6091 21.952006
v -1.3166863 28.058925 23.181616
v -1.3166206 14.055131 27.749389
v -1.3162921 15.958733 10.658172
v -1.3148432 27.802634 -23.373133
v -1.3145878 34.092688 14.385743
v -1.3139783 20.939583 27.459315
v -1.3133396 20.525178 -28.664068
v -1.3131097 1.5382812 18.725803
v -1.312544 33.471382 0.30200117
v -1.3117922 24.266931 27.310517
v -1.3115695 21.002566 -28.146141
v -1.3114345 1.7679125 0.69490306
v -1.310836 18.984071 27.362575
v -1.3105659 7.7777775 27.487413
v -1.3095148 26.717243 27.425706
v -1.3089236 31.478516 -15.737261
v -1.3076426 9.5639654 6.7398352
v -1.3074017 20.014274 27.269123
v -1.3067557 31.328551 -7.6482402
v -1.3059966 1.5288606 19.047939
v -1.3048287 6.4690062 11.72009
v -1.3043835 33.61081 14.389006
v -1.3041243 22.875277 27.701032
v -1.3039017 23.964907 27.380874
v -1.3037959 4.0200893 -14.946981
v -1.302701 34.14201 11.449537
v -1.3025076 29.899921 27.593883
v -1.3011426 13.657352 27.762564
v -1.3009346 32.304551 23.841888
v -1.3008616 23.36829 25.344891
v -1.2999382 20.01989 -29.144354
v -1.299712 23.031494 11.759258
v -1.2985806 33.979243 4.3671467
v -1.2984018 7.3725445 27.305393
v -1.2979273 8.8541017 27.82144
v -1.2978507 24.95189 25.041627
v -1.2976463 14.196201 -29.878816
v -1.2972266 1.5228753 19.357166
v -1.2960587 16.761134 27.595325
v -1.2956682 23.684732 27.460129
v -1.2956244 21.223469 27.540486
v -1.2945368 25.991246 24.572014
v -1.2938252 18.256774 27.447545
v -1.2936755 23.144288 27.624938
v -1.2932339 1.503442 -1.3469342
v -1.2931463 24.292213 25.226592
v -1.293139 6.9646906 27.108679
v -1.2928179 6.1501895 26.673726
v -1.2925843 30.939332 -9.3236735
v -1.2922303 6.5564873 26.89775
v -1.2921536 5.748566 26.437473
v -1.2918106 31.425102 26.763678
v -1.2913909 23.413755 27.543551
v -1.2911281 6.1190324 12.75737
v -1.2909091 3.0735022 -6.9784008
v -1.2896537 22.044191 27.821177
v -1.2893617 31.115551 27.111197
v -1.2893069 34.277671 13.742592
v -1.2891172 22.504153 25.184166
v -1.2885515 31.622584 21.593538
v -1.2877814 4.3715061 -12.330468
v -1.287223 5.3543028 26.190132
v -1.2853435 34.04965 8.9946014
v -1.2849019 1.5205788 19.655047
v -1.2846172 21.154071 11.353411
v -1.2843544 13.259158 27.777097
v -1.2839274 30.467495 27.50126
v -1.2830187 2.3901136 -5.5221354
v -1.2821355 26.421244 27.414334
v -1.2820771 9.8868094 27.943647
v -1.2810369 34.085193 10.454166
v -1.2809202 16.681619 -30.422501
v -1.2803472 31.437948 -17.998751
v -1.2786391 2.2576348 6.0639101
v -1.2784494 19.676722 27.233846
v -1.2772523 31.045598 13.619085
v -1.277026 27.03311 -23.826602
v -1.2766209 12.058672 7.4460557
v -1.2755224 28.382977 22.861729
v -1.2746392 17.727717 -30.35186
v -1.2743217 11.352243 6.835214
v -1.2730625 4.9644593 25.943218
v -1.2719312 17.876888 20.244896
v -1.2711064 33.658063 23.538033
v -1.2703326 23.076203 25.28392
v -1.2697925 21.498052 27.62069
v -1.2695662 2.3399151 23.858633
v -1.2691757 1.5203297 19.943519
v -1.2691721 7.1255629 19.185069
v -1.2689203 31.007269 -12.477176
v -1.2685881 1.7098774 15.150522
v -1.2684093 19.522696 21.871218
v -1.2683436 33.728238 1.9506738
v -1.2682925 7.4758315 9.5426626
v -1.2681538 32.049996 14.028546
v -1.267756 1.9648817 12.178126
v -1.2675772 12.861759 27.79306
v -1.2663911 30.444444 21.306811
v -1.2660845 28.888309 -22.498281
v -1.2660079 17.131024 27.54369
v -1.2657305 31.997623 25.542418
v -1.2655809 3.8398964 -8.8824271
v -1.2647488 11.216974 -26.493474
v -1.2646539 25.233476 12.580543
v -1.2645699 10.163179 -25.30896
v -1.2638947 22.78817 25.229932
v -1.2637889 21.345982 24.402285
v -1.2635225 30.073668 27.59754
v -1.2625407 21.032798 24.050018
v -1.2622159 31.494638 -16.182437
v -1.2613473 31.907983 25.825325
v -1.2613254 26.257571 -24.217407
v -1.2613072 14.535905 -30.124005
v -1.2601211 32.088321 25.241541
v -1.2583473 1.8582211 22.11491
v -1.2575408 8.5015544 7.8493626
v -1.2574641 13.89762 21.236767
v -1.2569313 22.309952 27.817615
v -1.2567014 1.6086474 -2.9277917
v -1.2563182 10.223513 27.931242
v -1.2544934 22.654421 11.673941
v -1.2542415 26.118494 27.405363
v -1.2535956 30.870526 -10.94281
v -1.2523839 32.378015 -4.8541408
v -1.2521357 12.466363 27.81052
v -1.2498474 8.4466241 27.679656
v -1.2497671 32.187103 -5.4115706
v -1.2494679 19.482098 -29.60897
v -1.2491649 25.506968 -24.596637
v -1.2474314 30.850198 -20.122775
v -1.2469898 2.5424071 24.599141
v -1.2469131 32.181209 24.923182
v -1.2468073 2.2023186 4.3877706
v -1.246508 33.352617 14.371572
v -1.2463839 1.5279592 20.224133
v -1.2458401 21.527583 11.430268
v -1.2457927 4.291879 -10.823583
v -1.2457088 31.81658 26.088753
v -1.2444205 3.1115055 25.754139
v -1.2439533 3.9676463 -17.964019
v -1.243384 13.823366 -29.602379
v -1.2424351 2.0400271 11.097978
v -1.2420227 28.501923 27.637857
v -1.2419314 4.2045732 -13.858684
v -1.2408256 26.34545 24.285038
v -1.2408146 28.253108 27.626854
v -1.2394606 9.1486243 27.828221
v -1.239373 12.074482 27.829589
v -1.2389898 10.573674 27.91399
v -1.2388731 30.375463 -20.856607
v -1.2388511 28.7436 27.648507
v -1.2388074 12.26007 -27.569715
v -1.2383913 21.766024 27.689923
v -1.2383183 2.1144954 9.993564
v -1.2376322 24.461099 27.377429
v -1.2353329 27.997812 27.615832
v -1.233687 9.6352597 21.631385
v -1.232749 24.158931 27.424509
v -1.2325227 18.607702 27.32736
v -1.2322417 2.1793535 8.87369
v -1.2317819 32.284409 24.58716
v -1.2317308 19.266286 11.365363
v -1.231406 4.4607654 25.883178
v -1.2311724 19.323791 27.206036
v -1.2311359 28.977102 27.658332
v -1.2306249 11.687628 27.850377
v -1.2301797 22.277921 11.590551
v -1.2300118 29.894258 21.593002
v -1.2299607 22.574589 27.794108
v -1.2298877 24.818228 27.356436
v -1.2294863 10.935551 27.893757
v -1.2287454 17.496735 27.476964
v -1.2271651 21.902232 11.509267
v -1.2269717 11.307438 27.872045
v -1.2267673 25.806808 27.400655
v -1.2266761 28.699075 22.53333
v -1.2260301 16.997886 -30.476101
v -1.2259753 1.6601023 0.19656408
v -1.2256943 27.736691 27.605113
v -1.2253549 31.317802 26.942487
v -1.2253257 13.335336 -28.957352
v -1.2252235 24.778185 -24.967674
v -1.2252199 33.805606 23.078103
v -1.2246213 30.804775 27.38618
v -1.2246213 33.158115 23.496139
v -1.2245338 31.194379 -19.299189
v -1.2242235 10.553359 22.00875
v -1.2239279 32.389736 23.448034
v -1.2232564 32.414862 24.234181
v -1.2231104 5.8771662 -21.313679
v -1.2210812 4.7877527 -19.715106
v -1.2198331 23.889279 27.488931
v -1.2194207 32.236281 23.017585
v -1.219406 12.314583 21.991626
v -1.2187053 29.201383 27.666875
v -1.2186834 1.5372785 20.498547
v -1.2176652 30.232721 27.598766
v -1.2174353 32.109478 22.569797
v -1.2165046 7.8108442 8.9725651
v -1.2164535 31.719879 26.329689
v -1.2151908 32.937609 -2.635586
v -1.2148477 8.0374341 27.52199
v -1.2146908 15.666643 20.102036
v -1.2139937 1.8282414 13.710245
v -1.2138258 32.565609 23.862158
v -1.2134353 7.493507 19.599755
v -1.2122419 5.9213876 16.121393
v -1.2121032 27.470052 27.594876
v -1.2118003 8.0646656 -23.445117
v -1.2112163 6.4657645 17.889528
v -1.211209 32.531255 -4.2994428
v -1.2111871 30.594678 27.499829
v -1.2111434 14.965257 20.471212
v -1.2105996 22.838679 27.753364
v -1.2099718 8.1524254 8.4068763
v -1.2098185 2.1403054 23.210372
v -1.209647 25.299409 24.765582
v -1.2086835 31.961979 -5.967181
v -1.2082456 29.817172 -21.509704
v -1.2080886 31.805801 14.031476
v -1.2076872 30.768089 13.601837
v -1.2072967 20.318376 22.980746
v -1.206793 23.627897 27.560803
v -1.2066142 20.64275 27.152234
v -1.2061215 2.225083 7.7448416
v -1.2045193 31.008961 27.254247
v -1.2044463 20.939986 27.23216
v -1.2042018 23.980753 25.148958
v -1.2036398 22.029005 27.744404
v -1.2028551 31.975957 22.104519
v -1.202512 31.06063 -12.950434
v -1.2017055 31.195914 21.041528
v -1.201523 29.415346 27.673824
v -1.2006799 31.493806 -16.621771
v -1.2006252 25.484001 27.402064
v -1.2004755 33.118108 14.368054
v -1.2002712 23.102492 27.698025
v -1.1993697 23.365833 27.632339
v -1.1991653 20.330915 27.092106
v -1.199107 33.399553 23.956544
v -1.1962895 18.48522 -30.26671
v -1.1950157 31.138188 -8.1968671
v -1.1947676 27.198195 27.585318
v -1.1947128 21.224385 27.327082
v -1.1942238 12.822249 -28.259646
v -1.1922712 32.940327 23.89649
v -1.1920961 26.696946 23.991522
v -1.1920669 24.117188 -25.401411
v -1.1919537 1.6505932 15.588223
v -1.1906618 9.4600894 27.825462
v -1.190534 7.6259749 27.349768
v -1.1867786 33.149597 -1.493902
v -1.1863589 1.5456935 20.768326
v -1.1862676 34.238858 14.322003
v -1.1850122 30.955982 20.983576
v -1.1845304 17.858589 27.391775
v -1.1839173 28.197236 -23.054326
v -1.1832166 15.586778 10.563873
v -1.182348 8.9713591 -24.141328
v -1.181629 24.626283 24.958901
v -1.1807129 15.073586 -30.453289
v -1.1798261 1.9953924 -4.4886493
v -1.1795451 29.617888 27.678879
v -1.1791473 20.003581 27.051136
v -1.1778115 32.704998 23.467614
v -1.1777239 15.362625 -30.507346
v -1.1776035 7.1118194 -22.684563
v -1.1773042 8.7316113 27.692579
v -1.1766473 21.497751 27.429071
v -1.1764794 1.888709 22.367295
v -1.1756582 24.862442 12.50177
v -1.1755816 31.61814 26.549392
v -1.1753918 13.115194 21.602721
v -1.1746984 21.927196 24.775231
v -1.1743663 7.2128186 27.163774
v -1.1742239 26.921354 27.576635
v -1.1734429 13.802667 9.2352089
v -1.1731364 7.8816283 20.012679
v -1.1722276 30.870948 -9.8575633
v -1.170859 10.770702 -26.096382
v -1.1705451 29.007417 22.196438
v -1.1705086 22.289349 27.777294
v -1.1701145 22.902573 -26.303378
v -1.1698444 32.902874 14.3794
v -1.1694831 31.422912 21.089488
v -1.1693919 9.1678504 21.231505
v -1.1691838 23.479763 -25.827909
v -1.1687459 24.328134 27.473574
v -1.1680525 3.29164 -7.4292949
v -1.1669612 22.363205 -26.808377
v -1.1666364 31.819942 21.624162
v -1.1655415 25.177317 27.426377
v -1.1648372 33.296541 23.059774
v -1.1642021 30.375917 27.597423
v -1.1641291 18.955549 27.182288
v -1.1638226 6.7995784 26.964315
v -1.1630342 14.803805 -30.396267
v -1.1629795 15.171562 27.564646
v -1.162527 15.664339 -30.555709
v -1.1624138 9.9095282 6.7252988
v -1.1618116 3.8317386 -16.683974
v -1.1617131 14.273191 -30.114428
v -1.1611365 15.560906 27.546953
v -1.1607094 2.8250562 25.359533
v -1.159735 14.778793 27.578573
v -1.1590744 17.310514 -30.540293
v -1.1576 31.361856 -18.400599
v -1.157516 18.04451 -30.435609
v -1.1569978 18.92076 -30.06948
v -1.1568445 6.1827212 17.005196
v -1.1562861 3.8790466 25.937678
v -1.1561876 6.3883983 26.751857
v -1.1557058 24.61157 27.460012
v -1.1555234 24.075261 27.521066
v -1.1548701 20.434816 -28.955287
v -1.1541329 11.806936 -27.218396
v -1.1537752 3.9862794 -9.3409143
v -1.1534467 15.946424 27.523274
v -1.1526694 29.80785 27.681828
v -1.1523555 14.383212 27.590226
v -1.1518482 2.217115 4.9347478
v -1.1517862 21.762382 27.530493
v -1.1512752 29.210052 -22.119369
v -1.1512606 9.7872626 27.814608
v -1.1511657 31.207961 27.102201
v -1.1510052 26.639762 27.569015
v -1.1506329 31.129216 -13.414758
v -1.150049 19.919645 -29.432275
v -1.1486475 5.9816403 26.527126
v -1.1482972 8.2901031 20.422562
v -1.147341 30.89598 -11.445109
v -1.1471621 1.4741777 -1.8529958
v -1.1470563 21.865574 -27.355437
v -1.1469687 27.044256 23.691415
v -1.1463921 2.2423603 6.6117596
v -1.145476 20.926848 -28.457092
v -1.1453154 10.983111 6.782375
v -1.1449541 32.693527 14.397948
v -1.1447753 8.7191069 20.82884
v -1.1441877 1.563781 21.032919
v -1.1432278 19.659932 27.026928
v -1.143049 10.990002 21.993385
v -1.1418009 13.985434 27.60112
v -1.1414505 22.548252 27.788754
v -1.1406804 19.6338 11.433111
v -1.1404286 21.3992 -27.920021
v -1.1395892 15.973585 -30.603618
v -1.1394724 14.50817 9.8576199
v -1.1394359 31.552327 14.026407
v -1.1391439 16.327716 27.491366
v -1.1389323 30.483951 13.580104
v -1.1383775 31.725306 -6.5219118
v -1.1382315 5.5817945 26.290985
v -1.1381367 33.349232 -0.33473995
v -1.1375162 32.70981 24.268184
v -1.1373593 11.871157 21.983582
v -1.1373045 27.435522 -23.521221
[truncated: 10,666,117 more chars]
