# Supplementary material for: A three-dimensional approach to visualize pairwise morphological variation and its application to fragmentary palaeontological specimens
Source: PeerJ. 2021 Jan 19;9:e10545. doi: 10.7717/peerj.10545 (PMC7821773; doi:10.7717/peerj.10545)
Supplement: Supplemental Information 3 [file peerj-09-10545-s003.obj]

# Rhino

o object_1
v -8.2576621 24.758241 -11.610675
v -8.1077672 24.721858 -12.297032
v -8.0959651 3.6356258 -11.197577
v -8.049016 24.81066 -11.448477
v -8.0333549 3.9394281 -12.894913
v -7.9162207 24.755692 -12.01852
v -7.8158624 24.985217 -10.984127
v -7.7779506 24.734201 -12.505171
v -7.7681531 24.680277 -12.916794
v -7.7122382 25.121806 -10.322565
v -7.703252 24.866876 -11.612162
v -7.6810456 3.8768349 -13.326159
v -7.6513394 3.307882 -10.584497
v -7.6360669 3.726294 -12.765409
v -7.6262966 24.523771 -13.569356
v -7.5709613 24.970377 -11.126783
v -7.5506503 24.836028 -12.083865
v -7.5249667 24.694322 -13.062364
v -7.5074682 25.198517 -10.161545
v -7.4901742 3.4824923 -11.855826
v -7.4876992 24.784098 -12.648076
v -7.4789517 3.8886012 -13.838076
v -7.4725359 25.020577 -10.691737
v -7.4583612 3.1494295 -10.321975
v -7.4452569 3.0257509 -9.8359756
v -7.4439683 3.994114 -14.630566
v -7.4230198 25.080749 -10.460339
v -7.4167676 24.90246 -11.72498
v -7.397343 3.346663 -11.170073
v -7.3914624 3.5097782 -12.289919
v -7.3777411 3.9166336 -14.269184
v -7.3540858 3.2673759 -10.909152
v -7.3531586 24.463128 -13.817365
v -7.3519825 3.5701981 -12.67795
v -7.3317022 3.0106685 -9.9844495
v -7.317074 3.7173623 -13.410959
v -7.2474174 24.638133 -13.41838
v -7.2384073 25.133498 -10.39508
v -7.2199065 24.379132 -14.137744
v -7.1966433 3.2962222 -11.454254
v -7.1662621 25.738215 -9.1463531
v -7.1390819 25.025344 -10.778906
v -7.1342104 3.3067936 -11.808131
v -7.1214641 24.93733 -12.376653
v -7.0951975 3.3401433 -12.173343
v -7.0675912 24.328419 -14.418561
v -7.0671685 24.181438 -15.141202
v -7.0570369 3.9205702 -15.710628
v -7.0484768 2.6427799 -8.8166193
v -7.0193467 3.6437657 -13.680461
v -7.0123445 24.927292 -12.646287
v -7.0083832 24.950597 -11.268964
v -7.0060787 24.19087 1.0039755
v -7.0039685 2.5640493 -8.3398367
v -6.9939733 25.849349 -8.7882212
v -6.949148 24.121351 -15.415444
v -6.9148668 3.7169473 -14.314677
v -6.9122691 2.7822134 -9.6283285
v -6.9115635 2.5311471 -8.6089414
v -6.9081579 3.0988166 -11.230075
v -6.8943104 23.6738 -16.759998
v -6.8859719 3.4310586 -13.07171
v -6.8664961 2.7056288 -9.3738884
v -6.8560884 3.7355563 -14.705499
v -6.853068 24.882199 -12.973435
v -6.8507567 3.8359368 -15.878049
v -6.8410886 24.949824 -11.629268
v -6.8137142 2.9001453 -10.677134
v -6.8094427 2.8735753 0.59807627
v -6.7810796 2.4801003 -7.9697423
v -6.7684525 24.318162 0.588531
v -6.7547584 25.203544 -10.507879
v -6.7348395 24.489632 0.1987207
v -6.7202557 3.6920273 -15.075375
v -6.7201227 25.903697 -8.3606913
v -6.6805644 24.782544 -13.361702
v -6.677994 25.869911 -8.937483
v -6.6775508 2.8137333 -0.0738327
v -6.6676442 2.9161848 1.1486946
v -6.6638465 3.5497371 -14.141565
v -6.662742 2.7634978 -10.349615
v -6.6440946 2.6672678 -9.7113444
v -6.6387322 25.927174 -7.4800157
v -6.635797 3.3192783 -13.238431
v -6.6246973 23.93677 1.5584443
v -6.6129191 25.473636 -10.017728
v -6.6085248 3.5748122 -14.486347
v -6.5981853 24.014964 1.2841975
v -6.5814708 2.3390612 -8.5643099
v -6.5640507 2.9799804 1.8418683
v -6.5562304 23.405736 -17.660738
v -6.5456181 2.8065556 -1.9594192
v -6.5441999 3.0919099 -12.622375
v -6.5397273 23.767443 2.125507
v -6.5376171 24.598661 -13.880908
v -6.5355717 25.011304 -1.4279314
v -6.5320604 2.3642437 -8.8495544
v -6.5307683 3.6806556 -17.119727
v -6.5298956 2.3096013 -8.2490482
v -6.5278945 3.6636216 -16.489476
v -6.5203913 24.231496 -15.220183
v -6.5144698 2.5263097 -6.6379349
v -6.5099017 3.4020486 -13.936403
v -6.5084358 25.052023 -12.359211
v -6.5061858 2.7200686 -3.2877214
v -6.4969883 2.457432 -7.2135677
v -6.495986 2.7292814 -0.8536246
v -6.4920861 24.386138 -14.585049
v -6.4900339 2.7787601 -2.252535
v -6.4890657 25.289184 -10.482733
v -6.4877635 25.146022 -10.880088
v -6.478583 24.543266 -0.00405333
v -6.4739705 2.8099169 -10.998396
v -6.4693854 2.5357425 -5.6639885
v -6.4582515 2.7653788 -2.4589422
v -6.4559641 24.84987 -1.0093617
v -6.4496028 2.6776739 -3.7750171
v -6.4492278 23.787327 1.9555866
v -6.4454029 24.159342 -15.467344
v -6.4434086 3.7810174 -17.62252
v -6.4372383 2.4910561 -6.4993054
v -6.4363076 2.7165905 -1.2767445
v -6.4357826 25.932407 -8.6662939
v -6.4254192 3.5929942 -15.848423
v -6.4193443 23.926623 -16.070493
v -6.411599 3.4208298 -14.397677
v -6.4064036 3.9321702 -17.84799
v -6.4006799 23.296517 -17.952076
v -6.3940357 3.6719413 -17.386989
v -6.3794109 2.7314666 -2.6985299
v -6.373452 24.702776 -0.54616957
v -6.3725929 26.048591 -6.2030166
v -6.3596727 3.465979 -15.16535
v -6.3527387 23.513848 2.7913317
v -6.3523467 26.002237 -5.4514056
v -6.3510922 25.914092 -7.6849441
v -6.3410253 3.1677871 -13.470374
v -6.3320255 2.8997183 -12.314788
v -6.3298437 25.55688 -3.0276284
v -6.3240245 23.636131 -17.112791
v -6.3173326 24.486544 -14.316242
v -6.3139236 3.5532986 -16.155729
v -6.3124236 2.7345203 -0.42472725
v -6.3028408 2.7091401 -1.9628998
v -6.2973318 25.937748 -8.1200096
v -6.2905035 25.04775 -11.671908
v -6.2814492 25.061016 -12.610057
v -6.2672131 2.4413337 -9.7148894
v -6.265529 2.7150556 -2.299935
v -6.2651915 3.0239518 -13.033399
v -6.2608586 25.840924 -9.3530883
v -6.2579201 24.128253 0.8889728
v -6.2550394 2.5631928 -10.496943
v -6.2464146 25.921092 -4.3435235
v -6.2441953 2.3730305 -9.4495264
v -6.2405545 23.814803 -16.497114
v -6.2386147 2.4429061 -6.0820942
v -6.2289774 25.984878 -4.618542
v -6.2274093 25.940442 -7.3676259
v -6.2199367 3.1514281 -13.845023
v -6.2041188 3.6896282 -17.575604
v -6.1964962 26.013963 -4.9189813
v -6.1891804 3.5771124 -17.18619
v -6.1783602 2.8050343 -12.202201
v -6.1731103 23.453841 2.9116661
v -6.1728785 3.8071842 -17.775034
v -6.1728751 24.946576 -13.117066
v -6.1638718 2.6113837 -10.900363
v -6.1593855 25.738964 -9.7152465
v -6.151947 2.8871842 1.6254513
v -6.1486198 2.9841113 2.6615347
v -6.1467585 2.5749753 -3.9881298
v -6.1267339 2.1284012 -8.357216
v -6.1256225 3.3144716 -15.128258
v -6.1110387 3.5134667 -16.811171
v -6.1085092 24.340814 0.32918501
v -6.0982753 25.380184 -2.477365
v -6.0916209 2.3029622 -6.7081673
v -6.0902675 3.4767779 -16.455129
v -6.0899539 26.045722 -6.5546004
v -6.0894187 25.747203 -3.8041966
v -6.0866539 25.122919 -11.369576
v -6.083112 25.057781 -12.704859
v -6.0801188 22.971112 -18.296797
v -6.0761167 25.91472 -7.5680633
v -6.0757382 23.493656 2.6004458
v -6.0703486 3.227746 -14.86475
v -6.0695509 2.6453171 -11.281634
v -6.0629237 24.803672 -1.0500289
v -6.0610283 25.622231 -10.057257
v -6.0572954 25.991851 -8.5440202
v -6.0531466 2.4766811 -4.6051394
v -6.050324 2.6779083 -11.554622
v -6.0434445 25.096489 -12.305539
v -6.0396776 22.807385 -18.355892
v -6.0391048 2.8242322 1.1872286
v -6.0310425 25.913752 -7.8063806
v -6.0304834 2.5883011 -3.5398083
v -6.0275142 23.769129 1.7656493
v -6.0261744 3.5873199 -17.376624
v -6.0256017 3.012529 2.9434519
v -6.0242244 3.047826 -14.116305
v -6.0233654 24.34289 -15.119685
v -6.0213029 24.657387 -13.961811
v -6.0205359 2.1522252 -7.358726
v -5.9981624 23.582534 2.2112611
v -5.9965704 2.3813289 -5.85219
v -5.992575 23.201969 -18.065152
v -5.9846252 2.1180813 -8.8011491
v -5.9753799 3.6689081 -17.617473
v -5.9751344 26.018328 -5.6281469
v -5.9746095 24.110118 -15.807127
v -5.9604279 2.2564025 -9.532274
v -5.956303 25.372797 -10.687811
v -5.9513531 24.550276 -14.369176
v -5.938617 23.340742 -17.873517
v -5.9334625 4.0509194 -18.042466
v -5.9132811 23.504997 -17.581757
v -5.9110652 2.7653634 -12.727028
v -5.9110652 3.8468287 -17.875834
v -5.9007972 2.5122611 -10.970048
v -5.8990995 2.3675845 -10.343114
v -5.8952337 24.204281 0.67132262
v -5.8939894 2.6504716 -2.6533083
v -5.8908429 2.2612246 -6.4058307
v -5.8838612 3.0210473 -14.556553
v -5.8829066 2.6630321 -12.076866
v -5.8816862 23.957521 1.294699
v -5.8765863 26.041607 -6.1918987
v -5.8636388 22.371665 -18.345482
v -5.858048 2.733495 0.4275005
v -5.8577685 23.888795 -16.434038
v -5.8396154 24.065807 -15.961076
v -5.826402 26.005604 -8.8567067
v -5.821043 3.4722175 -17.018421
v -5.8189396 2.7081438 0.23222206
v -5.8147943 24.90794 -1.3555118
v -5.8089512 2.8988337 2.1986954
v -5.8076012 25.553438 -3.3159077
v -5.800115 23.764227 -16.821718
v -5.7919061 3.5487536 -17.299268
v -5.7885107 2.7666444 -13.158186
v -5.7831108 2.6870606 -0.78877212
v -5.7773018 3.3706549 -16.59828
v -5.773695 26.031972 -6.7431571
v -5.7730405 25.091402 -1.7548793
v -5.7615248 3.195344 -15.574657
v -5.7597862 3.4091863 -16.792498
v -5.7573863 3.2949319 -16.244405
v -5.7561999 2.8369078 -14.047809
v -5.755409 3.6454779 -17.552412
v -5.7538681 1.9963458 -7.5452532
v -5.7536738 2.840835 1.6123862
v -5.7495319 23.485564 2.4826349
v -5.7490376 2.4186441 -4.6992316
v -5.7446467 25.246928 -2.181441
v -5.7392264 25.871948 -4.2263671
v -5.735773 2.3826363 -5.1287412
v -5.7281095 1.9762564 -8.111264
v -5.7221369 2.1653329 -9.509232
v -5.7218165 25.48348 -10.537803
v -5.7209438 25.302571 -11.061836
v -5.7172552 25.917422 -9.36772
v -5.7107405 24.608127 -14.327174
v -5.7045532 25.63052 -3.5996593
v -5.7039941 2.4860602 -4.0719616
v -5.6972715 2.0174724 -7.1824328
v -5.6968283 25.954873 -7.3044035
v -5.684999 25.400354 -10.778282
v -5.6820127 23.730635 1.7704688
v -5.6722015 2.6230869 -12.498492
v -5.6710083 3.8116228 -17.807904
v -5.6632392 23.840571 -16.626118
v -5.6617358 2.4524446 -11.074951
v -5.6549689 3.9919808 -17.988446
v -5.6524632 23.557997 2.2084068
v -5.6403612 24.288219 0.37858352
v -5.6303864 2.5035093 -11.476861
v -5.6262751 4.1773065 -18.107922
v -5.6229274 2.6127907 -2.6960187
v -5.6221365 25.358607 -2.5872882
v -5.621107 25.954366 -4.5781152
v -5.61779 24.469589 -14.990653
v -5.6126935 26.066143 -6.1549583
v -5.5980006 2.6089837 -12.726514
v -5.5894099 2.6824968 -13.632571
v -5.5847259 2.7596601 -14.323917
v -5.5831782 26.010787 -8.8273088
v -5.5773351 2.6142762 -2.0420595
v -5.5674012 25.267749 -11.322582
v -5.5665694 23.205342 -17.902138
v -5.5647115 2.5665788 -3.1816078
v -5.5623797 23.479867 -17.581824
v -5.5525719 2.2500524 -10.454188
v -5.5511367 2.2309524 -5.9903268
v -5.5478368 25.059946 -12.962798
v -5.5407835 23.576147 -17.374557
v -5.5278497 23.337803 -17.763182
v -5.5181748 25.207711 -11.690161
v -5.5093387 24.369265 -15.319525
v -5.5060728 22.305591 -18.17345
v -5.4926617 25.981674 -4.8809289
v -5.4779381 2.6465572 -0.90193818
v -5.4743348 26.07103 -6.4869025
v -5.4658122 3.1367036 -16.248761
v -5.4527829 3.2701389 -16.653063
v -5.4425592 25.53902 -3.3722908
v -5.4414172 2.752906 0.84111518
v -5.4392354 25.191454 -12.226659
v -5.4375923 3.3810857 -16.881091
v -5.43539 3.4622665 -17.059022
v -5.4313708 2.512094 -12.287722
v -5.4261993 23.737003 -16.949823
v -5.4187131 22.649192 -18.038408
v -5.4180756 3.0516067 -16.034346
v -5.4169063 23.670584 1.9320157
v -5.4107769 25.770406 -9.9186335
v -5.3998509 2.2708381 -5.4300796
v -5.3874455 25.965912 -7.6320813
v -5.3733321 3.8016982 -17.690755
v -5.3720435 3.9693636 -17.880981
v -5.3711026 2.6416149 -0.40656055
v -5.3699708 2.0515686 -9.4959038
v -5.3650243 24.259997 -15.627558
v -5.3580597 4.19015 -18.057956
v -5.3554006 2.7418403 -14.891367
v -5.3518143 2.1291904 -6.2806791
v -5.350028 2.8981817 2.480258
v -5.3421054 23.952721 1.3234908
v -5.3289023 3.5968106 -17.30067
v -5.3275727 23.076644 -17.855778
v -5.3219853 3.0954254 -16.318004
v -5.321624 2.4033512 -11.37136
v -5.3170252 25.65534 -10.259583
v -5.3061266 24.829485 -13.718224
v -5.3049129 23.29901 -17.689733
v -5.2954699 23.44224 -17.52542
v -5.2899678 2.5392614 -13.844223
v -5.2819804 25.999798 -5.3031999
v -5.2774498 23.391579 2.9340481
v -5.2757521 25.771869 -4.0161793
v -5.2717022 23.643039 -17.175502
v -5.2599888 1.8741952 -8.5110912
v -5.2587684 23.845067 -16.737517
v -5.2550423 22.336849 -18.046529
v -5.2517458 2.6813301 0.39069408
v -5.2482038 3.1159222 -16.425455
v -5.2373665 24.799361 -13.849047
v -5.2368551 2.8189252 2.0039326
v -5.2365824 22.698444 -17.926551
v -5.2352938 25.237885 -11.647522
v -5.2340393 3.2908206 -16.728783
v -5.216326 25.908891 -9.4992813
v -5.2158623 24.536796 -14.886171
v -5.2101965 2.7833861 -15.532726
v -5.2024171 25.839832 -4.2509841
v -5.1996217 26.057495 -8.428423
v -5.1949991 2.5670655 -14.393695
v -5.1851163 2.5985069 -0.71060995
v -5.1841004 2.5365385 -2.3024576
v -5.1829311 1.8166312 -7.5827259
v -5.1824334 2.9700269 3.1419211
v -5.175704 26.013796 -7.1921882
v -5.1609565 2.0472545 -10.008766
v -5.1589827 2.4520117 -13.409539
v -5.1523044 3.4763169 -17.012797
v -5.1454659 2.8357803 -15.845462
v -5.1343525 2.4081511 -12.072542
v -5.1319935 25.195728 -12.533976
v -5.0987554 2.9215122 -16.099127
v -5.0928783 23.550674 -17.288731
v -5.0909113 2.7499555 1.1794594
v -5.0897454 2.2534145 -4.9191509
v -5.0830569 25.386983 -11.051217
v -5.0788263 2.1128425 -10.514924
v -5.0781308 4.3972527 -18.148055
v -5.0731707 23.855897 1.5942357
v -5.0665572 25.901475 -4.6256268
v -5.065872 22.14677 -18.048625
v -5.0602198 2.4437567 -3.4573469
v -5.0561937 2.5826686 -14.83997
v -5.0335169 24.174341 0.72428271
v -5.0308408 2.3614253 -4.1089496
v -5.0302306 23.310104 -17.48917
v -5.0275204 24.871488 -1.3386456
v -5.025775 26.022194 -7.5268408
v -5.0233716 22.468931 -17.853778
v -5.0225194 2.6296688 -15.260429
v -5.0181899 2.6073065 -0.27268976
v -5.0178626 2.8928091 2.7409574
v -5.0162502 1.7844765 -8.4152893
v -5.0133695 3.0321982 -16.330886
v -5.003514 2.4670983 -3.0522804
v -5.0027368 3.7962668 -17.4569
v -5.0021845 24.373738 -15.447686
v -4.9920597 2.5150855 -1.4363551
v -4.9785259 25.308629 -11.306077
v -4.9705829 3.275376 -16.647962
v -4.9607853 2.6763077 -15.595868
v -4.9446333 23.966707 1.3319026
v -4.9441118 3.4259442 -16.832486
v -4.9390766 22.267804 -17.909335
v -4.9340722 2.3501849 -12.469807
v -4.9329881 26.030976 -9.1424937
v -4.9329881 26.071524 -7.9933917
v -4.9218678 24.518885 -0.54147364
v -4.921302 24.686358 -14.379598
v -4.9109112 2.2181575 -11.12018
v -4.9036398 23.396903 2.9534062
v -4.8990069 2.7615726 1.7378742
v -4.8974695 2.742661 -15.848028
v -4.8927445 25.249458 -2.3161598
v -4.8919707 1.7211904 -8.0350189
v -4.8820777 23.168039 -17.470724
v -4.8814368 23.445215 -17.301217
v -4.8796846 4.2363637 -17.922967
v -4.8781232 25.473983 -3.1283085
v -4.8765142 24.010593 -16.470606
v -4.8646303 25.75493 -10.054326
v -4.8561725 24.109661 -16.24348
v -4.854993 4.4621052 -18.154135
v -4.8499953 2.954648 -16.226514
v -4.8471454 1.8591691 -6.8494489
v -4.8466784 25.101784 -12.964313
v -4.8380944 1.8759083 -9.2850283
v -4.835074 2.4955074 -1.1394323
v -4.8343718 26.08632 -6.1260235
v -4.8242538 2.8230254 -16.023846
v -4.821714 1.7753837 -7.259147
v -4.8208925 3.7290238 -17.202896
v -4.8169448 4.6571586 -18.376199
v -4.8071746 1.7903383 -8.7655529
v -4.7927203 21.996306 -18.030778
v -4.787184 25.636059 -10.445526
v -4.7869045 25.797415 -4.2161554
v -4.7665424 3.1496 -16.435665
v -4.7624277 2.7838711 2.2742735
v -4.7557766 26.100334 -8.1281245
v -4.7484029 1.9007174 -6.581441
v -4.7426621 25.016198 -1.6940946
v -4.7366725 2.7228997 1.157807
v -4.7287022 25.569528 -3.436851
v -4.723742 3.4901711 -16.78882
v -4.711865 26.066672 -6.7436489
v -4.7065742 2.130808 -5.3332326
v -4.7047094 26.045166 -5.8266594
v -4.6966812 2.0436162 -6.0218321
v -4.689754 24.551105 -14.911466
v -4.6735952 1.953202 -10.261068
v -4.6618648 24.277332 -15.809114
v -4.640814 1.8953329 -9.929954
v -4.6396754 23.95116 -16.628574
v -4.632571 4.418329 -18.032963
v -4.6289779 2.244863 -13.540789
v -4.6284188 24.886404 -13.600463
v -4.6223985 22.131702 -17.819663
v -4.6082783 2.5592912 -15.545446
v -4.6056022 2.9029901 -16.115603
v -4.6038875 25.175808 -12.412178
v -4.6029602 22.822171 -17.395645
v -4.5981262 23.585828 2.4550414
v -4.5934013 22.425657 -17.57729
v -4.5895014 24.089829 -16.335777
v -4.5838219 2.2974234 -14.173407
v -4.5831026 26.122392 -8.5308177
v -4.5796868 2.0765627 -5.7004659
v -4.5740312 23.340534 -17.177898
v -4.5699404 24.847578 -1.2869767
v -4.5677654 3.0854072 -16.285189
v -4.5662109 24.32847 0.15979984
v -4.5598769 25.250806 -11.521345
v -4.5574327 2.5994163 -15.678934
v -4.5567815 25.210957 -11.794455
v -4.5535429 2.2434184 -13.843358
v -4.5441545 2.1524792 -4.7114273
v -4.5376092 21.956047 -17.963513
v -4.5319433 3.2766169 -16.444501
v -4.5303513 23.440668 2.891569
v -4.5182902 23.637285 -16.968203
v -4.5163709 2.3038221 -3.4423169
v -4.512263 24.81448 -13.823987
v -4.5025166 25.09774 -12.895333
v -4.500703 23.860374 -16.728036
v -4.4990872 2.5188968 -0.39952432
v -4.4961213 4.2575116 -17.743089
v -4.4849397 2.7212515 1.5920914
v -4.483917 4.7124777 -18.437544
v -4.4657332 3.6092544 -16.747959
v -4.4650617 4.1365099 -17.538609
v -4.4611515 25.349742 -2.78934
v -4.4564198 2.4114084 -1.7180004
v -4.4461654 2.440559 -0.92542553
v -4.4443245 24.07442 1.0495763
v -4.4398928 1.6214721 -7.8455486
v -4.4359963 25.320096 -11.282792
v -4.4285953 2.7176464 2.0612613
v -4.4146592 1.9197501 -6.3272933
v -4.4141342 25.203391 -2.2789814
v -4.4095729 22.244016 -17.587631
v -4.4083764 2.3479792 -14.792434
v -4.4080661 24.269103 0.41827396
v -4.3954459 2.1144004 -11.976829
v -4.3947368 24.032436 -16.403737
v -4.3821712 2.1180071 -12.555959
v -4.3752372 22.077196 -17.750878
v -4.365651 2.1281405 -13.040317
v -4.3615125 4.5346834 -18.14753
v -4.3586216 25.865555 -4.950594
v -4.3503036 25.025618 -1.7631121
v -4.3500718 2.4128684 -15.281304
v -4.3459809 3.1544715 -16.224796
v -4.3309062 2.583491 0.33493433
v -4.3297949 2.914695 -16.040031
v -4.3220359 2.8322221 3.0844245
v -4.3202837 23.746736 2.0854322
v -4.3186337 26.112763 -8.8537669
v -4.310285 1.7865329 -9.6417462
v -4.3065521 3.8751577 -16.976098
v -4.303951 23.815408 -16.673391
v -4.3027204 2.6779943 1.2521484
v -4.301984 1.8722862 -10.356177
v -4.2987182 23.380449 -16.942983
v -4.2975591 25.806214 -4.5176212
v -4.2835207 2.2969751 -2.8299969
v -4.2728096 24.356963 -15.523158
v -4.2708596 2.3263916 -2.3089233
v -4.268804 2.0403077 -11.291496
v -4.2660597 1.7603636 -9.273984
v -4.264754 2.0825481 -4.9380837
v -4.2611643 23.944692 -16.476633
v -4.2554713 2.0585597 -12.262151
v -4.2525736 21.820835 -18.080435
v -4.2514077 23.597774 -16.798474
v -4.2484418 22.725999 -17.116799
v -4.248101 1.6937265 -7.1037064
v -4.2322047 2.3435168 -2.0598095
v -4.2303501 2.146089 -3.9937057
v -4.2301899 25.716955 -10.356179
v -4.2165027 1.5966859 -8.1720794
v -4.2152959 24.63824 -14.488514
v -4.2132982 2.03703 -11.53888
v -4.2055017 4.1241394 -17.343463
v -4.2008109 4.0251906 -17.144463
v -4.2003234 22.501552 -17.210264
v -4.1992496 24.408572 -0.08337116
v -4.1964269 26.081628 -6.6789093
v -4.1780932 22.324893 -17.342449
v -4.1758296 24.206371 -15.910579
v -4.170099 2.5121656 -15.594044
v -4.149246 1.5806371 -7.6530939
v -4.1456733 21.947417 -17.834292
v -4.1349213 25.147184 -12.636199
v -4.1322213 25.929575 -5.4349622
v -4.1294055 2.4279405 -15.456024
v -4.1288293 1.7152954 -8.9718449
v -4.1099808 22.183621 -17.458015
v -4.1078877 25.648248 -10.603489
v -4.0827768 26.080102 -7.1836385
v -4.0810177 2.1282691 -14.066273
v -4.072652 2.3566901 -15.2562
v -4.0710463 22.076557 -17.592693
v -4.0582216 2.2142073 -3.0774415
v -4.056633 22.833116 -16.91688
v -4.0512774 1.5597918 -7.9234787
v -4.0509194 2.5246137 0.22743237
v -4.048557 25.52735 -10.909516
v -4.0455775 24.599662 -0.59612205
v -4.042073 23.347826 3.1846303
v -4.0314198 25.647907 -3.8543208
v -4.0310482 26.133229 -8.0993948
v -4.0300971 4.2569687 -17.511209
v -4.0296778 24.095856 -16.062552
v -4.0235143 24.434651 -15.173493
v -4.0020442 24.335296 -15.480453
v -4.001884 1.7363086 -9.7932882
v -4.001359 3.0836302 -15.99353
v -3.9996238 3.8642471 -16.630603
v -3.9842184 3.6740055 -16.385858
v -3.9776356 4.9242985 -18.762196
v -3.9773288 23.870833 1.7215969
v -3.9761833 25.183515 -12.21611
v -3.9677664 25.341847 -2.8797678
v -3.9615756 25.932941 -9.712065
v -3.9542701 24.201932 -15.808454
v -3.9518838 1.7351759 -10.146995
v -3.9493679 24.600584 -14.531121
v -3.947043 23.823093 -16.350324
v -3.9346477 25.113048 -2.0222377
v -3.9331955 25.448688 -3.2586432
v -3.9267967 22.621864 -16.935157
v -3.9230093 4.0601997 -16.917921
v -3.9154549 2.5833896 0.87821221
v -3.9049244 23.707673 2.2303857
v -3.8949189 2.6246703 1.518032
v -3.8928394 4.1660576 -17.159386
v -3.887927 2.6820946 2.6364903
v -3.8829669 1.9416837 -11.834654
v -3.8690717 2.8608767 3.425034
v -3.8681445 25.061821 -12.86055
v -3.8680831 4.4480608 -17.830844
v -3.8665967 1.5726992 -7.4648981
v -3.8526129 22.045561 -17.5813
v -3.8289031 1.9608058 -13.448183
v -3.823418 2.5378134 -15.577635
v -3.8225658 2.4121141 -15.413076
v -3.8221635 21.728589 -18.147259
v -3.8168386 2.3339801 -15.25528
v -3.8125671 2.205435 -2.4090865
v -3.8109239 24.114387 0.85975829
v -3.806782 2.3556785 -0.52753328
v -3.8032229 24.040049 1.1292581
v -3.7912368 1.9565769 -5.8530504
v -3.7910118 2.1282674 -14.398329
v -3.7856392 24.834583 -1.1466262
v -3.7802461 25.217374 -11.9029
v -3.7791211 24.005878 -15.991743
v -3.7771984 24.844517 -13.432239
v -3.7725656 23.576753 -16.350014
v -3.7691531 1.9077827 -11.437523
v -3.7595806 24.72733 -13.812117
v -3.7434286 2.2340427 -14.951508
v -3.7414718 4.9804426 -18.880412
v -3.7391469 2.6212477 2.3341275
v -3.7383901 1.8454674 -11.116205
v -3.738073 24.352592 0.09121107
v -3.7317834 2.314887 -1.4424011
v -3.7304504 26.02234 -5.9690715
v -3.7298914 22.492367 -16.903068
v -3.7277675 1.8945002 -12.342433
v -3.7242699 1.9098187 -13.227361
v -3.7198313 4.8095719 -18.546681
v -3.7184541 2.3312196 -0.63368952
v -3.7125462 26.060137 -6.3132861
v -3.7019748 2.9837747 -15.794369
v -3.6922727 26.148698 -8.6944503
v -3.6849058 3.2819546 -15.914286
v -3.6841218 2.6886126 2.8434063
v -3.6813025 4.6868896 -18.280071
v -3.6781594 1.6946077 -9.5265385
v -3.6762094 3.8700671 -16.384967
v -3.6663096 22.950673 -16.514399
v -3.6434964 23.422634 2.9986167
v -3.6396101 1.7045655 -10.626499
v -3.626349 25.093399 -1.9434743
v -3.6263183 1.9713184 -5.5531734
v -3.6248967 2.3107126 -15.194405
v -3.6177105 24.222691 -15.488306
v -3.6155799 25.632023 -3.9032165
v -3.6112402 3.5771823 -16.033827
v -3.6112402 22.334457 -17.023047
v -3.6063994 2.2284715 -14.990558
v -3.6060653 25.781362 -4.5362392
v -3.6041153 3.7370801 -16.17102
v -3.5890133 26.034463 -9.4270594
v -3.5855838 25.284753 -11.673706
v -3.5843975 1.526385 -7.7220293
v -3.5766283 24.325027 -15.23431
v -3.5675569 2.4000802 -15.334502
v -3.5647001 23.85306 -15.938651
v -3.5564469 25.400598 -11.379661
v -3.555039 2.57988 -15.512296
v -3.5529322 24.513682 -0.3078607
v -3.5518958 4.0109332 -16.536966
v -3.5429301 25.155891 -12.256815
v -3.5424324 22.765844 -16.521031
v -3.5423301 2.29686 -1.0930525
v -3.5411369 1.9427968 -4.4823821
v -3.5298462 25.070065 -12.629989
v -3.5227112 24.459283 -14.827056
v -3.5029933 2.7873534 3.3056789
v -3.4949412 2.378934 0.10466309
v -3.493281 24.959831 -1.4886087
v -3.4892345 22.188586 -17.21028
v -3.4886652 3.0769673 -15.691548
v -3.4871107 25.675022 -10.757432
v -3.4837767 2.132712 -14.616724
v -3.4827301 5.0259054 -19.045097
v -3.472111 4.154824 -16.803462
v -3.4709587 3.3174588 -15.77036
v -3.4701849 1.8610492 -11.66636
v -3.4671781 21.781949 -18.040509
v -3.4560101 1.9592607 -5.2729951
v -3.4492603 1.8418683 -12.340696
v -3.443482 1.6233258 -10.073323
v -3.4395548 2.2128036 -14.923827
v -3.4383105 3.5393353 -15.857863
v -3.4377957 26.068064 -6.9529714
v -3.4371071 24.179955 0.67890856
v -3.4314481 25.906995 -9.9147274
v -3.4312572 2.7706807 -15.549474
v -3.4267505 25.328046 -2.8602239
v -3.4256937 23.667417 -15.921086
v -3.4128757 1.7984126 -11.279615
v -3.4046702 24.898028 -13.040616
v -3.3911125 1.7963765 -6.4365247
v -3.391017 2.3261248 -15.147362
v -3.3847376 2.0502067 -2.9282229
v -3.3815468 1.9124113 -4.2484478
v -3.3755128 2.444482 0.59388658
v -3.3606494 25.784443 -10.383924
v -3.355045 25.86362 -5.0014022
v -3.3536405 1.5362874 -8.0268569
v -3.3532655 1.9379722 -3.8613728
v -3.3503201 3.9907782 -16.253924
v -3.3499417 4.5081995 -17.720639
v -3.3480667 21.946847 -17.71191
v -3.345752 2.231768 -1.5261617
v -3.3413168 25.215527 -11.949302
v -3.3397657 24.730944 -13.490801
v -3.3378942 24.520388 -14.406595
v -3.3342397 23.56419 2.6867751
v -3.3340249 1.6150989 -10.5005
v -3.3331079 4.8416875 -18.642707
v -3.3161139 2.5401282 1.9816179
v -3.3151048 3.5949408 -15.752372
v -3.307593 3.8474875 -15.97931
v -3.3068754 25.825964 -4.774323
v -3.3065891 2.4246636 -15.235869
v -3.300204 3.9305058 -16.08415
v -3.2964881 3.1756688 -15.574786
v -3.2957637 22.591655 -16.473807
v -3.2864298 2.2527395 -1.2708298
v -3.278214 2.5486789 -15.329693
v -3.2776515 4.0994946 -16.398596
v -3.2705267 3.4221994 -15.615792
v -3.2526941 2.1778304 -14.762968
v -3.2496038 25.172031 -2.2399838
v -3.2494043 21.236651 -18.916889
v -3.2464555 5.0079194 -19.139377
v -3.2463874 4.6665394 -18.105789
v -3.2461385 1.5332857 -7.6025438
v -3.2459715 26.147342 -7.9955609
v -3.2382705 1.7336342 -6.6737474
v -3.2362455 4.1973218 -16.628726
v -3.2260662 22.447726 -16.591792
v -3.2174072 1.7958618 -13.574063
v -3.2137204 25.36787 -2.9781515
v -3.2080852 24.412661 -14.722514
v -3.2075688 1.6534863 -9.2299156
v -3.2070983 3.7667719 -15.71425
v -3.2047529 25.59225 -3.7487676
v -3.2027263 25.087574 -12.411915
v -3.2025098 2.0773988 -2.366085
v -3.2014751 1.7565096 -13.251668
v -3.1962747 24.301428 -15.026753
v -3.1958468 24.173208 -15.257508
v -3.1859317 24.56923 -13.947871
v -3.1823607 23.941079 1.7469524
v -3.1730098 4.7576797 -18.383467
v -3.1646184 24.618625 -13.719138
v -3.1604935 2.9906711 -15.427922
v -3.1546027 21.450624 -18.486675
v -3.1544578 1.9129218 -14.073988
v -3.1544544 4.4279476 -17.329367
v -3.1366627 24.983298 -12.726299
v -3.1331633 5.0408966 -19.359862
v -3.1326997 23.725347 -14.125823
v -3.1314162 24.844714 -1.0178272
v -3.1312458 24.519579 -14.110893
v -3.1166978 23.891334 -15.482695
v -3.1098303 24.036257 -15.348046
v -3.1095507 4.1181846 -16.066562
v -3.1047338 2.4886382 1.2391242
v -3.0958635 1.6376113 -9.4301276
v -3.089642 23.057815 -15.882055
v -3.0826228 24.131145 -15.20671
v -3.078953 4.8549649 -18.77205
v -3.0772332 24.759164 -13.228892
v -3.0666311 23.441413 -15.649654
v -3.0663106 26.124763 -9.1897396
v -3.0625505 26.013093 -5.8368858
v -3.0623817 23.720072 -15.529959
v -3.061913 24.419708 -14.412365
v -3.0611442 24.4049 -14.553035
v -3.0590647 22.270616 -16.753013
v -3.0553898 24.486379 -13.943893
v -3.0537603 25.21942 -12.010846
v -3.0464752 22.850553 -15.987863
v -3.0460406 23.919652 -14.199051
v -3.0447792 1.8169491 -13.83544
v -3.0421662 1.7719807 -6.3520689
v -3.0417435 3.3796565 -15.376243
v -3.0413412 22.715861 -16.109828
v -3.0373884 1.6300134 -8.8490769
v -3.0323482 24.38681 -14.155831
v -3.0303471 5.0573059 -19.560525
v -3.0275227 1.5544703 -7.3823555
v -3.027279 4.3168977 -16.753598
v -3.026575 24.754288 -0.7537529
v -3.017749 2.6881584 -15.235085
v -3.0143059 4.5639226 -17.651828
v -3.009252 24.316669 -14.655487
v -3.007868 3.7340018 -15.429898
v -3.0064038 24.032066 -13.978918
v -3.0058618 25.926902 -5.3001595
v -2.9971176 4.6506269 -17.953757
v -2.9970869 4.2824086 -16.455042
v -2.9964631 24.089792 -14.175565
v -2.9964392 24.24563 -14.308342
v -2.9933336 24.255652 -14.844004
v -2.9921081 26.050445 -9.5547741
v -2.9883394 1.5696089 -10.086592
v -2.9842162 1.7459885 -13.527728
v -2.9836843 3.9351063 -15.542731
v -2.9836673 2.5046095 2.407506
v -2.9814651 1.8611744 -5.2000061
v -2.9808651 25.773334 -4.5221769
v -2.9804066 23.759482 -14.689825
v -2.9774884 24.217105 -14.014214
v -2.9767419 24.481047 -13.765303
v -2.9765748 4.3879537 -17.010924
v -2.9751976 23.945105 -14.560607
v -2.9743862 24.349495 -13.929267
v -2.9739413 24.09879 -14.477782
v -2.9718209 24.626107 -13.465484
v -2.9625978 24.136811 -15.016632
v -2.9594734 4.131058 -15.758522
v -2.9594036 23.595583 -14.849046
v -2.9567513 24.036353 1.4928163
v -2.9518082 24.118909 -14.73566
v -2.9488611 22.00281 -17.359372
v -2.9469845 1.8093078 -4.4394317
v -2.9462191 1.7791311 -11.848207
v -2.943255 23.094254 -15.081105
v -2.9428783 26.050128 -6.2352811
v -2.9308495 23.982398 -15.146023
v -2.9293155 23.852774 -15.263484
v -2.9291655 24.172313 -13.768359
v -2.9290956 23.95049 -14.877009
v -2.9280541 23.81374 -14.866626
v -2.9267741 23.352642 -15.032253
v -2.9233105 1.807086 -6.0013036
v -2.9204196 1.9979599 -14.296726
v -2.9199901 23.880388 1.9864161
v -2.9162742 24.354268 -13.77669
v -2.9155771 4.2427428 -15.949334
v -2.912347 2.5415924 -15.064901
v -2.9120505 24.184511 0.81392392
v -2.9096249 25.071205 -12.460166
v -2.9057744 23.808379 -15.048611
v -2.9048608 21.590872 -18.198677
v -2.9041927 23.626636 -15.031694
v -2.8996723 24.123809 -13.602072
v -2.8990501 2.2392824 -0.17977759
v -2.8978365 1.9579951 -2.6365695
v -2.8970388 2.052599 -2.0125011
v -2.8965155 23.642809 -15.319578
v -2.8960894 23.311679 -15.470511
v -2.8877492 24.472863 -13.585568
v -2.8839856 23.556825 -15.174608
v -2.8826459 4.7387767 -18.334245
v -2.8770551 2.8125052 -15.184898
v -2.875308 23.219153 -15.218782
v -2.8752756 1.6827085 -12.934988
v -2.8724376 4.30852 -16.138564
v -2.871437 22.995967 -15.633646
v -2.8693984 24.688448 -13.274282
v -2.8686945 22.90391 -15.229651
v -2.8661189 22.377266 -16.371031
v -2.8622463 26.153502 -8.7450101
v -2.8586208 2.1744972 -14.586929
v -2.8559464 2.2559636 0.11464898
v -2.8530811 26.09687 -7.6094411
v -2.8490227 24.323643 -13.577511
v -2.848409 23.170348 -15.354672
v -2.8475858 1.8404936 -13.936185
v -2.843033 24.935726 -12.800765
v -2.8410847 1.8262779 -5.6217285
v -2.8343315 22.565675 -16.065858
v -2.8323474 23.033175 -15.502522
v -2.8305474 3.4649367 -15.243078
v -2.8274947 2.4751947 1.6370011
v -2.8251288 25.380114 -3.0422727
v -2.8242782 4.783631 -18.638098
v -2.8180926 25.316034 -2.7899762
v -2.816492 5.036931 -19.918641
v -2.8154898 3.7328257 -15.304144
v -2.8145046 22.844068 -15.684583
v -2.813129 25.945247 -9.9219857
v -2.8123978 1.8254419 -5.1305463
v -2.8061371 24.78305 -0.79664953
v -2.8057059 3.1055349 -15.199361
v -2.8048042 4.548547 -17.531899
v -2.8030639 25.595636 -3.8457761
v -2.8023275 22.885675 -15.354392
v -2.7983713 4.8493408 -18.99846
v -2.7939447 3.8997478 -15.369941
v -2.7780212 24.143468 -13.33949
v -2.7774178 24.483542 -13.40091
v -2.7756451 22.690788 -15.82702
v -2.7724559 1.507453 -7.7064404
v -2.7685816 4.0856208 -15.488012
v -2.7604766 24.340431 -13.398349
v -2.7585675 23.64123 2.6168159
v -2.7584738 24.961234 -1.3242851
v -2.7572636 22.818481 -15.502171
v -2.7562681 4.633315 -17.859639
v -2.7456542 1.7535191 -4.0769938
v -2.7448752 21.788665 -17.744431
v -2.7327663 25.317679 -11.939407
v -2.7308129 1.7861443 -3.6898251
v -2.7274994 4.400983 -16.816848
v -2.7174138 4.2291808 -15.636442
v -2.7143184 24.607579 -13.258779
v -2.7141292 4.3021127 -15.77666
v -2.7133775 25.653138 -11.153963
v -2.7126343 24.84201 -12.96091
v -2.7076759 1.5265086 -8.0426205
v -2.6983386 24.329153 0.3130373
v -2.6950591 4.3986964 -16.520468
v -2.693779 2.3336971 -14.709967
v -2.6868416 4.7101289 -18.230191
v -2.6866183 1.7396878 -13.537446
v -2.6837974 2.6748938 -14.992479
v -2.6800167 25.538207 -11.474721
v -2.6783617 4.3681831 -15.944531
v -2.6704255 1.8348482 -3.1544284
v -2.6697215 1.5531936 -10.545885
v -2.6688914 1.8086124 -3.3877576
v -2.6612484 22.664059 -15.513003
v -2.6572462 2.7495907 3.513794
v -2.6572427 25.844511 -4.918951
v -2.6561536 1.8679337 -13.932831
v -2.6497667 22.641711 -15.645352
v -2.644435 4.4651443 -17.180658
v -2.6390113 21.225057 -19.100521
v -2.6375675 26.068087 -6.8593868
v -2.6344466 1.9580079 -2.2609813
v -2.6326943 1.620077 -8.8187419
v -2.631133 2.422729 1.3490022
v -2.6267183 1.7643018 -5.8042318
v -2.6213269 4.4205636 -16.153324
v -2.6176469 5.0724778 -20.747396
v -2.6127362 1.988055 -14.163057
v -2.6107095 22.427549 -16.027337
v -2.6008694 3.6114686 -15.194838
v -2.5950195 1.550734 -10.222358
v -2.5942013 4.5412099 -17.495277
v -2.5922173 18.690679 -24.637678
v -2.5887758 24.462782 -13.185016
v -2.5885099 24.129227 -13.078279
v -2.5844123 24.733774 -13.058548
v -2.5835634 24.300611 -13.154113
v -2.5830368 4.7522526 -18.742432
v -2.5827402 25.170671 -2.1022165
v -2.5800504 22.520536 -15.80727
v -2.5789238 2.2653887 0.52660602
v -2.5761079 21.349894 -18.703606
v -2.575138 3.8513865 -15.275697
v -2.5738903 23.371127 3.273963
v -2.5716046 26.04553 -5.9253663
v -2.5686865 24.598903 -13.135516
v -2.5657922 18.582581 -24.888841
v -2.5642053 4.9885241 -20.557021
v -2.5595929 18.76916 -24.4562
v -2.5565384 1.501632 -7.3354131
v -2.5561907 4.160904 -15.478328
v -2.5527799 1.6943938 -12.012636
v -2.5505521 2.1631486 -14.407979
v -2.5491391 4.0240401 -15.364095
v -2.5415932 21.585048 -18.127912
v -2.5343678 21.126008 -19.573016
v -2.5199885 1.6249945 -12.973463
v -2.507999 2.4476259 2.577267
v -2.5070853 1.6397905 -11.209752
v -2.5061069 2.5471883 3.0272406
v -2.5023741 25.798633 -10.44985
v -2.4997133 1.6785094 -6.3130802
v -2.4942503 2.1409073 -1.0098901
v -2.4931509 4.2813509 -15.592989
v -2.487359 2.4884201 -14.711086
v -2.4870164 1.6178117 -12.689385
v -2.4838733 4.4515772 -17.077634
v -2.4749757 2.1754177 -0.56662629
v -2.4696866 25.210067 -12.260548
v -2.468427 3.2649759 -15.067663
v -2.4633731 4.5927493 -17.788739
v -2.4626299 1.4725658 -7.7664551
v -2.4618714 21.43655 -18.446121
v -2.4579255 1.6748046 -11.511104
v -2.4501648 25.073897 -1.7044069
v -2.4499722 25.996084 -5.5842267
v -2.4463774 4.3841902 -15.751464
v -2.4445348 24.480106 -0.03545899
v -2.4387701 4.6519812 -18.138373
v -2.4380559 26.074506 -6.3077824
v -2.4366838 23.885285 -12.809337
v -2.4354191 26.123681 -8.3486666
v -2.4239119 1.7944393 -13.605915
v -2.4126314 25.329649 -2.8922828
v -2.4109746 4.4587106 -15.965036
v -2.4095497 21.841099 -17.376708
v -2.407194 2.0877776 -1.2582744
v -2.4042947 26.129615 -8.9020987
v -2.4009726 2.9897882 -14.939557
v -2.3972721 24.190979 -12.948244
v -2.3840433 1.4872775 -8.0586522
v -2.38059 2.3941247 1.7059197
v -2.3772969 24.88394 -12.843666
v -2.3772219 24.250046 0.66760082
v -2.375502 4.9821446 -20.943394
v -2.3713617 24.576838 -13.016199
v -2.3690385 4.4823932 -16.214397
v -2.368609 4.4484921 -16.827839
v -2.3679101 24.416414 -13.006728
v -2.3671959 1.8465293 -2.5752804
v -2.359904 3.6401317 -15.160625
v -2.3563995 3.8881827 -15.264531
v -2.3524365 1.5916909 -9.6801559
v -2.3514837 4.7352407 -19.136025
v -2.3329846 24.721881 -12.955282
v -2.330087 22.298991 -15.967135
v -2.3272234 4.0837126 -15.377947
v -2.3179508 22.138217 -16.373315
v -2.3150548 2.0015326 -1.6135615
v -2.310843 2.7191345 -14.744676
v -2.310076 25.528983 -11.615875
v -2.3094265 4.5130173 -17.480216
v -2.3075107 1.7604641 -3.1968201
v -2.2998301 26.097699 -9.2419397
v -2.2976518 21.652471 -17.8394
v -2.2951393 1.618133 -9.1500288
v -2.2857832 1.6936259 -5.2042384
v -2.2779254 5.0370252 -21.23883
v -2.2760079 25.717139 -4.5039723
v -2.2746357 3.366957 -15.033166
v -2.2654757 25.82561 -10.385372
v -2.2647836 2.3402663 1.3710015
v -2.2638922 1.6738297 -4.7820556
v -2.2556679 1.6286004 -13.071947
v -2.2548497 25.023135 -12.648525
v -2.2545327 21.012014 -20.091872
v -2.2539889 24.698548 -0.55875996
v -2.2532611 4.2723664 -15.536488
v -2.2490544 1.4549267 -7.2031849
v -2.2386603 1.5942263 -12.715063
v -2.238033 1.6355344 -11.347871
v -2.2377057 24.107292 1.4586493
v -2.2367802 25.584156 -3.8959728
v -2.2278008 21.242735 -19.055065
v -2.2269025 23.635401 -12.565415
v -2.2234765 26.06257 -7.1434568
v -2.2065694 4.6285015 -18.649239
v -2.2050012 3.1186639 -14.893828
v -2.2037876 23.996741 1.8538067
v -2.1966355 4.3863234 -15.684122
v -2.1935179 4.4643918 -15.857681
v -2.1813733 1.6519207 -11.835809
v -2.1630838 2.167859 0.2865236
v -2.1558925 2.4568133 2.8790613
v -2.1443069 4.5112156 -16.077396
v -2.1386769 25.290526 -2.7180491
v -2.1374292 4.6898435 -19.377893
v -2.135423 2.159287 -14.090329
v -2.1340849 24.584885 -12.926272
v -2.1297231 19.142071 -24.327211
v -2.1255112 1.6328566 -12.1071
v -2.1210949 1.6658202 -13.169659
v -2.1178051 24.261584 -12.832041
v -2.1166836 1.581359 -8.8388615
v -2.1162148 4.5570602 -18.030252
v -2.1148495 24.885664 -12.809783
v -2.1126882 19.118075 -24.50521
v -2.0953141 24.402059 -12.883258
v -2.0907034 4.5139309 -16.325662
v -2.0906216 2.3852595 -14.32926
v -2.0897454 20.874616 -20.430355
v -2.0837234 19.048183 -24.67277
v -2.0774252 23.604176 2.8824925
v -2.0769548 24.362124 0.35166243
v -2.0758213 1.7840205 -13.419054
v -2.0743332 2.5861824 3.2821114
v -2.0697771 1.9320123 -13.679517
v -2.0681032 2.6989616 3.5132307
v -2.0622141 21.528938 -18.090726
v -2.0415503 2.1941273 0.81016547
v -2.0365084 18.940249 -24.886922
v -2.0336175 1.8839357 -1.920255
v -2.0313948 25.994043 -9.7538219
v -2.0290358 26.097893 -8.5175149
v -2.015923 21.723004 -17.457468
v -2.0158156 4.7116136 -20.369055
v -2.0102964 4.2414525 -15.506223
v -2.0094986 2.9309671 -14.67273
v -2.0086941 4.5037183 -17.674848
v -2.0036147 1.5828351 -3.955292
v -2.0032942 3.882309 -15.259129
v -1.9988829 1.596778 -12.539007
v -1.9970114 4.3677118 -15.652868
v -1.9909604 1.5786556 -4.2975127
v -1.9897399 3.0920735 -14.771023
v -1.9882911 3.4671031 -15.017589
v -1.9858059 4.4799037 -17.356654
v -1.9856048 24.733829 -12.878722
v -1.9841525 26.057111 -7.6488697
v -1.9785038 4.4731232 -17.000543
v -1.9765709 25.170486 -12.424727
v -1.9753845 26.043256 -5.9488189
v -1.9671892 25.804259 -10.548674
v -1.9655188 18.686141 -25.237963
v -1.9650535 18.022185 -25.7538
v -1.9643989 25.947309 -5.3990639
v -1.9619529 4.9531678 -21.537988
v -1.9590689 18.420805 -25.484144
v -1.9588371 3.252487 -14.867485
v -1.9572008 4.0706909 -15.374498
v -1.9571905 1.6049 -12.774275
v -1.957136 1.6403479 -11.481324
v -1.9552303 5.0862179 -22.776634
v -1.9537099 4.4393712 -15.795799
v -1.9451464 16.805812 -26.324389
v -1.9449385 5.0178435 -21.7734
v -1.9446215 21.287293 -18.789918
v -1.9433584 4.582316 -19.2339
v -1.9418244 5.2232527 -24.585782
v -1.9399681 23.774256 2.5133665
v -1.9277945 1.5872745 -9.8461557
v -1.9219105 25.032925 -12.649266
v -1.9160129 1.6253081 -12.898381
v -1.9155714 1.6675588 -13.048984
v -1.9128067 4.5034984 -16.029661
v -1.9111073 5.0313262 -24.13809
v -1.9050512 4.9253851 -23.454179
v -1.9017069 5.0386594 -22.042609
v -1.8908219 26.078816 -9.0374444
v -1.89066 19.39447 -24.273556
v -1.8903736 24.565959 -12.876676
v -1.887585 2.3364124 2.3027193
v -1.887539 24.869575 -12.810669
v -1.8861226 23.317636 3.5333976
v -1.8858192 24.906875 -1.1284817
v -1.8854101 19.401805 -24.437481
v -1.8828073 1.405575 -8.155327
v -1.8784557 2.2581931 -14.003001
v -1.8701598 21.586885 -17.848182
v -1.8632173 4.8824169 -23.244008
v -1.8610134 21.983573 -16.511909
v -1.8608293 1.7771615 -13.272425
v -1.8600742 4.5107111 -16.265042
v -1.8563157 1.6546181 -11.923028
v -1.8473329 24.976562 -1.3220846
v -1.8460102 2.3209311 2.1319765
v -1.845804 17.784392 -25.94234
v -1.8423268 26.058779 -6.3574366
v -1.8419791 25.538014 -11.67978
v -1.8414029 1.5937508 -10.928592
v -1.8391018 18.820407 -25.238604
v -1.8294782 19.423497 -24.573765
v -1.8252646 19.128712 -24.935379
v -1.8251248 4.9832806 -22.342361
v -1.8175773 1.3566257 -7.9018497
v -1.8141682 17.439886 -26.1096
v -1.8126853 1.9248585 -13.494578
v -1.8099274 19.303052 -24.767652
v -1.7980094 1.6363679 -12.378165
v -1.7926334 1.476401 -8.625619
v -1.7923095 18.668665 -25.415277
v -1.7921306 25.150908 -1.9191556
v -1.7886755 4.5171218 -18.628949
v -1.7842915 4.7689525 -21.263486
v -1.7813188 23.698885 -12.43257
v -1.7727537 25.637814 -4.0702098
v -1.7631129 4.1841953 -15.484456
v -1.7541472 25.265859 -12.291877
v -1.7494956 1.6501736 -12.647122
v -1.7485001 4.8525598 -22.680852
v -1.7460405 1.6700499 -11.614184
v -1.7417349 24.007387 -12.58078
v -1.7337697 2.0787701 -0.12209941
v -1.7328425 4.2859752 -15.606841
v -1.7292187 16.472688 -26.537084
v -1.7279539 1.5301341 -5.2300115
v -1.7240472 2.094599 -13.64634
v -1.7227739 2.1266925 0.79940232
v -1.7154871 14.781587 -27.167777
v -1.7154258 3.0632706 -14.601536
v -1.7139957 1.6950722 -12.841742
v -1.7128315 2.0206462 -0.56188945
v -1.7112838 3.2338259 -14.759901
v -1.7060356 4.6390081 -20.827511
v -1.7056061 24.397508 -12.798797
v -1.7048833 1.5775971 -9.6458905
v -1.7000562 4.3652326 -15.741624
v -1.6935194 3.5780362 -15.063103
v -1.6920228 1.3131239 -7.4824829
v -1.6914194 3.3871197 -14.898481
v -1.6906421 1.7551656 -12.998873
v -1.6899978 4.8509874 -21.758499
v -1.6883615 4.4888371 -18.973364
v -1.6876899 18.341104 -25.705635
v -1.6875382 2.906873 -14.432227
v -1.6818025 4.4410902 -17.164823
v -1.6799378 1.9394568 -0.9645799
v -1.6785418 4.435225 -15.95266
v -1.6712516 4.6531334 -23.132892
v -1.67073 24.56162 -12.856596
v -1.6693886 4.6317605 -23.405986
v -1.6680744 20.974565 -19.972344
v -1.6662744 14.533034 -27.246483
v -1.6660886 1.5304443 -3.6501108
v -1.6654733 24.86066 -12.823519
v -1.6622586 24.713814 -12.86854
v -1.6586961 25.404895 -3.1352812
v -1.6545508 25.114888 -12.587219
v -1.653932 21.62083 -17.529365
v -1.6500747 4.7891408 -24.128959
v -1.6483122 4.8566029 -22.028748
v -1.6468293 1.7024817 -11.92382
v -1.6411465 25.979764 -9.6347762
v -1.6385931 14.326675 -27.286996
v -1.6308717 25.84042 -10.369605
v -1.6246161 24.632275 -0.19220605
v -1.6211696 19.875149 -24.361526
v -1.619581 1.8594214 -1.4063796
v -1.6161396 23.325705 -12.245618
v -1.6153367 22.941586 -12.169594
v -1.6090573 2.2616951 1.9721425
v -1.6084334 19.85841 -24.50981
v -1.6081897 1.7455999 -2.3074374
v -1.6041415 19.887195 -24.145007
v -1.6036233 15.886204 -26.834402
v -1.5994268 1.6350145 -11.091378
v -1.5969655 1.4411227 -6.1724568
v -1.594003 19.846207 -23.816003
v -1.5935173 4.4409053 -16.204546
v -1.5921877 24.994596 -12.739468
v -1.5890804 1.9068562 -13.152673
v -1.587923 1.7224288 -12.170495
v -1.5798931 2.6694044 -14.129125
v -1.5771386 4.8030411 -22.196827
v -1.5723966 25.836765 -4.8257768
v -1.5699933 4.4441387 -17.937823
v -1.5671263 4.546776 -23.601294
v -1.5652291 5.1665329 -25.083875
v -1.550272 1.3180875 -6.8739655
v -1.5497692 19.868913 -24.634466
v -1.5490789 19.361661 -25.036641
v -1.5411836 25.892476 -5.0754006
v -1.533336 21.375697 -18.377625
v -1.5324462 4.427432 -20.058634
v -1.5306037 3.303042 -14.763707
v -1.5292486 2.1696232 -13.497616
v -1.5273225 1.7767371 -12.670799
v -1.5269066 1.5850356 -10.491161
v -1.5252498 25.664096 -11.399227
v -1.5221663 1.7517881 -12.448784
v -1.521193 23.832861 -12.421364
v -1.5133148 4.3903341 -16.92943
v -1.5066979 19.679494 -24.869301
v -1.5061354 24.385663 0.38065365
v -1.5018673 1.6057659 -10.82015
v -1.4993685 2.6454296 3.6323412
v -1.4972412 23.303426 3.599168
v -1.4914885 1.7120483 -11.500037
v -1.4873704 26.014769 -8.0951033
v -1.4867346 21.109117 -19.287699
v -1.4857392 18.862536 -25.472954
v -1.4779035 24.742688 -0.47335106
v -1.4764223 4.5258685 -22.851586
v -1.4735996 19.053259 -25.340563
v -1.4698787 4.4461901 -18.438815
v -1.468827 2.1106556 1.1142243
v -1.4657964 1.3165151 -6.7527831
v -1.460555 18.257607 -25.84968
v -1.4605465 4.6655269 -22.432352
v -1.4588283 20.093771 -23.952187
v -1.4510455 3.7358375 -15.189723
v -1.451025 25.259471 -2.4866883
v -1.4504796 24.330408 -12.74605
v -1.442615 4.3405461 -15.950199
v -1.4393559 4.4165077 -23.158455
v -1.431251 1.7890795 -1.7447971
v -1.4294323 16.311574 -26.712902
v -1.4289141 23.940376 2.1438032
v -1.4255852 24.867859 -12.855661
v -1.4254778 1.5201294 -9.4364899
v -1.4250636 20.106904 -23.650843
v -1.4237562 1.4283883 -5.6562963
v -1.419379 23.633602 2.9230531
v -1.4153428 1.7726863 -11.813544
v -1.4152285 2.6243158 -13.927576
v -1.4146098 25.751968 -11.022418
v -1.4119474 20.13948 -24.241653
v -1.4094179 1.2643041 -7.1407161
v -1.4047339 25.962807 -5.5960155
v -1.4024805 26.0001 -7.1444045
v -1.402368 20.279313 -22.924147
v -1.4009839 2.0493783 0.00325221
v -1.4008135 24.552244 -12.86236
v -1.3960988 4.4065397 -20.280024
v -1.3809286 20.12168 -24.45042
v -1.3760759 4.3802263 -17.496388
v -1.3752765 26.017942 -8.6367877
v -1.3735788 2.3370064 2.8271682
v -1.3694709 20.570354 -20.825665
v -1.3676164 23.782495 2.5851819
v -1.3658232 1.6377979 -2.7877586
v -1.3600944 4.3343468 -23.43632
v -1.3591518 4.7902913 -24.680195
v -1.3570331 3.0192286 -14.33391
v -1.3565813 25.144602 -1.9060002
v -1.3562831 21.259197 -18.709108
v -1.3529201 1.8156137 -12.007696
v -1.3491599 16.97148 -26.425774
v -1.3412476 5.6803994 -25.885293
v -1.3371976 4.3548819 -23.698186
v -1.3364783 20.257987 -23.366053
v -1.3319648 19.975574 -24.748459
v -1.323732 24.055591 1.7030834
v -1.3237013 20.102053 -24.596792
v -1.3200775 24.696193 -12.906935
v -1.3189014 1.411194 -4.4579883
v -1.3160957 24.259868 0.75723351
v -1.3106686 25.987759 -7.4002499
v -1.3099356 18.830916 -25.58632
v -1.3099016 25.554815 -3.7446657
v -1.3068914 1.866715 -12.351438
v -1.3053386 2.4164154 -13.471804
v -1.3043346 3.485609 -14.935371
v -1.3024153 5.3424144 -25.598018
v -1.3021222 4.5970089 -21.447979
v -1.2960149 1.9668117 -0.49031182
v -1.2944109 1.94388 -12.630791
v -1.2918371 25.334586 -12.358675
v -1.2891065 4.7840954 -24.792011
v -1.2857367 1.6198349 -10.969051
v -1.2750016 2.1132115 1.5254322
v -1.2736022 20.281746 -23.693967
v -1.2665558 2.6451211 -13.757386
v -1.264691 14.783306 -27.353603
v -1.2644507 21.516613 -17.537361
v -1.2631297 21.697673 -16.925501
v -1.2610775 4.3783812 -18.69857
v -1.2544571 21.373945 -18.126841
v -1.2536867 1.6865325 -11.294877
v -1.2527799 4.3406185 -22.903233
v -1.2524901 19.837922 -24.928878
v -1.2453619 4.3701688 -18.162042
v -1.2436062 19.429763 -25.208758
v -1.2328575 2.4141033 3.2803072
v -1.2314701 13.722022 -27.534953
v -1.2268116 4.3513203 -23.958187
v -1.2264213 15.706923 -27.044277
v -1.2255861 25.795689 -10.294903
v -1.2251804 20.396615 -22.689426
v -1.2249367 4.5829586 -21.63229
v -1.2246759 15.345229 -27.174445
v -1.2202373 3.5943467 -15.05978
v -1.219218 24.920328 -1.1183603
v -1.2148835 4.2870943 -19.467857
v -1.213796 20.305387 -24.02363
v -1.208108 1.5540458 -10.534399
v -1.2018865 18.231434 -25.948888
v -1.2016615 2.9606862 -14.147122
v -1.2006456 3.8310755 -15.320372
v -1.1945333 1.7896045 -11.649043
v -1.1938702 20.942995 -19.8092
v -1.1927981 4.2479492 -23.218631
v -1.1861794 20.373715 -21.811071
v -1.1850323 1.4624743 -9.4266185
v -1.1840744 6.124215 -26.403349
v -1.1836755 14.087719 -27.576985
v -1.1804403 25.653599 -4.1558655
v -1.1734178 6.4212286 -26.664152
v -1.1733939 3.9796512 -15.505455
v -1.1708644 1.8462685 -11.840347
v -1.1661872 16.818682 -26.549615
v -1.1646463 2.8492357 -13.9462
v -1.1592669 4.3633917 -22.605673
v -1.1575266 2.2023661 -12.872322
v -1.1569181 3.1443629 -14.389008
v -1.1523568 3.3261952 -14.678983
v -1.151975 1.9121641 -12.104964
v -1.1488915 4.2237852 -16.13747
v -1.1483409 20.31181 -24.292052
v -1.1442024 23.933254 2.2507546
v -1.1440183 25.488838 -12.068293
v -1.140507 1.3536146 -8.9596654
v -1.139607 24.187057 1.0604724
v -1.1391434 5.8682632 -26.238328
v -1.1369787 1.3358673 -5.1662989
v -1.1344321 4.2222767 -16.441315
v -1.127805 25.954244 -9.2461642
v -1.1274573 2.4330379 -13.192861
v -1.1248766 6.6227379 -26.8447
v -1.1121473 20.38846 -21.541451
v -1.1088849 2.2062378 2.2491814
v -1.1027708 21.087878 -19.294661
v -1.0980442 25.961105 -6.0839352
v -1.0977953 4.1888274 -23.635228
v -1.0967146 20.256689 -24.507753
v -1.0931846 4.7706085 -25.060165
v -1.0914477 1.342191 -4.6244775
v -1.0857069 2.00821 -12.348172
v -1.0822467 4.193104 -16.789755
v -1.0810416 5.6674668 -26.101463
v -1.0807024 25.660687 -11.504815
v -1.0678385 15.946574 -27.007623
v -1.0674209 20.416343 -23.475924
v -1.0658493 2.0869645 1.6582751
v -1.0653294 20.146385 -24.703944
v -1.0630079 7.4336619 -27.3109
v -1.0625732 1.3247249 -6.2523124
v -1.0563023 5.206727 -25.677456
v -1.0553683 2.0248589 0.41412006
v -1.0553546 4.1451023 -15.935508
v -1.0487224 14.353071 -27.598874
v -1.0444611 2.7037734 -13.54494
v -1.0336067 24.024111 1.9303325
v -1.0320863 1.4314896 -3.4726811
v -1.0261597 4.0385523 -15.683623
v -1.0206439 20.70798 -20.414485
v -1.0097947 25.162462 -12.736957
v -1.0092151 20.453982 -22.656435
v -1.0092134 1.5044317 -10.404631
v -1.0037812 2.1579106 -12.586427
v -0.99476769 5.4104347 -25.930957
v -0.99389839 1.7717403 -11.520848
v -0.99339385 21.349942 -17.876584
v -0.99196888 21.685542 -16.602376
v -0.9900871 25.308367 -12.498509
v -0.9880502 6.4648957 -26.795919
v -0.98648035 16.282028 -26.890127
v -0.97535158 1.6794921 -2.003774
v -0.97515385 23.492499 3.2515921
v -0.96578244 25.345623 -2.8220871
v -0.96473416 1.7730809 -1.2229245
v -0.96080015 18.976894 -25.628805
v -0.95933767 19.382162 -25.363821
v -0.95892007 1.8548277 -11.703889
v -0.95835417 1.3495247 -4.124897
v -0.95628148 1.6248667 -11.114495
v -0.95484969 4.1855266 -22.824641
v -0.95292018 8.754832 -27.748382
v -0.94970888 3.5292181 -14.963325
v -0.94780153 25.945613 -6.6884356
v -0.94500783 2.9468558 -13.883999
v -0.94498567 4.2153641 -17.473679
v -0.94384365 20.433801 -24.111244
v -0.94169085 4.1467105 -23.972154
v -0.93637106 1.3746083 -9.418293
v -0.9354796 7.86385 -27.545961
v -0.93492904 13.77981 -27.712327
v -0.93298249 24.85598 -12.98968
v -0.93252909 24.578627 0.07245375
v -0.93098821 4.3671246 -20.925905
v -0.92991777 23.189447 -12.111281
v -0.9295121 2.3334823 3.1271575
v -0.92690078 24.994592 -12.919603
v -0.92509059 3.1361863 -14.214496
v -0.92283381 22.693316 -12.048539
v -0.92140884 9.4874517 -27.803268
v -0.92061113 14.099482 -27.699315
v -0.92053954 4.3654277 -21.926767
v -0.92052931 1.9488205 -0.15423971
v -0.91813958 1.9538437 -11.936497
v -0.91801004 24.708025 -13.008663
v -0.91374705 13.452382 -27.692687
v -0.90913293 1.6376991 -2.3410304
v -0.90792102 1.5340365 -10.782251
v -0.90784432 17.526627 -26.329361
v -0.90585515 2.4989241 -13.027523
v -0.89999333 1.1595081 -7.2925484
v -0.8995297 24.683565 -0.20045248
v -0.89741611 5.5087412 -26.075002
v -0.8951866 25.893644 -7.772187
v -0.8879339 21.2525 -18.38245
v -0.88548792 4.3843674 -21.601911
v -0.8847635 24.38885 -12.859553
v -0.8844209 25.91584 -6.9985275
v -0.88083971 23.659752 -12.288265
v -0.88042552 14.849605 -27.484016
v -0.87844146 20.423578 -21.900736
v -0.87629378 24.01283 -12.523473
v -0.87238362 6.4920478 -26.91413
v -0.86770985 4.2105232 -17.943872
v -0.86276676 25.510803 -12.001179
v -0.85913274 4.1953676 -24.376962
v -0.85586348 22.935629 -12.056559
v -0.85490213 3.8532069 -15.454788
v -0.85448282 4.2019299 -22.343132
v -0.85439078 25.671305 -11.324572
v -0.85422374 1.5653894 -2.7243737
v -0.84655684 6.0101558 -26.565827
v -0.83727576 20.500558 -23.492821
v -0.83669622 25.610732 -3.9226497
v -0.83194915 4.1974641 -18.510428
v -0.82864922 2.1320071 -12.327278
v -0.82843445 23.431871 -12.17951
v -0.82832536 6.3013847 -26.803545
v -0.81720852 1.1187293 -8.2906826
v -0.81332223 1.2669478 -6.1207817
v -0.81227055 8.3402291 -27.747211
v -0.80923822 4.1166369 -16.837052
v -0.80569283 18.753683 -25.786885
v -0.8017912 1.7086887 -11.366548
v -0.7915965 4.0875929 -16.121998
v -0.79009653 24.226397 1.0003934
v -0.79006926 4.1433953 -19.663111
v -0.78878065 3.7250088 -15.26874
v -0.78793691 17.173808 -26.528569
v -0.78466766 9.0802903 -27.866401
v -0.78433528 25.332857 -12.458816
v -0.77382184 1.4071654 -10.253158
v -0.77075371 2.6897163 -13.227717
v -0.76985373 25.931629 -8.9152204
v -0.76649584 2.2243219 2.5773275
v -0.76622312 16.898358 -26.671191
v -0.7648578 10.3938 -27.846445
v -0.76192433 1.4151033 -3.3708066
v -0.75825963 24.366986 0.57187534
v -0.75683125 4.0936286 -16.374894
v -0.75249837 7.1182153 -27.354781
v -0.75183361 2.0115884 1.4499333
v -0.75095749 12.937276 -27.687487
v -0.75008819 25.925122 -8.6034103
v -0.74996888 5.702258 -26.379254
v -0.74898537 10.787375 -27.812479
v -0.7478246 1.132062 -8.5493309
v -0.74422126 25.776697 -4.5609295
v -0.74348831 11.881343 -27.742318
v -0.74239913 1.807478 -11.557641
v -0.73235443 4.2394258 -24.71646
v -0.73126014 10.067729 -27.895756
v -0.72756475 20.536656 -23.90404
v -0.72703976 4.2434826 -20.435917
v -0.72634602 11.456176 -27.770798
v -0.72350119 24.71973 -0.2922073
v -0.721541 3.3887517 -14.61515
v -0.7100236 15.153255 -27.429253
v -0.70995883 1.2025155 -4.8678621
v -0.70338111 4.1096391 -19.130349
v -0.70005902 25.156487 -12.764807
v -0.69999084 22.477955 -12.061529
v -0.69889483 1.7870128 -0.8375357
v -0.69501707 21.15187 -18.837285
v -0.69412049 4.1059786 -19.47705
v -0.68957967 24.195546 -12.711308
v -0.68951319 12.637263 -27.706068
v -0.688799 5.4260484 -26.172106
v -0.6835099 16.234968 -27.030051
v -0.68273605 4.0199834 -23.387928
v -0.68055256 21.32798 -17.418601
v -0.67722024 15.775655 -27.212332
v -0.67232147 24.556349 -13.012269
v -0.6715408 22.804475 -12.050781
v -0.66821359 24.998693 -12.937284
v -0.6623262 1.2568716 -4.4541327
v -0.66157622 13.802638 -27.830252
v -0.65825753 1.4184398 -10.584977
v -0.65625813 2.2872525 -12.471665
v -0.65589337 24.707017 -13.05177
v -0.65554224 1.0514828 -8.0467328
v -0.65412408 23.784697 2.6934142
v -0.65018495 18.102885 -26.131578
v -0.65010484 3.491199 -14.834145
v -0.64610946 1.3000622 -9.8428067
v -0.63684032 24.844288 -13.031648
v -0.63629828 13.400254 -27.833402
v -0.63628124 25.570797 -11.709667
v -0.63254153 25.821856 -7.5197844
v -0.62968818 3.8678189 -15.576924
v -0.62815752 6.6538248 -27.166039
v -0.62603711 4.2579386 -24.886426
v -0.62055028 20.541795 -23.291942
v -0.61854236 3.6467196 -15.153686
v -0.61744295 25.91278 -5.4580028
v -0.61702023 20.483785 -21.165206
v -0.61352939 4.1324599 -22.021697
v -0.61223226 21.495439 -16.690846
v -0.60606703 1.4860238 -10.90511
v -0.59735015 21.16601 -18.615658
v -0.59621835 3.9419439 -23.822191
v -0.5853214 3.3175857 -14.338024
v -0.58390154 15.302651 -27.424262
v -0.58316689 1.3172898 -3.9905878
v -0.57185404 1.5645968 -11.116895
v -0.57107507 1.1279678 -5.6106132
v -0.57065065 1.9583931 0.78801617
v -0.56974726 2.1023324 -12.038419
v -0.56838024 23.221633 -12.105139
v -0.56773764 1.8986022 -11.688493
v -0.56381044 4.4112681 -25.162095
v -0.56346101 21.210361 -17.849582
v -0.56298545 19.376808 -25.454388
v -0.55993437 4.2128277 -21.161797
v -0.55967699 4.1229309 -17.491876
v -0.55944347 4.1958815 -21.594456
v -0.55917586 25.845359 -4.9772556
v -0.55753953 25.388208 -12.267305
v -0.5574901 3.9351463 -15.801233
v -0.55682364 25.01945 -1.4297493
v -0.55506458 20.451612 -24.555864
v -0.5508817 2.3777486 3.512854
v -0.55049307 23.419828 3.4856721
v -0.54719995 4.6546811 -25.47234
v -0.54684712 1.1080352 -5.2866729
v -0.53992339 1.1343691 -9.0682239
v -0.53980748 4.0058316 -22.35532
v -0.53580017 5.0603434 -25.932728
v -0.53373771 25.616976 -11.247138
v -0.53370532 20.761894 -20.160899
v -0.53133434 7.4186618 -27.600712
v -0.51826754 20.601991 -23.719165
v -0.5174971 11.780666 -27.854981
v -0.51037905 14.022171 -27.863517
v -0.50989156 2.0307377 1.938544
v -0.50363941 8.6250052 -27.947325
v -0.50181558 8.0554228 -27.821543
v -0.50111673 2.9447533 -13.45729
v -0.4995213 20.661261 -20.465445
v -0.49301517 4.0959135 -18.240009
v -0.49101919 16.531166 -26.966946
v -0.49036466 25.173875 -12.706879
v -0.48894821 20.455656 -21.566453
v -0.48579315 11.261807 -27.906052
v -0.48497839 1.674203 -1.3621832
v -0.484 4.0833282 -17.085221
v -0.48260912 17.498594 -26.472038
v -0.47240761 25.813181 -9.3226688
v -0.46918608 2.5551015 -12.757812
v -0.46737418 3.9934833 -16.164758
v -0.46583841 25.748007 -4.4454862
v -0.46048624 25.928247 -6.0784077
v -0.45970728 1.6303884 -11.271241
v -0.45920274 18.321856 -26.061645
v -0.45300172 3.9381548 -22.999494
v -0.45237957 6.9861325 -27.441544
v -0.44628253 5.8831086 -26.697913
v -0.43997924 3.900491 -24.444024
v -0.43674748 17.919316 -26.276564
v -0.43490661 1.2799277 -10.341462
v -0.43138508 12.666672 -27.84218
v -0.43024647 25.23363 -2.384752
v -0.42882149 1.9064574 0.44528965
v -0.42881808 1.006943 -7.7739433
v -0.42843968 20.534846 -20.935057
v -0.42814651 24.550186 -13.013921
v -0.42116141 3.7549596 -15.416141
v -0.42027847 24.849009 -12.994678
v -0.41831999 24.701611 -13.034723
v -0.4104332 1.1204457 -6.9389435
v -0.41037354 4.0281701 -16.486135
v -0.40489183 3.8498533 -23.572779
v -0.40474694 1.0087294 -8.6237647
v -0.40066975 24.994146 -12.890078
v -0.40007317 24.358498 -12.904807
v -0.39759651 25.494514 -11.776087
v -0.39627551 10.85488 -28.012376
v -0.3924932 21.241198 -17.26263
v -0.38751602 3.6186412 -15.084745
v -0.37401627 20.218374 -24.943057
v -0.37069077 25.725617 -7.9533083
v -0.36524655 25.769111 -7.4775739
v -0.36199604 13.159882 -27.913395
v -0.3602813 14.394268 -27.833288
v -0.35918871 25.605216 -10.189209
v -0.35851713 4.0863477 -17.856407
v -0.34958207 25.125972 -1.881941
v -0.34632475 25.395265 -12.069016
v -0.32901882 25.575364 -10.686638
v -0.32771828 20.455717 -21.880544
v -0.32260644 21.15921 -17.54865
v -0.31373104 20.49091 -22.566504
v -0.31219868 3.9982824 -19.274868
v -0.30324999 2.3315716 -12.3111
v -0.30195456 3.8528388 -15.742812
v -0.29956824 4.1004773 -20.580144
v -0.29616603 1.8315065 0.0551572
v -0.29479389 4.0877395 -20.237919
v -0.29307915 20.043351 -25.110239
v -0.28957467 20.471581 -21.342907
v -0.28797925 20.6364 -24.374584
v -0.28773891 1.7219055 -11.430548
v -0.28597304 3.4696744 -14.584144
v -0.28391569 25.240904 -12.438551
v -0.27911067 9.2606046 -28.126442
v -0.27862658 20.812813 -19.841488
v -0.27648401 13.479541 -27.970509
v -0.275913 7.7239482 -27.806673
v -0.27378577 25.6116 -10.006394
v -0.26626886 25.094903 -12.695869
v -0.26543876 20.695216 -23.914159
v -0.26531433 24.140001 1.4639376
v -0.2571821 0.92169179 -8.2520312
v -0.24343179 3.7201015 -24.195397
v -0.23531149 2.6663713 -12.785715
v -0.23442003 25.445218 -3.2788886
v -0.23235245 10.654387 -28.140305
v -0.23200985 25.764516 -8.8744914
v -0.22384352 16.610745 -27.024937
v -0.21971519 16.186574 -27.23277
v -0.21634707 24.986277 -12.799851
v -0.2160539 24.553944 -12.96387
v -0.2156772 1.9693199 -11.7256
v -0.2140153 3.9499117 -16.210878
v -0.2132619 3.885643 -24.758502
v -0.21249146 25.761013 -9.164449
v -0.21184716 20.554626 -23.056245
v -0.20950686 6.2489168 -27.091969
v -0.20836995 20.711365 -24.198476
v -0.20696032 24.39318 -12.896671
v -0.20380867 15.64884 -27.460684
v -0.20374049 19.693496 -25.346747
v -0.20370299 20.602053 -20.532456
v -0.20217234 20.660451 -23.586712
v -0.20207688 25.653942 -4.142938
v -0.19518042 24.870696 -12.87882
v -0.19211912 1.075329 -6.4913698
v -0.19088846 18.625931 -25.94861
v -0.18845953 3.973099 -18.757395
v -0.18496868 23.98047 -12.524009
v -0.18428006 1.3774361 -3.4667025
v -0.18289259 24.684167 -12.947373
v -0.17914095 25.456983 -11.53175
v -0.17845403 1.0952999 -10.036792
v -0.17766314 25.754362 -4.6184466
v -0.17687224 3.8276239 -22.260315
v -0.17039509 5.599853 -26.618791
v -0.16985647 10.006143 -28.215315
v -0.16898376 3.5732747 -14.877037
v -0.16735595 2.3654786 3.5708279
v -0.16595824 25.511033 -11.056057
v -0.16555598 4.4330049 -25.52064
v -0.16229525 12.648291 -27.972432
v -0.15964814 10.362078 -28.210438
v -0.15801521 3.7443167 -15.406894
v -0.15680842 13.822795 -27.985942
v -0.15652206 1.0145486 -5.8419039
v -0.15475959 14.918776 -27.747423
v -0.14727678 14.748929 -27.802605
v -0.14209847 2.1439038 2.806397
v -0.1414678 23.646232 -12.264989
v -0.13038846 4.010796 -20.096286
v -0.12618513 13.034112 -27.995252
v -0.12067955 20.486982 -21.005214
v -0.11375241 2.8639218 -13.064648
v -0.11111041 18.030557 -26.311048
v -0.11068769 5.1195496 -26.249967
v -0.10999566 1.2901624 -10.774745
v -0.10885023 6.9677898 -27.573816
v -0.10842921 3.280389 -13.836288
v -0.10578892 24.520494 0.32863531
v -0.10150718 5.7882963 -26.7946
v -0.09312609 17.6694 -26.515811
v -0.09171646 6.6115857 -27.382773
v -0.08700859 11.508797 -28.051789
v -0.08469897 25.358431 -11.809969
v -0.07732354 2.2023524 -12.019376
v -0.07420428 20.712887 -24.433804
v -0.06789077 24.262333 1.0479298
v -0.06347949 3.9186049 -19.178177
v -0.06281813 21.059808 -17.772746
v -0.06138975 1.010439 -5.285421
v -0.06128748 24.965035 -1.255854
v -0.05792277 20.931806 -19.028045
v -0.05741142 3.8239098 -15.686873
v -0.05651143 4.0174777 -16.651459
v -0.05243765 21.239158 -16.802166
v -0.05117119 1.7254679 -11.473588
v -0.04905248 3.6478787 -24.442606
v -0.04719627 8.6766598 -28.118495
v -0.0469423 9.9919747 -28.273318
v -0.04624004 24.96186 -12.669408
v -0.04397985 24.086096 -12.605685
v -0.037501 20.449691 -21.276744
v -0.03723339 25.115593 -12.435307
v -0.03284256 3.9774881 -20.553973
v -0.03249143 21.025038 -18.341715
v -0.02960739 9.1623196 -28.21472
v -0.02720403 24.240983 -12.729339
v -0.02596314 20.632512 -23.264663
v -0.02197117 1.573277 -1.9545272
v -0.02067063 1.1131334 -10.344276
v -0.01615708 20.67115 -20.105925
v -0.01150546 14.197013 -27.968433
v -0.01040435 3.4290115 -14.150733
v -0.00833848 4.044842 -16.983874
v -0.0064601 20.827465 -23.96326
v -0.00367663 24.529576 -12.842322
v -0.00283631 0.86528773 -7.9288681
v -0.00118122 20.987944 -18.6022
v -0.00093918 16.711399 -27.063441
v 0.00320789 17.109536 -26.850191
v 0.00583966 4.0396245 -17.392835
v 0.00655896 25.655738 -9.4662681
v 0.00692543 1.2268014 -4.2649194
v 0.00859074 23.464912 3.4468799
v 0.01028503 24.69015 -12.806104
v 0.01083047 4.0013812 -25.134325
v 0.01132137 20.430049 -21.718626
v 0.01196568 24.795641 -0.53884528
v 0.02289502 11.367724 -28.120652
v 0.02369614 24.394694 -12.785599
v 0.03088237 25.19307 -2.3083902
v 0.03431185 1.7132994 -0.24428575
v 0.04097991 3.9104206 -19.961283
v 0.04244238 20.849229 -24.19621
v 0.04378554 20.682177 -24.60327
v 0.0462639 9.5532069 -28.285766
v 0.04722865 3.7747831 -24.840499
v 0.05141494 25.466281 -10.491019
v 0.05246492 1.63117 -0.80636611
v 0.05693756 2.1746634 3.0468971
v 0.05745914 25.690788 -4.5031354
v 0.057858 25.197504 -12.130568
v 0.05809493 25.779715 -6.9592253
v 0.05903071 20.840146 -23.809668
v 0.06052556 1.3676232 -3.4016933
v 0.06326472 24.686711 -0.1178475
v 0.06466583 1.9814227 2.1787696
v 0.067676 1.8903873 0.99396572
v 0.06800838 20.489056 -20.669957
v 0.07120775 20.500887 -24.870787
v 0.07350714 3.8558975 -21.185123
v 0.07917635 0.97005395 -7.2797468
v 0.0882222 3.6333204 -24.606792
v 0.08889378 20.778601 -23.564874
v 0.09274257 24.82493 -12.651345
v 0.09571695 20.449219 -22.19829
v 0.10393952 3.6593168 -22.550997
v 0.10747127 25.648746 -9.1557215
v 0.11200017 20.419714 -21.027431
v 0.11215698 3.8679433 -18.893733
v 0.12154715 3.6244664 -22.799888
v 0.12266872 2.0982961 -11.860942
v 0.12539082 25.845947 -5.7310059
v 0.12554423 24.093199 1.6357849
v 0.12578627 0.82748589 -9.2337266
v 0.13350772 21.108407 -17.040903
v 0.13395771 3.5818007 -23.026031
v 0.13940874 25.473176 -10.131284
v 0.13997123 2.4408096 -12.26287
v 0.14378252 3.9649114 -18.129861
v 0.14485296 4.3972314 -25.695661
v 0.14759382 7.2607211 -27.781044
v 0.15187555 1.5121208 -2.6443737
v 0.15239032 23.87721 -12.386767
v 0.15317269 14.725194 -27.896438
v 0.15367723 19.131399 -25.75794
v 0.15631752 24.049122 -12.507116
v 0.16042539 0.98615393 -6.8249354
v 0.16961783 20.491125 -22.510346
v 0.17322118 2.2586764 3.3099095
v 0.1879976 24.991931 -12.356643
v 0.18926576 25.858341 -6.2911581
v 0.19298331 24.186789 -12.565341
v 0.19828946 3.8105762 -19.392378
v 0.20097236 0.75357648 -8.18597
v 0.20336379 1.4348509 -3.0033046
v 0.20488763 1.2982359 -10.949614
v 0.20899039 3.7333319 -15.28277
v 0.21011537 23.550003 3.2781851
v 0.21346644 20.153 -25.218462
v 0.21432893 25.561213 -8.350035
v 0.21888339 18.660658 -26.046059
v 0.22199072 2.8559072 -12.911038
v 0.22563326 6.1248252 -27.169964
v 0.22701221 0.72328216 -8.5937624
v 0.23482741 0.93094218 -5.8891959
v 0.23687453 20.555927 -22.785529
v 0.23960686 9.6342783 -28.350524
v 0.24288635 3.7887388 -20.227203
v 0.24530164 1.4285681 -11.183303
v 0.24653741 20.45012 -25.006991
v 0.25146175 20.370773 -21.490432
v 0.25798834 3.9781026 -17.622526
v 0.25806674 3.8841268 -16.014006
v 0.26948698 1.9019498 1.8073118
v 0.269608 9.22113 -28.29961
v 0.27275283 1.5567714 -1.4311751
v 0.27402781 3.5760829 -14.475186
v 0.27946861 20.621967 -22.990627
v 0.28387649 25.55267 -7.8220889
v 0.28639405 0.9302672 -7.3153812
v 0.28750028 3.3889188 -23.571343
v 0.29070136 1.7885664 0.41878617
v 0.29115987 1.8844777 1.4526077
v 0.29447856 0.82715095 -7.7285569
v 0.30054833 0.89555904 -9.9418926
v 0.30562267 1.0424301 -10.395546
v 0.30612039 21.009348 -17.361826
v 0.30927374 10.31998 -28.42751
v 0.30986009 3.651788 -21.539505
v 0.31047542 3.6928531 -15.057429
v 0.3106203 4.9440841 -26.306207
v 0.31076348 9.8705692 -28.404912
v 0.31306969 23.903855 2.4919995
v 0.31956218 25.526458 -9.4795258
v 0.31986217 20.488663 -20.281447
v 0.32275814 13.207305 -28.136277
v 0.32301893 15.999024 -27.545013
v 0.32366665 19.813276 -25.452387
v 0.33016425 25.60274 -4.2118289
v 0.33095856 12.033351 -28.228658
v 0.33326988 11.505208 -28.274792
v 0.33560506 4.6032713 -26.020021
v 0.33635164 2.0142704 2.4716127
v 0.33666015 13.490338 -28.114698
v 0.34409354 12.403087 -28.200131
v 0.34440717 24.998221 -1.4946248
v 0.34568555 12.849864 -28.159242
v 0.348348 3.5833961 -21.888454
v 0.35685693 15.161565 -27.855041
v 0.36183582 10.672717 -28.425217
v 0.36321136 20.782104 -23.297737
v 0.36758855 1.5945749 -11.413804
v 0.36916352 3.7573315 -19.044015
v 0.36975158 16.217466 -27.457788
v 0.37134871 6.9087591 -27.701641
v 0.37359526 0.72620029 -9.2499117
v 0.37420377 20.979414 -24.385239
v 0.37576681 24.6347 -12.442922
v 0.37593214 8.0227409 -28.071688
v 0.38005707 0.96226603 -6.8375211
v 0.38183487 14.253824 -28.007593
v 0.38282349 0.98616075 -5.2844965
v 0.38374052 24.030815 -12.372604
v 0.38615752 17.291785 -26.882329
v 0.3911347 10.930613 -28.401525
v 0.39243865 24.080447 1.7092239
v 0.39266194 2.3910182 3.5700012
v 0.3935125 23.830651 2.7123446
v 0.40041407 20.471954 -22.427072
v 0.40098679 24.449827 -12.461482
v 0.4026913 24.297487 -12.446134
v 0.41550754 1.9102738 1.9710056
v 0.41944156 6.4935286 -27.480883
v 0.42082903 17.722033 -26.663939
v 0.42175117 25.548241 -7.6350612
v 0.42431646 17.99114 -26.506102
v 0.42734027 2.3095262 -12.022902
v 0.42989534 15.604635 -27.750111
v 0.43394867 3.7080361 -19.257026
v 0.43435775 1.902266 -11.681126
v 0.43610999 8.617187 -28.226509
v 0.43936561 0.69745537 -8.0875899
v 0.44310873 0.92269149 -5.7918387
v 0.44311384 1.5953888 -0.77654821
v 0.44569618 25.314672 -2.9710718
v 0.44610356 20.374362 -21.924471
v 0.4462723 18.537675 -26.185192
v 0.45245116 1.7017811 0.01866527
v 0.46464696 10.161011 -28.515473
v 0.47075934 3.9621944 -25.37638
v 0.47340986 1.0396203 -10.439109
v 0.47428769 20.710179 -23.0615
v 0.47450927 21.139708 -24.001245
v 0.48065234 0.64337968 -8.3976316
v 0.48401193 2.5144412 3.7276798
v 0.48796641 25.100795 -1.987242
v 0.49167202 3.6450057 -19.726761
v 0.49589069 0.94145307 -7.1829262
v 0.49648216 20.866131 -18.635712
v 0.4997463 23.384968 3.688274
v 0.50085594 9.1933219 -28.371264
v 0.50213944 25.341082 -10.023963
v 0.50868136 21.004064 -23.528534
v 0.50970066 3.5350152 -21.400491
v 0.51097222 24.525012 0.46549751
v 0.52439697 20.543978 -22.651045
v 0.52591058 25.467755 -3.7031812
v 0.53238773 24.20921 1.2598835
v 0.53363544 3.5351055 -14.144192
v 0.5406836 25.454687 -8.297743
v 0.5430631 25.689939 -5.2089314
v 0.54410797 1.1445586 -4.4702915
v 0.55301575 9.5737376 -28.485371
v 0.55487026 3.9261516 -17.46082
v 0.55872587 0.87742813 -7.4816041
v 0.55985085 3.8040982 -15.562735
v 0.5723313 20.428441 -25.183386
v 0.57343923 0.92213241 -6.219316
v 0.57810449 20.902398 -18.06068
v 0.57914424 1.1427109 -10.687823
v 0.58273224 1.2458894 -3.5529492
v 0.58426971 20.609771 -22.790565
v 0.58618899 20.144226 -25.377033
v 0.58787646 25.647194 -7.1512631
v 0.58790203 1.3950028 -11.143578
v 0.58903042 9.8994844 -28.577337
v 0.59348431 3.2622138 -23.273339
v 0.59666834 21.188274 -23.793606
v 0.6020512 10.376647 -28.62588
v 0.60644543 25.771275 -5.8769142
v 0.60647441 7.895799 -28.099435
v 0.60771359 19.062718 -25.957428
v 0.60781586 0.69289495 -9.4161562
v 0.60944197 24.909373 -11.845493
v 0.61143625 3.541535 -24.908334
v 0.61299929 11.326541 -28.521892
v 0.61311008 12.185252 -28.391577
v 0.61481459 14.513739 -28.02081
v 0.61564981 25.21903 -10.579478
v 0.61683615 16.707009 -27.283398
v 0.617535 24.797696 -0.60933629
v 0.61997927 20.776101 -18.889763
v 0.62273376 20.957321 -16.671891
v 0.62536724 1.2300204 -10.866425
v 0.62543712 13.937922 -28.140115
v 0.62547803 3.2036799 -23.550934
v 0.62695414 3.4097829 -22.463307
v 0.62790355 14.250965 -28.075395
v 0.62885808 10.703019 -28.626774
v 0.63033589 1.5212195 -11.303529
v 0.63066146 11.929646 -28.45019
v 0.63078588 20.376231 -22.098941
v 0.63141655 23.748625 2.9234732
v 0.63186314 25.418837 -8.7831633
v 0.63336822 3.1858192 -23.858475
v 0.64179022 3.5016374 -20.13926
v 0.64267657 25.770161 -6.5691698
v 0.64411518 12.756081 -28.313744
v 0.65132186 25.241573 -2.7854588
v 0.65151277 2.926809 -12.826461
v 0.65208889 0.6169137 -8.8874896
v 0.65355478 13.400779 -28.270828
v 0.65914899 1.8595978 1.6242386
v 0.65987852 8.2766163 -28.238115
v 0.66323812 10.077935 -28.670159
v 0.66777383 20.956295 -24.693756
v 0.66883403 3.1858891 -24.091821
v 0.67231124 0.94291724 -5.6377716
v 0.67819352 1.7094702 -11.485317
v 0.68347921 0.66664714 -8.0673439
v 0.68407409 1.1933265 -3.8213666
v 0.68901206 20.636637 -19.290363
v 0.69008591 8.6061002 -28.33998
v 0.6935955 2.5975004 3.8355933
v 0.69451083 0.6154572 -8.3487923
v 0.69615568 0.96320777 -6.9588075
v 0.69736077 17.011816 -27.140098
v 0.69902949 3.4100846 -20.973495
v 0.69942664 4.1859774 -25.740733
v 0.70125729 2.2704307 3.3605599
v 0.70480609 9.0307184 -28.456003
v 0.71015485 3.4016055 -21.657504
v 0.7113446 1.7913175 0.77700161
v 0.71390307 3.3894855 -13.721617
v 0.72264212 20.428936 -22.33091
v 0.72376539 20.86719 -23.155196
v 0.72483242 25.354983 -9.2042269
v 0.72650966 23.889631 2.5810927
v 0.72749998 3.663533 -14.490103
v 0.73892533 21.288259 -23.930513
v 0.73913499 14.981549 -27.976402
v 0.74410705 1.4919726 -2.0382342
v 0.7442008 3.7759678 -15.276097
v 0.75094215 3.3763693 -20.637331
v 0.75683806 21.297075 -24.136435
v 0.75837554 0.93898237 -7.255504
v 0.75856985 2.2139627 -11.857393
v 0.75899427 2.441534 3.6752413
v 0.76121866 2.7086449 -12.368551
v 0.76203342 3.5626062 -19.179827
v 0.76844921 11.582715 -28.674641
v 0.77017929 0.72391965 -9.6629566
v 0.77472864 3.4863241 -19.472712
v 0.77526897 15.612645 -27.856077
v 0.77922855 5.9877615 -27.268311
v 0.78025467 0.92672181 -5.8714747
v 0.78294269 3.8416878 -15.858894
v 0.78299212 4.8143028 -26.396862
v 0.78671989 7.6116331 -28.06092
v 0.7884227 0.85455953 -10.025747
v 0.78911814 25.289921 -9.390904
v 0.79249649 25.424854 -7.9729115
v 0.79646971 9.7302645 -28.73076
v 0.79762196 1.7246088 0.27828227
v 0.79983101 18.904112 -26.11897
v 0.80085542 2.47438 -12.076762
v 0.80117928 0.88163828 -7.479927
v 0.80505193 20.192474 -20.863166
v 0.80925356 21.269039 -24.326718
v 0.82442543 20.221336 -20.502344
v 0.82757537 3.6278796 -25.143132
v 0.82797252 0.94166016 -6.2767095
v 0.82957988 24.094638 1.7472073
v 0.83174461 21.1643 -24.54784
v 0.83367412 14.136463 -28.208763
v 0.83565136 3.6580188 -18.679218
v 0.83980867 20.71119 -18.727567
v 0.84461539 12.096454 -28.624204
v 0.8454864 3.8815266 -16.259633
v 0.84581708 15.96265 -27.752526
v 0.84696933 24.65089 -11.857845
v 0.84997438 20.783197 -18.328355
v 0.85144538 20.830033 -17.137193
v 0.85419476 25.470769 -7.6466841
v 0.85486122 20.178527 -21.316053
v 0.86453263 20.292464 -20.092368
v 0.86845642 1.420683 -11.114172
v 0.86931209 3.9214761 -16.90124
v 0.87312509 1.5813709 -11.293901
v 0.87664832 0.98380511 -6.7529466
v 0.87768807 25.366909 -8.4745799
v 0.88288343 6.6568018 -27.706794
v 0.88709698 20.687158 -22.797996
v 0.88788447 19.62787 -25.793839
v 0.89242188 1.6217678 -0.48156084
v 0.89406844 1.4376506 -2.3427839
v 0.90574436 17.926259 -26.73961
v 0.91140335 3.2929376 -21.27829
v 0.91230333 0.64185755 -8.1362825
v 0.91421579 10.055892 -28.92923
v 0.9174646 20.797813 -17.933735
v 0.93009504 1.8064374 -11.476714
v 0.93683469 25.30022 -8.9765787
v 0.94502999 3.2850705 -21.571329
v 0.95267814 1.1186228 -4.5851868
v 0.9529287 0.58139164 -8.5508198
v 0.95440822 3.7181046 -18.083777
v 0.95635307 16.215451 -27.668369
v 0.96001948 6.2525389 -27.499593
v 0.9609723 20.453946 -22.405006
v 0.96128423 1.0854836 -4.9352151
v 0.96242796 21.380618 -23.937915
v 0.96281147 11.534475 -28.949657
v 0.96380179 24.729304 -11.562259
v 0.96688185 25.022305 -1.8764213
v 0.96974032 20.519802 -19.196604
v 0.97281526 0.99735685 -7.0525094
v 0.97286299 10.548953 -29.055023
v 0.97477716 3.8787525 -17.262323
v 0.97625156 4.4170736 -26.092078
v 0.98089636 11.320249 -29.024107
v 0.98267928 17.315764 -27.077189
v 0.98332359 8.0890789 -28.348335
v 0.98381449 11.029311 -29.063319
v 0.9868417 23.480951 3.5167641
v 0.98747919 24.823479 -0.95537042
v 0.99587562 14.466068 -28.186229
v 0.9962438 24.436679 -11.819671
v 0.99810513 3.3296631 -13.432584
v 1.0081481 25.566058 -4.3926411
v 1.015948 21.39003 -24.164793
v 1.0208979 24.604232 0.26771173
v 1.0250075 24.9497 -1.5724657
v 1.0263353 5.6496674 -27.100701
v 1.0264358 20.853735 -22.937487
v 1.0271057 8.4258238 -28.504298
v 1.0287301 2.3850268 -11.881386
v 1.0300614 20.109245 -20.648852
v 1.0376447 25.182196 -9.3296014
v 1.0406634 25.138626 -2.5710187
v 1.0451787 24.952898 -10.785361
v 1.0465951 16.815096 -27.358086
v 1.0500553 3.5349027 -18.907456
v 1.0538155 1.3233553 -2.8100093
v 1.0540456 3.2120892 -22.102407
v 1.0540933 0.94328457 -7.39384
v 1.0542961 21.100168 -24.79205
v 1.0556086 25.739149 -6.1183907
v 1.0570983 14.847995 -28.095186
v 1.0607903 9.2228354 -28.79681
v 1.0608517 3.1214849 -12.922172
v 1.0660419 1.4953432 -1.766383
v 1.0678657 7.3262763 -28.032308
v 1.0688578 24.984452 -10.479685
v 1.0689788 0.56929556 -8.9686728
v 1.0734327 20.244439 -19.827764
v 1.075773 20.544858 -22.529071
v 1.0760184 2.4282465 3.7862179
v 1.0762912 2.7894525 -12.302858
v 1.0769559 1.2362103 -10.748568
v 1.0822501 21.378085 -24.320935
v 1.087754 3.2353455 -19.958844
v 1.088308 8.8981062 -28.701284
v 1.0976214 25.078941 -2.242867
v 1.0992936 21.223266 -23.364819
v 1.101218 20.605656 -18.563408
v 1.1022731 3.8268918 -15.693306
v 1.1188051 21.306063 -24.526942
v 1.1315634 24.704162 -0.30284346
v 1.1343946 3.7859255 -14.829957
v 1.1370059 3.8361874 -16.154957
v 1.1403877 0.71772545 -7.9910133
v 1.1406843 1.2074236 -3.3669774
v 1.1410184 20.883173 -25.038344
v 1.1494012 0.59776946 -9.3389706
v 1.1517943 20.434445 -19.074963
v 1.1553772 13.425647 -28.607278
v 1.1583158 3.0394168 -24.465972
v 1.1623043 20.728373 -17.331137
v 1.1624867 3.8358414 -25.53131
v 1.1633236 24.866682 -10.836648
v 1.1660883 18.682606 -26.375102
v 1.1680247 3.3064374 -19.394469
v 1.1681508 24.461982 0.73798359
v 1.1685974 1.4516574 -2.0963947
v 1.1686281 17.931342 -26.821891
v 1.1708508 20.044566 -20.862245
v 1.1727445 9.8631782 -29.100082
v 1.1742564 21.356524 -23.560224
v 1.1746382 3.0034303 -12.574436
v 1.1759438 1.9705693 2.4304606
v 1.1777609 13.01075 -28.66904
v 1.179375 0.67724922 -9.6529512
v 1.1801949 18.263075 -26.636556
v 1.1831028 20.053332 -20.287118
v 1.1875584 2.171857 -11.606677
v 1.1916458 0.6352466 -8.2835685
v 1.1932992 1.4021106 -10.94835
v 1.1939844 1.1470097 -3.8308514
v 1.2012303 12.635584 -28.779615
v 1.2031206 3.212315 -19.666068
v 1.2076307 21.446096 -23.930005
v 1.2096369 3.0081961 -22.895675
v 1.2105881 1.010306 -5.9439951
v 1.211379 3.1759569 -24.727204
v 1.2119926 20.367092 -25.447877
v 1.2159641 3.5854756 -18.555377
v 1.2159965 12.241037 -28.933224
v 1.2184646 10.459228 -29.253406
v 1.2228589 20.205694 -21.900469
v 1.2272599 1.8099862 1.2353956
v 1.2276588 20.742329 -16.760211
v 1.2373097 25.711959 -6.4785659
v 1.2382864 2.3280535 3.6372954
v 1.2393313 2.4328086 -11.775529
v 1.2410665 7.0511197 -27.952286
v 1.2414023 2.9026884 -24.24054
v 1.245413 20.128113 -21.660365
v 1.2468584 24.918666 -10.023575
v 1.2477379 25.643538 -5.4838031
v 1.2513686 7.984383 -28.399256
v 1.2563798 11.539864 -29.242578
v 1.257498 11.882529 -29.128684
v 1.2608457 5.5761573 -27.130638
v 1.2613775 25.214718 -3.1904891
v 1.2620252 8.4153406 -28.577119
v 1.2681529 3.4611953 -13.63974
v 1.271925 14.636962 -28.249324
v 1.2722148 3.6929315 -14.389907
v 1.2725557 20.322536 -22.162308
v 1.2731352 21.451156 -24.194554
v 1.2735647 0.58004593 -8.7413166
v 1.2746164 11.096587 -29.32143
v 1.2789885 23.919272 2.4054086
v 1.2790192 25.547152 -4.5331872
v 1.2808617 1.3397996 -2.7080926
v 1.2835753 2.122507 3.0132432
v 1.2897508 5.2696397 -26.926249
v 1.2926587 2.8613591 -23.464504
v 1.2976802 1.07729 -6.6717917
v 1.3063971 25.285002 -8.5111589
v 1.3065198 3.0444238 -22.416436
v 1.3065709 14.052007 -28.519499
v 1.307026 2.6876879 -11.988087
v 1.3136174 3.0993237 -20.389613
v 1.3151702 2.8357326 -24.133367
v 1.3224434 24.589352 0.30771325
v 1.3227774 21.412783 -24.405734
v 1.3280955 1.2516396 -10.70234
v 1.3283001 20.005292 -21.07278
v 1.331733 1.7601726 -11.226013
v 1.3341022 8.8270723 -28.78201
v 1.3359175 6.0778714 -27.488383
v 1.3434924 24.122952 1.6727396
v 1.3480128 9.1946847 -28.966753
v 1.3484338 0.56741889 -9.0357354
v 1.3550712 21.355951 -24.562805
v 1.3564314 15.073398 -28.115345
v 1.3597995 2.8979916 -12.211374
v 1.3669601 24.258457 1.2924277
v 1.3681857 2.7735834 -23.877722
v 1.3683033 19.737434 -25.916646
v 1.3711311 1.0918909 -5.1463723
v 1.3716595 25.279087 -3.5439511
v 1.3720686 20.471648 -22.356861
v 1.3747941 15.453314 -28.023198
v 1.3780923 3.5326272 -13.819825
v 1.3787162 13.671978 -28.685558
v 1.3830439 21.269775 -24.713039
v 1.3880774 3.4090994 -19.007948
v 1.3962658 18.032333 -26.828456
v 1.3973942 0.58306888 -9.2964134
v 1.3978459 24.894512 -9.7737163
v 1.3983624 3.8163324 -15.867647
v 1.4007692 0.7227316 -8.1866088
v 1.4051429 21.440646 -23.705329
v 1.4117377 20.08571 -19.553774
v 1.4118025 4.9610819 -26.727689
v 1.4128542 5.7988102 -27.334025
v 1.4162871 9.5674138 -29.174561
v 1.4171223 20.699547 -22.5811
v 1.4191609 19.903506 -20.386502
v 1.4205824 25.00753 -9.3911798
v 1.424525 24.791796 -10.25916
v 1.4246358 25.344293 -7.9914545
v 1.4261971 13.084916 -28.836665
v 1.4263386 20.64649 -25.293188
v 1.4272914 2.3015321 -11.504921
v 1.4298618 3.0114824 -22.200875
v 1.4308402 20.57781 -17.776094
v 1.4331055 1.0428503 -10.358826
v 1.43571 3.8368607 -15.080156
v 1.4403752 3.0912204 -21.30509
v 1.4468694 3.7829145 -14.723281
v 1.4481257 1.2145212 -3.4046361
v 1.4483387 3.728463 -17.543708
v 1.4503074 0.6333401 -9.5489241
v 1.4574749 3.3328931 -13.083314
v 1.4593175 1.0743548 -7.2164401
v 1.4596482 3.8336229 -25.618837
v 1.4628254 7.5252024 -28.212799
v 1.463185 1.730803 0.25479834
v 1.466035 21.106858 -24.930731
v 1.4716667 9.9263177 -29.308484
v 1.4745524 21.476437 -23.998635
v 1.4772473 25.175694 -8.8255736
v 1.4793728 3.1905194 -24.869202
v 1.4796898 10.361593 -29.386118
v 1.4813995 25.075496 -2.4448224
v 1.4841744 12.642672 -28.969736
v 1.4852329 3.7812518 -16.439808
v 1.4871079 3.2573695 -12.801803
v 1.4889641 1.1088448 -6.9029674
v 1.5006161 1.1564365 -3.814278
v 1.5012213 25.592988 -6.9169621
v 1.5018434 0.73589897 -9.8320696
v 1.5039007 11.914843 -29.277505
v 1.505953 3.1505179 -19.55926
v 1.5165943 25.63525 -6.7028354
v 1.516821 1.4051208 -10.821838
v 1.5183925 0.64613418 -8.6097143
v 1.5217436 1.5519348 -10.958156
v 1.5226828 18.913946 -26.379257
v 1.5232623 21.12993 -22.960131
v 1.524135 8.5802229 -28.698475
v 1.5275884 11.526593 -29.41163
v 1.5322178 11.123137 -29.459733
v 1.5344525 3.024493 -21.646365
v 1.5405836 2.8997174 -22.60201
v 1.5406688 21.461359 -24.260788
v 1.5409961 1.0981797 -5.3638608
v 1.545404 1.837209 1.7453706
v 1.5507425 19.498515 -26.118111
v 1.5550992 20.112763 -19.059419
v 1.5593776 16.536048 -27.654948
v 1.5617264 1.1201918 -4.3712546
v 1.5620588 24.855912 -1.3054945
v 1.5622002 3.8466071 -15.46091
v 1.5639559 0.8936372 -10.10402
v 1.5643803 25.417704 -7.5430167
v 1.578313 1.5773193 -1.4071756
v 1.5788857 1.6080397 -1.1605274
v 1.5802613 21.414195 -24.48219
v 1.5817851 20.298819 -18.462346
v 1.5825453 20.520361 -22.300226
v 1.584514 17.137458 -27.316542
v 1.5888145 15.749085 -27.997802
v 1.589527 20.458802 -17.940251
v 1.5918894 20.007034 -21.293213
v 1.5925167 1.8574987 -11.116895
v 1.5951945 8.8846688 -28.891676
v 1.5982933 24.721651 -10.003584
v 1.6013205 19.822369 -25.92704
v 1.6059108 24.624677 0.10592272
v 1.61158 0.99755457 -7.6550326
v 1.6163407 18.448594 -26.643235
v 1.6178799 3.747839 -17.060571
v 1.6231195 1.0901727 -6.2050829
v 1.6232525 19.889508 -20.931214
v 1.623607 0.6197824 -9.1483251
v 1.6251019 24.848934 -9.5519022
v 1.6252468 8.2492656 -28.535494
v 1.6266769 2.1873851 3.3693211
v 1.6278104 16.073548 -27.905711
v 1.6280728 19.809364 -20.510102
v 1.6319711 3.4494256 -25.231984
v 1.6357585 21.343607 -24.647966
v 1.6377136 17.3034 -27.240038
v 1.6402499 15.31457 -28.146161
v 1.6453941 20.189261 -21.764402
v 1.6495429 3.7110786 -17.372192
v 1.6538792 7.7786686 -28.329013
v 1.6546326 2.8277214 -24.441055
v 1.6577825 21.192593 -24.883082
v 1.6580075 1.1604217 -10.4518
v 1.6581268 2.6081391 -11.52195
v 1.6620199 0.64426006 -9.4092045
v 1.6648222 19.211336 -26.297264
v 1.6668949 2.755248 -23.134004
v 1.6671284 2.9569678 -11.957573
v 1.6677914 24.73347 -0.76225842
v 1.6744765 3.4781944 -18.649701
v 1.6848775 3.8145656 -15.064901
v 1.6878382 1.6709567 -0.64307543
v 1.6888933 2.2968259 3.8581833
v 1.689691 1.3804463 -10.688416
v 1.6942966 24.92042 -1.5959061
v 1.6980704 19.803116 -20.641727
v 1.699492 9.2328204 -29.145758
v 1.6995959 20.852608 -25.179282
v 1.7039067 7.1606223 -28.063204
v 1.707152 25.507633 -5.0015053
v 1.7071725 5.1037684 -26.934871
v 1.7079395 6.4569514 -27.770352
v 1.7095179 3.1642554 -12.301362
v 1.7134843 25.624663 -6.1812591
v 1.7135201 21.431894 -23.609916
v 1.7176314 20.323912 -18.109683
v 1.7196325 5.3576779 -27.123976
v 1.723754 21.458757 -24.009229
v 1.7259699 4.2194046 -26.084544
v 1.7282642 13.448843 -28.924284
v 1.7308448 2.9272317 -21.165077
v 1.7319885 0.73401292 -9.6968518
v 1.7321129 21.298587 -23.097554
v 1.7322442 24.74549 -9.6302067
v 1.7326584 3.5455883 -13.827461
v 1.7343663 2.9068815 -20.017943
v 1.7359651 2.8545871 -20.314979
v 1.7397832 10.121161 -29.468613
v 1.740056 24.457545 0.76614982
v 1.7409935 3.4768913 -13.483799
v 1.7416923 3.372264 -12.955867
v 1.74324 1.5559813 -10.79869
v 1.7463422 21.340645 -23.197657
v 1.7492092 3.7988943 -25.648144
v 1.7622385 1.8378056 -10.957407
v 1.7679043 23.790373 2.791953
v 1.7681566 25.321587 -3.9308821
v 1.7697622 4.4194778 -26.295699
v 1.7716474 3.3142662 -12.658113
v 1.7724008 25.257478 -8.1838801
v 1.7740576 0.87816448 -9.9499547
v 1.7773269 5.6527014 -27.328781
v 1.7783939 21.440171 -24.256266
v 1.7789274 2.6498852 -24.168521
v 1.7800047 1.4433812 -2.2673528
v 1.7801666 2.0484877 2.9032986
v 1.785696 1.1077812 -6.4047892
v 1.7888272 12.671901 -29.133018
v 1.7894119 1.7972484 0.7820018
v 1.7940481 6.0076651 -27.537814
v 1.7942612 21.188284 -22.860339
v 1.796564 23.676761 3.1038849
v 1.7976975 23.403959 3.7653401
v 1.7979225 20.061381 -21.438467
v 1.8028588 4.8053388 -26.692366
v 1.8105734 3.826637 -15.515589
v 1.8113967 9.7877049 -29.430504
v 1.8149966 3.4129499 -13.118889
v 1.8235635 1.0385387 -10.169965
v 1.8245964 2.5750434 -23.943092
v 1.8258953 20.670589 -22.30351
v 1.8259634 24.631932 -9.724799
v 1.8289327 21.402853 -24.4581
v 1.8299077 19.70743 -20.044478
v 1.8342491 17.974148 -26.933599
v 1.8453608 25.009226 -8.8977411
v 1.8456574 2.8070729 -11.55477
v 1.8582094 9.5276791 -29.355587
v 1.8587276 20.371341 -21.92873
v 1.8659445 2.6858564 -22.885748
v 1.8690877 1.9604257 2.5656149
v 1.8694371 0.7176709 -9.0753242
v 1.8704274 21.283172 -24.75404
v 1.8740069 24.8875 -9.1252301
v 1.8740512 6.8143883 -27.94975
v 1.8767869 20.346028 -17.527285
v 1.8768875 2.8175778 -21.594372
v 1.8778829 8.6357815 -28.776915
v 1.8874811 1.1902626 -10.306051
v 1.8880452 1.0658953 -7.6523333
v 1.8882464 1.7853611 0.69755509
v 1.8904861 0.73317175 -9.3632647
v 1.8911168 19.906651 -21.08437
v 1.8940775 14.311713 -28.694205
v 1.8981769 19.735248 -19.556549
v 1.9133266 19.675082 -20.311746
v 1.9140357 3.396013 -18.83844
v 1.914051 13.910518 -28.864984
v 1.9154231 20.954891 -22.515396
v 1.9159618 2.3497937 -11.068029
v 1.9172367 25.147758 -8.4834775
v 1.9179833 25.166696 -3.2517404
v 1.9206969 21.411162 -23.860602
v 1.9230866 0.79058147 -8.7293376
v 1.9248764 14.860697 -28.446488
v 1.9257746 24.511947 0.57646389
v 1.926615 16.045477 -28.011169
v 1.9294104 2.6997993 -22.207179
v 1.9306649 1.8657758 2.0951087
v 1.932066 1.4102096 -10.492434
v 1.9347489 21.178765 -24.895521
v 1.9349841 2.5304014 -23.542252
v 1.9386437 3.7120962 -16.866891
v 1.9412227 25.556015 -6.6192181
v 1.9436806 1.1555868 -5.6226102
v 1.9445635 11.586487 -29.586484
v 1.9447493 24.258724 1.283658
v 1.9561065 16.704238 -27.676581
v 1.9607717 1.3673275 -2.8691611
v 1.9644722 12.046331 -29.469169
v 1.9645779 24.705343 -9.3539921
v 1.9664665 0.84616054 -9.6325905
v 1.972492 2.8807445 -19.893384
v 1.9798674 3.0165567 -11.747903
v 1.9824378 16.326884 -27.90457
v 1.9841099 1.7082617 -10.644621
v 1.9878172 3.5628635 -17.865142
v 1.9886218 1.260607 -3.4836258
v 1.990374 2.7730943 -20.103551
v 1.9919524 0.92613375 -8.3373693
v 1.9926069 24.570845 -9.5198596
v 1.994937 1.1899711 -3.9911281
v 1.9966074 25.468013 -7.0730482
v 1.9975193 25.354143 -4.3509023
v 2.0048726 19.943136 -18.391074
v 2.0060589 19.23616 -26.364196
v 2.0085816 19.709311 -19.175799
v 2.0103543 2.7387739 -21.062374
v 2.0110907 12.751042 -29.216103
v 2.0122617 3.6588217 -14.607677
v 2.0160968 21.23455 -22.854939
v 2.0161428 13.436141 -29.052463
v 2.0260426 2.6051707 -11.167549
v 2.02615 4.028436 -25.93102
v 2.033355 19.770145 -18.778623
v 2.0338459 21.338159 -24.565047
v 2.0344902 19.683199 -20.497209
v 2.035905 1.507251 -1.7768718
v 2.0371527 2.689943 -20.744807
v 2.043381 1.7939663 1.3028372
v 2.0437219 3.2879579 -19.080878
v 2.0448843 19.727562 -20.661067
v 2.0451843 2.6627534 -24.35989
v 2.0455815 3.7918044 -15.883257
v 2.0483939 21.372147 -24.379265
v 2.050632 16.952428 -27.547894
v 2.0516802 19.917031 -25.908488
v 2.0527336 1.0124767 -9.8457578
v 2.0528308 3.2853721 -12.253754
v 2.0530387 10.80851 -29.673066
v 2.0565535 11.216806 -29.673745
v 2.0575489 1.1869303 -10.099306
v 2.0589193 3.0925729 -19.482692
v 2.0603204 21.275545 -22.994138
v 2.0651408 19.617015 -19.809099
v 2.0713026 18.553295 -26.732646
v 2.0720253 25.522878 -6.1521162
v 2.072627 1.6386468 -0.88638961
v 2.0726679 3.638128 -17.365874
v 2.0738901 2.8402572 -24.628299
v 2.0781394 20.958743 -25.122951
v 2.0855353 25.012516 -8.7110045
v 2.0882404 3.5812697 -14.136836
v 2.089696 20.118545 -17.774233
v 2.0933266 2.6759208 -20.265288
v 2.0938823 1.188126 -4.1204896
v 2.0974379 0.85020194 -9.2784383
v 2.0976424 21.301916 -23.201545
v 2.103956 1.4459226 -2.1946561
v 2.1046412 25.095119 -2.8873687
v 2.1109786 24.84942 -8.9876935
v 2.1130308 1.7237097 0.17486518
v 2.1130308 2.1949565 3.9533982
v 2.1132677 23.867642 2.5191269
v 2.114241 20.175007 -17.468794
v 2.1159932 3.3161156 -25.199155
v 2.1173091 1.8212275 1.8176429
v 2.1178546 2.4348029 -23.580537
v 2.1195352 21.266009 -24.732004
v 2.1266294 1.1152555 -6.6868123
v 2.1272703 7.1834585 -28.087674
v 2.1301765 24.584068 0.15475874
v 2.1307731 1.1061449 -7.5439028
v 2.1312589 21.113027 -22.53911
v 2.1321895 2.6540118 -21.403714
v 2.1329208 1.049359 -8.0645241
v 2.1375605 19.627387 -18.978137
v 2.1421712 3.68603 -25.591716
v 2.1429638 1.1749527 -4.7681352
v 2.1571794 1.3343877 -10.141567
v 2.1605356 10.237192 -29.646227
v 2.162402 23.970898 2.1568232
v 2.1632424 5.1786997 -27.087589
v 2.1649929 2.4420351 -23.858938
v 2.1655809 3.4302677 -12.790198
v 2.1685707 25.476388 -6.639903
v 2.1697604 25.026364 -2.3464362
v 2.1745876 24.700498 -9.1495601
v 2.1768529 3.4403525 -13.015517
v 2.181496 1.5162167 -10.250959
v 2.1873016 24.543833 -9.3166957
v 2.1874055 20.54531 -21.901856
v 2.1888084 19.564925 -19.42051
v 2.1889703 0.8938622 -8.9247091
v 2.1895157 8.8107726 -28.988334
v 2.1964361 2.030125 3.1845877
v 2.2001962 1.1069315 -9.7570105
v 2.2022144 19.851209 -18.135208
v 2.2133141 9.3599483 -29.389854
v 2.2152692 3.3927343 -12.460467
v 2.2165544 20.028805 -21.250318
v 2.217618 24.630516 -0.38499249
v 2.2210765 21.266551 -23.091096
v 2.2224895 3.4780273 -18.286751
v 2.2319342 13.429695 -29.117398
v 2.2319751 19.688197 -18.371198
v 2.2377091 19.816899 -20.876892
v 2.2383569 25.446607 -6.0647874
v 2.2496271 4.8223464 -26.801944
v 2.2508543 25.337906 -5.1971568
v 2.2536873 19.485331 -26.232898
v 2.2591519 25.315085 -4.688921
v 2.2592678 2.5389572 -20.562972
v 2.2606127 24.108629 1.6991315
v 2.2654007 21.299914 -24.338634
v 2.2675535 2.3549396 -23.281263
v 2.2685302 9.7310086 -29.551732
v 2.2759806 23.676947 3.0650561
v 2.2797663 3.4833599 -13.561749
v 2.2815935 1.6613842 -0.43516484
v 2.2883093 1.0096149 -9.3621395
v 2.2898758 2.5489354 -10.834931
v 2.2899695 2.3827794 -22.629255
v 2.2924445 25.065268 -8.5189442
v 2.293399 24.465023 0.64944519
v 2.2948649 12.171926 -29.546946
v 2.2989762 12.920545 -29.2665
v 2.2993409 1.0162147 -8.5481011
v 2.3013182 20.342829 -21.612956
v 2.3015704 12.527383 -29.402681
v 2.3026715 19.524814 -19.894987
v 2.3037965 19.503259 -18.766973
v 2.3058385 4.7214401 -26.710836
v 2.3066431 11.885804 -29.635802
v 2.3090635 2.9410016 -11.400821
v 2.3112248 11.010422 -29.7642
v 2.3121793 21.275077 -24.53194
v 2.313335 2.7854955 -11.11687
v 2.315619 24.895759 -8.811262
v 2.3168633 16.557423 -27.885299
v 2.3253655 1.1175787 -7.8858048
v 2.3319108 2.0481084 -10.394665
v 2.3336596 21.251663 -24.672247
v 2.3365948 23.440534 3.6491656
v 2.3379413 18.68746 -26.738252
v 2.3426356 3.5965413 -14.505384
v 2.3431708 9.1234036 -29.281604
v 2.3446264 1.0891398 -8.256627
v 2.3471525 25.361198 -7.2226817
v 2.3471866 6.3327252 -27.776314
v 2.3548842 8.0172916 -28.378113
v 2.3564984 6.5138932 -27.871111
v 2.3574273 19.837203 -17.747027
v 2.3613 25.173243 -3.6451937
v 2.3665056 2.455967 -24.096401
v 2.3695362 7.7840545 -28.266974
v 2.3722549 11.496485 -29.732946
v 2.3751202 2.4482634 -20.867241
v 2.3756128 10.583889 -29.760041
v 2.3760543 1.8516394 2.3852228
v 2.3767906 1.7140519 0.57672554
v 2.3789332 25.398867 -6.5883911
v 2.3831229 1.2064845 -5.6962854
v 2.3872819 21.194369 -24.811006
v 2.3906142 2.3185389 -23.594457
v 2.3955079 1.4231162 -2.0898102
v 2.3957397 2.4345046 -21.604531
v 2.3962766 15.330765 -28.434485
v 2.4010475 24.673505 -0.84256998
v 2.4030606 14.195705 -28.898121
v 2.4045554 25.165845 -8.0962064
v 2.4060708 2.7855909 -19.816664
v 2.4066742 2.3902298 -22.008692
v 2.4083667 3.4047316 -25.367506
v 2.413182 5.9530491 -27.548029
v 2.4135024 1.2279656 -3.6763027
v 2.4156109 1.7508975 1.3727853
v 2.4177364 2.6272067 -20.057566
v 2.4178114 3.3900992 -18.567421
v 2.4186841 19.562595 -18.17524
v 2.4198381 1.05552 -9.012208
v 2.4211063 20.116025 -21.282813
v 2.4218818 1.1183492 -6.9936783
v 2.4305595 1.3263339 -9.6358714
v 2.4359065 2.2622669 -23.365528
v 2.4376434 20.164266 -25.735838
v 2.4385656 3.6285274 -15.047124
v 2.4440337 19.418478 -18.461622
v 2.4473967 8.2305241 -28.52547
v 2.4514176 25.280528 -5.5431796
v 2.4549017 6.78827 -27.994812
v 2.4555954 19.424323 -19.560195
v 2.4616072 14.862171 -28.647602
v 2.4644708 17.595701 -27.278007
v 2.4648083 15.950484 -28.241057
v 2.4657764 24.529689 -9.0980266
v 2.4725877 1.3350457 -2.8949303
v 2.4743195 25.029908 -2.4927453
v 2.4759217 20.958349 -22.087471
v 2.4773995 1.1865007 -4.4593741
v 2.4784717 3.7097244 -15.728341
v 2.4810983 25.234661 -4.2136919
v 2.4833397 18.162294 -27.018106
v 2.4855829 1.1277104 -7.4342315
v 2.4859357 20.786648 -25.296779
v 2.4868016 3.7820367 -25.719497
v 2.4904953 25.121649 -3.3987287
v 2.4932941 21.161762 -22.397863
v 2.4933589 1.1758151 -9.2466696
v 2.5009917 25.038676 -8.4079373
v 2.5045286 19.3072 -18.716496
v 2.5112801 2.9828474 -24.950977
v 2.5113245 25.249577 -4.9757518
v 2.5130341 24.659536 -8.9619486
v 2.5147948 2.2158752 -22.760821
v 2.5149073 1.1454876 -7.7211884
v 2.5181715 2.1166367 -10.230988
v 2.5181868 19.309502 -19.124998
v 2.5184544 1.888214 -10.030677
v 2.5217186 1.1909632 -4.0181881
v 2.5260071 1.5580941 -0.9221682
v 2.5266548 4.3266679 -26.294635
v 2.5296429 24.069361 1.7710457
v 2.5315229 19.977344 -21.06328
v 2.5317786 24.805323 -8.7944401
v 2.5319729 2.4405062 -20.331502
v 2.5340524 12.808373 -29.337205
v 2.535953 1.4223858 -1.843655
v 2.538445 1.9741002 3.3916716
v 2.5385967 19.414164 -19.697003
v 2.5392921 12.170701 -29.596578
v 2.5429994 1.1546903 -8.5814948
v 2.5439676 24.93157 -8.601588
v 2.550201 19.476032 -17.887286
v 2.553535 21.065929 -22.166898
v 2.5538691 14.661945 -28.753045
v 2.5575543 19.258001 -18.93598
v 2.5614354 2.3426603 -20.675836
v 2.5656984 25.231471 -5.540847
v 2.568337 19.292818 -19.24779
v 2.5712927 10.789673 -29.808756
v 2.5732801 3.699222 -16.123367
v 2.574146 21.213244 -24.601585
v 2.5748005 10.160543 -29.732509
v 2.5945098 19.286971 -18.177689
v 2.597266 4.0777996 -26.016736
v 2.5978694 19.930108 -25.91849
v 2.5998228 24.718381 -1.1624126
v 2.605325 11.128615 -29.806516
v 2.6071318 23.659314 3.073929
v 2.6084442 23.866784 2.420012
v 2.6189662 1.1922484 -7.9689223
v 2.6200656 21.202195 -24.343816
v 2.6316051 2.2529611 -21.819364
v 2.6321728 13.709228 -29.090123
v 2.6356721 2.4503412 -10.429789
v 2.6467463 1.1494992 -7.0122548
v 2.6469151 1.2253509 -8.2691525
v 2.650648 24.468656 0.35955433
v 2.6516025 19.155498 -18.70572
v 2.657195 24.403143 0.6807733
v 2.6612739 1.7497606 1.9637972
v 2.6700181 1.2095926 -3.600985
v 2.6715777 7.5259336 -28.208185
v 2.6860712 21.17172 -22.417152
v 2.687295 19.44948 -19.988131
v 2.6888785 1.4430172 -9.2750213
v 2.6890507 1.7210353 -9.6311694
v 2.6927699 19.100079 -18.366624
v 2.6929472 8.3362265 -28.677105
v 2.6977198 19.781405 -20.743262
v 2.7035834 21.139397 -23.820967
v 2.7045703 25.04388 -8.1409164
v 2.7056799 1.1653895 -7.354996
v 2.7132923 7.8379665 -28.333663
v 2.7149422 17.617001 -27.32065
v 2.7188336 25.238717 -7.2531628
v 2.7197728 8.0752075 -28.472768
v 2.7202842 2.9479407 -11.097998
v 2.7224642 24.960891 -2.2062886
v 2.7248625 3.5157874 -17.944695
v 2.7298721 24.531887 -0.32686517
v 2.7305419 1.1841306 -6.5129607
v 2.73263 2.2247548 -23.647577
v 2.7335623 2.6161333 -10.530642
v 2.7388327 2.0800075 -22.9838
v 2.7423627 18.352 -26.978019
v 2.7427122 1.1646642 -4.0809368
v 2.7446894 24.914978 -8.4115776
v 2.7448104 21.066259 -25.029501
v 2.7490802 21.096674 -22.155303
v 2.7497348 1.7882298 2.5322542
v 2.7535034 15.224631 -28.599478
v 2.7566346 3.6023469 -16.955947
v 2.761893 21.133345 -24.899707
v 2.7651078 18.660322 -26.810973
v 2.7690026 3.1911023 -18.953746
v 2.7723315 21.174142 -24.736095
v 2.7738281 20.275084 -21.294609
v 2.7743769 25.162705 -7.6054663
v 2.7786075 1.8739779 -9.6805787
v 2.7791956 19.0524 -18.823376
v 2.7811472 2.0542583 -9.8924242
v 2.7839716 1.3219184 -2.2353143
v 2.7845239 20.959517 -25.161945
v 2.7858483 3.541402 -14.188819
v 2.7884715 1.3939963 -8.765588
v 2.7898965 2.7937751 -10.762235
v 2.8023616 25.031716 -2.7056808
v 2.8033383 3.4160384 -12.080282
v 2.8034576 24.583755 -8.7821826
v 2.8057758 1.6107593 0.43103651
v 2.8061882 19.536662 -20.258323
v 2.8174483 3.2956538 -18.657324
v 2.8177244 3.6468449 -15.496488
v 2.8190607 3.373758 -25.419035
v 2.8196897 3.0245697 -19.254897
v 2.8210209 4.2410605 -26.22281
v 2.8224152 2.1214673 -22.128029
v 2.8261583 24.782225 -8.5352533
v 2.8279344 1.3729924 -8.421195
v 2.8322605 2.2708952 -10.08662
v 2.8390018 1.5546501 -9.070096
v 2.8409859 19.063974 -19.018784
v 2.8419387 3.4881334 -12.339154
v 2.8452148 8.6982611 -29.082023
v 2.8456614 19.116452 -19.192311
v 2.8538788 17.316047 -27.527239
v 2.8542214 1.3263586 -8.0609285
v 2.8648405 1.5008258 -0.58455948
v 2.8657814 19.194553 -19.441727
v 2.8744301 1.6593686 1.2666018
v 2.8755432 21.143679 -22.45598
v 2.8821533 24.027897 1.7547668
v 2.8832527 3.6609779 -15.845608
v 2.8855691 3.5222509 -12.668543
v 2.896686 1.1489299 -4.6951569
v 2.9021541 1.3459529 -1.6818046
v 2.9027217 25.121219 -5.7184965
v 2.9072591 25.089336 -3.5282572
v 2.9110107 21.080435 -23.437468
v 2.9121681 4.9987252 -27.024879
v 2.9177452 19.43201 -26.297192
v 2.9182276 1.1480486 -3.7019821
v 2.9202781 2.5803496 -24.555452
v 2.9204759 14.284426 -28.962443
v 2.9216418 1.8696254 -9.4622688
v 2.9223099 15.601517 -28.518504
v 2.9229474 6.761525 -28.057426
v 2.9276348 1.3017472 -7.7314341
v 2.929803 1.22261 -7.0692211
v 2.9362426 19.305314 -19.756901
v 2.9377579 2.0379078 -21.76559
v 2.9439709 1.700403 2.1929452
v 2.9459839 4.8023184 -26.847752
v 2.9490128 2.7582582 -24.80301
v 2.9492123 2.4608802 -19.937851
v 2.95444 1.2029714 -6.0776825
v 2.9566763 14.509715 -28.89228
v 2.958224 2.0396566 -9.6833687
v 2.9600172 21.154709 -24.489671
v 2.963058 3.2720105 -11.629021
v 2.9641677 2.4242247 -24.305042
v 2.9657409 3.566985 -17.252709
v 2.9665421 2.2527251 -20.242804
v 2.9715533 5.4570028 -27.340508
v 2.9730703 25.12901 -4.0342373
v 2.9733396 12.805125 -29.383193
v 2.9744033 18.921818 -18.835758
v 2.9768953 3.4579422 -18.098678
v 2.9839895 24.389555 -8.7538017
v 2.9860008 23.702732 2.8409697
v 2.9884348 24.534258 -0.6486543
v 2.9992721 24.843945 -8.1893743
v 3.0055584 24.942144 -7.9798109
v 3.009414 8.9411752 -29.307342
v 3.0170127 17.664667 -27.357754
v 3.0172121 1.98524 -22.382159
v 3.0214103 1.9690241 -20.918268
v 3.0240796 25.115813 -6.993764
v 3.0266568 1.2115528 -6.4878527
v 3.027025 1.6394496 -8.7654849
v 3.0286 1.5701177 0.66038391
v 3.0305653 18.011585 -27.172555
v 3.0306215 25.040904 -7.6572373
v 3.0307613 4.571194 -26.618005
v 3.0371157 2.0259549 -23.391305
v 3.038481 11.122092 -29.845116
v 3.040102 24.563291 -8.5421113
v 3.041469 24.123739 -8.8382363
v 3.0482104 23.586327 3.1829761
v 3.0482871 24.930764 -2.3521702
v 3.0493166 12.10405 -29.671674
v 3.0580199 2.0505911 -20.590933
v 3.0617221 3.3632232 -11.77165
v 3.0626084 23.345331 3.8501618
v 3.0633789 9.5350905 -29.621447
v 3.0642397 9.8880616 -29.751586
v 3.0683049 24.238516 0.90473614
v 3.0689594 3.5246969 -13.999633
v 3.0697469 24.333724 0.48121312
v 3.0730094 11.817068 -29.763774
v 3.0753002 1.2357757 -6.7662746
v 3.0783496 24.723444 -1.4590456
v 3.079132 1.130822 -3.3113698
v 3.08002 11.521739 -29.812243
v 3.0803592 17.029885 -27.785946
v 3.0815797 1.6230676 1.444184
v 3.0824336 13.547326 -29.192988
v 3.0876034 2.4304248 -10.092596
v 3.095134 1.8410194 -9.1227279
v 3.1001742 18.995194 -19.150524
v 3.1010929 1.8847496 -21.140337
v 3.1021276 10.266294 -29.837794
v 3.1046145 1.090448 -4.3875319
v 3.1046179 9.2134889 -29.478823
v 3.108153 19.376482 -19.943584
v 3.1119848 1.5025295 -8.0703612
v 3.1120359 1.3603424 -0.98299376
v 3.1232516 1.1748947 -5.9069727
v 3.1249698 7.2774075 -28.242804
v 3.1309134 25.121837 -4.6015796
v 3.131256 2.1906774 -9.729538
v 3.1324832 24.958592 -2.6556835
v 3.1356843 6.0359208 -27.758042
v 3.1369167 3.5167999 -13.699343
v 3.1402422 1.8543351 -21.362989
v 3.1414132 1.3174014 -7.265475
v 3.1456643 21.048444 -22.048699
v 3.1484 7.7671197 -28.46435
v 3.1502801 19.833942 -20.692948
v 3.1521874 16.290756 -28.322976
v 3.1638344 25.114462 -4.9268983
v 3.1641668 1.9107579 -22.433449
v 3.1696979 3.4643836 -12.005582
v 3.1756467 1.9009032 -23.153387
v 3.1766506 15.891606 -28.507869
v 3.1772421 6.3360285 -27.945035
v 3.17745 2.6918341 -19.516025
v 3.1783244 1.487309 0.38125108
v 3.180496 3.2156652 -25.325652
v 3.1806801 1.8711041 -22.965727
v 3.1849073 16.131657 -28.414293
v 3.1883231 1.0905469 -4.9578765
v 3.1903072 3.5747721 -14.790569
v 3.1906413 2.2690739 -20.117241
v 3.1960002 3.51902 -12.243608
v 3.1963173 2.0498104 -9.4143679
v 3.1965252 3.5123315 -17.743573
v 3.2013729 3.0589148 -11.074421
v 3.2026922 19.289651 -26.422966
v 3.2049046 5.1440887 -27.153488
v 3.2065409 25.044291 -6.6592299
v 3.2072262 18.839939 -18.943703
v 3.2081909 1.9055557 -22.153033
v 3.208433 7.5068665 -28.357908
v 3.2107852 3.5459547 -12.555852
v 3.2114261 1.2081625 -6.3756178
v 3.212696 10.690519 -29.881211
v 3.2160146 20.658554 -25.451423
v 3.2184044 5.6871028 -27.526835
v 3.2314763 1.8729603 -21.893162
v 3.2316638 20.439008 -25.615509
v 3.2360307 8.1291541 -28.752267
v 3.2433107 1.6510983 2.7384662
v 3.2467862 1.1398073 -2.2967394
v 3.2485078 19.017193 -19.294258
v 3.2521469 25.03514 -3.8495162
v 3.2550565 1.464195 -7.6811034
v 3.255948 18.417259 -26.981068
v 3.257032 21.138052 -24.631318
v 3.2587775 1.0775338 -3.0600602
v 3.2589667 1.3904424 -0.19613921
v 3.2610053 21.037808 -22.649477
v 3.2618354 2.8569512 -24.995702
v 3.2663762 1.3271555 -0.70026952
v 3.267433 12.883883 -29.418134
v 3.2752738 17.431354 -27.55392
v 3.2759027 1.7979268 -21.640958
v 3.292566 23.832069 2.2095242
v 3.2955302 11.2695 -29.889587
v 3.2955472 21.003667 -23.04968
v 3.3074055 3.5873369 -16.770791
v 3.3102776 3.5754761 -15.047349
v 3.312214 3.1338844 -18.709243
v 3.3142645 24.354353 -0.13382987
v 3.315444 3.5486718 -12.764433
v 3.3180843 24.011847 1.4808225
v 3.3268148 20.747277 -21.437433
v 3.3273859 6.9879521 -28.184813
v 3.3275 1.2850148 -6.8485112
v 3.3297091 1.9632646 -9.0356414
v 3.3324687 2.024206 -20.470584
v 3.3337999 23.651119 2.8610241
v 3.337618 24.661823 -1.4569695
v 3.3451503 1.1494421 -1.725205
v 3.3513735 1.1179094 -5.7903383
v 3.3516666 1.5991788 2.5073223
v 3.3518575 2.4292249 -19.828461
v 3.3535859 19.126982 -19.515246
v 3.3545217 1.0112111 -4.2111906
v 3.3573427 20.871627 -21.593092
v 3.3686572 20.82045 -25.325047
v 3.3813934 12.496846 -29.57204
v 3.3831575 20.223832 -20.979502
v 3.3849456 21.004724 -23.679399
v 3.3895938 24.789276 -2.1200994
v 3.3930369 3.4416649 -17.959223
v 3.394934 17.231436 -27.730851
v 3.4093729 1.7296124 -21.052636
v 3.410019 2.2009675 -24.144301
v 3.4152961 1.6867771 -21.295078
v 3.4185449 19.860526 -26.031388
v 3.4275226 24.921534 -3.4051176
v 3.4283016 14.940765 -28.865584
v 3.4285572 6.6008038 -28.071855
v 3.4295254 25.012226 -4.6189345
v 3.437673 19.414915 -19.962646
v 3.4381485 5.974272 -27.757952
v 3.4397014 1.4743735 1.1798915
v 3.4409286 24.376634 -0.40839887
v 3.4423842 1.5308065 1.6694635
v 3.4440155 1.4277124 -7.3636365
v 3.4492211 1.1744192 -6.3209679
v 3.450433 3.260349 -11.4224
v 3.4516807 1.8830391 -8.6107822
v 3.4517676 25.004915 -5.88276
v 3.455463 13.941687 -29.182245
v 3.4588396 0.98470936 -3.5546073
v 3.4629083 7.2703572 -28.312016
v 3.4629475 24.840257 -7.5092587
v 3.4750717 15.083748 -28.837074
v 3.4793228 14.271999 -29.084607
v 3.4803642 7.7240773 -28.561587
v 3.4851914 2.5764974 -19.532084
v 3.4854028 3.5944107 -16.02145
v 3.4862601 21.103928 -24.913209
v 3.4981389 2.7611559 -19.223658
v 3.5033717 18.807167 -19.07157
v 3.5141562 20.979004 -25.152132
v 3.5142977 1.5916926 -7.7764877
v 3.5152301 24.789084 -2.3932767
v 3.5159852 1.0068297 -5.214809
v 3.5275707 19.930536 -20.655907
v 3.5297235 24.95471 -6.5630088
v 3.5318167 10.408044 -29.919218
v 3.5337735 6.1500439 -27.874665
v 3.5373052 20.63424 -21.230219
v 3.5435216 1.6395118 3.4891604
v 3.5441608 24.707806 -7.646306
v 3.5452107 24.899424 -7.0849551
v 3.5461056 2.6978639 -10.160627
v 3.5474743 24.925491 -4.1306182
v 3.5521992 3.0454943 -10.814618
v 3.5524072 9.0133146 -29.423762
v 3.5535271 24.557327 -7.8517556
v 3.5561605 16.781035 -28.118744
v 3.5593326 18.953444 -19.283914
v 3.5607559 19.696564 -20.340877
v 3.5617002 24.826669 -3.1017368
v 3.56229 1.5798522 3.0357896
v 3.5647956 19.138774 -19.522399
v 3.5686308 3.3363933 -18.133347
v 3.579509 20.776527 -21.382857
v 3.5825225 2.2873181 -24.401398
v 3.5841998 3.5796453 -17.354053
v 3.5861276 1.2869622 -6.8281505
v 3.5881696 6.8982406 -28.180027
v 3.5903991 11.631201 -29.94241
v 3.591294 3.859546 -25.957597
v 3.592482 15.783034 -28.662927
v 3.594645 4.8701666 -26.958756
v 3.601054 2.7342399 -24.951632
v 3.6044801 16.425175 -28.372435
v 3.6046045 19.441317 -26.339067
v 3.6055318 1.7254483 -23.213212
v 3.6095357 20.975163 -22.162596
v 3.6162412 1.0319534 -5.7705357
v 3.6243717 23.926925 1.4286397
v 3.6250467 24.899685 -6.8017451
v 3.6250808 21.051103 -25.030788
v 3.625207 14.810128 -28.939324
v 3.6270444 20.954482 -23.281983
v 3.6315256 1.1892672 -0.35556917
v 3.6331568 20.871392 -21.539045
v 3.6352772 23.339593 3.7087213
v 3.6379993 3.5050737 -13.474937
v 3.6391669 21.129235 -24.710844
v 3.6392112 3.5163618 -14.673504
v 3.6454293 4.4021455 -26.540249
v 3.647952 8.1064935 -28.883051
v 3.6550564 1.792399 -23.540087
v 3.6572024 24.937153 -5.5925396
v 3.658416 3.5353774 -17.625107
v 3.668263 13.158804 -29.455482
v 3.6736424 1.7997753 -20.69157
v 3.6761106 19.328294 -19.742328
v 3.6779821 1.4422834 -7.3179449
v 3.6862967 4.1691931 -26.295245
v 3.6884615 24.259297 -7.9902212
v 3.6943881 3.5111546 -14.235472
v 3.6961625 3.4114405 -11.724334
v 3.6970556 24.788998 -7.1308582
v 3.6993005 23.819291 -8.3018606
v 3.7035157 16.615098 -28.271198
v 3.7105451 24.436862 -1.0007454
v 3.7191461 18.708386 -26.842583
v 3.7192347 1.0603804 -6.1235481
v 3.7227017 0.94532998 -1.8294829
v 3.727655 2.5339442 -19.541618
v 3.7284459 3.4884811 -11.979354
v 3.7288107 3.4636182 -17.806936
v 3.736002 13.85051 -29.266546
v 3.7406349 11.938794 -29.898662
v 3.7430144 1.6424249 3.9182128
v 3.745861 23.638042 2.5602772
v 3.7462172 24.685419 -7.3141281
v 3.7506148 19.614166 -20.093041
v 3.7540648 18.726313 -19.034656
v 3.755125 11.34312 -30.019437
v 3.7555102 24.019856 -8.1031144
v 3.7579408 2.8665059 -10.289439
v 3.7581266 1.1662307 -6.5510653
v 3.7593453 1.2138173 0.42015149
v 3.7610226 19.015019 -26.641122
v 3.7619447 2.8137026 -18.999816
v 3.7621851 4.5907175 -26.741896
v 3.7623351 24.885125 -6.2919036
v 3.7642765 9.35169 -29.605779
v 3.7739496 20.767399 -21.337977
v 3.7773126 1.60539 -7.6828389
v 3.7823699 3.565768 -17.176415
v 3.7845244 7.0984996 -28.282403
v 3.7848295 8.3646876 -29.089638
v 3.7860039 18.845717 -19.164112
v 3.7887192 0.83897857 -2.8930294
v 3.7901459 5.1464034 -27.156548
v 3.791668 3.0201771 -10.564464
v 3.7951026 20.018275 -25.940252
v 3.7953651 10.094933 -29.880313
v 3.7964219 20.675966 -21.185372
v 3.8007105 2.0154687 -8.5775202
v 3.8024354 3.5359646 -12.30128
v 3.8029724 3.2921007 -11.337821
v 3.8085325 24.721263 -3.4399694
v 3.8090251 24.317651 -7.7299977
v 3.8097751 24.522845 -7.4697995
v 3.810416 1.5437634 3.375119
v 3.8114864 19.008033 -19.330547
v 3.8115461 2.2877443 -19.947654
v 3.8121273 14.547888 -29.025157
v 3.8136955 18.053228 -27.236108
v 3.8171335 20.941681 -22.499129
v 3.8213317 3.36544 -25.535128
v 3.8214374 24.812107 -6.642976
v 3.8257259 3.543006 -16.820269
v 3.8286168 21.099726 -24.857959
v 3.8313236 1.3864922 1.4371239
v 3.8327792 19.90531 -20.423566
v 3.8336349 3.5295761 -15.814333
v 3.833836 20.167663 -20.685209
v 3.8338667 24.782844 -4.4797324
v 3.8432773 24.764714 -6.7935958
v 3.8468449 16.075504 -28.609249
v 3.8482801 9.7486326 -29.773779
v 3.8494971 0.82561689 -2.4355337
v 3.8501755 1.7130488 -23.529389
v 3.8529879 7.3822849 -28.450599
v 3.8549515 6.7339399 -28.119707
v 3.858923 3.5158599 -25.673303
v 3.8632491 1.8416271 -23.85089
v 3.86344 1.5939783 -22.593748
v 3.86509 1.3298665 -7.0540476
v 3.8675564 1.437867 -7.3145883
v 3.8690103 11.029243 -30.043702
v 3.8707779 23.452111 3.1631662
v 3.8719097 20.968898 -23.640907
v 3.8748875 3.4988352 -17.60071
v 3.8806794 3.5401304 -12.567789
v 3.8820294 1.5782908 -20.953281
v 3.8839896 2.1549789 -20.123269
v 3.8984064 19.400812 -19.70996
v 3.899199 24.661031 -6.9595632
v 3.8995791 1.0632099 -0.3113754
v 3.9012154 24.819427 -5.6149982
v 3.9110164 0.91708193 -1.2474592
v 3.9227639 20.938151 -23.167054
v 3.9233673 3.527846 -17.316595
v 3.9236025 0.81601451 -2.1205272
v 3.9291899 17.598016 -27.547228
v 3.9304802 11.683805 -30.007891
v 3.9320449 19.193582 -19.478755
v 3.9326807 3.0302926 -25.272894
v 3.93325 19.567115 -19.866056
v 3.934687 7.8346917 -28.753941
v 3.9351523 16.978079 -28.055292
v 3.9356875 1.443399 2.2050728
v 3.9366949 2.2487424 -24.478125
v 3.939642 1.1551624 0.56715469
v 3.9427391 2.244355 -8.95275
v 3.9518258 23.996287 0.63449405
v 3.9528127 24.527812 -7.1237176
v 3.9541644 1.9536409 -24.080459
v 3.9598098 1.562859 -22.783337
v 3.9637983 0.83831807 -5.0601606
v 3.9640097 15.705645 -28.7878
v 3.969892 15.472106 -28.860061
v 3.9712811 4.0477073 -26.231621
v 3.9741584 1.4023484 -21.373204
v 3.9826468 3.4995707 -13.098555
v 3.9827457 1.0067496 -6.3181942
v 3.9888785 24.404071 -1.3085806
v 3.9916313 1.8916597 -8.1905874
v 3.9942017 15.135453 -28.932145
v 3.9955159 1.7249071 -20.620458
v 3.9955398 24.367384 -7.2801098
v 3.9955807 3.722014 -25.897596
v 3.9970704 3.4395556 -14.943877
v 3.9980795 18.738535 -19.019727
v 4.0036328 24.729098 -5.117455
v 4.0039567 20.71639 -21.236383
v 4.007618 20.41808 -25.651255
v 4.0086952 8.6130847 -29.276799
v 4.0170678 24.756748 -5.902969
v 4.0188166 20.838167 -21.542348
v 4.0194081 24.116463 -0.04348299
v 4.0220552 2.6773262 -19.196519
v 4.0246358 20.975768 -25.110438
v 4.027346 1.5664598 -23.057318
v 4.028846 23.693384 2.0043041
v 4.0326914 0.82801173 -5.4582079
v 4.0328482 1.4798671 -22.297626
v 4.0331328 20.424345 -20.79335
v 4.0366731 20.167312 -20.518534
v 4.0369356 19.916302 -20.205811
v 4.0396867 17.855388 -27.381505
v 4.0398469 18.94846 -19.20794
v 4.0414628 2.5354169 -19.510672
v 4.0418753 19.399285 -26.377115
v 4.0454462 5.525333 -27.392938
v 4.0467706 24.712615 -6.2965609
v 4.0479723 4.8229967 -26.963539
v 4.0503058 21.049846 -24.935022
v 4.0602704 16.814249 -28.180625
v 4.0613579 1.1231704 -6.6908234
v 4.0674123 14.792457 -28.986169
v 4.0733201 8.1380517 -28.974262
v 4.0758735 24.596654 -4.1600713
v 4.0760201 20.781026 -25.338843
v 4.0770019 1.5451133 -7.5301134
v 4.0798365 1.0516737 0.27515023
v 4.0805916 2.3377922 -19.834302
v 4.0819382 17.101397 -27.98684
v 4.0823063 1.4328941 2.901964
v 4.083162 23.929492 -7.6566946
v 4.0837927 20.870105 -21.700049
v 4.0840569 1.5417435 3.7913348
v 4.0844268 23.867045 1.0028104
v 4.0850608 0.75102312 -3.6759563
v 4.0862915 1.6271072 -23.41579
v 4.087754 24.077365 -7.4240382
v 4.0928436 24.497172 -2.1865516
v 4.093522 0.85116328 -1.095703
v 4.0995117 20.542793 -20.917204
v 4.1001321 24.555597 -3.275056
v 4.1069536 24.524561 -2.5729243
v 4.1122683 1.9943796 -20.22284
v 4.114116 19.538886 -19.680927
v 4.1191068 19.367665 -19.529731
v 4.1192977 20.907729 -21.949969
v 4.1278884 24.367103 -6.9783704
v 4.1289452 10.868261 -30.075171
v 4.1303617 2.1671269 -20.036025
v 4.1396342 23.233921 3.9005677
v 4.1413456 11.519692 -30.060587
v 4.1417223 6.5414518 -28.0094
v 4.1442313 3.4599399 -13.467382
v 4.1506948 6.8672261 -28.207819
v 4.1540612 11.251175 -30.088371
v 4.1546663 8.8790152 -29.45871
v 4.1549101 10.506619 -30.024411
v 4.1563368 1.2120199 -6.9475428
v 4.1573049 1.4821631 -22.644266
v 4.1595566 18.980806 -26.656326
v 4.1622872 6.0696088 -27.738856
v 4.1664036 1.0931122 0.65065199
v 4.1704229 18.315867 -27.097376
v 4.1707075 2.8856578 -9.9778658
v 4.1708166 0.92249717 -0.49103112
v 4.171149 13.257674 -29.519438
v 4.1730751 3.4837843 -16.164021
v 4.1805784 0.7250898 -4.0897427
v 4.1856271 16.199268 -28.597302
v 4.1934883 24.241008 -0.7356842
v 4.1988371 3.4449478 -13.935317
v 4.1992002 3.4761081 -11.671782
v 4.2007138 1.5019823 -22.823208
v 4.2048949 23.560385 -7.7991454
v 4.2066915 1.7493567 -23.814045
v 4.209238 1.2725378 -21.724839
v 4.2133221 0.68236105 -2.2314685
v 4.2138453 1.5369266 -20.751898
v 4.2151544 0.69760793 -3.4509
v 4.2154732 23.322838 3.4970224
v 4.216564 2.2129468 -8.6913381
v 4.2174998 19.850027 -19.857244
v 4.2179958 18.704343 -18.958984
v 4.2187526 12.228194 -29.886423
v 4.2188668 24.187652 -7.0591748
v 4.2206072 20.185344 -20.328174
v 4.2236105 24.400147 -6.6988645
v 4.2242701 24.620054 -5.3862781
v 4.2243434 23.888894 -7.4166156
v 4.2250764 21.083088 -24.603287
v 4.2303791 1.5307409 -23.016515
v 4.2309706 21.078429 -24.376914
v 4.233708 2.6933844 -9.5471151
v 4.2358319 18.872261 -19.078259
v 4.2371171 21.071933 -24.739764
v 4.2374955 20.622449 -20.992275
v 4.2396193 19.075952 -19.22667
v 4.245176 1.2878085 -21.971457
v 4.246976 1.3373834 -7.2108127
v 4.2498123 23.957317 0.50556551
v 4.2500202 23.418085 3.0158613
v 4.251648 2.9365699 -18.531333
v 4.2545321 3.4001498 -11.34474
v 4.2606257 1.9672719 -24.187657
v 4.2625433 24.193807 -6.9287107
v 4.2650915 1.8009608 -7.9283896
v 4.2688517 10.197739 -29.970115
v 4.2736209 7.6411506 -28.70846
v 4.2740283 12.650282 -29.74889
v 4.2760277 2.5812555 -19.303298
v 4.2762612 0.63520995 -2.8055606
v 4.2774817 24.475302 -4.1503569
v 4.2826753 20.75445 -21.286072
v 4.2831781 5.3620959 -27.297822
v 4.3002488 2.4222099 -19.614061
v 4.30075 24.400556 -1.9908811
v 4.3011403 3.5134003 -12.929269
v 4.3042783 1.3647724 -22.352716
v 4.3082686 3.4172026 -14.466544
v 4.3136702 3.3132256 -17.687059
v 4.315552 2.2191163 -19.890148
v 4.3195337 1.6266334 -23.491665
v 4.3210524 20.352541 -20.481549
v 4.3224212 2.4645756 -24.800281
v 4.3228558 19.636506 -19.533395
v 4.3230995 23.889233 -7.2227825
v 4.3254467 2.4422959 -9.0140313
v 4.3323176 3.1978181 -25.493337
v 4.3337476 20.963636 -24.986297
v 4.3377618 20.420849 -25.620575
v 4.3379118 23.783814 1.1891794
v 4.3397765 20.077546 -19.961208
v 4.3430355 24.222586 -6.766842
v 4.3437753 19.335247 -19.334491
v 4.3453486 23.611577 2.091957
v 4.3475423 20.8582 -21.598993
v 4.3477638 24.445396 -3.2911338
v 4.3496695 3.1751941 -18.011882
v 4.3603636 3.5469127 -12.04154
v 4.3635545 1.3107061 -21.141801
v 4.364059 24.075331 -6.9312638
v 4.3695203 23.183515 -7.8499609
v 4.3705822 1.3035846 1.9505302
v 4.372135 20.783038 -25.246148
v 4.3845865 19.833246 -19.59388
v 4.3868824 1.4057037 3.266412
v 4.3877415 9.2595689 -29.69592
v 4.3893796 3.4375477 -15.71723
v 4.3931312 14.49139 -29.060106
v 4.3988737 1.2083373 -21.5564
v 4.4001095 24.286214 -6.5736588
v 4.4012822 8.5157652 -29.274244
v 4.4028435 24.290011 -1.2777161
v 4.4162989 20.561007 -20.772091
v 4.4187432 20.91987 -21.940346
v 4.425338 20.534684 -25.499197
v 4.4281266 6.7941387 -28.215133
v 4.4330543 18.884155 -18.996818
v 4.4378678 18.112865 -27.236416
v 4.438911 16.004853 -28.737247
v 4.4470484 1.3405913 2.6983258
v 4.4484904 6.2743976 -27.857052
v 4.448971 2.1874311 -8.5506105
v 4.4498335 23.478211 -7.5269809
v 4.4513881 20.948106 -22.453726
v 4.4516403 21.025526 -24.011606
v 4.4519369 0.68603684 -1.4290351
v 4.4538732 1.7748579 -20.261338
v 4.4540505 21.043474 -24.384171
v 4.4549317 18.666657 -18.874418
v 4.4557925 24.402818 -2.7333531
v 4.4624401 3.3797408 -16.664622
v 4.4625526 3.5213731 -25.814474
v 4.4641583 0.80223522 -0.58172743
v 4.4678673 24.384672 -3.972808
v 4.469507 1.4995167 -22.936568
v 4.4695769 1.1826732 -21.800936
v 4.4713394 1.3594006 -22.458091
v 4.4753893 21.027412 -24.550415
v 4.4762398 3.0682776 -10.125113
v 4.4892231 0.61829947 -4.4389191
v 4.4900055 4.4809213 -26.777578
v 4.4943384 0.9823648 -6.69428
v 4.4945395 20.987688 -24.693098
v 4.4978054 19.005274 -19.027007
v 4.4978497 10.468607 -30.04346
v 4.4990974 2.3974459 -19.483252
v 4.5023905 24.438809 -5.730567
v 4.5056836 19.207422 -19.118599
v 4.5062291 0.99426145 0.62957142
v 4.5081927 20.378191 -20.313776
v 4.5084995 3.5603749 -12.511963
v 4.5154761 20.771148 -21.166815
v 4.5214197 1.122025 -6.9387705
v 4.5294462 4.7605416 -26.983221
v 4.5302218 19.615607 -19.267303
v 4.5322127 1.839297 -7.9799527
v 4.5333121 20.894448 -24.919691
v 4.5340774 24.221602 -0.89075828
v 4.5422727 23.860023 -6.9752628
v 4.555377 24.251173 -6.3028802
v 4.5558474 20.051205 -19.569955
v 4.5577497 2.9968014 -25.356783
v 4.5579832 20.999123 -23.756775
v 4.5586497 14.830116 -28.983877
v 4.5591849 0.58121863 -2.3405757
v 4.5611723 3.3138955 -17.349526
v 4.5649325 24.351203 -2.0557366
v 4.5661359 1.1447555 1.34646
v 4.5674637 2.1002325 -19.80675
v 4.5725994 24.381811 -3.2930143
v 4.5730528 3.3842356 -15.147271
v 4.5796663 1.2070342 -22.076081
v 4.5807777 23.389382 2.9539269
v 4.5810316 3.4137373 -16.0329
v 4.5814254 2.4361452 -8.853517
v 4.5815617 3.2222677 -17.746414
v 4.5831878 1.5668263 -20.450951
v 4.5903639 20.90241 -21.588497
v 4.5974614 23.630733 1.8903787
v 4.6002159 23.242002 3.7814486
v 4.6002978 21.00345 -24.005642
v 4.604271 20.26473 -19.895667
v 4.6056636 24.030606 0.01035406
v 4.6073357 4.1895466 -26.54112
v 4.6078863 2.5289014 -19.189192
v 4.6120521 20.626363 -25.286615
v 4.6133151 0.66087566 -6.0858786
v 4.6142168 24.392882 -5.2018331
v 4.6152156 20.573042 -20.602845
v 4.6157134 20.972769 -23.170005
v 4.6225689 12.16787 -29.957962
v 4.6226712 2.5049257 -24.877172
v 4.6240518 3.5407935 -12.823623
v 4.6283063 0.86369657 0.11548931
v 4.6288074 1.1754137 -21.364494
v 4.6290052 1.2675316 2.1539877
v 4.631112 19.8883 -19.269886
v 4.6311188 16.591006 -28.413097
v 4.63928 19.94785 -25.969245
v 4.6407288 20.456844 -25.491884
v 4.641097 17.794747 -27.511436
v 4.6424333 2.8657473 -18.524243
v 4.6424401 20.987678 -24.267984
v 4.6453003 3.4178128 -13.443106
v 4.6479935 2.6951273 -25.079696
v 4.6489412 0.74020287 -6.3643162
v 4.6504445 12.770374 -29.759151
v 4.6508673 20.15814 -25.785702
v 4.6563285 18.875076 -18.842093
v 4.6621801 24.35475 -5.4644411
v 4.6627886 1.4040478 -20.695225
v 4.6640602 1.1390249 -21.632986
v 4.6673976 1.4878016 -7.487963
v 4.6674402 20.288664 -25.657176
v 4.6713044 23.992686 -6.5620785
v 4.6725828 2.1315793 -8.4192919
v 4.6731521 11.839617 -30.038069
v 4.6737316 19.212819 -18.943728
v 4.6742157 23.399733 -7.3249372
v 4.6751089 23.709143 -6.9591658
v 4.6792133 3.6573737 -25.994199
v 4.680519 2.2501913 -19.523773
v 4.6808633 15.710937 -28.86646
v 4.6811121 3.1310276 -17.938803
v 4.6861967 23.150742 -7.5394358
v 4.6864456 24.342027 -4.8686052
v 4.6887944 1.6677974 -23.631384
v 4.6906438 24.295024 -1.5000912
v 4.6930131 1.7880091 -23.935628
v 4.693804 20.982504 -21.980006
v 4.7007856 20.907922 -24.487283
v 4.7025617 0.57546249 -5.772363
v 4.7036271 20.7683 -20.953223
v 4.7081457 13.473449 -29.471206
v 4.7147695 20.978421 -22.786295
v 4.7150456 8.2643403 -29.153063
v 4.7204864 1.2609513 -20.98942
v 4.7217307 20.964741 -23.303158
v 4.7263891 19.748107 -19.051396
v 4.7273761 13.955401 -29.289823
v 4.7293635 18.277803 -27.125996
v 4.7323345 0.75489833 -0.40028794
v 4.7332225 2.3731523 -8.7148905
v 4.7398003 20.249599 -19.579658
v 4.7441825 23.844849 0.86712861
v 4.7452973 24.311421 -4.1536185
v 4.7485495 1.0568324 -6.8400985
v 4.750029 1.3765881 -22.558426
v 4.751137 3.1985476 -10.259078
v 4.7542426 3.4115147 -15.902387
v 4.754529 0.55062176 -3.4940617
v 4.756167 1.7532157 -7.9001117
v 4.7586436 20.784664 -24.720916
v 4.7588209 20.877304 -21.209304
v 4.7593067 20.950076 -23.646916
v 4.7595232 2.2070782 -24.528548
v 4.7595879 20.999694 -22.411986
v 4.7616453 10.845123 -30.070813
v 4.7627004 1.3784579 -7.3020238
v 4.7659321 7.1707599 -28.565773
v 4.7674867 10.006062 -30.007154
v 4.7690105 9.5249178 -29.871724
v 4.7695559 3.1513411 -25.518113
v 4.7705446 3.4637785 -13.213442
v 4.7763706 14.484981 -29.092972
v 4.7769024 0.60727809 -1.4696809
v 4.7818148 20.079984 -19.183861
v 4.7825171 24.360775 -3.1599715
v 4.7852613 20.647317 -25.019192
v 4.7868585 3.4860172 -11.206798
v 4.7905317 24.305393 -4.6086068
v 4.7923078 24.188359 -5.8894109
v 4.7951134 19.470713 -18.860209
v 4.799569 1.1324387 -21.862626
v 4.8043007 3.5373836 -11.469596
v 4.8071234 1.9442362 -24.191699
v 4.8090666 19.664562 -26.158228
v 4.8094859 2.9132019 -9.4130354
v 4.8176113 11.461197 -30.071677
v 4.8233777 20.90164 -23.850571
v 4.8257333 1.1689852 -21.214993
v 4.8354252 1.1525383 1.690516
v 4.8406341 7.9556449 -29.002819
v 4.84165 0.65699022 -0.90149927
v 4.8416671 20.488927 -25.275096
v 4.8460511 3.5816609 -11.80816
v 4.8476567 20.99886 -21.589231
v 4.8536924 20.859768 -24.120453
v 4.8572191 3.2455257 -17.358452
v 4.8572498 9.8028219 -29.976401
v 4.8630315 24.352107 -2.3689631
v 4.864228 23.657115 1.8147111
v 4.8649201 0.49458418 -4.1075928
v 4.8649473 20.374865 -25.444109
v 4.867095 1.1291524 -21.418527
v 4.8864038 10.3515 -30.075365
v 4.8928724 24.233698 -0.90351315
v 4.8975615 3.0542793 -9.6744049
v 4.8977626 2.3223272 -19.280146
v 4.8986319 24.004663 -6.1713879
v 4.9013592 0.48639655 -4.5047342
v 4.9054841 20.850348 -23.607015
v 4.9060602 20.247276 -25.601307
v 4.9102601 9.1477824 -29.712192
v 4.9113919 20.965288 -23.074954
v 4.9145316 24.255343 -5.0217523
v 4.916543 17.252917 -27.99546
v 4.9181776 22.836807 -7.5389374
v 4.9270888 3.3552947 -14.709359
v 4.9271365 2.7818171 -9.1251885
v 4.9286654 20.725158 -20.511018
v 4.9296984 21.062646 -22.024434
v 4.9302779 24.061283 -0.04131144
v 4.9321768 4.9222573 -27.138755
v 4.9333426 20.104865 -25.759425
v 4.9370789 20.881504 -20.91519
v 4.9378221 19.889989 -18.765433
v 4.9435254 1.3739785 -20.519804
v 4.9445464 20.918587 -23.222076
v 4.9473196 23.247736 -7.2132354
v 4.9475412 17.927257 -27.43099
v 4.9500025 3.3970502 -15.566748
v 4.9504338 2.9758444 -18.131693
v 4.9530298 18.941835 -18.537646
v 4.9553649 3.362198 -15.049959
v 4.9562377 14.969188 -29.000145
v 4.9615455 19.941431 -25.925114
v 4.9625137 1.1069562 -21.728441
v 4.9640307 1.3716245 3.6494895
v 4.9653636 17.40022 -27.889571
v 4.9667682 24.156892 -5.5596812
v 4.9678011 20.84351 -23.408614
v 4.9693181 23.281974 3.5477309
v 4.9726487 24.20418 -5.2820838
v 4.9734942 1.9172632 -8.1403074
v 4.9752464 3.6210386 -12.574498
v 4.9856064 0.48464772 -4.8431781
v 4.9896342 2.8766111 -25.267697
v 4.9899495 1.275386 -20.799251
v 4.9913813 19.068915 -26.524584
v 4.992462 21.002443 -21.247628
v 4.9955199 20.463345 -25.047673
v 4.9962085 24.301991 -1.3359227
v 5.0063981 14.628091 -29.082277
v 5.0072231 3.4067395 -10.682996
v 5.0084708 23.627176 -6.6808407
v 5.0096793 23.858626 -6.3041036
v 5.010656 20.723176 -23.653439
v 5.0119821 21.057814 -22.457014
v 5.012294 24.266785 -4.3709746
v 5.0156229 21.010868 -22.784945
v 5.01624 20.524999 -24.692103
v 5.0209103 20.40243 -19.261394
v 5.0260375 1.2197328 -20.99174
v 5.0285005 0.87621196 -6.6421583
v 5.029784 0.49795059 -3.4906561
v 5.0301863 7.3309326 -28.725036
v 5.0324499 3.4090457 -15.972018
v 5.0366668 0.58877048 -1.2596542
v 5.037052 0.52004364 -6.0455828
v 5.0409418 1.6807261 -19.789138
v 5.0421571 20.624474 -23.834037
v 5.046945 11.735025 -30.064145
v 5.0489325 16.272991 -28.711755
v 5.0494711 20.12211 -18.716425
v 5.0518847 1.1719663 -21.186487
v 5.0563506 13.334983 -29.5617
v 5.058321 20.354322 -25.233533
v 5.0612647 8.6631032 -29.416941
v 5.0615868 23.023321 -7.3142599
v 5.0642527 11.161721 -30.112256
v 5.0645936 20.313645 -18.89854
v 5.0654118 3.1812332 -17.491601
v 5.0717031 12.988058 -29.700168
v 5.0729389 0.60539034 -6.3094209
v 5.0737945 2.7828637 -18.469383
v 5.0760428 3.4163853 -25.821558
v 5.0794297 1.2322968 2.6131461
v 5.0830023 21.104289 -21.591569
v 5.0883102 0.47393656 -2.7404848
v 5.0884874 24.018343 -5.810402
v 5.0902977 2.5384561 -18.890363
v 5.090942 24.369082 -3.1647885
v 5.0916783 11.466334 -30.098934
v 5.0928135 24.361304 -2.0592436
v 5.09671 1.6635514 -7.7825637
v 5.0985253 1.5640752 -23.106102
v 5.1002725 3.5634021 -11.426578
v 5.1042985 3.3272026 -13.758742
v 5.1059366 3.5864625 -12.862531
v 5.1094836 15.804528 -28.902906
v 5.1127171 20.470083 -24.191988
v 5.1138642 19.818315 -18.474154
v 5.1162028 20.974915 -22.891376
v 5.1202545 2.5338266 -8.7671795
v 5.1220664 24.214412 -4.799621
v 5.1277424 20.8971 -23.043647
v 5.1279708 20.795703 -23.192717
v 5.1294435 0.9817614 1.1468947
v 5.130773 20.17443 -25.537366
v 5.1309639 4.1889075 -26.686955
v 5.1319321 23.381858 3.0207013
v 5.1327571 20.248911 -25.379872
v 5.1364729 3.2248005 -17.277055
v 5.1370882 21.143117 -21.856317
v 5.1383087 2.9636359 -9.311822
v 5.1386138 18.657993 -26.818214
v 5.1435279 6.9808221 -28.516286
v 5.1440785 0.46323051 -5.7225418
v 5.1461051 1.7871798 -23.86366
v 5.150842 3.2991139 -14.130556
v 5.1509136 1.2079469 -22.329736
v 5.1554169 15.443618 -28.9645
v 5.1560083 6.6343188 -28.273824
v 5.1614065 16.004459 -28.852203
v 5.1618872 8.2560236 -29.176715
v 5.1664519 2.6196045 -25.002498
v 5.1668286 22.677058 -7.4483576
v 5.1679348 21.012951 -20.833331
v 5.1705956 3.6040829 -11.92151
v 5.1745398 24.150529 -5.1129747
v 5.1777699 16.597475 -28.500252
v 5.179367 1.2918635 -20.636524
v 5.1809147 3.3167531 -16.766439
v 5.1857027 5.5382374 -27.483656
v 5.1887418 1.482994 -19.954229
v 5.1893742 20.552704 -23.376491
v 5.2013075 4.0238407 -26.53632
v 5.2026762 19.859226 -25.934172
v 5.2040398 11.935711 -30.029633
v 5.204183 19.570463 -26.187029
v 5.2049125 2.1060022 -8.3203824
v 5.2114579 20.648879 -23.236861
v 5.2119488 20.175105 -18.481365
v 5.2157703 1.2363441 -7.0189257
v 5.2160379 20.324556 -24.709109
v 5.2170316 20.266361 -25.130154
v 5.2206196 21.156557 -22.224988
v 5.2271735 1.4694875 -22.891683
v 5.2334069 21.141932 -21.199135
v 5.2388085 3.4390681 -15.759876
v 5.2404585 21.088368 -22.551402
v 5.2412187 3.3904801 -15.318997
v 5.2425925 24.073537 -5.3506776
v 5.2428738 20.293333 -24.261207
v 5.2441777 20.578018 -18.935651
v 5.2453112 1.694958 -23.582691
v 5.249506 19.99859 -25.731658
v 5.2511611 1.3674902 -20.174893
v 5.2513776 19.01281 -18.132453
v 5.2544662 20.26113 -23.729463
v 5.2603092 3.4280979 -13.402684
v 5.2607575 1.7770047 -19.52065
v 5.2662171 24.273999 -4.2581738
v 5.2703948 1.2512816 -20.89476
v 5.2730692 20.364594 -23.382861
v 5.2732942 3.2560656 -17.116618
v 5.2788748 7.5032248 -28.838853
v 5.2804412 0.39847093 -4.173866
v 5.2820401 0.58081125 -1.1012342
v 5.2823367 1.1208727 -21.594571
v 5.282923 14.950093 -29.058487
v 5.2846463 3.5798891 -12.82331
v 5.2853758 23.963208 -5.6463178
v 5.2860917 21.042243 -22.709021
v 5.2877008 11.576775 -30.129603
v 5.290266 24.378459 -3.3559582
v 5.3052163 20.699103 -19.090845
v 5.3118384 1.2211245 -21.127841
v 5.3120702 21.228258 -21.516207
v 5.3149815 0.63813063 -6.4139736
v 5.3149951 20.166037 -24.044321
v 5.3212098 3.3483437 -14.915277
v 5.3217552 3.0990577 -17.601654
v 5.3218711 19.917346 -18.234697
v 5.3230302 3.4507151 -16.169931
v 5.3235416 3.6122041 -12.442243
v 5.3247739 1.8377945 -7.972209
v 5.3302352 24.404286 -2.3009981
v 5.3337823 0.48012138 -6.0415018
v 5.3352277 20.768994 -23.011538
v 5.3492354 20.930379 -22.863779
v 5.3518041 5.7802059 -27.673385
v 5.3559052 21.080355 -20.50907
v 5.3572773 23.763355 -6.0528055
v 5.3627113 24.210925 -4.6627013
v 5.3636539 21.258442 -21.794364
v 5.3679816 20.556826 -18.537011
v 5.3763661 0.46246177 -3.2951484
v 5.3772423 1.0615948 -6.8220534
v 5.3795025 4.7662475 -27.152486
v 5.3808763 0.44729075 -2.3467545
v 5.3809479 23.461145 -6.5558656
v 5.3814268 1.2674387 -20.674777
v 5.387137 20.157776 -24.418014
v 5.3904556 20.405224 -23.174602
v 5.3948516 20.223545 -23.323702
v 5.3963976 1.4118673 -7.2738046
v 5.3999549 9.5875301 -29.967758
v 5.4002736 2.5449341 -18.635077
v 5.4023276 18.357319 -27.051768
v 5.4024997 23.413787 3.0219081
v 5.4055406 13.23366 -29.640292
v 5.4078826 0.53717145 -6.2539178
v 5.4083172 8.2155197 -29.147832
v 5.4091644 0.63705594 -0.44903958
v 5.4113291 5.3670212 -27.435616
v 5.41437 3.2987901 -14.54442
v 5.4163267 19.068647 -26.533252
v 5.4293697 17.97118 -27.379222
v 5.4297975 3.4571317 -15.509272
v 5.437057 24.137292 -4.9616111
v 5.441107 4.4260189 -26.948163
v 5.4432444 19.996911 -25.581479
v 5.4458063 3.3891872 -16.729872
v 5.4476387 20.042494 -23.535812
v 5.4482983 3.1641216 -17.415532
v 5.4492852 23.898473 1.0434256
v 5.4504017 21.038058 -19.92908
v 5.4589089 2.8485053 -18.033742
v 5.4605299 3.374029 -10.210404
v 5.4616651 3.5779382 -11.788399
v 5.4672269 2.2055203 -24.460545
v 5.4691309 20.123016 -24.866336
v 5.4702678 1.2027473 2.8784698
v 5.4706513 16.163607 -28.788976
v 5.4726302 3.5170411 -10.770013
v 5.4772802 21.228695 -22.345306
v 5.4775904 3.3232618 -16.985788
v 5.4791466 24.048913 -5.2239228
v 5.4796188 20.812954 -18.632267
v 5.4878601 21.308971 -21.032924
v 5.4916049 19.964844 -23.767043
v 5.4916083 10.695422 -30.263571
v 5.493289 3.5247301 -15.80705
v 5.496369 21.293927 -22.110341
v 5.4966213 16.729805 -28.433902
v 5.4969145 1.270229 -20.398091
v 5.4998496 20.948979 -18.841401
v 5.5152567 24.293943 -4.2555424
v 5.5155704 19.334836 -17.843678
v 5.5165351 22.323868 -7.4258347
v 5.5217884 23.78873 -5.8431122
v 5.5225571 1.9535949 -8.0070753
v 5.5230122 3.2466499 -17.217965
v 5.5253219 0.40533756 -5.0626357
v 5.5273656 3.5622857 -12.606344
v 5.5279417 21.083289 -22.660026
v 5.5308087 21.192757 -22.483396
v 5.5313967 15.611478 -28.997492
v 5.5347836 12.456293 -29.874698
v 5.5353188 1.2626337 -21.11663
v 5.5362751 6.7366889 -28.3757
v 5.5372586 20.065996 -25.149396
v 5.538208 24.359463 -0.91866798
v 5.5408721 10.319513 -30.248208
v 5.5411261 19.94688 -24.002927
v 5.544438 3.5541543 -16.101844
v 5.5456772 17.307276 -27.995523
v 5.5473936 5.6311896 -27.618447
v 5.5501242 20.742863 -22.891129
v 5.5524185 3.4609745 -10.437031
v 5.5527594 1.6291714 -23.429157
v 5.5602116 1.223285 -21.372811
v 5.5609752 3.4905547 -25.974286
v 5.5619604 20.001372 -25.409773
v 5.5677642 2.9865829 -17.70603
v 5.5690733 2.2981554 -18.823393
v 5.5693682 19.395874 -26.2923
v 5.5715994 24.081512 0.19703408
v 5.571896 0.65871093 -0.15179289
v 5.5723903 21.146157 -19.268231
v 5.5739124 21.163523 -19.488421
v 5.5746249 8.6350733 -29.399229
v 5.5773487 15.890279 -28.909533
v 5.5792817 11.104712 -30.278329
v 5.5878213 3.3262711 -13.788956
v 5.5894712 20.920439 -22.794802
v 5.5940939 13.510697 -29.579577
v 5.5944041 1.2415548 -7.031019
v 5.5955546 3.2534466 -25.693917
v 5.597854 0.40129104 -5.5716461
v 5.6039749 21.411942 -21.780916
v 5.606547 3.4212756 -15.108987
v 5.6065641 20.131476 -23.153854
v 5.6070277 3.8903389 -26.460503
v 5.6074709 1.0104543 1.7607437
v 5.6088976 3.0973404 -17.51392
v 5.6096152 2.0730838 -19.028119
v 5.6132628 0.95106908 1.408915
v 5.6157293 20.378964 -23.000598
v 5.6178412 24.417819 -1.4226099
v 5.6182332 20.028215 -24.586273
v 5.6253376 21.439506 -21.427827
v 5.6293858 1.5291633 -7.4112887
v 5.6316733 23.54283 -6.2039466
v 5.6357215 21.343202 -20.420551
v 5.6380567 19.968207 -23.322949
v 5.638459 6.2212922 -28.074858
v 5.6484252 14.788756 -29.18384
v 5.6495127 1.7648515 -23.770813
v 5.6495945 9.2289955 -29.79093
v 5.6501281 3.5268727 -15.433444
v 5.6503343 3.504853 -16.615657
v 5.6526235 1.2509331 -20.585892
v 5.6540382 20.318466 -18.012808
v 5.6548172 2.5874838 -8.6139065
v 5.6606602 1.0774298 2.2924854
v 5.6651107 19.876218 -23.463699
v 5.6653528 23.568653 2.5649374
v 5.6689987 22.470575 -7.244574
v 5.6700231 21.426318 -20.729064
v 5.6753156 20.884133 -18.331153
v 5.6836797 20.833256 -22.802368
v 5.6849376 1.1027461 -22.206929
v 5.686891 23.894377 -5.500035
v 5.6904722 2.7519557 -8.7942899
v 5.6934466 15.336001 -29.084658
v 5.6999015 3.4211648 -16.879102
v 5.7001078 19.812233 -23.661066
v 5.7008169 3.6208553 -15.664623
v 5.7027379 1.8638727 -7.7782192
v 5.7045464 0.59771491 -0.48574798
v 5.7118076 1.102908 -21.901928
v 5.7153802 6.442146 -28.214095
v 5.7226926 24.356683 -0.78527617
v 5.7253977 3.3554225 -17.039414
v 5.7325856 2.794653 -17.91654
v 5.7365537 19.991361 -24.920637
v 5.7383247 3.6873228 -15.914649
v 5.7397582 21.320442 -22.413807
v 5.7414491 19.768 -25.820445
v 5.74149 1.4190756 -7.2561505
v 5.7454785 24.45933 -3.1467351
v 5.7464995 0.43852955 -5.8954244
v 5.7515193 3.4153583 -13.23206
v 5.7596601 2.8692979 -8.9391779
v 5.7613936 21.468789 -20.018204
v 5.7637202 17.976708 -27.375784
v 5.7639367 21.342395 -18.619476
v 5.7684383 21.049844 -22.691428
v 5.7688866 12.94588 -29.755099
v 5.7732263 2.1608441 -8.0410803
v 5.7753467 24.428415 -3.6217434
v 5.7761461 1.2389989 -21.38912
v 5.7763831 19.956518 -25.202294
v 5.7772046 3.0221919 -9.1978163
v 5.7777075 1.6266871 -19.32212
v 5.7803324 19.792852 -23.949617
v 5.7805301 12.28413 -29.966433
v 5.7810415 22.646152 -7.0392766
v 5.7814182 10.690488 -30.323618
v 5.7821068 21.194682 -22.588145
v 5.7849056 20.405971 -22.891639
v 5.7886061 4.1761901 -26.791092
v 5.7907231 10.077871 -30.228386
v 5.7920015 3.7253437 -16.148318
v 5.7931742 11.338761 -30.300658
v 5.7959014 3.4004456 -10.112585
v 5.7970742 11.562775 -30.241668
v 5.7994826 0.76496092 0.61502169
v 5.8002377 4.4772736 -27.051794
v 5.8019116 19.888126 -25.498372
v 5.8029292 2.6839082 -25.049277
v 5.8112932 23.903115 1.1662128
v 5.8123312 21.579976 -20.976472
v 5.8124864 23.397903 -6.2581572
v 5.8191629 1.272375 -21.082991
v 5.8203288 3.3297798 -14.668492
v 5.8211283 20.192664 -22.974891
v 5.8212561 14.2946 -29.379457
v 5.8249907 11.059956 -30.333289
v 5.8253162 24.428706 -1.2111455
v 5.8265213 23.683444 2.2449917
v 5.8273088 3.6951636 -16.379375
v 5.8282923 17.229181 -28.077519
v 5.8286622 21.584424 -19.01308
v 5.8304417 20.015883 -23.092601
v 5.8371439 3.5305579 -10.780029
v 5.8406245 21.456413 -22.25522
v 5.8451909 23.661191 -5.8408352
v 5.8470743 1.1951852 3.1512943
v 5.8516936 2.5423458 -18.209777
v 5.8544038 0.66178843 -6.4677114
v 5.8548009 3.4913285 -12.333793
v 5.8557162 1.6776529 -7.4920292
v 5.8646598 19.109708 -26.478857
v 5.8666763 2.4182879 -8.2611782
v 5.8730102 3.5787215 -15.289517
v 5.8730972 3.3203547 -13.654906
v 5.8735403 21.664466 -19.572407
v 5.8746721 0.51702666 -1.3811093
v 5.8759573 19.499143 -17.462059
v 5.878388 1.2128278 -20.033992
v 5.8791209 7.112751 -28.568623
v 5.879876 19.84784 -23.25155
v 5.8813402 1.5117952 -7.3274839
v 5.8816248 0.55117744 -6.2496316
v 5.882576 19.737888 -23.583976
v 5.8839481 3.4634248 -10.31073
v 5.8844714 23.176932 -6.4785344
v 5.887894 3.2713091 -14.165367
v 5.8930587 19.919603 -24.637233
v 5.8944155 21.338423 -18.339547
v 5.8946507 19.770791 -23.418865
v 5.8976183 3.6728745 -15.455436
v 5.9007393 2.7355864 -8.6521341
v 5.9069522 3.6557152 -16.595412
v 5.906988 15.488401 -29.087378
v 5.9073596 19.537296 -26.074562
v 5.9075948 24.373701 -4.0216056
v 5.9144844 24.187624 -4.6746844
v 5.9199389 0.81325831 -6.6549296
v 5.9204059 1.5458147 -23.346485
v 5.9216928 1.2805993 -22.844059
v 5.927899 1.0216555 2.2076807
v 5.9307949 18.241334 -27.151232
v 5.9319813 1.1404252 -22.504644
v 5.9334352 3.2225438 -17.307002
v 5.9359357 24.490649 -1.8568488
v 5.9381295 21.600006 -18.577888
v 5.9382283 3.5402651 -16.831103
v 5.9398766 15.680726 -29.013116
v 5.9428782 3.4508207 -16.982711
v 5.944893 2.0547373 -7.7769447
v 5.9449833 0.41899242 -3.12986
v 5.94506 3.3293835 -17.153871
v 5.9511383 13.928643 -29.504244
v 5.9535928 2.9866604 -17.583879
v 5.9560541 1.1171219 -21.83142
v 5.9592586 24.317948 -0.6958037
v 5.96022 14.749706 -29.303088
v 5.9603359 3.8296642 -15.727322
v 5.961875 12.994207 -29.7417
v 5.9741867 15.225611 -29.194084
v 5.9755146 21.470966 -22.369898
v 5.9758572 23.981203 0.71708455
v 5.976989 1.0606633 -6.8852817
v 5.9775992 22.908718 -6.6777794
v 5.9823156 3.2194791 -9.540515
v 5.9862905 2.9984488 -25.42502
v 5.9942063 24.268549 -4.4203991
v 5.9958307 3.8987507 -15.887947
v 5.9958852 19.690555 -23.71895
v 5.9959687 14.379176 -29.411416
v 5.9973715 21.790856 -18.800898
v 6.0020572 21.805351 -20.19424
v 6.0028021 23.713542 2.2102665
v 6.0031157 2.8151838 -17.758436
v 6.0111457 3.4058455 -14.848155
v 6.0118786 1.2228265 -7.026192
v 6.0142667 21.333408 -22.519382
v 6.0178376 12.11016 -30.034094
v 6.0190171 18.664975 -26.825939
v 6.0202461 21.034671 -22.650379
v 6.0206603 19.721142 -23.989443
v 6.0226665 4.8775803 -27.369573
v 6.0235852 3.5369651 -11.37551
v 6.0258522 0.4767686 -1.7967784
v 6.0271767 0.69352391 0.37022799
v 6.0312573 1.4224932 -19.367516
v 6.0315402 24.497118 -2.899619
v 6.0323959 3.1248871 -17.412569
v 6.0331595 17.144664 -28.143415
v 6.0335652 5.2044868 -27.563939
v 6.0380838 19.901167 -24.921888
v 6.0393384 13.428193 -29.608814
v 6.0405622 10.368372 -30.313854
v 6.0442661 21.887138 -18.998118
v 6.0447672 21.181818 -22.595418
v 6.046528 24.517169 -2.3253927
v 6.0471126 1.8765082 -23.919728
v 6.0472524 21.073117 -17.950198
v 6.0490797 0.37927214 -3.5551574
v 6.0491564 11.291765 -30.310921
v 6.0513773 20.094408 -22.925983
v 6.0517796 11.590807 -30.225683
v 6.0524256 10.935968 -30.350082
v 6.0535182 5.7884642 -27.908608
v 6.0536256 3.9511756 -16.083238
v 6.0544216 21.923088 -19.319074
v 6.0550557 19.882078 -25.201969
v 6.0568761 20.04912 -17.398012
v 6.0570465 1.3764083 -7.1551852
v 6.0572511 1.172701 -20.309926
v 6.0574522 24.45491 -3.4891949
v 6.0694162 1.2099753 -21.331458
v 6.0736656 24.053848 -4.9606502
v 6.0799262 3.5682822 -15.130509
v 6.0811347 21.759501 -21.719001
v 6.0820347 1.8171298 -7.473533
v 6.0883568 24.417816 -1.194298
v 6.0890607 0.36558149 -5.3661851
v 6.0897306 3.3739915 -12.930629
v 6.0899709 23.911731 -5.2700341
v 6.0935811 20.378779 -22.785294
v 6.0943958 16.852277 -28.335705
v 6.0960458 3.4167799 -25.924308
v 6.0972219 21.88143 -20.573507
v 6.0990628 24.077511 0.20327771
v 6.1018838 1.6296538 -7.3321343
v 6.1045224 21.456566 -18.175784
v 6.105465 3.9452796 -16.293213
v 6.1067144 3.2738411 -13.82427
v 6.1098012 19.891889 -23.062556
v 6.1101933 1.2092032 -19.739787
v 6.1137779 3.8774971 -16.457806
v 6.1206863 1.2416844 -22.826221
v 6.1227146 17.641891 -27.657898
v 6.1234101 15.97575 -28.84259
v 6.1266589 2.5630837 -8.198352
v 6.1277361 20.917263 -17.738003
v 6.1277566 0.74629139 -6.5012263
v 6.1278026 21.661919 -18.365557
v 6.1322037 2.2164845 -18.41411
v 6.1324747 24.384042 -3.8997917
v 6.139845 9.8179089 -30.161948
v 6.1432694 15.364318 -29.212943
v 6.143537 3.3248402 -9.733755
v 6.1473892 21.751982 -21.978434
v 6.1485619 22.027147 -19.480849
v 6.1532595 15.552038 -29.122317
v 6.1540709 2.5825041 -24.875488
v 6.1589901 21.843617 -18.581648
v 6.1659888 21.923241 -20.812965
v 6.1691285 3.7506259 -16.702902
v 6.1693893 2.5496675 -17.972774
v 6.1757557 0.34204216 -3.9850191
v 6.1782409 19.74643 -23.218943
v 6.1787471 8.9883589 -29.658568
v 6.1813414 20.514412 -17.43371
v 6.1814385 3.836599 -15.476568
v 6.1817828 19.683631 -23.347618
v 6.1832419 19.647689 -23.5201
v 6.1841129 21.70168 -22.160391
v 6.1892793 24.4938 -1.7258045
v 6.1903429 19.855713 -24.632559
v 6.195811 0.55104789 -0.60026146
v 6.1978632 21.909844 -21.0695
v 6.1981956 3.5824987 -16.911745
v 6.2025984 1.0789459 -22.196388
v 6.2060278 0.93108962 -6.7013456
v 6.2072636 3.9904356 -15.725212
v 6.2099192 3.3232439 -13.226082
v 6.2121027 9.4848998 -29.986669
v 6.2188901 1.294566 -19.427326
v 6.2214469 21.904027 -21.241198
v 6.2250161 21.613075 -22.315283
v 6.2255718 0.32195958 -4.9253502
v 6.2255888 16.125447 -28.749239
v 6.2284592 2.4784299 -7.9513083
v 6.2285411 12.648456 -29.809913
v 6.2286229 1.6406368 -23.518472
v 6.2319399 3.4199145 -17.079964
v 6.2325876 21.4566 -22.455835
v 6.233029 1.4216299 -23.135492
v 6.2345444 1.8392169 -18.764218
v 6.234754 3.2696301 -17.226738
v 6.2397175 24.472383 -3.1444251
v 6.2415107 21.20827 -22.552553
v 6.2417476 21.336332 -22.518099
v 6.2418652 10.137869 -30.27103
v 6.2437095 3.4936057 -10.770592
v 6.2440044 19.116988 -16.962327
v 6.2444817 23.810795 1.8373402
v 6.245097 22.005614 -18.825406
v 6.245864 24.251074 -4.3340221
v 6.2479009 14.503258 -29.500992
v 6.250773 1.5740261 -19.033735
v 6.253444 19.76173 -17.075241
v 6.2574752 21.149754 -17.759761
v 6.2575826 1.2767769 -6.9882232
v 6.2608211 14.240597 -29.541682
v 6.2610018 1.1054997 -22.396715
v 6.2610155 11.930704 -30.030963
v 6.2615149 19.314813 -26.229327
v 6.265737 13.066711 -29.683638
v 6.2700204 2.8045894 -25.181361
v 6.2701619 3.1410714 -17.337685
v 6.2702386 19.460982 -16.988195
v 6.2702641 4.064305 -15.946082
v 6.273155 21.466171 -18.015904
v 6.2733289 13.976248 -29.56952
v 6.2791003 22.106034 -20.256985
v 6.2819094 24.524255 -2.1514109
v 6.2828298 2.2174297 -7.6179184
v 6.2844781 10.52648 -30.319005
v 6.2856491 19.739296 -25.564047
v 6.2878411 3.0003008 -17.451872
v 6.2888433 3.0041317 -8.8651421
v 6.290132 4.070783 -16.101617
v 6.2933398 22.094363 -19.20498
v 6.2935069 10.84048 -30.328278
v 6.295404 0.47497631 -1.3662928
v 6.3027488 1.5414017 -7.1514375
v 6.3049357 6.4152057 -28.227216
v 6.3053601 22.029794 -7.1457336
v 6.3105026 2.8276949 -8.4773884
v 6.3117878 23.811249 -5.304164
v 6.3133184 21.912917 -21.591208
v 6.3134463 2.638782 -8.1249709
v 6.3142304 1.1642151 3.24902
v 6.3144247 11.407831 -30.226748
v 6.320249 4.0483925 -16.249609
v 6.3223762 21.624427 -18.147126
v 6.3224052 15.728171 -29.045955
v 6.3246722 23.483192 3.3297475
v 6.3266631 24.025413 -4.8369673
v 6.3283454 11.115993 -30.294082
v 6.3303022 4.4362895 -27.072008
v 6.3327243 8.2724423 -29.135885
v 6.3329681 3.9973594 -16.392023
v 6.3350101 5.9227168 -28.018007
v 6.336701 7.9498849 -28.958391
v 6.338506 5.4632171 -27.802375
v 6.3385742 19.404866 -26.109048
v 6.3399259 24.401259 -3.554067
v 6.3414787 3.6921943 -15.195674
v 6.3417974 21.878684 -21.806656
v 6.3421554 1.1402505 -19.989255
v 6.3457127 21.825641 -7.3014883
v 6.3463604 22.103766 -20.552657
v 6.3494303 16.411299 -28.564055
v 6.3523944 13.460256 -29.624955
v 6.3583841 1.1952773 -22.656104
v 6.3598448 21.595795 -7.4780637
v 6.3607806 3.2109599 -9.2606004
v 6.3613891 0.35471095 -5.232942
v 6.3640107 1.4007402 -19.185014
v 6.3654783 0.8731285 1.5407592
v 6.3658976 3.8817575 -26.542954
v 6.3668419 0.41698961 -5.533641
v 6.3672612 2.6977173 -17.678879
v 6.3690901 21.814914 -18.35436
v 6.3699219 22.081927 -20.724324
v 6.3725213 22.162888 -19.519171
v 6.373873 0.52617904 -5.8740095
v 6.3761928 3.9092914 -16.547053
v 6.3763599 0.96949572 2.1708505
v 6.3767434 18.583904 -26.858628
v 6.3792064 21.852111 -21.939918
v 6.3800519 23.865565 1.5376518
v 6.3876148 3.142522 -25.601072
v 6.3891028 0.42743998 -2.3909777
v 6.3951641 8.5007297 -29.288184
v 6.3988441 19.920378 -16.952993
v 6.3996367 24.48284 -2.7357028
v 6.400881 1.0855859 -21.754461
v 6.4013208 21.776589 -22.104219
v 6.4018901 3.7423795 -16.76099
v 6.4019003 4.827679 -27.389529
v 6.4080076 9.3901843 -29.915557
v 6.4080928 1.0749335 -21.936914
v 6.4082411 24.288537 -3.9525375
v 6.40834 3.5096179 -14.907804
v 6.4096661 1.3343477 -22.939665
v 6.4135779 2.3323599 -24.451901
v 6.4192932 3.9988065 -15.630166
v 6.4214886 3.9103925 -15.453918
v 6.4225556 21.997385 -18.636875
v 6.4270964 23.355965 -5.8473799
v 6.4294214 22.055835 -20.963813
v 6.4352167 0.65956745 -6.1190024
v 6.4452256 4.0579642 -15.773635
v 6.4455154 3.4591302 -10.203689
v 6.4466983 7.5103441 -28.761656
v 6.4468671 24.439938 -3.0593072
v 6.4484744 21.149287 -17.592399
v 6.4486449 0.90037429 -6.4898815
v 6.4522568 22.278988 -6.8130724
v 6.4535999 3.448108 -17.026614
v 6.4538453 19.207383 -16.740643
v 6.4573413 20.260358 -17.015246
v 6.4576652 24.463372 -1.7010861
v 6.4615787 21.47265 -22.390995
v 6.4619299 22.029481 -21.133772
v 6.4633633 2.1429791 -18.259324
v 6.463406 21.297115 -22.465967
v 6.4636514 1.1276584 -21.13605
v 6.4651037 9.984177 -30.201735
v 6.4679741 22.156666 -19.303583
v 6.4685127 1.1214821 -20.607267
v 6.4692559 13.677842 -29.636511
v 6.4695149 19.838545 -22.967454
v 6.4729717 12.831038 -29.70192
v 6.4752114 21.620179 -22.283143
v 6.4756478 12.473581 -29.770638
v 6.4763466 15.501046 -29.259655
v 6.4781227 20.593014 -17.151766
v 6.4782966 1.0634894 -6.6329004
v 6.4815113 23.916635 1.0776948
v 6.4851402 3.2413301 -17.165888
v 6.4885509 19.589505 -23.845805
v 6.4886669 23.131886 -6.0667461
v 6.492485 0.33786439 -4.2736874
v 6.4949344 21.325832 -17.727529
v 6.495473 10.24872 -30.256037
v 6.4966099 19.550593 -25.84342
v 6.497515 15.293624 -29.403395
v 6.4986127 21.999813 -21.30785
v 6.4998433 20.88652 -22.568357
v 6.4998485 2.6434549 -7.9907648
v 6.5016246 22.231322 -20.118762
v 6.5024615 3.4376312 -9.9831777
v 6.5054359 9.6703658 -30.063551
v 6.5061807 4.0802464 -15.891839
v 6.5118278 0.41604531 -2.7620341
v 6.5131522 21.978727 -21.4743
v 6.5176248 3.6703842 -26.291158
v 6.5177578 4.0831569 -16.034224
v 6.5196737 18.304753 -27.051507
v 6.5209538 22.10973 -18.990358
v 6.524494 3.4751254 -11.635193
v 6.5256718 1.0064325 2.5015133
v 6.5285491 24.358603 -3.4058919
v 6.534249 24.082272 -4.425574
v 6.5350842 14.952088 -29.572667
v 6.5362654 2.1335992 -24.139607
v 6.536516 2.9259618 -17.374117
v 6.5433545 14.714936 -29.633965
v 6.5451885 24.482613 -2.063262
v 6.5503361 17.907982 -27.356264
v 6.5522861 0.33960811 -4.8816401
v 6.5534742 1.0902827 -21.519223
v 6.5543384 23.987658 -4.6380148
v 6.5543742 22.210773 -20.366902
v 6.5554258 2.4275902 -7.6531913
v 6.5562525 3.996098 -16.34307
v 6.5575497 4.0477124 -16.186939
v 6.558453 4.1392575 -26.824248
v 6.559336 3.2630038 -14.197743
v 6.5663876 19.818708 -24.854676
v 6.5672893 21.922689 -21.661018
v 6.5695136 20.8316 -17.233036
v 6.569604 21.708611 -18.125979
v 6.5764101 13.11881 -29.662144
v 6.5777055 21.849804 -21.882689
v 6.579439 3.9177858 -16.470902
v 6.5796453 0.73835176 0.98215088
v 6.5797288 1.5628701 -18.87243
v 6.5805163 0.37796478 -5.152373
v 6.5839492 24.102079 -0.05459812
v 6.5865315 23.81753 -4.9752029
v 6.5871383 3.3227786 -14.484009
v 6.5920115 1.1749194 -19.54498
v 6.5935387 3.8905614 -15.395693
v 6.5963751 22.162814 -20.580596
v 6.5974319 15.918678 -28.924953
v 6.5974438 9.0738967 -29.675768
v 6.6009551 19.963842 -22.826618
v 6.6020886 2.8484789 -8.3345427
v 6.602138 21.509406 -17.859147
v 6.6130537 21.83694 -18.294817
v 6.615031 22.183596 -19.48347
v 6.6150872 19.766528 -24.531111
v 6.6206865 0.79009738 -6.1742768
v 6.6207547 16.681681 -28.363335
v 6.6207837 11.989758 -29.847731
v 6.6226212 5.2976278 -27.719849
v 6.6233848 24.241921 -3.7056736
v 6.6242456 3.237881 -13.435334
v 6.6306477 5.6761364 -27.90906
v 6.6337363 1.4008092 -19.075993
v 6.6343619 2.4192577 -24.555149
v 6.6355908 3.3932082 -14.656887
v 6.6369595 22.093429 -20.793652
v 6.6369783 23.669653 2.8881796
v 6.6401367 3.614835 -16.791381
v 6.642477 20.20055 -22.706443
v 6.6426526 21.728274 -22.04027
v 6.6428367 0.47044316 -5.4657555
v 6.6431418 10.546773 -30.257949
v 6.6454838 18.902153 -26.568358
v 6.6494366 1.2799592 -19.268294
v 6.6513729 10.892391 -30.244709
v 6.653449 21.963559 -18.528978
v 6.6696947 22.033346 -20.961917
v 6.6706509 3.9694812 -15.562221
v 6.6722447 24.445255 -2.4092659
v 6.6743634 19.756958 -16.667107
v 6.6748611 21.305351 -22.354627
v 6.6779429 6.431558 -28.229636
v 6.6796712 4.0163851 -15.726129
v 6.6816178 3.7665623 -16.59685
v 6.6817661 12.763859 -29.689273
v 6.6820149 1.7319374 -6.9815714
v 6.6833444 4.3330002 -26.995281
v 6.687875 21.539825 -22.206209
v 6.6888688 12.278514 -29.753057
v 6.6905307 3.3748472 -9.5079282
v 6.6914153 6.9294685 -28.491912
v 6.6927568 3.2180038 -17.067321
v 6.6968391 13.504476 -29.670158
v 6.6993567 0.64725234 0.4812813
v 6.7015316 22.872891 -6.1465412
v 6.7049628 1.9376423 -7.1228749
v 6.7070304 22.04358 -18.771477
v 6.7104326 16.97251 -28.129258
v 6.7143069 22.500785 -6.4368079
v 6.7171398 3.5051351 -14.851969
v 6.7185512 13.894781 -29.712302
v 6.7192688 22.210918 -19.966913
v 6.7213057 21.960777 -21.131191
v 6.7217352 0.56190564 -0.04914027
v 6.7219432 7.0896118 -28.575134
v 6.7226505 3.4591746 -10.4476
v 6.7245085 4.0266898 -15.879318
v 6.7253965 20.410277 -16.852188
v 6.7272118 3.232949 -13.869941
v 6.7283163 9.8675179 -30.08535
v 6.7311543 17.448218 -27.720265
v 6.7343827 21.885425 -21.440491
v 6.7370281 4.0168257 -16.024038
v 6.7399173 22.206339 -20.184362
v 6.7399667 19.54679 -23.272831
v 6.7452149 0.40499495 -1.3601165
v 6.7453512 23.831985 2.1775483
v 6.7532994 23.483056 -5.3300257
v 6.7580703 19.208271 -26.213023
v 6.7586686 14.953804 -29.655687
v 6.7606015 10.210629 -30.182378
v 6.7685889 2.2055092 -18.003302
v 6.7709752 1.9320669 -23.831775
v 6.7741507 3.2699071 -9.1733482
v 6.7772444 8.1524919 -28.997042
v 6.7800091 15.28322 -29.487097
v 6.782029 22.096553 -19.09635
v 6.7821006 1.7744497 -23.557401
v 6.7830022 1.1591672 -22.365659
v 6.7869431 3.634661 -15.020341
v 6.7881022 20.696309 -16.961478
v 6.7896277 14.362043 -29.769124
v 6.7929941 0.83063838 1.7347081
v 6.7947003 3.8818666 -16.318513
v 6.794806 0.49692789 -0.52491429
v 6.7979542 21.757694 -21.722931
v 6.7999502 4.7557826 -27.329837
v 6.8005451 14.709435 -29.739815
v 6.8089535 3.9448978 -16.156596
v 6.8090353 2.0023951 -18.23966
v 6.812913 21.63392 -17.966747
v 6.8155516 22.051736 -20.628866
v 6.817834 1.0776573 -21.107973
v 6.8195538 22.120392 -20.397898
v 6.8208254 21.01171 -17.194291
v 6.8223936 21.767104 -18.183575
v 6.826798 1.5026019 -23.04151
v 6.8296769 24.337073 -2.801142
v 6.8349217 0.40162939 -3.3353412
v 6.8389853 3.2432349 -14.143464
v 6.8390756 23.455449 3.7035311
v 6.8401887 19.701748 -22.935683
v 6.8407426 15.57567 -29.263463
v 6.8414943 23.89048 1.7136028
v 6.8435432 19.540592 -25.66726
v 6.8444465 9.0852515 -29.617398
v 6.8470527 19.477095 -23.457041
v 6.8506595 19.703338 -25.25968
v 6.8521953 22.190716 -6.5958315
v 6.8535384 1.0534907 -21.65116
v 6.8562571 0.44337037 -5.114601
v 6.8565503 3.4969875 -26.061098
v 6.8566372 22.11118 -19.466197
v 6.857452 0.67893498 0.75749004
v 6.8607383 21.862247 -18.389968
v 6.8608337 1.1131905 -22.184573
v 6.8627769 3.2013038 -13.333066
v 6.8684938 3.8235501 -15.314649
v 6.8692608 1.0646672 -21.882004
v 6.8700177 21.295861 -22.194772
v 6.8703176 3.4056648 -12.060911
v 6.8709722 13.248399 -29.667257
v 6.8754533 1.3082618 -22.669941
v 6.8754636 3.8360255 -26.500007
v 6.8760124 19.585887 -23.074148
v 6.8781789 7.8200725 -28.824443
v 6.8783408 21.960852 -20.726091
v 6.8811447 23.047464 -5.7864493
v 6.8832566 21.93009 -6.8431326
v 6.8845418 22.125083 -19.768151
v 6.8866401 21.586253 -21.872373
v 6.8870832 3.9156518 -15.525777
v 6.8887912 4.4276876 -27.060814
v 6.8899843 3.2958362 -14.440126
v 6.8912235 21.859948 -20.940007
v 6.8950092 19.12383 -16.366495
v 6.8984524 21.438621 -22.037918
v 6.8987234 20.66205 -22.486699
v 6.9062352 2.5501439 -24.733093
v 6.9081442 3.0461897 -25.456727
v 6.9112311 3.4437274 -11.072078
v 6.9166804 3.9340546 -15.654096
v 6.9168134 20.066273 -22.648149
v 6.9202599 24.200137 -0.77452751
v 6.9207644 0.63111741 -5.5792725
v 6.9248774 3.1627435 -25.618472
v 6.9260092 21.941983 -18.640981
v 6.9269603 11.869597 -29.80161
v 6.9283359 19.335228 -25.983994
v 6.9286887 3.3974754 -14.690145
v 6.9336506 23.925268 1.223239
v 6.9355409 19.718009 -25.096591
v 6.9369778 12.887466 -29.672221
v 6.9448628 11.591786 -29.895042
v 6.9477367 3.9330506 -15.802093
v 6.9480963 3.4414323 -11.465303
v 6.9512923 12.150496 -29.75025
v 6.9531553 13.482229 -29.695482
v 6.9599512 3.4439601 -9.8123432
v 6.9617887 1.1248545 -19.830323
v 6.9630074 20.423607 -16.712732
v 6.9653102 3.4191935 -11.7959
v 6.9704544 24.156586 -3.2892682
v 6.9733402 3.1701317 -13.631573
v 6.9763725 0.35352205 -1.730267
v 6.9772674 1.6051139 -6.6059135
v 6.9793571 3.8966397 -15.970782
v 6.9795531 22.059801 -20.076896
v 6.9824047 21.98418 -18.940365
v 6.9829894 2.6086769 -17.354984
v 6.9840291 16.130476 -28.739623
v 6.9891887 18.617516 -26.78957
v 6.9894086 7.3973592 -28.653188
v 6.999334 19.702535 -24.674376
v 6.999484 3.5525904 -14.945592
v 7.0010521 19.836095 -22.731793
v 7.0021106 19.714129 -24.883102
v 7.0049708 19.474517 -16.350175
v 7.0083832 14.277246 -29.826448
v 7.0118741 15.076856 -29.634311
v 7.0150274 21.581586 -21.511995
v 7.0152286 14.868138 -29.731326
v 7.0207665 21.978142 -19.110641
v 7.0234051 24.310184 -1.6571966
v 7.0249869 1.0627565 3.137567
v 7.0253397 20.680855 -16.815873
v 7.0307635 20.954011 -17.018651
v 7.0320317 5.6090889 -27.854959
v 7.033114 2.1004558 -7.060638
v 7.0336578 21.943036 -20.323627
v 7.035243 19.446124 -23.768838
v 7.0400684 23.957855 -3.7357374
v 7.0404298 3.2578067 -12.803871
v 7.0415735 23.789599 2.7472794
v 7.0429729 11.121399 -30.064533
v 7.0448905 3.1717757 -13.989649
v 7.0470484 24.095418 -0.30858341
v 7.055692 3.7590829 -15.283646
v 7.0574477 21.633278 -17.982535
v 7.0640135 22.838818 -5.821349
v 7.0665293 0.39832008 -3.6517731
v 7.0694168 22.34117 -6.2695612
v 7.0729332 3.383605 -9.4381696
v 7.07414 21.974985 -19.541027
v 7.0765007 14.565565 -29.826203
v 7.0798671 3.1069931 -8.721818
v 7.0812716 3.186282 -13.124903
v 7.0822978 21.393125 -7.2859335
v 7.0852738 1.7229887 -18.50235
v 7.097081 1.9152075 -6.8026376
v 7.0981838 21.177374 -7.483788
v 7.1048587 21.2802 -21.86988
v 7.1050087 3.8127963 -15.479654
v 7.1093688 9.5991532 -29.803446
v 7.1117824 21.140892 -22.013461
v 7.111912 18.860782 -26.533323
v 7.1123824 8.4297975 -29.101413
v 7.1180755 23.52006 -4.6887347
v 7.1205436 0.45998597 -4.7878581
v 7.1214487 20.12875 -16.501045
v 7.1220232 21.164231 -17.190355
v 7.12436 21.85919 -6.6921772
v 7.1256504 21.381114 -21.648548
v 7.1273839 20.741619 -7.8346753
v 7.1292009 20.664503 -22.343803
v 7.1298026 23.666002 -4.3171478
v 7.1304724 3.3758682 -25.888852
v 7.1310792 5.2449848 -27.634345
v 7.131398 3.2183882 -14.413483
v 7.1357615 1.1139831 -20.323173
v 7.1391041 21.426778 -17.541169
v 7.1397791 0.38697143 -1.0728719
v 7.1431506 20.911836 -22.177185
v 7.144308 0.36441901 -2.255552
v 7.1460687 0.96081293 -5.8995868
v 7.1472909 3.8219922 -15.627658
v 7.1494829 3.1132487 -13.387674
v 7.1542862 19.895554 -16.376757
v 7.1580873 0.39047761 -2.9330667
v 7.1606713 19.464657 -24.018032
v 7.1691819 0.78037484 -5.5956488
v 7.1707109 21.30876 -17.357121
v 7.1762301 1.2087054 -6.137836
v 7.1766068 11.445623 -29.903893
v 7.1804607 20.015032 -22.530873
v 7.1804777 3.2596655 -16.660017
v 7.1805476 19.708553 -22.725096
v 7.1834879 3.4441552 -9.9496305
v 7.1835919 3.328937 -14.70424
v 7.1882742 12.004305 -29.779707
v 7.1909656 3.7456965 -16.010721
v 7.1918247 15.551861 -29.283552
v 7.1932974 16.426291 -28.4814
v 7.1951246 0.86531927 2.2605206
v 7.195624 12.835645 -29.708701
v 7.1963468 0.74219544 1.4203455
v 7.1974257 19.13074 -26.166994
v 7.2036046 24.02687 0.03354397
v 7.2046477 12.29914 -29.772521
v 7.2056994 20.957102 -7.6229544
v 7.2062295 23.883905 2.4041216
v 7.2064119 1.5931389 -23.089998
v 7.2075931 13.098694 -29.70373
v 7.2079272 1.678552 -6.4750024
v 7.2094715 24.262866 -2.1806612
v 7.2182736 1.2040035 -22.318557
v 7.2188191 11.679208 -29.83281
v 7.222194 3.28385 -12.235447
v 7.2234213 23.958205 0.62820269
v 7.2237025 15.268755 -29.519568
v 7.2255826 11.197485 -29.99149
v 7.231337 13.466533 -29.74334
v 7.2381312 23.635708 3.3266699
v 7.2407562 3.0606849 -16.800514
v 7.2428646 21.806046 -19.165116
v 7.2431288 3.0453477 -13.738728
v 7.2440817 10.502104 -30.064654
v 7.247789 21.626 -18.114002
v 7.2500594 6.6133576 -28.281106
v 7.2546343 13.992896 -29.841999
v 7.2589126 0.55270212 -4.969809
v 7.2591717 19.564729 -22.844814
v 7.2620813 23.233938 -5.0236738
v 7.2679602 3.6397524 -15.243886
v 7.2748567 8.1358026 -28.892863
v 7.274964 0.63056345 -5.1715552
v 7.277681 0.62360733 0.436433
v 7.2802753 17.186403 -27.886119
v 7.2814378 14.861949 -29.752745
v 7.2817327 3.0492067 -14.045652
v 7.2829037 1.256898 -19.235558
v 7.2850752 3.1745916 -12.859912
v 7.2853241 21.654225 -18.295741
v 7.2876098 3.7347109 -15.749847
v 7.2907189 2.2824654 -24.286168
v 7.2922256 0.42524628 -4.293476
v 7.2943682 4.2668276 -26.892425
v 7.2953313 1.3833346 -18.962164
v 7.2973119 2.6735191 -7.5997359
v 7.2975199 24.166229 -2.6450746
v 7.3071742 6.945511 -28.412843
v 7.3081458 20.805624 -22.049606
v 7.3082208 3.0217146 -8.4152558
v 7.309477 21.409319 -20.782918
v 7.3100923 21.111991 -21.658011
v 7.3115582 23.936748 2.1378724
v 7.3135423 0.40973435 -3.8849761
v 7.3162934 23.729332 -3.8345574
v 7.3169581 20.976004 -21.835769
v 7.3175206 21.522178 -20.436412
v 7.3190751 23.470676 -4.4550212
v 7.3227313 3.3764477 -10.822185
v 7.3252591 19.510034 -24.28483
v 7.3261028 17.963749 -27.27778
v 7.3277869 4.8989822 -27.367018
v 7.3292068 20.597379 -22.168349
v 7.3375725 24.199795 -1.448989
v 7.3397509 21.732943 -19.531014
v 7.3407651 2.0102111 -23.872839
v 7.3437735 1.3896864 -22.630139
v 7.3444281 22.998516 -5.2569396
v 7.3489842 19.582234 -24.588419
v 7.3509376 6.1558048 -28.066719
v 7.353779 23.741322 3.0752627
v 7.3570312 14.229022 -29.883911
v 7.3583454 20.336052 -16.470382
v 7.3621431 0.3482142 -1.7631304
v 7.3651038 10.840396 -30.03609
v 7.3652743 3.07345 -13.157162
v 7.3655487 24.128609 -0.88894127
v 7.3670129 3.0688836 -14.372564
v 7.3690719 0.46306261 -4.479925
v 7.3721298 10.334324 -29.981116
v 7.3721486 21.661047 -18.603325
v 7.3743235 24.027441 -3.0224701
v 7.3757332 0.48402642 -0.33490195
v 7.3781468 0.94058632 2.7490342
v 7.3821711 2.4167759 -7.2296162
v 7.3825376 19.360024 -15.970504
v 7.3842762 22.754586 -5.4873781
v 7.3877739 21.627744 -19.917876
v 7.3879034 19.815577 -22.496089
v 7.3912579 7.7790739 -28.701214
v 7.3964328 21.233157 -21.075149
v 7.3996782 2.8356661 -7.8500074
v 7.4001145 15.996253 -28.821563
v 7.4019503 3.6413564 -15.491545
v 7.4037963 19.581954 -24.881551
v 7.4105359 20.044019 -22.338955
v 7.4126904 19.361943 -23.437615
v 7.4154193 3.2512495 -9.0319872
v 7.4173761 0.98811668 3.0460073
v 7.4190483 3.1700013 -14.662955
v 7.4190806 21.871932 -6.3232489
v 7.4197488 21.44931 -6.902565
v 7.4205261 0.93887073 -5.5826591
v 7.4287657 2.4096247 -24.47383
v 7.4290026 1.8769344 -23.628154
v 7.431556 1.1556848 -5.8664223
v 7.432231 14.376604 -29.888723
v 7.4343769 11.342719 -29.933587
v 7.4350264 22.248192 -5.8976841
v 7.4355411 19.434336 -22.954687
v 7.4449978 2.901543 -13.831009
v 7.4469699 21.458959 -17.660487
v 7.4498352 21.423861 -20.301965
v 7.4509721 2.9404323 -13.500232
v 7.4522522 1.1571226 -21.991655
v 7.4533482 20.535652 -16.54563
v 7.4594316 18.493602 -26.833144
v 7.46056 15.283484 -29.463592
v 7.4609895 3.3394674 -11.145752
v 7.4672144 2.13206 -17.760149
v 7.4692752 0.54738489 -4.7596851
v 7.4719734 1.1979235 -19.420173
v 7.4723518 21.638617 -19.142488
v 7.4781574 23.730506 -3.5863368
v 7.4792755 21.520883 -17.918038
v 7.4808028 13.100729 -29.809785
v 7.4824579 14.880089 -29.721631
v 7.4830902 11.07166 -29.98076
v 7.4836067 10.087858 -29.845144
v 7.4901537 20.908475 -21.492181
v 7.4967076 2.8992427 -16.782202
v 7.5031404 3.4481003 -15.175131
v 7.5057705 23.1245 -4.9057359
v 7.5071477 20.601984 -21.82634
v 7.5088846 12.710003 -29.833573
v 7.5106284 13.863823 -29.921071
v 7.518568 18.181735 -27.090409
v 7.5189208 1.7417085 -23.27389
v 7.5291121 19.355156 -23.695109
v 7.5315001 24.115395 -2.5688066
v 7.5320524 21.549702 -18.255045
v 7.534933 0.38669189 -2.7276413
v 7.5362847 24.174769 -1.8775531
v 7.5379159 24.162311 -2.2553585
v 7.5402085 20.819187 -7.6015394
v 7.5419761 19.655516 -22.510581
v 7.5439107 20.791717 -16.701052
v 7.5471612 21.564921 -19.520767
v 7.5472481 0.40603215 -3.5490557
v 7.5490924 20.580859 -7.8497606
v 7.5527997 20.42167 -7.9987709
v 7.5529208 19.361545 -23.10757
v 7.5550241 22.866015 -5.2008019
v 7.5571991 9.7580939 -29.667336
v 7.5591149 21.151537 -7.1814114
v 7.5658665 20.997206 -7.3690476
v 7.5678898 0.80544994 2.1270871
v 7.5700443 18.651815 -26.635746
v 7.5755175 16.065319 -28.722251
v 7.5766152 23.978219 1.9073778
v 7.5842514 19.475516 -25.152373
v 7.5848446 20.128701 -22.055888
v 7.5915178 0.7251665 -5.0836899
v 7.5923768 24.05246 -0.39402044
v 7.5940029 0.5492573 0.02890854
v 7.6018607 8.5529814 -29.015398
v 7.60318 1.0985657 -21.103612
v 7.6072964 20.887368 -21.248024
v 7.6104242 2.2442996 -6.8806021
v 7.6175388 22.516572 -5.4720092
v 7.621553 2.6458438 -16.985189
v 7.6240177 2.8137571 -25.051701
v 7.6252773 23.976887 -2.9044083
v 7.6309602 21.54627 -18.707111
v 7.6309892 2.3893708 -17.285143
v 7.6310642 3.2752823 -16.228847
v 7.6400759 1.0683294 -5.5762677
v 7.6431083 19.390226 -23.99294
v 7.6445094 21.387965 -19.889537
v 7.6453923 3.2625777 -11.320492
v 7.6458099 19.785845 -22.260645
v 7.6472315 4.0730363 -26.699017
v 7.6552529 3.0551145 -25.418641
v 7.6591188 0.88014853 -5.2972132
v 7.66195 11.480459 -29.927562
v 7.6621749 3.3581958 -16.032222
v 7.6639442 19.731553 -15.933268
v 7.6653419 22.069939 -5.8056001
v 7.6719929 19.891937 -22.120097
v 7.6724378 7.3547242 -28.478877
v 7.6735969 23.869401 2.729699
v 7.6751378 11.306357 -29.944902
v 7.6767963 23.943473 2.3747904
v 7.6798098 3.0269202 -16.533981
v 7.6822047 1.9786879 -6.4509048
v 7.6853853 1.8425296 -18.12445
v 7.6855268 15.24657 -29.410479
v 7.6868461 11.866249 -29.909901
v 7.6931119 2.9753399 -12.865205
v 7.6969504 21.516149 -19.106318
v 7.6973305 20.502102 -21.465099
v 7.6986464 14.435391 -29.892536
v 7.700443 21.478161 -17.822933
v 7.7014964 3.1621938 -16.337241
v 7.7035247 12.581005 -29.918901
v 7.7076139 18.748948 -26.446991
v 7.7079411 9.1928391 -29.306221
v 7.7084593 23.964408 0.9889928
v 7.7098979 8.7479336 -29.080059
v 7.7127087 21.115401 -20.492677
v 7.7137467 3.3284094 -10.918212
v 7.7146688 20.087354 -16.097523
v 7.714749 0.69423214 1.0962433
v 7.7154529 12.95923 -29.916965
v 7.7161484 3.4140382 -10.407635
v 7.7181052 23.101193 -4.6945637
v 7.7217085 19.349393 -25.38187
v 7.7217477 1.8526715 -23.486434
v 7.7253374 24.114625 -1.3581009
v 7.7277356 23.68068 -3.4504803
v 7.7280851 21.065801 -16.932854
v 7.7322066 1.6110166 -6.0634455
v 7.733023 21.764562 -6.0994342
v 7.7338804 20.090303 -21.784576
v 7.736698 0.45560537 -4.1926484
v 7.7505045 2.8144057 -13.238854
v 7.7505693 20.98767 -20.689045
v 7.7523386 13.986297 -30.008615
v 7.7553147 6.3657429 -28.115393
v 7.7560442 19.402559 -15.729214
v 7.7582499 19.473373 -24.485964
v 7.7601896 21.506278 -18.118817
v 7.7640537 21.454022 -19.358412
v 7.7670486 24.10697 -2.3868021
v 7.7685468 3.8635414 -26.465932
v 7.7699462 3.3903685 -9.665089
v 7.7720973 10.946333 -29.919779
v 7.7723632 10.817668 -29.897518
v 7.7734626 3.5770502 -26.125558
v 7.7747632 20.629749 -7.7196005
v 7.778179 1.1548275 -21.633526
v 7.7798443 2.7758147 -7.6056663
v 7.7805313 13.618845 -30.026381
v 7.7806438 3.419785 -9.9994187
v 7.7820687 1.3728492 -5.8171463
v 7.7873732 3.3094441 -25.769979
v 7.7932401 1.5789266 -22.725519
v 7.7942117 2.7585513 -14.404543
v 7.8019485 3.3338843 -15.758739
v 7.8063052 2.1890052 -17.527829
v 7.8078001 21.324922 -19.697817
v 7.8086557 20.853922 -20.821145
v 7.8094909 19.330281 -23.319395
v 7.8130193 20.433132 -7.9545922
v 7.8135443 2.6387547 -14.100237
v 7.8146232 19.615169 -22.26773
v 7.8148618 22.606735 -5.260041
v 7.8204475 14.185218 -29.974487
v 7.8204561 24.007718 -2.7183538
v 7.8256685 3.3299247 -9.3463262
v 7.8270815 21.231514 -17.173626
v 7.8275383 6.6527361 -28.20924
v 7.835212 3.1015881 -11.854136
v 7.8403324 22.860116 -4.9703604
v 7.8422738 20.29319 -8.1148412
v 7.8432369 19.479944 -22.490038
v 7.845071 20.68331 -20.983045
v 7.8458618 1.4764112 -18.573632
v 7.8469118 3.0062376 -12.461456
v 7.8530685 0.61944746 0.3683803
v 7.8533412 3.1767776 -8.763385
v 7.8542634 20.155078 -8.2729068
v 7.8604525 0.33094577 -1.1925475
v 7.8604644 3.2814586 -15.541997
v 7.8646643 21.248246 -6.8043977
v 7.8661899 17.499154 -27.571994
v 7.8669194 21.500191 -18.558432
v 7.8723057 20.043949 -21.569119
v 7.8746306 16.728203 -28.174253
v 7.876884 21.142824 -20.061573
v 7.8770664 19.679107 -22.083456
v 7.8777124 19.366667 -23.8355
v 7.8783703 1.2583306 -22.034713
v 7.8801345 3.3826129 -10.542121
v 7.8808879 22.026547 -5.6757147
v 7.8864974 4.8982118 -27.315756
v 7.887798 23.793384 -3.1454371
v 7.8907246 3.2302934 -15.985112
v 7.8941729 11.585109 -29.94767
v 7.8997466 21.447836 -18.993544
v 7.9011409 17.143458 -27.841854
v 7.9022778 1.7552568 -23.026393
v 7.9067266 5.2056561 -27.549559
v 7.9081754 23.597598 3.6245695
v 7.9109265 2.2694872 -24.293484
v 7.9128595 11.165876 -29.911374
v 7.9143594 3.4932282 -25.989174
v 7.915256 16.464887 -28.360887
v 7.9162992 1.3926003 -18.683751
v 7.9173423 23.093416 -4.5305201
v 7.9208502 3.0234575 -15.012636
v 7.9223314 2.0360669 -23.903477
v 7.9259859 24.114634 -2.064
v 7.9297716 24.053088 -0.47359736
v 7.9299625 2.9168137 -7.8577813
v 7.9308455 1.1841281 -19.544445
v 7.9325858 1.2659311 -18.964551
v 7.9341284 3.2348214 -11.069159
v 7.9376056 11.329687 -29.929439
v 7.937926 4.2737326 -26.835905
v 7.9384152 1.3688547 -22.298413
v 7.9443111 2.7252741 -24.925151
v 7.9445225 0.40660316 -3.7380513
v 7.9465986 3.1473125 -15.302862
v 7.9514377 0.32402886 -1.5536027
v 7.9537763 3.12333 -11.406615
v 7.9576813 2.8790332 -12.722868
v 7.9593125 3.1390755 -16.139864
v 7.9616631 20.377483 -16.165656
v 7.9631562 20.923879 -20.399131
v 7.9644261 12.060052 -29.961052
v 7.9669726 19.837676 -21.699683
v 7.9739049 0.7598917 1.9557519
v 7.9746975 23.985605 0.53255136
v 7.9761958 19.835664 -15.817943
v 7.9765861 21.378706 -19.212562
v 7.9781116 12.833784 -29.98093
v 7.9818735 19.130264 -25.657106
v 7.9833343 2.5593721 -7.1778314
v 7.9849706 4.0147096 -26.586363
v 7.9885603 13.578702 -30.076674
v 7.9893921 14.775221 -29.670378
v 7.992358 15.572732 -28.977519
v 7.9939142 20.586172 -7.6608807
v 7.9950784 15.89715 -28.732345
v 7.9961232 19.428041 -24.335161
v 7.9963823 22.744143 -4.9996337
v 7.9966414 10.195629 -29.586037
v 7.9982641 20.880708 -7.2322672
v 7.9988862 21.748106 -5.8803818
v 8.0046236 9.7706157 -29.406705
v 8.0060333 19.434037 -24.649797
v 8.0084008 3.0448679 -8.1881255
v 8.0088508 3.0177107 -16.353251
v 8.0097235 1.1333855 -20.941597
v 8.0097832 19.404225 -24.917712
v 8.0100644 8.1287416 -28.673372
v 8.0137632 20.707594 -20.656244
v 8.0148575 13.931755 -30.052242
v 8.0158581 2.7398111 -13.00161
v 8.0162689 0.88491947 2.6460109
v 8.0183228 2.9881774 -12.101847
v 8.0206051 20.659399 -16.3847
v 8.0214335 8.9523789 -29.033608
v 8.0219466 19.660856 -21.917443
v 8.0227614 0.50061049 -4.2245429
v 8.0243329 10.638614 -29.729898
v 8.0253301 0.4988983 -0.17202376
v 8.0303175 2.8250299 -16.622754
v 8.0320458 21.27928 -19.456995
v 8.0330447 19.565514 -22.069714
v 8.0331367 23.978637 2.1084047
v 8.0338254 2.8209451 -14.815548
v 8.0400042 1.965091 -17.833412
v 8.0452661 23.353092 -3.9030716
v 8.045803 20.421951 -7.8826236
v 8.0486683 3.3211712 -10.676914
v 8.0490075 2.4958176 -13.489409
v 8.050758 1.1745351 -21.523791
v 8.0551795 19.48703 -22.243145
v 8.0563897 0.60224977 -4.5011066
v 8.0585084 1.1455464 -21.267199
v 8.0704622 21.556704 -6.095145
v 8.0718258 24.094968 -2.3250459
v 8.0738746 20.234553 -21.095085
v 8.0743791 3.26726 -9.0759069
v 8.0748717 1.7021229 -22.832022
v 8.0750473 1.0517777 -5.2293318
v 8.0781154 17.886857 -27.197867
v 8.0783541 24.006136 1.641409
v 8.0853443 21.331069 -17.372286
v 8.0878482 22.503863 -5.1894705
v 8.0922851 24.001405 -2.6736657
v 8.092851 20.30812 -8.0612111
v 8.0974753 1.1662204 -20.455532
v 8.0986258 19.347552 -23.180152
v 8.0994406 2.977358 -11.797045
v 8.1008417 20.212935 -8.2250477
v 8.1015406 3.3799974 -10.211304
v 8.1027047 21.039678 -19.947941
v 8.1088819 10.981429 -29.818158
v 8.1103887 20.125571 -8.371982
v 8.1115375 21.498545 -18.207572
v 8.1129148 24.113373 -1.9262621
v 8.1136972 2.4552783 -6.9437482
v 8.1138114 6.0976251 -27.946101
v 8.1155108 1.8180537 -23.131924
v 8.1185891 3.1231902 -15.786441
v 8.125714 4.7687275 -27.177856
v 8.1259134 5.5113751 -27.701803
v 8.1291656 17.383614 -27.583426
v 8.1300537 21.441641 -17.7211
v 8.1322508 2.8743296 -12.361943
v 8.1348314 21.432748 -18.788915
v 8.1354689 2.9237289 -15.1204
v 8.1355235 2.2658004 -6.5832049
v 8.1364013 23.758103 3.173262
v 8.1373388 1.2698975 -21.980449
v 8.1385916 23.091488 -4.3872557
v 8.1391541 8.5118199 -28.791604
v 8.1395666 1.4743326 -18.511167
v 8.1426142 2.8138032 -7.606727
v 8.1431171 21.913569 -5.6221061
v 8.1445812 21.48186 -17.944704
v 8.1466505 22.917643 -4.6832113
v 8.1468772 1.8276313 -6.0121286
v 8.1539151 1.7879238 -18.085461
v 8.1540123 19.906854 -21.408776
v 8.1566867 2.3541308 -13.72456
v 8.1609923 3.0846853 -11.210039
v 8.1668712 19.409352 -23.737231
v 8.1695933 19.626136 -15.646736
v 8.1713762 3.0907295 -15.963823
v 8.1723392 2.6649787 -24.841432
v 8.1749114 1.9403414 -23.628643
v 8.1775977 21.344028 -19.104974
v 8.1781482 21.080844 -16.864278
v 8.1788232 20.846332 -20.242966
v 8.185222 7.6123729 -28.433556
v 8.1860418 0.94511436 3.1881927
v 8.1874225 19.284543 -25.169835
v 8.1876628 23.828574 -3.0392851
v 8.1915474 16.734182 -28.085332
v 8.196274 2.7486388 -12.63448
v 8.2007773 9.5755981 -29.211687
v 8.2011234 20.573451 -7.5114831
v 8.2088499 19.597948 -21.83875
v 8.211572 3.3483641 -9.7150661
v 8.2135288 14.085679 -30.007147
v 8.2157822 20.606967 -20.545247
v 8.2191332 19.432696 -24.033811
v 8.2192696 0.36984788 -3.445648
v 8.2215059 3.0340757 -15.607336
v 8.2231525 8.1580593 -28.609112
v 8.2251996 0.34145921 -0.77552976
v 8.2313989 11.130902 -29.834804
v 8.2333046 3.3250208 -10.3958
v 8.2356738 20.169714 -15.937328
v 8.2436339 11.826721 -29.971462
v 8.2452583 19.503889 -22.039717
v 8.2493219 16.288781 -28.397067
v 8.2497497 0.63902039 0.36586529
v 8.2577575 2.5475343 -12.965663
v 8.2592302 13.339332 -30.08772
v 8.2629341 5.2434631 -27.514462
v 8.2648551 20.319563 -20.82621
v 8.2686749 0.33058442 -2.8446732
v 8.2703812 20.82811 -16.493767
v 8.2710561 18.046706 -26.982212
v 8.2721419 2.0890491 -6.2256788
v 8.2741601 11.438025 -29.920149
v 8.2742453 22.693796 -4.9123383
v 8.2754913 3.2974929 -9.259974
v 8.2788049 15.319339 -29.073584
v 8.2861547 19.420424 -24.540848
v 8.2874876 0.74869475 -4.6400001
v 8.29052 21.099963 -19.630483
v 8.292487 0.69491139 1.5552484
v 8.2934125 19.440549 -24.228632
v 8.294754 0.29709754 -1.1652003
v 8.2950847 1.7003451 -22.844637
v 8.2968948 15.636453 -28.802111
v 8.2980693 2.6444316 -7.2014905
v 8.3003601 20.514028 -16.178315
v 8.3005493 1.42704 -22.357125
v 8.3012192 19.398856 -22.322087
v 8.3020919 2.9086286 -11.540596
v 8.3038578 10.435455 -29.528915
v 8.3056475 2.2466996 -13.885432
v 8.3083986 0.54080377 -4.1234934
v 8.3101713 0.45079097 -3.7886106
v 8.3144565 2.4497165 -17.015414
v 8.315578 20.375487 -7.7847949
v 8.3174837 21.459609 -18.51197
v 8.3187331 2.289782 -13.346352
v 8.3191251 23.368362 -3.8173938
v 8.3245847 19.373655 -24.79434
v 8.3260079 20.236545 -8.1245789
v 8.3263028 10.943764 -29.742982
v 8.326838 20.043784 -21.118682
v 8.3290147 13.627317 -30.105701
v 8.3340652 21.209012 -17.09149
v 8.3375833 0.31324951 -2.2543371
v 8.3413486 19.360235 -22.596098
v 8.3421207 23.886143 2.7444721
v 8.3453763 20.170921 -8.3220657
v 8.352566 2.3989842 -14.435978
v 8.356471 0.60032708 0.17586999
v 8.3683412 20.874707 -20.047031
v 8.369681 0.38710438 -0.53414338
v 8.3739713 1.7948288 -23.099704
v 8.3762519 3.2100599 -10.646665
v 8.3802046 2.5994879 -14.880093
v 8.3881255 0.65634933 -4.3503198
v 8.3928232 19.80775 -21.427123
v 8.3931726 7.3598151 -28.289584
v 8.3939499 18.303664 -26.647551
v 8.3946112 12.77298 -30.035584
v 8.3984566 17.714633 -27.228492
v 8.4000384 13.804753 -30.079344
v 8.4068905 14.876153 -29.441992
v 8.4075433 21.370965 -18.842778
v 8.4077257 2.2654322 -14.202259
v 8.4081075 19.459637 -23.436122
v 8.4086632 17.173966 -27.621459
v 8.4184386 3.2856466 -10.204374
v 8.4190386 9.5196491 -29.078545
v 8.4194954 2.1288427 -13.51583
v 8.4199658 1.2778277 -22.024362
v 8.4215425 18.678478 -26.132376
v 8.4340588 20.700717 -20.289634
v 8.4370127 2.7762587 -7.4356415
v 8.4374695 19.380181 -22.830965
v 8.4441887 21.273797 -6.2208918
v 8.4515334 19.595515 -21.80901
v 8.4528561 3.2902053 -9.9725815
v 8.458106 0.66077595 0.59297466
v 8.4673564 23.051938 -4.3526861
v 8.4689791 16.300331 -28.27875
v 8.4702405 1.3251774 -18.743058
v 8.4731603 14.085654 -29.979388
v 8.475683 1.9059051 -23.508874
v 8.4774131 21.215308 -19.250073
v 8.4778238 20.416508 -20.630195
v 8.4800056 2.8961209 -16.178583
v 8.4801897 2.1502957 -13.109416
v 8.484509 10.168039 -29.337645
v 8.4861606 13.21238 -30.081488
v 8.4880782 2.6537476 -16.670586
v 8.4950462 2.7097 -11.90934
v 8.49574 22.075052 -5.3386674
v 8.4967951 2.370818 -6.497026
v 8.4977769 2.1889609 -17.369269
v 8.500874 19.409495 -15.465907
v 8.5029552 6.7474184 -28.075303
v 8.5070682 20.275362 -7.8579465
v 8.510571 23.956262 2.2583176
v 8.5127561 1.2178689 -19.121896
v 8.5128789 2.2568738 -24.248781
v 8.5170413 19.493164 -22.076839
v 8.522598 20.221478 -20.858893
v 8.5226764 2.4314041 -12.583121
v 8.5282024 3.1657034 -8.3931318
v 8.5339126 2.8766997 -15.810204
v 8.5366057 2.9067597 -25.158263
v 8.5453754 19.347634 -24.773703
v 8.5501719 1.505122 -5.4330708
v 8.5518781 15.603495 -28.690257
v 8.5527679 20.218969 -8.058902
v 8.553973 20.98829 -19.755012
v 8.5630546 2.7630888 -15.518854
v 8.564137 20.974336 -16.677157
v 8.5656949 17.480389 -27.331579
v 8.5677915 19.458808 -24.325605
v 8.5748482 1.9722942 -23.709337
v 8.5771561 24.131993 -1.8159644
v 8.5791265 19.961202 -21.214725
v 8.5823957 2.0856418 -23.950227
v 8.5860519 19.43624 -22.369897
v 8.5871684 21.068793 -6.3832881
v 8.5877002 15.3099 -28.922201
v 8.5896178 22.35699 -5.0782889
v 8.5955836 17.050864 -27.59599
v 8.5960813 21.433433 -5.9223487
v 8.599025 20.689285 -16.317141
v 8.6022192 12.163734 -30.022914
v 8.604943 21.611887 -5.7202907
v 8.6071027 21.25757 -17.301228
v 8.6075203 14.291413 -29.837773
v 8.6090373 19.726452 -15.601484
v 8.6104691 2.3513388 -14.784647
v 8.6112191 2.5612088 -12.136735
v 8.6164962 20.84311 -20.040146
v 8.6165525 22.823526 -4.6208904
v 8.6181258 1.1958662 -19.397118
v 8.6185008 20.167513 -8.4117851
v 8.6229001 1.2000244 -20.145233
v 8.6231643 1.4249136 -22.455721
v 8.6233365 3.2646197 -9.3313255
v 8.6297403 10.667466 -29.533378
v 8.6308039 22.604531 -4.8479614
v 8.6337238 20.42169 -7.316017
v 8.6339675 21.430238 -18.235645
v 8.635072 1.257821 -18.912355
v 8.6352322 21.389458 -17.916521
v 8.6356669 19.43848 -22.541617
v 8.6418799 1.0319457 -4.8067561
v 8.6425395 0.67077888 1.6346693
v 8.6444111 14.987059 -29.212922
v 8.6450145 20.345534 -7.469694
v 8.647486 19.454914 -22.816823
v 8.6477502 21.398296 -18.562096
v 8.6515257 1.7453187 -23.142374
v 8.6523694 21.342061 -18.849895
v 8.6554256 2.7318033 -16.419158
v 8.6583114 24.102818 -1.0924474
v 8.6586216 19.799665 -21.509653
v 8.6690566 2.3875563 -12.398547
v 8.6761559 2.1653261 -14.42776
v 8.6805144 18.040294 -26.798206
v 8.6837171 6.2368749 -27.875138
v 8.6844007 20.686118 -6.8490777
v 8.688246 1.2819637 -5.0940638
v 8.6929164 14.585229 -29.588778
v 8.6969322 19.187618 -25.089087
v 8.7030787 2.8992061 -7.6710885
v 8.7038321 20.629189 -20.373563
v 8.7102581 3.0888912 -25.389811
v 8.7104337 5.6287356 -27.606093
v 8.711816 19.609329 -21.95787
v 8.7138359 0.62960892 -3.9548462
v 8.7152523 0.84865509 2.8194852
v 8.7155387 24.083234 -2.5167273
v 8.7195477 1.9238639 -12.953111
v 8.7237783 20.432687 -20.641575
v 8.7245385 1.9086085 -13.680471
v 8.7266709 0.69524803 1.8837354
v 8.7292975 0.92991351 3.5652038
v 8.7331054 2.8802536 -10.979247
v 8.7335264 13.065396 -30.057175
v 8.7350094 1.8537283 -13.115867
v 8.736823 13.78432 -30.021557
v 8.7369764 2.4234815 -12.170279
v 8.7379735 2.6138867 -6.8066537
v 8.7389911 21.187197 -19.281298
v 8.7400632 23.99259 -2.7754912
v 8.7407604 3.1198451 -10.187613
v 8.7447864 23.164339 -4.1578461
v 8.7448103 0.28839259 -1.6506338
v 8.7493375 4.4211082 -26.748165
v 8.7495233 16.462151 -27.958394
v 8.7541527 20.008422 -15.753781
v 8.7585981 5.399611 -27.468244
v 8.7596345 7.18692 -28.15633
v 8.7610049 13.993118 -29.947483
v 8.7710291 18.888252 -25.603208
v 8.7713769 20.316127 -20.820464
v 8.7740734 0.34150353 -2.6670543
v 8.774987 9.2296583 -28.782599
v 8.776891 4.2275309 -26.584312
v 8.7775813 3.2282471 -8.6558172
v 8.778212 2.2778129 -12.339934
v 8.7825874 3.2198166 -9.4673864
v 8.7833425 19.552764 -23.93458
v 8.7854544 24.12907 -2.2045794
v 8.787672 18.325364 -26.417665
v 8.7902203 20.995859 -19.759671
v 8.7905594 3.4754399 -25.844753
v 8.7912396 1.8945769 -5.6251633
v 8.7914782 0.78751845 -4.2272424
v 8.7972292 3.2496771 -8.9070182
v 8.797536 2.0471224 -14.298722
v 8.8057876 2.8023326 -7.3295209
v 8.8060143 21.040191 -16.810557
v 8.8077989 2.043681 -5.7665444
v 8.8080273 20.186699 -8.1284989
v 8.8101903 1.9801691 -17.66151
v 8.8104119 19.571652 -22.26398
v 8.8116545 2.5740395 -11.708896
v 8.8134954 1.8045855 -18.001293
v 8.81663 1.6923313 -18.183825
v 8.8177737 11.319309 -29.810971
v 8.8232452 0.80453632 2.5732545
v 8.8256656 0.29849354 -1.1313631
v 8.8312172 1.7684668 -13.330169
v 8.8322723 2.9560917 -7.8083373
v 8.8341217 13.505336 -30.04328
v 8.8399989 2.7031436 -16.099457
v 8.8484157 3.1564419 -8.3716115
v 8.8541719 24.061241 -0.32458197
v 8.8577906 19.984601 -21.369912
v 8.8581485 0.94848674 -4.4624934
v 8.8584315 16.910331 -27.499515
v 8.8619002 9.089598 -28.673792
v 8.868875 23.993851 0.99422821
v 8.8724324 21.414799 -5.7847533
v 8.8741897 8.270806 -28.384998
v 8.876109 0.62863564 0.81612616
v 8.876847 9.7948511 -28.999473
v 8.87728 0.40892982 -3.1393537
v 8.8775459 20.839242 -16.520958
v 8.8781067 8.8386515 -28.564457
v 8.8788908 1.1594825 -21.290701
v 8.8801163 11.663142 -29.916017
v 8.8816435 1.5442747 -5.2163993
v 8.8822572 19.604694 -23.148308
v 8.8828776 20.834785 -20.115245
v 8.8840316 20.311416 -7.2947491
v 8.8873093 17.257274 -27.281664
v 8.8902598 2.3292108 -17.040341
v 8.9041329 20.430633 -7.0557159
v 8.9046374 10.324536 -29.246573
v 8.9077141 21.326198 -18.951896
v 8.9101941 0.3621324 -0.63527131
v 8.91406 20.251059 -7.4492213
v 8.9159008 20.520557 -16.151157
v 8.9178304 19.45286 -24.344079
v 8.919332 5.1487974 -27.258519
v 8.9237263 3.6861979 -26.03838
v 8.925562 2.4211046 -24.489158
v 8.9269427 1.2942626 -22.256805
v 8.9278069 2.5359231 -15.702957
v 8.9316148 1.2314675 -19.154651
v 8.9323017 7.9311587 -28.284573
v 8.9332511 21.066398 -6.122793
v 8.9335784 2.7626976 -24.950527
v 8.9353971 2.6405419 -16.262741
v 8.9373487 19.857487 -21.692101
v 8.9383612 18.626546 -25.918516
v 8.9405055 2.457974 -16.796928
v 8.9412538 23.492758 -3.672168
v 8.9414379 2.1541045 -24.086375
v 8.9454367 1.1958534 -21.791848
v 8.9455236 23.784947 -3.1842169
v 8.9471821 0.45473777 -0.20099111
v 8.9484144 8.5717905 -28.443268
v 8.9550689 1.1762541 -20.850242
v 8.9558001 20.567874 -20.591989
v 8.9575779 20.188904 -7.6614789
v 8.9615341 17.718751 -26.933985
v 8.967776 6.5462798 -27.944362
v 8.9696425 0.30218381 -1.9376658
v 8.9706311 14.745626 -29.254451
v 8.9744287 2.195323 -15.169662
v 8.9773179 24.042782 0.2589565
v 8.9823189 2.5776309 -11.44103
v 8.982324 1.4287982 -18.56915
v 8.9880972 22.852292 -4.4954003
v 8.9913477 14.161945 -29.769441
v 8.9941875 3.1195554 -9.6128999
v 8.9952374 12.203169 -29.991149
v 9.0035214 0.74285509 -3.975608
v 9.0043003 21.203461 -17.173192
v 9.0228335 13.779976 -29.927705
v 9.0250255 15.455268 -28.425761
v 9.0251499 14.328616 -29.637762
v 9.0272959 18.120941 -26.506431
v 9.0358696 1.5014684 -22.814479
v 9.0361304 15.653948 -28.268138
v 9.0373679 18.412083 -26.159026
v 9.0388116 0.55431544 -3.5250706
v 9.0390264 20.253409 -15.891954
v 9.0546926 6.2092771 -27.812346
v 9.0564039 2.5570438 -16.408249
v 9.0589385 21.324073 -17.621977
v 9.0611782 11.049616 -29.602884
v 9.0680611 20.196614 -8.3345488
v 9.0732291 3.1958128 -8.6269859
v 9.0768938 2.5112784 -15.927384
v 9.0811466 19.594207 -23.82485
v 9.0864153 15.239414 -28.57982
v 9.094527 0.92757236 -4.2414836
v 9.0967395 21.402231 -18.031168
v 9.1007656 19.013637 -25.214298
v 9.1017065 1.725317 -23.33878
v 9.1032507 5.7946286 -27.612279
v 9.1058416 2.0044388 -14.987779
v 9.1067314 9.855225 -28.911513
v 9.1099921 19.692426 -22.81527
v 9.1114273 3.2018314 -8.9647791
v 9.1131676 20.821761 -6.3272158
v 9.1159443 11.411679 -29.763335
v 9.1169772 2.2767195 -5.8224819
v 9.1179641 1.3221911 -18.835851
v 9.1202805 20.286564 -7.1705621
v 9.1270833 1.8669493 -12.336797
v 9.1272759 20.19712 -21.314722
v 9.129698 19.401346 -24.405327
v 9.1321934 1.2251591 -20.23377
v 9.1342592 0.56325903 0.30808654
v 9.1376904 1.1913637 -4.5741258
v 9.1388614 20.202663 -7.4064357
v 9.1391785 20.173046 -7.6371527
v 9.1391819 7.4801402 -28.177604
v 9.1410569 20.799371 -20.296964
v 9.141933 23.887144 2.5098867
v 9.1456624 1.2256057 -19.562495
v 9.1516061 23.769635 3.0111807
v 9.1542583 2.9785001 -9.8936675
v 9.1551072 20.172607 -7.9115282
v 9.155806 1.7293772 -12.559377
v 9.1566071 19.238089 -24.761262
v 9.1566702 8.0762187 -28.282746
v 9.1583423 21.420463 -18.371158
v 9.1655933 19.702827 -23.155549
v 9.1713069 15.079742 -28.69952
v 9.1738568 8.3538865 -28.323011
v 9.1746528 23.976546 1.6740819
v 9.1798788 2.003042 -12.090015
v 9.1800749 15.927912 -27.968546
v 9.180622 17.91758 -26.605811
v 9.1812595 2.4298624 -6.0517819
v 9.1813976 19.984922 -21.740218
v 9.1815782 19.696053 -23.347436
v 9.1824186 5.4350853 -27.406474
v 9.1886895 8.6057501 -28.358123
v 9.1933581 20.61354 -20.692212
v 9.1947985 1.7682197 -14.077985
v 9.1948956 24.097373 -1.1245809
v 9.1993529 2.0524601 -15.258935
v 9.1994739 6.9618543 -28.057576
v 9.2065783 2.3862046 -11.517452
v 9.2070113 19.880329 -22.079341
v 9.2087908 21.599399 -5.4672359
v 9.2135123 22.538234 -4.7337531
v 9.2187077 1.498056 -4.8719043
v 9.218965 19.560537 -23.916242
v 9.2248661 8.7836958 -28.375011
v 9.2291274 0.81684461 2.8294387
v 9.2322909 0.87941985 3.5309755
v 9.2343261 16.39061 -27.527212
v 9.2350744 17.418816 -26.975172
v 9.2382414 2.4540673 -16.094973
v 9.2388959 2.4182708 -16.655646
v 9.2390459 21.038241 -19.851963
v 9.2393425 20.73239 -16.377858
v 9.2395846 0.36486474 -2.3927261
v 9.2405152 13.875079 -29.772395
v 9.2438902 2.532428 -6.2341804
v 9.2510457 20.513723 -16.103578
v 9.2534797 21.996096 -5.130026
v 9.2556479 19.810852 -22.540826
v 9.2576149 2.4703258 -16.273198
v 9.2642676 2.2967168 -15.737959
v 9.266025 21.401419 -18.675901
v 9.266809 2.9530278 -25.127079
v 9.2687334 11.825702 -29.847711
v 9.2717044 4.0524015 -26.304259
v 9.2777793 3.0404634 -9.4928218
v 9.2780878 10.508108 -29.167562
v 9.2791327 20.894633 -16.609798
v 9.2841201 3.1129998 -9.1895054
v 9.2868115 2.6601029 -10.665714
v 9.2871984 1.5488726 -12.754002
v 9.289324 9.3286793 -28.51376
v 9.2927654 19.662884 -15.45862
v 9.2942347 1.2070103 -21.342618
v 9.2995562 12.427081 -29.938827
v 9.3018436 20.507638 -20.970879
v 9.306952 4.7500094 -26.882563
v 9.3088577 21.279361 -19.3102
v 9.3134974 23.926175 2.1491239
v 9.3186842 11.082734 -29.495977
v 9.3232915 1.467471 -13.010631
v 9.3261261 9.7545918 -28.720847
v 9.3272903 1.7257202 -12.202397
v 9.3315567 1.4830102 -13.424218
v 9.33298 21.357895 -19.018412
v 9.3338782 2.7238926 -6.7198573
v 9.3345958 4.4012046 -26.605003
v 9.337139 24.038975 -2.5801314
v 9.3385861 20.204408 -7.3447935
v 9.3399736 19.942692 -15.595063
v 9.342711 1.4145979 -4.7055093
v 9.3517927 13.249078 -29.880615
v 9.3533319 23.209607 -4.0417606
v 9.3544449 2.2139687 -17.084023
v 9.3546835 1.8221675 -14.931407
v 9.3574602 18.649613 -25.670756
v 9.3626743 20.172407 -15.751978
v 9.3630169 3.5040911 -25.720826
v 9.3655464 2.8610276 -7.387574
v 9.3672731 3.1257845 -8.7791506
v 9.367839 17.1095 -27.06771
v 9.3680486 20.18737 -21.50663
v 9.3707077 2.9993488 -8.0210683
v 9.3807404 2.4939316 -10.961919
v 9.3811188 20.513943 -6.6272144
v 9.3880579 15.622836 -28.060532
v 9.3893619 16.460984 -27.356895
v 9.3977583 24.058988 -0.60477501
v 9.4000065 20.805579 -20.377698
v 9.4010633 19.819279 -22.937318
v 9.4043923 1.4990352 -22.927256
v 9.4080876 8.3833154 -28.288664
v 9.4103632 1.8983968 -15.206852
v 9.4109171 6.5751385 -27.937941
v 9.4156097 2.0733548 -23.957348
v 9.4182312 20.086954 -21.729126
v 9.4188942 0.49280978 -0.00518001
v 9.4202613 14.68039 -29.056397
v 9.4218465 21.039075 -16.868132
v 9.4273555 1.2942976 -22.205693
v 9.4291299 12.729688 -29.894199
v 9.4291605 1.6762492 -14.195144
v 9.4313764 20.262256 -7.120474
v 9.4328167 0.31318304 -1.6564279
v 9.4340559 3.2416863 -25.424089
v 9.4350377 1.9224491 -5.119666
v 9.4400865 20.188707 -7.4421427
v 9.4408194 1.7173859 -17.899971
v 9.4428716 7.9988892 -28.271813
v 9.4437171 0.77721126 -3.7737476
v 9.4438603 2.2474538 -15.848397
v 9.4457011 2.9186827 -7.7015505
v 9.4554765 20.017386 -21.962236
v 9.4597753 1.368057 -13.140055
v 9.4609088 2.1994454 -11.428213
v 9.4629321 2.7168913 -10.251157
v 9.4662644 2.1906552 -24.112156
v 9.4667604 19.79085 -23.182122
v 9.4682365 20.464697 -15.988015
v 9.4684683 1.2622962 -20.448763
v 9.4685808 21.141383 -17.154625
v 9.4691126 1.3744174 -22.547461
v 9.4853311 2.3638781 -5.7065585
v 9.4897202 0.56689816 0.46626113
v 9.4921253 1.5160965 -18.294694
v 9.4921679 20.188724 -7.7365578
v 9.4926571 8.6829235 -28.274526
v 9.4964155 13.515319 -29.754358
v 9.496465 2.3576327 -16.476264
v 9.4982547 1.2737897 -21.949672
v 9.4984456 19.720205 -23.430151
v 9.5033904 20.566371 -20.936239
v 9.5056148 17.694087 -26.569948
v 9.5129595 14.505688 -29.172679
v 9.5167913 2.2484748 -5.47854
v 9.5189679 16.082443 -27.542977
v 9.5195884 1.4809222 -12.254659
v 9.5216713 21.373905 -18.347262
v 9.5228304 21.817232 -5.1424059
v 9.5320893 22.804964 -4.4204281
v 9.5369318 2.4912606 -5.9853291
v 9.5376034 0.95019978 -4.0411815
v 9.5381233 23.04825 -4.1854967
v 9.5406766 2.2037731 -11.255715
v 9.5407278 18.427495 -25.88185
v 9.5407874 20.716871 -16.291814
v 9.5409613 19.986743 -22.325352
v 9.5431362 1.3566572 -13.3619
v 9.5440175 19.610604 -23.700035
v 9.5450606 2.3184903 -11.064142
v 9.5510912 21.43202 -5.4342806
v 9.5556559 23.9637 1.0751287
v 9.5591416 1.7440514 -14.935769
v 9.5606109 21.391461 -18.662223
v 9.5614325 2.0308937 -11.457874
v 9.5644461 21.20109 -19.53655
v 9.5649267 24.023218 -0.17025788
v 9.5666057 19.684708 -15.381397
v 9.5696806 0.38861117 -0.75219582
v 9.5758459 19.464377 -23.969154
v 9.5870155 23.539325 -3.5971843
v 9.5889587 1.7105244 -17.883371
v 9.5899166 1.3475116 -12.466737
v 9.5907092 2.5288349 -24.544289
v 9.5937194 2.0560694 -5.1503822
v 9.5973108 10.393727 -28.884047
v 9.5973568 0.43728525 -0.3730251
v 9.598538 20.903987 -16.577025
v 9.5995147 20.030306 -15.5564
v 9.6021005 21.219319 -17.63643
v 9.6024141 23.913504 -2.9083721
v 9.6044288 1.1251076 -4.2652173
v 9.6097895 0.52738413 -2.9004001
v 9.6166263 20.842536 -20.298355
v 9.6279239 6.2877814 -27.824451
v 9.6315476 20.204831 -21.539943
v 9.6376566 1.3647715 -18.77706
v 9.63886 19.983681 -22.706346
v 9.6432628 21.374689 -18.904657
v 9.6446468 1.4621385 -18.430474
v 9.6471013 8.0965378 -28.267466
v 9.6496939 0.6950682 -3.398242
v 9.6501695 20.124446 -21.714008
v 9.6526035 14.159247 -29.351191
v 9.6558659 1.8327244 -15.289182
v 9.6579386 0.58397994 1.1264882
v 9.6593449 2.9610066 -8.031156
v 9.6600096 20.357319 -15.793247
v 9.6607937 18.22073 -26.041847
v 9.6610766 22.571898 -4.5743188
v 9.6722753 1.6693638 -23.329242
v 9.6774638 2.2423556 -16.794317
v 9.6786792 1.2826873 -19.828641
v 9.6788905 1.5827498 -14.1866
v 9.680145 10.618213 -28.970882
v 9.6828092 15.306813 -28.207098
v 9.6830444 2.0707111 -17.235259
v 9.6858364 2.9975753 -8.3426064
v 9.6902357 2.6459836 -24.680112
v 9.6957021 21.082697 -16.963098
v 9.6983884 5.2339191 -27.194206
v 9.7009333 13.722119 -29.568305
v 9.7045792 23.69581 3.1248206
v 9.7050173 1.406827 -11.945693
v 9.7052866 2.738669 -6.708639
v 9.7069826 1.2185021 -12.62787
v 9.7082559 19.88267 -23.171111
v 9.7087757 17.958997 -26.245913
v 9.7116683 23.935125 1.4589067
v 9.7130984 16.324232 -27.25782
v 9.7170017 0.37925765 -1.987028
v 9.7230613 1.3817647 -4.4644037
v 9.7233391 20.607427 -20.836363
v 9.724205 16.050049 -27.434218
v 9.7243158 21.326665 -19.15468
v 9.725543 4.8484042 -26.858691
v 9.7276277 20.076447 -21.895512
v 9.7354105 11.42675 -29.500914
v 9.7429342 20.568782 -15.990717
v 9.7499738 10.00843 -28.538806
v 9.7519545 20.277289 -8.6477798
v 9.7546323 24.058402 -2.3804378
v 9.7566061 1.6113252 -18.09516
v 9.7578981 1.3355443 -19.102896
v 9.7586703 20.049108 -22.137307
v 9.7601617 21.14585 -17.244918
v 9.7646292 20.429294 -6.6164636
v 9.7679445 20.055663 -22.447339
v 9.7687491 23.992552 0.48027905
v 9.7706019 21.006064 -16.732386
v 9.7720865 15.777901 -27.644416
v 9.775429 5.8598361 -27.605409
v 9.7774932 18.831422 -25.125944
v 9.7799409 19.676211 -23.584663
v 9.7827244 19.842329 -15.35377
v 9.7887856 19.019087 -24.795451
v 9.7942912 21.185273 -17.574602
v 9.7961576 10.935821 -29.134257
v 9.8030234 20.812083 -16.336816
v 9.8030592 9.7340132 -28.374779
v 9.8053739 2.1626816 -16.033669
v 9.8059262 24.091656 -1.0123796
v 9.8076409 2.2277948 -16.274441
v 9.8094 16.698057 -26.988382
v 9.8139442 1.4801057 -11.612348
v 9.8156982 20.547747 -6.3594064
v 9.8165692 23.734044 -3.2622057
v 9.8172322 20.33234 -6.8429947
v 9.8213214 12.123088 -29.709713
v 9.8243775 22.513312 -4.5481712
v 9.8275803 1.33355 -21.561822
v 9.8300348 20.135369 -15.50281
v 9.8328336 19.800551 -23.404113
v 9.8333263 15.076929 -28.393832
v 9.8379813 1.4409292 -13.873489
v 9.8389409 2.7745738 -9.3929577
v 9.8473169 2.9339015 -8.6038319
v 9.8476067 1.3612568 -22.141479
v 9.8483055 18.645793 -25.385272
v 9.8544759 20.828281 -20.262633
v 9.855969 20.293449 -8.2747366
v 9.8578337 11.178574 -29.293018
v 9.8581014 1.1072647 -12.807746
v 9.859765 1.6956423 -15.079425
v 9.8602763 3.5984828 -25.686339
v 9.8625842 4.3929965 -26.445304
v 9.8680199 0.56816632 0.91879582
v 9.869133 0.66258103 2.0612093
v 9.8712841 0.38191584 -1.5926535
v 9.8752454 20.358732 -15.662153
v 9.8789458 1.9607666 -4.8716895
v 9.8799293 7.215197 -28.17718
v 9.8806674 24.10639 -1.3282455
v 9.8825049 1.0820754 -12.636725
v 9.883485 2.6538866 -9.7792095
v 9.8841054 2.2238608 -16.522135
v 9.8854912 16.999905 -26.754353
v 9.888082 20.035266 -22.986786
v 9.8896246 1.4193952 -22.577579
v 9.8941723 1.3524956 -20.862266
v 9.8955103 21.348257 -18.879354
v 9.8956313 3.1344358 -25.215796
v 9.8977552 11.743996 -29.576792
v 9.8980858 20.08375 -22.799445
v 9.9037465 5.5976491 -27.438125
v 9.9071675 2.7896451 -7.0354988
v 9.9115856 19.3957 -24.013943
v 9.9120543 0.9710349 -3.787648
v 9.9164213 1.1081545 -13.010726
v 9.9172071 20.299139 -8.9251535
v 9.9187854 1.2127434 -13.314841
v 9.9226393 2.2865895 -5.3358047
v 9.9237405 2.1943011 -5.1458222
v 9.9289 20.543699 -15.842804
v 9.9324335 1.9906612 -10.985314
v 9.9329704 1.8594273 -11.114295
v 9.934692 2.8761483 -8.0134472
v 9.9354539 0.71423972 2.4714491
v 9.9390368 2.3672232 -5.5270332
v 9.9393538 1.5252148 -14.267131
v 9.9414674 0.61402029 1.7041035
v 9.9422566 2.826835 -7.4958316
v 9.9449344 2.8930068 -8.2490851
v 9.9472372 4.8718753 -26.814883
v 9.9512462 24.013678 -0.33493604
v 9.9526388 24.093256 -1.7967102
v 9.9527087 21.189813 -5.4354663
v 9.9555177 19.397137 -15.005671
v 9.9560683 0.44214141 -0.65725783
v 9.9570211 6.4822374 -27.913118
v 9.9575853 3.7860525 -25.836523
v 9.9597296 10.75717 -28.877907
v 9.9615858 23.95843 -2.6788394
v 9.9635596 19.986555 -23.165817
v 9.9673845 2.454421 -10.22519
v 9.9693805 1.8177613 -15.450394
v 9.9731782 1.0666436 -11.993226
v 9.9764185 22.309982 -4.5942327
v 9.9778281 21.33274 -18.702881
v 9.9800763 2.3470861 -24.241152
v 9.9836336 21.709554 -4.9542984
v 9.9841024 20.721033 -16.077879
v 9.9869114 1.3599827 -19.201236
v 9.9914096 1.0068501 -12.272666
v 9.9967499 0.52170469 -2.3931514
v 9.9970755 20.613373 -20.732357
v 10.000425 3.3732696 -25.4399
v 10.002184 1.9471024 -17.428861
v 10.0029 0.81699631 -3.3545498
v 10.018407 2.7991009 -8.9266982
v 10.025589 0.98468123 -12.486494
v 10.025946 20.061064 -15.301477
v 10.026973 2.0337343 -15.90605
v 10.02752 6.8420713 -28.065393
v 10.028251 20.803884 -5.8375054
v 10.028836 21.044782 -5.5485925
v 10.029485 0.5444983 0.30099918
v 10.031273 14.740894 -28.665852
v 10.036549 2.2697003 -10.485615
v 10.037604 21.128903 -16.997043
v 10.039436 1.1583072 -11.580804
v 10.039681 2.1597745 -16.835334
v 10.041473 8.8583364 -28.109156
v 10.042593 2.5067836 -6.028715
v 10.047394 23.824578 -3.0080141
v 10.049987 23.876058 1.9447246
v 10.054277 2.1412644 -10.657313
v 10.054516 20.854679 -16.282856
v 10.055155 1.2534779 -4.1074505
v 10.056103 9.4406541 -28.135771
v 10.056265 13.079545 -29.580441
v 10.058464 7.7845633 -28.205057
v 10.05869 21.163805 -17.282377
v 10.061005 14.481409 -28.90654
v 10.066621 21.177719 -17.65106
v 10.067755 20.325708 -15.472216
v 10.069522 21.178755 -19.446147
v 10.071019 17.131211 -26.578166
v 10.075832 23.595917 -3.4500409
v 10.076937 0.96566057 -12.601936
v 10.078036 24.058631 -2.1628009
v 10.083559 9.259723 -28.107574
v 10.086411 17.900069 -26.075708
v 10.089165 20.093007 -21.988319
v 10.091742 1.4515168 -18.722338
v 10.091875 23.896572 1.1776705
v 10.094454 1.0108788 -11.717678
v 10.09771 9.6225525 -28.147902
v 10.100323 2.1122621 -16.172767
v 10.102593 0.98715619 -12.747952
v 10.10403 20.966493 -16.469712
v 10.106788 10.904435 -28.934328
v 10.107922 20.486923 -15.608347
v 10.110098 20.137575 -22.571069
v 10.111085 1.0323156 -12.921611
v 10.113224 2.5503143 -24.454487
v 10.115052 17.595548 -26.271597
v 10.118147 6.3048768 -27.814497
v 10.11836 21.411998 -5.0995212
v 10.123521 21.29961 -18.98178
v 10.12374 20.627583 -6.0415579
v 10.125751 20.133382 -21.777397
v 10.127384 2.7850668 -7.668766
v 10.129782 20.142271 -22.795521
v 10.134713 1.3409203 -13.753536
v 10.140601 20.823343 -20.130463
v 10.140723 1.5405077 -23.002633
v 10.141231 11.464233 -29.366356
v 10.141801 23.439339 -3.6304654
v 10.14307 23.231769 -3.8409264
v 10.145769 16.649936 -26.854892
v 10.146403 0.462247 -1.8391517
v 10.152703 21.213695 -18.14444
v 10.153586 1.0848504 -13.123733
v 10.154029 15.282884 -27.971795
v 10.159362 2.0692751 -17.12077
v 10.15992 20.11265 -22.972636
v 10.16105 9.9727258 -28.18678
v 10.163724 2.1575433 -16.449096
v 10.163765 7.3420984 -28.188198
v 10.163912 22.756729 -4.1841749
v 10.167065 20.365173 -9.296629
v 10.176999 20.322179 -21.303246
v 10.180861 0.89061766 -12.11605
v 10.184233 0.9006223 -11.840778
v 10.185893 20.061022 -23.122316
v 10.190976 11.20188 -29.18405
v 10.191255 10.250883 -28.275546
v 10.197572 1.4310371 -14.070258
v 10.202986 1.1465077 -11.345701
v 10.207869 20.446478 -21.038112
v 10.210583 19.124713 -24.46486
v 10.211404 0.88167066 -12.295088
v 10.211611 7.0449071 -28.13363
v 10.219 10.404803 -28.350157
v 10.219342 12.036206 -29.536323
v 10.222184 2.3838908 -5.4864796
v 10.230229 1.3818576 -20.32909
v 10.230335 14.04649 -29.142279
v 10.230892 2.6841689 -24.576291
v 10.232839 19.96764 -23.288508
v 10.236328 0.75412192 3.1708663
v 10.237746 10.556581 -28.463641
v 10.247477 5.4551671 -27.258316
v 10.251564 1.7031371 -15.277684
v 10.253388 23.682702 3.0193692
v 10.255965 0.89895102 -12.500724
v 10.257898 2.7169962 -8.6458343
v 10.261304 13.633392 -29.339852
v 10.261686 19.549659 -23.787664
v 10.264186 20.735153 -15.840748
v 10.265362 1.6144581 -10.917877
v 10.266148 23.946917 -2.5471001
v 10.266958 4.9323498 -26.803586
v 10.268824 0.62356216 2.1195173
v 10.269268 6.8247194 -28.054138
v 10.272317 2.6540135 -6.6779077
v 10.274011 15.767759 -27.438938
v 10.274388 20.133528 -15.104717
v 10.279057 20.467041 -6.2722667
v 10.28304 20.374544 -15.291293
v 10.289289 1.8341315 -23.548598
v 10.289306 1.2325993 -13.49947
v 10.29377 2.1362437 -16.806835
v 10.296729 10.849911 -28.762762
v 10.29694 10.734231 -28.605662
v 10.297377 1.8353153 -4.5382283
v 10.298502 21.190372 -19.235664
v 10.303329 20.646515 -20.400359
v 10.307916 0.93705457 -11.459101
v 10.309255 12.33042 -29.534769
v 10.309501 23.830507 -2.852254
v 10.312419 2.5983399 -6.4407059
v 10.314265 1.4968747 -22.805684
v 10.332229 1.4297919 -22.02842
v 10.333165 12.69546 -29.503505
v 10.334203 23.744369 2.6796366
v 10.339374 21.197663 -17.673066
v 10.340397 2.0028374 -15.99122
v 10.34092 11.847272 -29.45464
v 10.341159 2.6965411 -8.0043496
v 10.342657 5.8324756 -27.501814
v 10.344045 8.9426227 -28.058945
v 10.345316 0.83898368 -11.641947
v 10.34728 3.2708096 -25.254979
v 10.347338 1.5810249 -18.413901
v 10.349855 0.9377074 -12.698161
v 10.350871 23.165923 -3.8007603
v 10.351278 11.065414 -29.001324
v 10.353097 1.671295 -18.103081
v 10.359068 9.5614086 -28.035279
v 10.359121 9.3437601 -28.038347
v 10.359346 0.69425941 2.6260408
v 10.361468 1.4161533 -21.22969
v 10.363946 2.622146 -9.1530973
v 10.36548 20.167731 -22.71401
v 10.365806 1.4553485 -22.45861
v 10.369457 2.4196421 -9.8552606
v 10.375554 16.140114 -27.101514
v 10.375996 9.793551 -28.045603
v 10.376815 1.5584639 -14.740089
v 10.379297 1.6429959 -23.239048
v 10.38001 18.984944 -24.632937
v 10.382853 15.142862 -27.980399
v 10.38623 0.80659878 -11.980618
v 10.38851 21.186142 -18.052409
v 10.388658 20.082824 -23.076241
v 10.389904 0.80025373 -11.808618
v 10.394166 18.814819 -24.854311
v 10.395354 2.1756393 -4.8873003
v 10.395528 1.0780945 -13.106819
v 10.398824 20.37747 -7.8872922
v 10.399047 10.072376 -28.095714
v 10.399808 2.6839695 -7.0070532
v 10.400184 20.487324 -20.837477
v 10.404002 20.431688 -8.8884038
v 10.407524 4.1128495 -26.03552
v 10.407636 4.5642021 -26.458222
v 10.408025 20.133184 -22.922521
v 10.411898 23.557429 -3.3371484
v 10.41208 14.235407 -28.904804
v 10.412888 10.246084 -28.152838
v 10.41502 1.494289 -18.901529
v 10.415733 19.892535 -14.768485
v 10.425184 23.718821 -3.0381078
v 10.427312 0.54551334 0.1497202
v 10.429584 20.63386 -15.468097
v 10.433458 2.515071 -9.5422991
v 10.437769 13.323037 -29.345856
v 10.437835 22.48876 -4.1692493
v 10.439059 21.191036 -18.394901
v 10.443656 21.221341 -17.187766
v 10.444878 20.392396 -6.4466144
v 10.447261 2.3102933 -5.1345924
v 10.452687 10.43504 -28.258414
v 10.45718 19.953569 -23.292813
v 10.457947 18.514434 -25.190837
v 10.460396 20.481421 -9.4053527
v 10.461825 20.327379 -6.987961
v 10.463739 2.0414728 -4.6636494
v 10.464409 14.527343 -28.598572
v 10.464871 10.633186 -28.436604
v 10.467051 23.272996 -3.6437768
v 10.469371 0.51030235 -0.8065485
v 10.470525 23.401473 -3.511221
v 10.473882 0.83862914 -12.257783
v 10.476306 20.544444 -5.9620598
v 10.477651 20.345622 -6.7271592
v 10.479252 2.0900122 -10.222229
v 10.482996 20.168368 -22.150238
v 10.484784 2.6161427 -8.4499589
v 10.488611 2.6760572 -7.5133211
v 10.488954 21.023514 -19.487148
v 10.491367 20.401502 -21.091643
v 10.492203 21.192097 -18.662565
v 10.495313 0.69675823 -2.4301704
v 10.504552 23.913495 0.26056641
v 10.507008 20.705125 -20.074601
v 10.50851 24.041197 -1.0621309
v 10.509127 0.93482677 -11.251695
v 10.516616 20.347719 -7.3008361
v 10.518715 14.980943 -28.056843
v 10.518759 16.344634 -26.906472
v 10.520913 0.54061116 -0.07644657
v 10.523001 21.099849 -16.569013
v 10.523053 23.80598 2.208948
v 10.524852 10.741702 -28.563666
v 10.528887 6.8993182 -28.046147
v 10.531146 0.56348743 -1.7010874
v 10.532047 19.403669 -23.964485
v 10.532095 7.5121151 -28.151382
v 10.53276 10.879853 -28.749566
v 10.533786 2.0795115 -16.304587
v 10.535045 0.81839231 -11.458513
v 10.537926 15.688703 -27.371596
v 10.539075 20.943002 -16.111706
v 10.539522 6.64306 -27.924097
v 10.540945 1.1677971 -3.4970527
v 10.54125 1.7469797 -4.2990727
v 10.543207 0.53151502 -1.2190842
v 10.545111 1.4414482 -19.749119
v 10.551682 7.1554568 -28.115845
v 10.551743 2.5563159 -6.1836156
v 10.552097 1.9534176 -17.452022
v 10.558888 23.686398 2.9280942
v 10.5625 2.0224069 -23.762045
v 10.563311 13.930876 -29.019215
v 10.568474 2.618673 -6.6138985
v 10.569231 0.62563911 -2.0014167
v 10.573757 20.379379 -14.935509
v 10.573879 2.5761173 -8.7568672
v 10.574234 20.26463 -21.568881
v 10.578098 0.53250705 -0.33742719
v 10.582375 0.76804268 -11.7535
v 10.582549 11.207478 -29.097142
v 10.587031 1.4371938 -21.030947
v 10.588167 20.818821 -15.7135
v 10.589895 0.76968583 -11.619749
v 10.590149 20.131002 -22.801018
v 10.59175 21.932279 -4.3937018
v 10.59198 9.5876722 -28.000386
v 10.592941 1.5871015 -23.013036
v 10.595961 3.0619897 -24.972959
v 10.596464 8.791018 -28.047896
v 10.598402 13.610624 -29.158358
v 10.602631 21.01421 -5.1571129
v 10.606194 20.068227 -14.608141
v 10.614743 1.5548469 -18.740274
v 10.616951 9.8610655 -28.015417
v 10.626423 1.6344068 -10.505263
v 10.626762 2.6483017 -7.2578522
v 10.628073 18.398686 -25.222972
v 10.628753 11.366747 -29.197769
v 10.629775 0.82537229 -2.704396
v 10.631151 20.566454 -15.094799
v 10.631388 20.05823 -22.999647
v 10.634451 11.067039 -28.965417
v 10.636244 17.735896 -25.901404
v 10.636522 21.198997 -18.05589
v 10.639592 1.5459818 -3.9664787
v 10.639957 20.463774 -20.69378
v 10.640255 20.444107 -6.1524068
v 10.648569 14.305171 -28.667308
v 10.650112 10.328705 -28.184808
v 10.653005 20.470072 -8.4568909
v 10.657222 10.079537 -28.070791
v 10.661722 0.97111245 -3.0330049
v 10.665342 21.357151 -4.7480974
v 10.668766 20.726503 -15.363538
v 10.676663 20.604732 -9.7015187
v 10.67885 10.408188 -28.242722
v 10.680106 21.138388 -18.731121
v 10.681172 9.151911 -28.026956
v 10.683461 8.3952529 -28.048084
v 10.685247 20.242694 -14.653469
v 10.685453 20.495246 -8.7517339
v 10.686341 19.919228 -23.25193
v 10.689338 20.073528 -14.438992
v 10.692878 2.5633326 -8.1803309
v 10.69385 21.201246 -16.795334
v 10.697175 4.3479011 -26.179662
v 10.697358 0.55905229 1.7796544
v 10.698578 15.875259 -27.128688
v 10.703697 21.160985 -18.437124
v 10.704556 17.367841 -26.164652
v 10.705949 22.923968 -3.767596
v 10.710339 20.178123 -22.250704
v 10.710989 20.720093 -10.166288
v 10.712114 20.214224 -21.930286
v 10.712253 0.72255604 3.0857515
v 10.719902 2.6293203 -6.8959032
v 10.721874 23.801564 -2.5687167
v 10.721884 0.76454587 -11.860865
v 10.725644 10.565155 -28.427527
v 10.727913 15.402262 -27.488071
v 10.734465 12.768554 -29.299023
v 10.736193 24.011189 -1.8061996
v 10.740927 11.937028 -29.344317
v 10.743456 1.8433197 -23.488791
v 10.744805 24.028058 -1.4333697
v 10.749708 20.363857 -21.132524
v 10.751832 20.143128 -22.498756
v 10.758059 20.5661 -20.11592
v 10.758746 5.9015182 -27.415818
v 10.760179 20.669487 -5.5100456
v 10.767398 3.4207097 -25.319088
v 10.77389 12.164083 -29.34374
v 10.774352 1.300277 -10.645401
v 10.781627 2.437617 -9.2009364
v 10.790508 0.7519248 -11.418996
v 10.794638 0.54426052 0.27110883
v 10.796037 23.812443 1.916376
v 10.796383 1.3768514 -13.940555
v 10.797379 2.3190178 -9.5137918
v 10.799312 20.888549 -19.439835
v 10.804792 2.0692061 -17.05846
v 10.805178 23.897858 0.07546136
v 10.805211 0.74338349 -11.56992
v 10.808466 20.380666 -7.3886098
v 10.809554 21.044121 -19.018735
v 10.810938 10.834346 -28.791107
v 10.811081 7.6296481 -28.084596
v 10.812508 1.8139381 -10.148048
v 10.812544 2.0248665 -9.9315846
v 10.813035 7.3282092 -28.08335
v 10.817156 20.45024 -20.421006
v 10.818818 20.445302 -7.865146
v 10.819237 20.263376 -14.395295
v 10.823054 9.3474106 -28.028262
v 10.824216 0.63085236 -1.201855
v 10.82701 23.903205 -2.2098749
v 10.828356 5.5010066 -27.19455
v 10.828423 2.2016144 -4.6869539
v 10.828985 5.2668571 -27.035802
v 10.829996 20.073161 -22.736027
v 10.831365 18.645475 -24.860677
v 10.831856 2.1016353 -16.603905
v 10.835776 0.80201364 -11.194336
v 10.836419 9.6907058 -28.039627
v 10.838739 0.59772429 -0.68746266
v 10.839954 14.81138 -27.957214
v 10.841166 1.8096709 -17.829317
v 10.845352 19.539759 -23.722519
v 10.846832 6.1388129 -27.513693
v 10.848606 20.459917 -14.689649
v 10.854378 0.67115217 2.6860848
v 10.854669 19.950159 -23.059259
v 10.859172 1.7787075 -4.1370238
v 10.859264 23.61667 -2.8583221
v 10.865361 21.192305 -18.176252
v 10.872573 20.394659 -14.534042
v 10.875017 21.303079 -17.319486
v 10.876562 20.339243 -6.9013351
v 10.877211 11.026566 -28.973946
v 10.878793 1.4929936 -19.455531
v 10.879122 9.9167775 -28.103591
v 10.881273 21.268802 -17.011441
v 10.882582 20.385498 -6.2188113
v 10.887484 20.915695 -10.559446
v 10.895139 20.580026 -14.834204
v 10.897555 3.9359142 -25.758119
v 10.898213 10.116595 -28.188474
v 10.898347 18.249904 -25.221083
v 10.900336 11.260292 -29.115564
v 10.907659 1.9347319 -15.961101
v 10.909987 23.180647 -3.4380544
v 10.91221 0.6135507 2.3276367
v 10.912333 21.484507 -4.5001478
v 10.913071 20.185889 -22.015123
v 10.921726 21.092922 -10.957048
v 10.923572 20.347305 -20.872144
v 10.928485 1.5775408 -22.596738
v 10.929773 0.5311281 1.4524381
v 10.931171 20.356023 -14.216682
v 10.932154 7.0043201 -27.984253
v 10.932477 23.928119 -0.46752162
v 10.933554 1.9374011 -4.3005305
v 10.938454 2.5611772 -24.31404
v 10.940101 1.0243632 -12.853014
v 10.942794 4.5514455 -26.320639
v 10.949367 8.5526597 -27.994623
v 10.953882 0.58322399 -0.28365575
v 10.954427 21.132217 -18.458038
v 10.954494 20.516539 -5.6635799
v 10.959226 2.4678508 -5.368634
v 10.961181 20.427691 -14.351153
v 10.964208 23.965551 -1.6783373
v 10.96423 2.5729247 -7.5031001
v 10.964671 2.4315592 -8.8547733
v 10.965029 20.473956 -13.915737
v 10.965329 15.950828 -26.948371
v 10.970177 20.338463 -6.5370563
v 10.971609 11.493159 -29.179606
v 10.972765 2.3509596 -4.8936143
v 10.972894 10.31897 -28.372913
v 10.974336 5.1063665 -26.86706
v 10.97825 0.89959874 -10.894074
v 10.980027 1.7379628 -23.224948
v 10.981679 20.103328 -22.322418
v 10.984388 23.379179 -3.1464074
v 10.99208 1.5029002 -20.37026
v 10.992823 1.6529502 -3.8424775
v 10.996271 2.1673068 -9.5517229
v 10.996863 0.73231182 -11.353645
v 10.997149 8.9543813 -28.008622
v 10.997567 21.060502 -18.718579
v 11.002504 1.6387474 -22.930139
v 11.004647 10.565244 -28.647007
v 11.005298 21.314545 -17.500712
v 11.007848 1.6441745 -15.114431
v 11.013019 20.483969 -14.052234
v 11.014411 0.94771971 -2.52809
v 11.014887 21.392419 -11.576463
v 11.033412 20.517669 -8.1716915
v 11.035143 22.563096 -3.8168288
v 11.035896 21.01303 -4.8632292
v 11.036651 0.83837347 -12.194497
v 11.037603 19.201906 -24.143689
v 11.037944 0.7525461 -11.201097
v 11.04814 20.420952 -20.003769
v 11.050255 20.246561 -21.422794
v 11.051335 20.498891 -14.191811
v 11.055055 3.1990667 -25.035549
v 11.056225 0.67647707 -0.89924249
v 11.058396 19.608426 -23.519566
v 11.060287 0.84636593 -2.0908525
v 11.0655 20.952015 -15.803573
v 11.066522 21.106067 -13.234421
v 11.068056 14.23905 -28.322007
v 11.073186 9.4931348 -28.09422
v 11.074356 15.40758 -27.208595
v 11.075346 9.1955508 -28.041223
v 11.07702 1.3763563 -13.905469
v 11.079635 19.913763 -22.842963
v 11.082111 0.72717101 -11.496991
v 11.08352 19.020531 -24.363692
v 11.084508 21.504228 -11.898123
v 11.087732 21.278627 -17.82764
v 11.088067 20.56311 -14.489493
v 11.090239 20.728473 -14.953151
v 11.092158 20.027069 -22.439355
v 11.094814 9.9461162 -28.24182
v 11.096562 20.757888 -13.703061
v 11.097768 20.289633 -20.369741
v 11.099674 0.51653576 1.0302591
v 11.101858 2.0823615 -16.808045
v 11.107355 12.359095 -29.162022
v 11.111973 20.629052 -14.662619
v 11.114654 2.5933823 -6.1324297
v 11.116468 23.865982 -2.0071025
v 11.117923 10.168666 -28.394064
v 11.124999 1.2844634 -13.565093
v 11.127999 1.3281765 -3.2119541
v 11.137051 21.524067 -12.203011
v 11.13783 20.146527 -21.844729
v 11.138759 20.571858 -5.3863201
v 11.138846 20.652398 -13.95671
v 11.140832 1.7097429 -15.351178
v 11.141059 20.628284 -19.500569
v 11.148393 1.7593033 -18.04327
v 11.148709 15.065599 -27.432442
v 11.149628 20.616852 -8.6631539
v 11.158495 1.5348488 -20.868663
v 11.159706 20.224869 -20.704803
v 11.165179 0.64127802 -0.54792096
v 11.16837 10.309824 -28.55615
v 11.168496 20.898844 -13.626666
v 11.171446 0.75418584 -11.69154
v 11.171523 23.814797 0.92353437
v 11.171819 9.6836663 -28.17825
v 11.173493 19.77216 -23.0735
v 11.17404 0.74457835 3.1150597
v 11.174076 20.976101 -18.790935
v 11.17609 23.890723 -0.68383034
v 11.177812 17.699633 -25.616213
v 11.190449 11.590153 -29.136807
v 11.193327 0.7786618 -11.008858
v 11.195174 2.5768477 -7.1338931
v 11.195764 21.193703 -10.825011
v 11.199931 8.1890047 -27.938952
v 11.204121 21.45094 -12.667581
v 11.206301 21.060911 -16.185669
v 11.207439 20.047772 -22.102386
v 11.207805 4.3869566 -26.101872
v 11.207883 1.9112138 -17.579744
v 11.214448 20.736866 -5.0906782
v 11.218789 12.70454 -29.03206
v 11.219408 11.044701 -29.032769
v 11.223273 0.85299052 -1.7226333
v 11.223937 1.1036162 -10.434711
v 11.224831 0.85904836 -10.765997
v 11.225835 20.85044 -15.248895
v 11.233114 8.8027065 -27.957299
v 11.235277 2.2555162 -4.6490294
v 11.237411 21.511179 -11.447466
v 11.238959 2.0049306 -23.622326
v 11.239113 21.102119 -18.421791
v 11.240195 2.0429864 -16.421152
v 11.240694 21.210037 -18.125187
v 11.242325 23.750199 2.4290953
v 11.242396 20.654143 -14.290994
v 11.242461 2.374798 -8.6488751
v 11.244963 19.642441 -23.275932
v 11.246449 21.201483 -16.661277
v 11.247114 17.323212 -25.920263
v 11.247617 2.4047242 -8.4619422
v 11.248574 20.765156 -13.930783
v 11.248937 20.681052 -14.125868
v 11.257596 5.2677767 -26.908393
v 11.261288 23.834162 0.15334996
v 11.263625 10.576104 -28.83136
v 11.273108 2.6768268 -24.37392
v 11.273283 14.476049 -27.922945
v 11.273504 13.786246 -28.531291
v 11.275802 20.436793 -5.5965684
v 11.277208 1.196179 -2.8427074
v 11.277947 21.596514 -11.685721
v 11.281888 18.43055 -24.842083
v 11.284594 23.669913 2.88238
v 11.287156 2.0240884 -4.2459541
v 11.288478 20.124247 -21.378078
v 11.289547 20.505308 -7.9151666
v 11.291033 21.386784 -12.947069
v 11.294123 20.404241 -7.533742
v 11.296369 20.854202 -9.9271811
v 11.296505 1.8342823 -3.9359577
v 11.296591 1.9741581 -16.145976
v 11.297391 2.2557241 -8.9952102
v 11.299435 21.309189 -17.124372
v 11.303133 15.393611 -27.076741
v 11.306396 3.5268233 -25.314393
v 11.310142 20.74409 -14.746196
v 11.313971 2.4715709 -5.2265927
v 11.316349 9.0437803 -27.993036
v 11.3173 21.642685 -11.906721
v 11.317935 0.52133908 0.39486588
v 11.320651 21.125742 -4.5923718
v 11.321372 20.364867 -5.8258348
v 11.323848 10.744675 -28.931037
v 11.324081 21.893295 -4.0300336
v 11.324763 23.73871 -2.1876229
v 11.328103 2.54629 -5.6778611
v 11.330619 0.57828431 -0.13858376
v 11.340743 20.712549 -14.521905
v 11.345433 21.648098 -12.111994
v 11.348888 18.90062 -24.397481
v 11.348963 9.3185125 -28.082626
v 11.35018 16.355562 -26.576453
v 11.351457 21.206964 -13.373083
v 11.356577 2.0211303 -17.226515
v 11.358677 20.013968 -21.805029
v 11.35921 23.633875 -2.448557
v 11.368274 1.540195 -19.255436
v 11.368468 9.5795287 -28.196507
v 11.368728 6.6944596 -27.691617
v 11.378168 21.323175 -17.408096
v 11.378356 0.77174659 -10.833848
v 11.379109 0.81941416 -1.1449745
v 11.379814 15.08855 -27.248992
v 11.381278 0.90617816 -10.527445
v 11.382898 0.72582274 -11.286637
v 11.384248 1.6389562 -22.608432
v 11.385334 14.155929 -28.130705
v 11.386269 20.63 -8.3327548
v 11.390892 1.589971 -21.484971
v 11.394027 23.840393 -1.2608439
v 11.395546 2.6121873 -6.2308034
v 11.400479 20.156733 -19.903082
v 11.400705 1.5693779 -20.463507
v 11.403153 2.0649414 -16.993499
v 11.403245 1.6805548 -22.894277
v 11.404416 2.0664132 -16.634722
v 11.405065 1.7329771 -9.7022698
v 11.406791 9.8414904 -28.347476
v 11.410184 1.5315088 -19.788549
v 11.413801 21.632902 -12.384399
v 11.413869 20.983893 -15.850021
v 11.414816 21.298026 -17.699087
v 11.417395 17.969596 -25.190339
v 11.419093 19.18167 -24.034919
v 11.435879 20.916381 -13.878765
v 11.436321 8.5859669 -27.872498
v 11.439599 21.018933 -18.442925
v 11.442861 22.942673 -3.3509392
v 11.444621 4.2735059 -25.947208
v 11.44721 20.890682 -15.306073
v 11.447454 0.6429135 -0.44623395
v 11.448302 1.7742025 -23.197156
v 11.457436 7.5652504 -27.874835
v 11.45814 20.832763 -14.070395
v 11.461792 2.3797573 -8.279953
v 11.463233 20.818645 -14.868323
v 11.463589 2.6214616 -6.5922519
v 11.464958 4.9319586 -26.532572
v 11.467676 0.91112466 -1.4646262
v 11.468982 20.297141 -6.8370132
v 11.469477 21.025081 -16.057506
v 11.473447 1.5342394 -19.46544
v 11.47413 23.490813 -2.6556337
v 11.475678 10.383379 -28.769884
v 11.478651 20.92508 -15.539535
v 11.482255 22.693375 -3.5047264
v 11.486353 7.2794149 -27.84301
v 11.495056 21.06754 -16.231169
v 11.495426 21.54597 -12.778413
v 11.500901 21.68176 -11.569553
v 11.501371 20.272522 -19.518379
v 11.50626 19.950555 -20.277313
v 11.506379 20.015404 -20.021598
v 11.507947 13.377758 -28.581968
v 11.508245 3.3525854 -25.079082
v 11.508574 12.996921 -28.752247
v 11.509875 20.870398 -9.5901546
v 11.510218 21.468788 -11.010195
v 11.511237 1.4604936 -3.1318914
v 11.512044 11.041495 -28.997053
v 11.512569 20.818197 -14.224775
v 11.513054 0.85085391 -11.962537
v 11.514973 13.952001 -28.193121
v 11.515474 1.9470001 -9.3376303
v 11.520587 2.7251011 -24.363004
v 11.528499 23.759385 1.3656639
v 11.528765 23.331388 -2.8592659
v 11.530821 8.9636289 -27.925607
v 11.532113 20.291257 -6.0524486
v 11.534193 19.599547 -22.970522
v 11.534585 16.653129 -26.295554
v 11.538934 10.587048 -28.886552
v 11.547846 21.733414 -11.869905
v 11.550072 20.791006 -4.8246646
v 11.550323 20.414899 -7.4133435
v 11.550666 0.81210606 -10.482152
v 11.553573 10.793935 -28.951147
v 11.553665 19.35265 -23.648395
v 11.554041 20.8981 -18.519985
v 11.554067 2.139057 -23.700867
v 11.554789 0.89623999 -10.335963
v 11.555918 21.638823 -11.325269
v 11.557598 0.6487685 2.5199536
v 11.561738 23.138019 -3.0891192
v 11.565771 23.746927 1.9972543
v 11.56742 1.9249241 -23.415768
v 11.567755 19.031449 -24.130946
v 11.568367 3.6743737 -25.377767
v 11.568881 23.757604 0.86148923
v 11.569005 12.462746 -28.831299
v 11.570631 0.71386131 -11.103847
v 11.573682 21.358337 -13.258555
v 11.576698 0.75142368 -10.627798
v 11.581716 11.503073 -28.955877
v 11.583541 0.80909845 -0.97173886
v 11.584703 0.71109659 -10.94991
v 11.587433 23.769693 0.39784707
v 11.596866 19.842488 -20.561506
v 11.604011 18.781215 -24.370185
v 11.605144 9.4786112 -28.15444
v 11.60535 16.36457 -26.461928
v 11.6078 0.52222457 1.6273484
v 11.608332 21.710622 -12.280326
v 11.60892 1.0058905 -10.136762
v 11.610459 13.170504 -28.594716
v 11.612531 1.6594146 -22.170814
v 11.617528 11.280548 -28.968652
v 11.62004 2.2591545 -8.5517677
v 11.621139 1.764451 -15.445165
v 11.621662 0.71159516 -10.783973
v 11.626338 21.259971 -16.998408
v 11.634432 9.7261021 -28.312776
v 11.6371 2.1854292 -4.3923757
v 11.640852 2.0696126 -16.599608
v 11.641248 2.413153 -7.5438218
v 11.642004 20.882369 -15.013979
v 11.647406 21.495037 -4.1386627
v 11.648322 2.3732606 -4.8604496
v 11.657191 21.04998 -10.119343
v 11.660232 20.849615 -14.585123
v 11.661385 1.0469744 -12.587905
v 11.665171 11.653577 -28.882402
v 11.669933 20.963284 -9.7596871
v 11.671764 2.5626141 -6.7890249
v 11.677332 3.1697388 -24.814615
v 11.680393 1.7042041 -18.477484
v 11.684685 21.198166 -10.410908
v 11.685716 23.718234 -1.5983402
v 11.687574 1.2931419 -2.6708124
v 11.693926 1.7417767 -22.863359
v 11.693955 7.0247461 -27.709879
v 11.6943 9.2714436 -28.015959
v 11.696864 19.94181 -19.861811
v 11.696899 21.625961 -12.670702
v 11.698309 21.941469 -3.795631
v 11.69942 2.0100373 -16.261138
v 11.702735 21.280487 -17.323587
v 11.703048 1.3018946 -13.388926
v 11.703641 5.6338265 -26.997856
v 11.707 18.281402 -24.737409
v 11.708555 13.973432 -28.026331
v 11.708564 2.5712168 -6.0782897
v 11.711467 17.222391 -25.742997
v 11.713799 19.779183 -21.2064
v 11.714229 10.217901 -28.690129
v 11.714354 20.96958 -14.026823
v 11.719889 0.72183758 -0.69243047
v 11.725244 10.423312 -28.809747
v 11.726296 4.4857502 -26.067096
v 11.729514 21.109427 -13.7725
v 11.729926 2.0942215 -4.135387
v 11.735807 15.998361 -26.605896
v 11.737005 17.63694 -25.311008
v 11.738555 19.795518 -20.194357
v 11.740223 2.5804007 -6.4071197
v 11.740984 20.908035 -15.336786
v 11.743605 20.889069 -9.0226674
v 11.74753 1.6107703 -14.602275
v 11.748951 20.435343 -5.2918029
v 11.750214 1.1260093 -2.1218563
v 11.750687 19.65469 -22.172218
v 11.751181 15.565965 -26.800734
v 11.755162 23.519441 -2.3192002
v 11.755269 1.6153691 -18.914505
v 11.759679 2.0429497 -17.349213
v 11.760573 1.8321108 -23.123661
v 11.761157 21.025601 -16.344178
v 11.762415 21.254264 -17.579686
v 11.767473 15.249463 -26.96067
v 11.76759 0.73650833 -10.423073
v 11.770634 21.201755 -17.807721
v 11.772068 2.0923337 -16.972
v 11.77321 20.292224 -6.9145347
v 11.774284 21.11268 -18.000406
v 11.774856 0.814558 -10.246147
v 11.776268 0.45871014 0.63146684
v 11.779806 20.845036 -8.7741517
v 11.785907 20.92424 -14.249031
v 11.78814 8.4357211 -27.732713
v 11.788621 6.271929 -27.310242
v 11.788627 20.608761 -4.9457464
v 11.791012 1.5234703 -3.0573862
v 11.791585 19.710032 -21.567347
v 11.792327 20.365637 -7.1922355
v 11.792875 1.2084958 -2.3394869
v 11.79309 19.19286 -23.71512
v 11.794738 1.6624921 -20.771675
v 11.795087 0.73809097 -11.317131
v 11.795497 1.7525467 -3.4243066
v 11.796235 13.771553 -28.08116
v 11.797407 21.441619 -13.187438
v 11.800013 1.7230236 -22.291521
v 11.8129 19.695232 -20.581377
v 11.813535 19.57855 -22.423913
v 11.816179 16.689728 -26.118559
v 11.82611 0.69256257 3.0609721
v 11.829129 2.4932362 -5.4838234
v 11.830852 21.79823 -11.688179
v 11.834238 20.121651 -19.362568
v 11.835707 19.650007 -21.822588
v 11.838597 21.143885 -4.3334817
v 11.841222 5.2232148 -26.642012
v 11.841653 9.5790678 -28.197902
v 11.843006 2.0045104 -23.379587
v 11.844562 19.010993 -23.942947
v 11.844748 23.778706 -0.9020396
v 11.850287 20.92084 -15.822272
v 11.852851 0.46204161 1.1469918
v 11.855382 1.0651436 -1.6190986
v 11.857302 17.917179 -24.960327
v 11.861223 21.172199 -16.925128
v 11.862639 0.67515948 -10.720335
v 11.863469 21.739285 -12.297039
v 11.867867 23.701296 1.8104788
v 11.871194 19.345921 -23.293611
v 11.871426 23.77743 -0.68337694
v 11.875541 1.9415133 -17.814048
v 11.875872 1.3367417 -9.6090626
v 11.87923 2.3026417 -4.6226064
v 11.883158 20.925425 -15.976991
v 11.88466 23.679571 2.5369825
v 11.885572 19.910818 -19.720461
v 11.889802 1.6107848 -19.763185
v 11.891934 2.8633397 -24.379855
v 11.892938 20.407945 -18.799599
v 11.896797 2.2421025 -8.2335275
v 11.89802 4.0595911 -25.604785
v 11.898476 20.60537 -7.8528558
v 11.89907 20.908966 -15.556556
v 11.901182 0.68116448 -10.573059
v 11.90131 2.1089868 -16.690886
v 11.901682 11.457443 -28.789845
v 11.90691 6.7919322 -27.543566
v 11.909851 21.20024 -13.688828
v 11.918156 20.932509 -16.120485
v 11.9217 2.2423011 -4.421943
v 11.92402 1.826387 -22.708228
v 11.926413 4.7148095 -26.208632
v 11.92967 23.714971 0.18155113
v 11.931531 0.47889754 0.26014199
v 11.932764 21.205556 -17.249811
v 11.933195 19.762675 -20.057833
v 11.936703 21.7915 -11.432957
v 11.93925 20.932013 -14.649711
v 11.939338 22.725377 -3.2367117
v 11.939466 23.607319 -1.7670602
v 11.939802 11.922793 -28.580521
v 11.941192 19.623191 -21.14453
v 11.94549 21.617615 -12.742818
v 11.945546 14.920468 -27.13
v 11.950041 23.621419 2.9017347
v 11.954434 0.69805025 -11.053902
v 11.954813 10.401248 -28.779175
v 11.963037 20.810441 -8.493444
v 11.963123 12.673052 -28.442731
v 11.966169 0.67236067 -10.872268
v 11.966979 21.818284 -11.839772
v 11.968125 21.049568 -14.023356
v 11.972952 7.2552854 -27.642864
v 11.973408 10.236345 -28.696431
v 11.976749 10.596364 -28.843699
v 11.978259 21.179869 -17.551976
v 11.980395 2.1273854 -17.204389
v 11.980522 14.598939 -27.397662
v 11.981112 12.109786 -28.491889
v 11.987391 15.473554 -26.715756
v 11.990884 20.930982 -15.005199
v 11.99358 8.7868317 -27.730374
v 11.993693 1.628903 -19.158351
v 12.001689 10.851716 -28.863668
v 12.001754 1.0308352 -1.3829527
v 12.005026 11.037542 -28.852967
v 12.006131 19.662931 -20.357667
v 12.00661 15.144381 -26.904877
v 12.01079 0.61537367 2.2935192
v 12.01249 20.969333 -17.996807
v 12.012769 10.011988 -28.546308
v 12.016849 2.1206184 -8.4486617
v 12.01741 1.3938957 -2.6702959
v 12.01748 17.263021 -25.499684
v 12.032556 1.5026369 -13.980712
v 12.037015 12.85268 -28.327242
v 12.037458 0.59378345 -0.34015185
v 12.05024 1.643226 -3.1415589
v 12.054425 15.959794 -26.458589
v 12.054779 19.544862 -21.641374
v 12.057225 21.070487 -17.77417
v 12.059486 20.984864 -14.340662
v 12.06205 1.2664177 -2.2309392
v 12.065186 3.3677257 -24.862498
v 12.06892 21.487955 -13.09464
v 12.075619 0.81328985 -10.016374
v 12.080519 0.97765352 -9.7811761
v 12.083344 20.424078 -7.4010448
v 12.084421 9.1150191 -27.846295
v 12.085975 9.3340123 -27.982871
v 12.086254 2.0260571 -3.7082402
v 12.091306 21.628305 -10.826364
v 12.091396 13.66103 -27.873025
v 12.09362 1.9626177 -23.029853
v 12.094238 2.0844734 -17.526886
v 12.096516 1.9504432 -15.887274
v 12.099021 2.1084763 -23.340718
v 12.099158 19.341238 -22.962608
v 12.100182 19.589038 -20.667397
v 12.10424 20.230987 -5.9713244
v 12.104977 7.8972248 -27.61168
v 12.116638 23.646896 1.2280031
v 12.117656 2.4941915 -5.8609855
v 12.122056 5.0992272 -26.436783
v 12.126718 20.021052 -19.32746
v 12.129124 19.164511 -23.383725
v 12.133743 20.898024 -16.328773
v 12.137269 20.986714 -16.698565
v 12.138002 1.6480736 -9.0506671
v 12.138646 11.868468 -28.448063
v 12.139349 21.149775 -9.436836
v 12.139588 21.085097 -17.076248
v 12.140387 19.87923 -19.643523
v 12.144318 1.9736357 -8.5866135
v 12.145992 1.9716235 -3.573016
v 12.155605 0.80324515 -0.85964068
v 12.156619 20.206384 -6.2179712
v 12.161745 20.948417 -4.3486315
v 12.162397 1.6937316 -18.829016
v 12.164345 2.1297444 -16.525884
v 12.167234 20.893162 -15.594035
v 12.168933 21.933285 -3.5645433
v 12.170748 20.426481 -18.481126
v 12.174289 1.3345684 -13.304911
v 12.176206 21.068847 -9.0664585
v 12.177686 2.2311331 -7.6602794
v 12.179263 1.0277372 -12.287218
v 12.181117 2.1493812 -3.9445224
v 12.183895 13.22817 -28.025231
v 12.185076 21.598401 -3.7706539
v 12.186828 21.172993 -13.811435
v 12.187807 23.649125 0.39933171
v 12.189151 12.062995 -28.358726
v 12.1902 1.8120776 -8.783993
v 12.193829 10.180039 -28.637833
v 12.19455 2.4615672 -6.5057723
v 12.196831 15.404214 -26.605559
v 12.199182 6.0676584 -27.05427
v 12.2015 5.5773172 -26.733982
v 12.204224 21.075705 -17.350647
v 12.206785 20.749835 -8.1781763
v 12.208688 11.073487 -28.743387
v 12.209354 21.035962 -17.576568
v 12.21294 19.657766 -20.238279
v 12.213876 21.763786 -11.029214
v 12.216573 10.39523 -28.71457
v 12.220628 0.68993591 -10.216558
v 12.222867 1.7219609 -14.778578
v 12.223248 18.295099 -24.409165
v 12.223646 15.056327 -26.816557
v 12.22838 3.8865523 -25.305828
v 12.228494 19.502137 -21.294132
v 12.228523 1.1675806 -9.4496192
v 12.229233 6.9185733 -27.441971
v 12.232439 1.7613377 -21.157868
v 12.236182 22.553584 -3.185895
v 12.237115 2.3904676 -23.617903
v 12.237266 0.44987735 0.62897058
v 12.237677 1.7325749 -20.750859
v 12.243255 12.358307 -28.275822
v 12.243348 10.84532 -28.763594
v 12.244971 10.642618 -28.760154
v 12.246538 14.726192 -27.071968
v 12.247245 2.4719442 -6.1659488
v 12.252556 6.4723568 -27.252054
v 12.255945 20.864064 -15.75202
v 12.256961 14.441488 -27.288782
v 12.257026 0.76789098 -11.266598
v 12.25738 12.888867 -28.116702
v 12.260595 1.9913814 -17.854498
v 12.26498 2.2025783 -17.290659
v 12.273014 0.73475183 -10.036293
v 12.273071 23.190436 -2.4873198
v 12.273366 4.1507349 -25.525191
v 12.276388 1.8542328 -22.178152
v 12.276974 2.2249602 -17.106455
v 12.282616 21.104569 -14.034322
v 12.285796 3.6167432 -25.027936
v 12.28932 1.1789566 -12.734452
v 12.296863 20.934068 -15.161715
v 12.29877 1.6999258 -14.633553
v 12.301654 23.548074 -1.5522067
v 12.302294 21.315364 -3.913343
v 12.304182 23.631843 2.4239485
v 12.30581 20.827767 -16.067914
v 12.313271 1.7131357 -20.473349
v 12.31432 19.402152 -21.796687
v 12.320088 16.542084 -25.951653
v 12.329381 4.8234978 -26.108964
v 12.329827 20.958982 -8.6563436
v 12.332825 23.330568 -2.1329157
v 12.338213 20.831188 -15.907857
v 12.338988 20.25739 -18.605361
v 12.339222 18.40639 -24.208699
v 12.340801 4.4287308 -25.747856
v 12.34436 21.625712 -12.62902
v 12.348517 8.3350674 -27.56889
v 12.353462 8.059073 -27.531781
v 12.355029 16.113766 -26.236637
v 12.355296 1.8300449 -21.73902
v 12.355918 2.1634077 -17.499345
v 12.357261 11.379961 -28.53318
v 12.360746 21.385476 -9.9348064
v 12.362137 20.748334 -4.4890655
v 12.362857 1.215169 -1.745291
v 12.364767 20.306267 -5.3423575
v 12.367427 1.9836352 -22.686398
v 12.369883 2.2327175 -16.942159
v 12.372506 2.2877588 -4.415638
v 12.378765 11.70777 -28.374486
v 12.387719 9.8150281 -28.348386
v 12.391085 21.60956 -10.4633
v 12.395109 2.3431912 -4.7668083
v 12.395841 0.51452187 1.5441017
v 12.396098 20.226944 -5.6203681
v 12.397861 21.245347 -13.652417
v 12.398328 17.480896 -25.007305
v 12.403633 15.874755 -26.329419
v 12.406061 2.2138894 -23.297129
v 12.409735 15.411043 -26.514386
v 12.417186 1.857866 -15.285083
v 12.418599 18.578878 -23.94119
v 12.419233 20.600261 -18.038797
v 12.419943 0.96800342 -9.5044332
v 12.427141 2.0733915 -7.8965918
v 12.429155 21.018114 -14.527446
v 12.430439 15.138325 -26.658866
v 12.433276 12.081188 -28.226831
v 12.435831 17.614804 -24.854732
v 12.437044 17.846397 -24.657849
v 12.443703 23.624471 -0.60351708
v 12.44874 10.609888 -28.6482
v 12.451638 19.255344 -22.468823
v 12.451743 0.76618136 -9.805161
v 12.455429 2.9516957 -24.23442
v 12.4555 21.219065 -9.2179886
v 12.457231 16.204448 -26.133245
v 12.457803 10.091322 -28.505323
v 12.465783 2.3337133 -6.8374789
v 12.465813 1.5028908 -13.758644
v 12.467215 20.171561 -6.4897179
v 12.468311 13.920575 -27.410812
v 12.477094 14.772023 -26.901486
v 12.482179 20.781086 -8.2733523
v 12.482336 14.56215 -27.037837
v 12.483128 14.235143 -27.226314
v 12.490462 19.39258 -21.500993
v 12.491154 10.963683 -28.578151
v 12.496946 20.56054 -4.7066193
v 12.497718 18.896346 -23.431134
v 12.499118 23.57836 0.96518415
v 12.504134 6.1494585 -26.940399
v 12.508663 20.80978 -16.676404
v 12.512673 1.936196 -8.1489474
v 12.513217 5.1896989 -26.300381
v 12.525806 19.470189 -21.064235
v 12.525884 20.696186 -17.790704
v 12.527228 12.28849 -28.094445
v 12.531262 21.420236 -13.154177
v 12.537516 1.8266393 -18.40581
v 12.539582 7.8103781 -27.436274
v 12.542241 23.574646 -1.1714363
v 12.545175 2.2113846 -3.9884456
v 12.548805 0.6202733 -10.380911
v 12.552687 10.274839 -28.532256
v 12.553629 20.908415 -15.267955
v 12.555637 13.243812 -27.692626
v 12.561499 19.110164 -22.899979
v 12.562835 0.96439582 -11.862244
v 12.565672 20.839452 -17.020476
v 12.568625 5.7405077 -26.646273
v 12.574315 23.586178 1.8606733
v 12.584395 20.39145 -4.9851573
v 12.592157 0.66275063 2.7841531
v 12.59287 0.4629271 1.0616298
v 12.594592 21.012602 -8.7153033
v 12.596132 20.825099 -17.210588
v 12.599353 3.4571326 -24.734729
v 12.603759 21.457481 -9.7927101
v 12.605097 1.5453699 -2.7419558
v 12.605283 2.1308873 -3.7250612
v 12.608969 19.682481 -20.03982
v 12.610955 2.1675854 -17.591952
v 12.612123 20.735965 -16.487161
v 12.615105 9.006108 -27.776319
v 12.618765 1.7819444 -8.3077038
v 12.62153 1.0002341 -1.1668647
v 12.626195 1.7185834 -19.61627
v 12.635967 15.305923 -26.528638
v 12.637643 8.7315149 -27.648834
v 12.638025 23.56103 1.4987045
v 12.640242 19.150865 -22.607358
v 12.642092 8.4711583 -27.550683
v 12.642836 20.744451 -17.495318
v 12.642879 1.0718688 -9.1450079
v 12.647003 16.310803 -25.96707
v 12.648156 2.383157 -6.4273945
v 12.648841 15.901517 -26.248487
v 12.648897 9.2780537 -27.935321
v 12.650363 23.077134 -2.3876884
v 12.650475 8.1193659 -27.446186
v 12.652075 15.714704 -26.341371
v 12.656439 1.5794039 -8.5668838
v 12.656735 11.278184 -28.311552
v 12.658684 21.087156 -14.265484
v 12.670156 0.73959521 -0.73115616
v 12.675177 19.96058 -19.194014
v 12.678529 10.731643 -28.458207
v 12.679625 19.218677 -22.034592
v 12.682847 21.755736 -10.492449
v 12.690452 0.6672352 -9.8596528
v 12.69195 22.877157 -2.6466177
v 12.693523 21.165946 -13.934889
v 12.698513 11.614928 -28.179297
v 12.69867 21.902509 -3.277551
v 12.699302 23.351171 -1.7752043
v 12.701774 0.61786141 -10.481683
v 12.706358 10.420562 -28.449161
v 12.709053 1.7496371 -18.839615
v 12.710594 0.62037983 -0.43767559
v 12.713464 4.3273037 -25.506647
v 12.717413 0.62472463 -10.080501
v 12.717813 2.1566723 -7.2361531
v 12.721986 19.386696 -21.294585
v 12.727287 2.2352342 -17.423832
v 12.727521 20.447869 -17.997462
v 12.728556 20.686526 -16.311215
v 12.728608 21.200726 -9.0394784
v 12.733017 0.50247949 0.23232859
v 12.735579 20.853642 -15.419322
v 12.738456 20.574109 -17.75788
v 12.739073 13.667025 -27.338266
v 12.74314 3.9448544 -25.169387
v 12.744824 20.236661 -7.0185411
v 12.745433 1.6712627 -14.29524
v 12.750281 20.779882 -15.665583
v 12.750351 19.577419 -20.385641
v 12.754944 19.256292 -21.723688
v 12.755813 14.541585 -26.941798
v 12.757218 21.913888 -11.109622
v 12.757328 1.3323585 -12.964243
v 12.767298 0.56610812 -0.18991859
v 12.768035 14.258035 -27.069831
v 12.772099 3.1093956 -24.246954
v 12.775204 14.849789 -26.769138
v 12.776026 0.77417723 -9.474838
v 12.777459 23.537989 -0.92239064
v 12.780077 1.8820624 -20.797498
v 12.781603 9.5204856 -28.066283
v 12.783476 20.375318 -7.4271537
v 12.783774 2.081141 -22.102482
v 12.786898 13.409046 -27.409963
v 12.787555 0.59306671 2.2793214
v 12.793974 16.58075 -25.636456
v 12.801327 22.333664 -3.0009668
v 12.80134 21.888388 -10.831489
v 12.801923 21.010413 -14.722141
v 12.80529 5.9751668 -26.655777
v 12.805688 21.450564 -9.5255801
v 12.812505 0.67288737 -10.821808
v 12.814149 2.6504162 -23.704757
v 12.816871 20.263388 -18.259617
v 12.821221 23.547816 -0.30710645
v 12.822344 13.907754 -27.189092
v 12.822861 20.712129 -16.99341
v 12.823305 16.912619 -25.263759
v 12.823806 6.6091794 -26.978246
v 12.823987 1.9688528 -21.347126
v 12.825699 23.548169 0.12145595
v 12.826638 1.8503985 -18.481706
v 12.834719 21.912505 -11.47722
v 12.835114 21.552031 -3.4127871
v 12.83891 1.5227561 -2.545549
v 12.842902 21.665528 -12.421156
v 12.847146 3.5147042 -24.626828
v 12.847551 20.68584 -17.252578
v 12.859238 2.281856 -6.6740862
v 12.869199 2.4233792 -5.9551482
v 12.871602 7.7911205 -27.26982
v 12.872636 21.266037 -13.562149
v 12.885813 5.4743991 -26.277977
v 12.888824 1.7537807 -19.298097
v 12.895405 21.028437 -3.8314088
v 12.89946 7.0402692 -27.083917
v 12.899625 21.329868 -3.5422986
v 12.902044 21.396003 -9.3203408
v 12.908857 20.588325 -17.536059
v 12.910262 2.2173581 -22.675564
v 12.913622 2.2463638 -16.611368
v 12.915185 1.7864017 -14.740482
v 12.919633 8.5628889 -27.521367
v 12.926578 2.4080846 -5.424968
v 12.932463 4.7337987 -25.726008
v 12.937746 0.68046308 2.8371967
v 12.940682 1.0701328 -8.8655971
v 12.95 8.1718905 -27.35377
v 12.952467 1.1404448 -12.28518
v 12.952485 16.907657 -25.1696
v 12.957199 17.9113 -24.264069
v 12.966837 8.9476308 -27.695955
v 12.967872 2.4993332 -23.409782
v 12.968417 0.49576882 1.4327245
v 12.96874 4.0159795 -25.101612
v 12.969567 2.3298398 -4.8582456
v 12.970699 18.557082 -23.436408
v 12.971953 15.964928 -26.123059
v 12.973519 1.3948818 -2.0133364
v 12.977822 5.0242392 -25.91029
v 12.979508 19.414153 -21.056261
v 12.980006 0.60896385 -10.167506
v 12.985755 9.439319 -27.951869
v 12.989821 21.095504 -14.211211
v 12.991122 12.766929 -27.47889
v 12.992294 21.939653 -11.143148
v 12.999143 21.098242 -8.8216247
v 12.999418 23.184849 -1.9320315
v 13.004922 2.3399791 -23.070192
v 13.007336 20.452153 -17.770628
v 13.007735 22.653682 -2.6803896
v 13.007782 16.261586 -25.83269
v 13.011185 2.1162131 -21.841957
v 13.011807 19.088046 -22.155887
v 13.012672 20.095941 -5.5932045
v 13.019029 20.654054 -8.1678202
v 13.02374 1.2714955 -1.616604
v 13.024644 20.628797 -15.959625
v 13.033704 3.5799922 -24.5308
v 13.035935 20.201505 -5.1576886
v 13.037173 19.171772 -21.792696
v 13.037674 4.3452514 -25.378202
v 13.039722 1.8254939 -19.914294
v 13.046358 14.355493 -26.934569
v 13.049175 20.799624 -8.4246249
v 13.049904 3.2205239 -24.171582
v 13.051929 12.014984 -27.745435
v 13.058842 15.464528 -26.435387
v 13.060422 21.870451 -11.709275
v 13.071923 14.16825 -26.989061
v 13.072853 23.512573 0.03053124
v 13.073427 20.355706 -17.945453
v 13.073504 23.545419 2.4033069
v 13.076059 1.4916104 -13.299547
v 13.078761 20.580532 -16.50506
v 13.081326 20.967795 -14.791971
v 13.081562 2.3017511 -22.822134
v 13.089739 23.482606 3.0163028
v 13.097679 2.1958395 -17.80641
v 13.106223 14.648092 -26.811301
v 13.106479 0.62624591 -10.407408
v 13.115303 20.586192 -17.236965
v 13.116725 16.422478 -25.609516
v 13.117938 0.93979457 -11.636591
v 13.119168 13.386695 -27.183856
v 13.122807 0.48531504 0.76850716
v 13.126142 0.78907723 -11.184763
v 13.127506 21.325318 -9.0872845
v 13.133354 18.963265 -22.48666
v 13.13419 1.0664791 -11.985257
v 13.134342 1.775082 -14.573204
v 13.135461 2.2506541 -4.0983351
v 13.137132 1.5752568 -8.0869533
v 13.140237 9.466219 -27.902194
v 13.142441 23.392487 -1.3099518
v 13.146164 2.1041955 -6.9415452
v 13.146238 11.141308 -27.863476
v 13.14636 21.929144 -10.776962
v 13.151259 23.507698 0.81920706
v 13.155569 1.9452913 -7.4147216
v 13.156245 1.8375738 -3.0409956
v 13.157571 10.360251 -28.057835
v 13.157582 20.11167 -5.4190678
v 13.157828 0.69205633 -0.57960616
v 13.157889 22.89944 -2.2870991
v 13.159415 0.5551856 1.9639967
v 13.160721 0.8732069 -8.9208288
v 13.161477 2.2521097 -6.5549464
v 13.170812 20.528859 -17.452737
v 13.170974 21.777809 -3.1050478
v 13.175448 20.135649 -6.7224873
v 13.17656 23.530831 1.6423413
v 13.177762 20.583042 -16.951573
v 13.181441 1.0593261 -1.1677647
v 13.185845 21.791963 -11.945161
v 13.186778 21.169143 -13.794529
v 13.186952 12.787196 -27.32469
v 13.190595 20.821944 -15.215441
v 13.195129 1.9720829 -15.357307
v 13.19606 0.61152573 -0.28514294
v 13.205886 13.621773 -27.078094
v 13.209674 15.042202 -26.645983
v 13.21002 0.60283357 2.2879633
v 13.211503 21.926797 -11.293999
v 13.215884 2.7694756 -23.606341
v 13.219038 0.79126668 -0.78656904
v 13.219863 18.763856 -22.82721
v 13.231945 20.353863 -4.6969334
v 13.232471 23.497092 2.7545193
v 13.232885 18.115847 -23.804684
v 13.234502 0.54661701 0.15251219
v 13.239667 15.586561 -26.326835
v 13.239842 20.036045 -5.9741882
v 13.241693 21.175131 -8.8634129
v 13.242127 2.4956097 -23.165656
v 13.246045 21.038754 -14.258488
v 13.249783 20.059951 -6.341431
v 13.253479 19.667964 -19.72835
v 13.256575 10.215179 -27.977131
v 13.257178 2.1183369 -21.254553
v 13.257996 6.4166567 -26.631507
v 13.258996 0.68091733 -10.705182
v 13.270316 1.9378486 -15.202896
v 13.273011 0.92050886 -0.98160714
v 13.280233 17.035809 -24.81157
v 13.281473 1.464956 -2.0470917
v 13.285902 23.480133 0.56331698
v 13.286798 2.1333162 -15.9317
v 13.28811 5.5945843 -26.093032
v 13.288812 11.787389 -27.619039
v 13.289192 20.696992 -4.0763405
v 13.290624 2.060923 -20.833481
v 13.296816 21.697713 -9.6079117
v 13.29907 20.477017 -7.8135047
v 13.30025 2.0021897 -20.500184
v 13.304179 16.308362 -25.629527
v 13.306126 20.010978 -18.638669
v 13.308523 1.9940336 -18.391452
v 13.309792 2.6675014 -23.39286
v 13.310029 1.859925 -19.117641
v 13.313567 3.7305553 -24.417005
v 13.326577 17.293889 -24.561883
v 13.327186 9.6968022 -27.874989
v 13.33923 21.841268 -10.04159
v 13.348373 21.015689 -3.6062523
v 13.349157 18.998795 -22.15339
v 13.352795 19.844274 -19.121126
v 13.361527 1.039022 -8.4720392
v 13.361641 22.704847 -2.3970645
v 13.364025 20.612513 -8.1339113
v 13.36472 1.7418593 -2.7730291
v 13.366108 1.2923902 -1.5248731
v 13.370012 1.6331668 -13.663806
v 13.374819 10.810701 -27.747736
v 13.379163 2.3364473 -22.442366
v 13.380002 15.277481 -26.48632
v 13.38272 20.863674 -14.894804
v 13.382803 4.6047457 -25.379354
v 13.383576 21.512113 -9.1988454
v 13.403266 21.070503 -13.942951
v 13.406685 18.78935 -22.576899
v 13.410139 7.7776715 -27.054333
v 13.410168 17.064336 -24.704706
v 13.418754 0.70850999 2.8275867
v 13.418853 20.51193 -17.255949
v 13.420649 2.0240296 -3.3791634
v 13.423526 8.3938944 -27.275025
v 13.424891 4.9146552 -25.591612
v 13.426102 13.882203 -26.901159
v 13.430305 14.204792 -26.831632
v 13.431499 12.042208 -27.445922
v 13.44019 21.700354 -12.081979
v 13.450855 0.74164488 -8.9630879
v 13.451916 19.148159 -21.598317
v 13.451916 22.407882 -2.6158141
v 13.455086 21.814804 -11.66447
v 13.455546 2.4725255 -22.787411
v 13.456276 20.775298 -8.3718696
v 13.471966 16.806695 -24.923748
v 13.475864 2.3942474 -5.5849061
v 13.476306 4.3417077 -25.014904
v 13.482163 21.01426 -8.6200139
v 13.4828 0.76856171 -10.965713
v 13.486156 20.818939 -3.7776096
v 13.487057 23.388189 -0.65196617
v 13.49136 23.191206 -1.6495412
v 13.491626 9.3751709 -27.689696
v 13.49234 3.9973755 -24.547494
v 13.502339 1.4258963 -12.799628
v 13.507983 10.56281 -27.682426
v 13.50955 18.079165 -23.577554
v 13.510432 1.943078 -18.740506
v 13.511195 0.99912443 -8.3971219
v 13.511417 21.913633 -10.654433
v 13.511634 20.132304 -18.247049
v 13.513257 20.932202 -14.314471
v 13.52341 19.692962 -19.452145
v 13.530096 2.3532215 -17.354099
v 13.531379 23.482249 2.3961974
v 13.533522 22.04261 -2.8002625
v 13.534334 12.374692 -27.252483
v 13.534867 20.05518 -6.2855425
v 13.539551 2.2972904 -4.2710872
v 13.540147 1.9322544 -19.453512
v 13.540545 19.565675 -19.906231
v 13.549702 20.306252 -7.3592486
v 13.553546 21.203593 -13.419282
v 13.553867 1.7018621 -7.5260253
v 13.553887 21.379233 -3.1715166
v 13.557854 4.537529 -25.180345
v 13.558719 14.634169 -26.693563
v 13.559013 21.782313 -9.6326701
v 13.559137 20.480395 -4.3104648
v 13.560079 21.305531 -8.8751138
v 13.562382 14.878823 -26.62468
v 13.570081 23.229039 -1.4804074
v 13.572534 5.430392 -25.828219
v 13.57864 2.3700842 -5.1637656
v 13.57875 0.64643076 -9.2519716
v 13.579485 3.1350954 -23.726247
v 13.586657 3.7675569 -24.235211
v 13.588201 0.86149093 -11.213705
v 13.588702 11.385423 -27.414801
v 13.590362 23.479499 1.7190376
v 13.595333 2.2343146 -21.099149
v 13.596302 23.047647 -1.8491107
v 13.599292 1.1882274 -1.3213158
v 13.600985 2.3718808 -22.053836
v 13.601693 20.531638 -7.9317651
v 13.614531 0.83280482 -8.6075506
v 13.615042 20.390939 -16.56561
v 13.617708 20.389316 -7.5981219
v 13.619898 1.4458851 -1.7512427
v 13.619905 21.154348 -3.3187738
v 13.621813 17.760212 -23.925269
v 13.624572 6.3047695 -26.344826
v 13.62473 7.5523318 -26.898766
v 13.625526 1.4958231 -7.7648293
v 13.627087 8.8071393 -27.384482
v 13.628511 18.788119 -22.400638
v 13.629865 0.59741322 -0.25433386
v 13.631993 15.870321 -25.936653
v 13.633678 20.360994 -17.672989
v 13.644165 2.0570273 -20.056199
v 13.647158 15.158332 -26.471971
v 13.648892 20.69067 -8.2028431
v 13.652261 16.522419 -25.157014
v 13.664933 2.2674205 -16.328855
v 13.674066 2.3514479 -16.894446
v 13.676284 20.597852 -3.9991065
v 13.676899 1.3740466 -12.535784
v 13.676973 16.201704 -25.549737
v 13.678076 17.510324 -24.168539
v 13.678383 19.403824 -20.562618
v 13.681175 2.2916425 -6.1319897
v 13.691002 1.7777206 -7.2435513
v 13.691448 2.3441909 -21.446597
v 13.697577 21.849642 -9.9558828
v 13.697977 15.464149 -26.258157
v 13.699961 21.883625 -10.916327
v 13.710707 0.90489296 -0.98257701
v 13.711608 2.3495926 -5.8308007
v 13.715945 19.750818 -19.054195
v 13.717246 20.355641 -16.237679
v 13.721943 18.921596 -22.051285
v 13.7229 20.900742 -8.4273882
v 13.726264 1.9447621 -6.8862131
v 13.733133 2.2415528 -17.980407
v 13.733535 9.399672 -27.534474
v 13.735027 0.61839322 -9.5438709
v 13.736498 1.9195412 -14.825783
v 13.741888 12.922789 -26.908693
v 13.742047 1.6554303 -13.514241
v 13.743758 23.369126 0.07538551
v 13.748895 22.895563 -1.9617471
v 13.749681 19.306187 -20.882952
v 13.754848 20.087174 -5.6778083
v 13.755301 20.13047 -18.121414
v 13.760735 1.8546206 -2.881884
v 13.763587 0.68522208 2.6220991
v 13.767357 20.901899 -14.026569
v 13.769817 8.3073525 -27.087633
v 13.773515 20.553687 -15.48116
v 13.779927 11.018414 -27.340426
v 13.791605 18.017868 -23.425022
v 13.793238 21.011101 -13.690249
v 13.799268 19.899429 -18.575397
v 13.800125 13.896604 -26.697233
v 13.801361 20.298353 -4.6224355
v 13.8057 2.0497473 -18.515515
v 13.808586 21.686003 -9.2283979
v 13.810174 19.550613 -19.577538
v 13.811027 20.490446 -7.7587519
v 13.814859 21.469156 -8.9148792
v 13.814991 17.196836 -24.390445
v 13.815019 7.0323133 -26.615963
v 13.825583 20.152539 -5.1266366
v 13.829088 22.242826 -2.5452852
v 13.829091 23.398672 0.93571226
v 13.834344 1.7512078 -2.5684823
v 13.840602 23.094312 -1.5749423
v 13.843779 20.37366 -17.105738
v 13.846924 0.75904882 -0.75486765
v 13.849637 22.60809 -2.2163955
v 13.850988 1.9823662 -19.313245
v 13.852133 2.3404504 -4.616445
v 13.852583 1.3868501 -1.5490635
v 13.858081 20.646176 -8.0114533
v 13.858464 0.58030672 1.957863
v 13.859644 20.361399 -17.349681
v 13.862009 2.3631963 -16.773452
v 13.870797 20.109437 -6.6580848
v 13.873113 2.0791604 -15.329553
v 13.873176 20.430727 -4.2370979
v 13.87471 2.7283295 -22.81093
v 13.880898 2.3515306 -17.753202
v 13.880927 2.0956388 -3.5143748
v 13.88105 2.2868059 -16.255901
v 13.884979 7.3789385 -26.718861
v 13.885906 17.681098 -23.852113
v 13.886952 20.352284 -15.980149
v 13.890698 1.6076707 -13.174731
v 13.892545 2.6311628 -22.477517
v 13.900213 20.267045 -17.665536
v 13.902459 13.15395 -26.740911
v 13.904318 19.435459 -19.984303
v 13.908405 20.875578 -8.2822149
v 13.909026 1.5266475 -12.852458
v 13.910297 1.8528436 -14.354339
v 13.920049 2.0279577 -18.700694
v 13.921104 4.0883292 -24.3521
v 13.923501 3.0123278 -23.307673
v 13.925898 2.1887393 -15.723599
v 13.929392 2.2424843 -20.421489
v 13.937031 8.9415331 -27.257973
v 13.945011 20.816624 -3.4538122
v 13.946372 0.65091278 -0.45159891
v 13.953474 20.690388 -3.606107
v 13.954138 14.861264 -26.488096
v 13.957044 20.699207 -14.475325
v 13.962208 17.390221 -24.144073
v 13.968569 6.2202252 -26.087765
v 13.969223 9.5094804 -27.349831
v 13.973117 0.64190869 -9.8204821
v 13.974997 20.14599 -17.891348
v 13.9761 2.9076366 -23.059765
v 13.976836 23.304837 -0.16730992
v 13.987468 2.1260209 -6.3898903
v 13.988405 11.998899 -26.962249
v 13.989392 0.82891086 -8.3299706
v 13.990745 1.4750007 -7.5097292
v 13.990862 1.0094367 -8.0529337
v 13.992527 2.0058535 -6.6383568
v 13.9945 19.153449 -21.129053
v 13.999501 2.5336016 -21.553958
v 14.001422 21.464596 -12.335164
v 14.004805 20.068728 -6.2263736
v 14.007391 0.92378067 -0.98663716
v 14.00909 2.3400959 -20.644372
v 14.010021 21.233019 -3.0863847
v 14.011266 8.3347436 -26.966462
v 14.013262 20.221446 -4.7478762
v 14.014538 0.70559187 -8.6313029
v 14.026133 0.50883903 0.92794139
v 14.026786 6.7911707 -26.385644
v 14.032111 23.395831 2.006376
v 14.032906 14.550515 -26.533356
v 14.03644 11.61842 -26.955134
v 14.036961 1.1729166 -11.786302
v 14.039885 21.421828 -8.7138022
v 14.041069 21.816916 -10.128841
v 14.042356 21.754948 -11.231666
v 14.047817 0.51316167 0.64979888
v 14.049241 21.635731 -8.9780274
v 14.049856 20.533477 -3.7971118
v 14.0556 21.740549 -2.7796315
v 14.059258 2.3271722 -5.2728481
v 14.062713 19.287021 -20.507129
v 14.064638 0.53531864 0.25938945
v 14.067766 22.905969 -1.6756995
v 14.068921 20.277525 -17.185428
v 14.07174 1.18579 -1.2612854
v 14.076423 12.345247 -26.831715
v 14.079093 20.530061 -15.097935
v 14.081379 2.0378456 -18.9159
v 14.084367 15.360431 -26.153219
v 14.086271 5.3793657 -25.469283
v 14.090032 21.402126 -12.442009
v 14.09329 20.296822 -7.1720697
v 14.099126 21.081947 -13.195914
v 14.105471 2.4912206 -21.019978
v 14.106363 2.0744031 -19.554634
v 14.109339 23.236614 -0.69981527
v 14.124851 23.054237 -1.3557606
v 14.125374 19.765546 -18.562274
v 14.130094 20.41902 -7.3961896
v 14.139063 21.788118 -9.3093096
v 14.140826 20.201618 -17.52407
v 14.14394 2.2252185 -5.9829011
v 14.148821 21.814778 -9.6284699
v 14.154472 18.176386 -22.995033
v 14.156631 20.169372 -16.516201
v 14.158308 18.939079 -21.58541
v 14.159126 2.3952096 -17.746408
v 14.162051 8.1330753 -26.788458
v 14.171783 0.68755385 2.4111451
v 14.171891 20.930183 -8.0692986
v 14.173162 23.355151 1.5108952
v 14.179184 2.8661547 -22.620091
v 14.180205 1.6248181 -7.16696
v 14.181229 22.31343 -2.3279721
v 14.182576 23.165919 -0.96856165
v 14.183235 7.3849584 -26.540297
v 14.18467 1.6514784 -1.9233078
v 14.185092 20.108652 -6.6709454
v 14.185092 21.598227 -11.732698
v 14.187452 1.8804857 -2.7461165
v 14.188727 20.167336 -16.348736
v 14.191396 2.0606341 -19.127402
v 14.193236 15.060992 -26.279959
v 14.193917 3.6563936 -23.789708
v 14.194384 2.2664856 -18.186798
v 14.196767 2.2214941 -3.8805576
v 14.198284 21.763532 -10.644898
v 14.199874 11.690181 -26.801687
v 14.200465 9.5138746 -27.13218
v 14.200536 20.57536 -7.5897712
v 14.201243 8.4330088 -26.882941
v 14.202431 20.702415 -7.7581495
v 14.202964 6.0345363 -25.822635
v 14.203107 8.9189945 -27.052617
v 14.208608 4.4188958 -24.538901
v 14.214115 20.144323 -4.9132865
v 14.217037 0.60429604 -0.16405175
v 14.223232 20.287851 -4.3298537
v 14.226591 0.53726861 1.4479927
v 14.230163 22.513636 -2.0738824
v 14.230683 19.359035 -19.525356
v 14.23241 1.0022284 -11.218799
v 14.233855 0.81770709 -10.592861
v 14.236789 2.3028505 -4.3257279
v 14.242355 1.7982481 -13.688417
v 14.243709 21.35143 -8.43904
v 14.248176 2.4639467 -20.64926
v 14.249509 2.0426992 -3.2373121
v 14.251841 18.46741 -22.500777
v 14.257962 13.233478 -26.502235
v 14.260751 3.3686521 -23.458289
v 14.262209 0.70675605 -10.077356
v 14.262487 1.4164268 -12.28715
v 14.263996 10.39075 -26.996099
v 14.265021 3.0230952 -22.886957
v 14.267596 21.24003 -12.696657
v 14.269944 13.608599 -26.458998
v 14.272118 2.3191278 -4.6338946
v 14.27234 18.668226 -22.120602
v 14.274699 5.4761552 -25.416535
v 14.27707 15.775618 -25.725427
v 14.278356 11.344512 -26.773646
v 14.283288 23.318389 0.75007711
v 14.287769 21.808519 -9.895557
v 14.291295 2.4708056 -17.365221
v 14.291667 22.67461 -1.824827
v 14.291841 10.093591 -27.003357
v 14.291896 20.157719 -16.124524
v 14.293658 14.38732 -26.431692
v 14.29425 20.344767 -15.488959
v 14.295586 0.53333459 0.79034539
v 14.300616 21.579755 -8.6735519
v 14.301988 20.604843 -14.107755
v 14.314038 0.57977917 1.8008091
v 14.314438 3.2086622 -23.174585
v 14.314931 21.655279 -11.195338
v 14.315858 5.1712633 -25.192417
v 14.316492 16.021924 -25.439984
v 14.318453 21.774228 -9.070038
v 14.321078 3.9345199 -23.972802
v 14.329221 8.9906998 -26.948018
v 14.332014 21.359989 -12.322831
v 14.332704 20.125742 -17.311513
v 14.336342 3.5667311 -23.607146
v 14.336373 4.7571957 -24.822711
v 14.338158 16.707598 -24.606824
v 14.341566 1.5515675 -1.6308998
v 14.348653 2.144093 -19.416213
v 14.349077 10.83829 -26.839273
v 14.3498 1.3577379 -7.4163347
v 14.350296 2.2531162 -19.889493
v 14.350558 14.727273 -26.326724
v 14.351265 20.071809 -5.4113165
v 14.35301 5.013338 -25.048992
v 14.353186 2.4752808 -16.982328
v 14.354265 6.7342881 -26.129601
v 14.362696 23.319506 1.9941018
v 14.362876 20.110355 -17.025491
v 14.370012 17.681477 -23.594057
v 14.372471 6.5102447 -25.998866
v 14.377798 2.0625849 -14.802374
v 14.384802 22.903164 -1.4199253
v 14.387052 16.475369 -24.838807
v 14.387111 10.536171 -26.857425
v 14.39222 20.053603 -16.57575
v 14.392752 8.2724428 -26.643224
v 14.393875 2.1391107 -3.5496399
v 14.393888 20.417352 -7.2063524
v 14.394848 7.5525837 -26.422278
v 14.398184 21.066229 -3.0216038
v 14.4068 21.744757 -10.407245
v 14.412408 2.3691783 -16.020406
v 14.41735 18.798032 -21.654233
v 14.422504 1.6070034 -12.726267
v 14.426204 19.006662 -20.991189
v 14.433711 21.725837 -8.798684
v 14.434691 21.843672 -9.3280297
v 14.443784 1.375129 -1.3714353
v 14.446829 12.96041 -26.420449
v 14.448821 9.4246114 -26.864316
v 14.45598 9.9692501 -26.843139
v 14.464171 20.799328 -3.1904776
v 14.464691 1.7113426 -1.9380182
v 14.464742 19.114179 -20.440688
v 14.471147 0.76469587 -8.1353982
v 14.476801 6.2365365 -25.7846
v 14.478667 2.8054732 -21.380518
v 14.483102 2.2167291 -5.5736943
v 14.48364 20.636714 -13.681236
v 14.484275 23.270382 2.6245451
v 14.487308 23.164978 -0.38582599
v 14.495303 1.832646 -6.6705425
v 14.495514 0.93802529 -0.86618346
v 14.495645 13.502466 -26.316719
v 14.499135 2.2643072 -18.430922
v 14.502421 21.835719 -9.7274812
v 14.503903 1.033917 -11.156802
v 14.516456 19.333046 -19.208991
v 14.518592 20.62107 -3.3443824
v 14.522785 0.60655623 -8.7121258
v 14.523242 20.038391 -5.8584955
v 14.524909 21.621977 -11.016389
v 14.525088 20.94437 -7.6707158
v 14.531201 23.204623 0.08009849
v 14.535862 20.261249 -6.912319
v 14.538653 18.598191 -21.988697
v 14.539174 0.64468704 -8.4637471
v 14.539631 20.450806 -3.5810537
v 14.552414 3.0162959 -22.126426
v 14.557292 21.246366 -7.9316364
v 14.558414 2.4591536 -16.37276
v 14.564195 20.454745 -14.247322
v 14.564348 0.73878982 -0.50922765
v 14.565736 20.132753 -6.6394639
v 14.570559 21.510601 -11.466091
v 14.573615 20.564519 -7.2483802
v 14.578902 6.8385779 -25.984264
v 14.588867 2.9350051 -21.679925
v 14.593529 23.090844 -0.67362457
v 14.59443 14.357849 -26.233973
v 14.594803 3.8834297 -23.75228
v 14.597221 19.207814 -19.514243
v 14.597574 15.597339 -25.713601
v 14.602398 3.6481489 -23.464195
v 14.603314 21.797795 -10.033783
v 14.603421 1.2412148 -11.707105
v 14.60903 11.298413 -26.461124
v 14.611933 14.628845 -26.180934
v 14.612598 19.133236 -19.833205
v 14.62116 17.297033 -23.983894
v 14.633232 23.006671 -0.96048311
v 14.644918 2.230078 -15.175019
v 14.64864 20.521994 -13.788395
v 14.652335 9.8465725 -26.605262
v 14.653925 2.1612711 -3.6513798
v 14.665399 21.888915 -2.4582238
v 14.669343 0.78191913 2.5641201
v 14.670791 11.628379 -26.386151
v 14.671469 20.036884 -6.1425494
v 14.673918 21.900955 -9.1633529
v 14.674369 20.776693 -7.3663987
v 14.676634 0.57132052 -8.9641139
v 14.679375 6.3644019 -25.704585
v 14.679698 20.329148 -14.721821
v 14.683189 21.355209 -11.876371
v 14.68753 20.269662 -3.877841
v 14.696053 3.5300107 -23.181766
v 14.697464 21.322339 -2.7453818
v 14.697583 2.2696688 -4.7515431
v 14.703559 20.077814 -15.746425
v 14.706443 13.003182 -26.211682
v 14.708464 20.118395 -4.4613594
v 14.712312 19.653373 -18.169862
v 14.715196 1.4255954 -7.1232362
v 14.716766 20.142356 -15.52467
v 14.718418 20.674761 -13.338809
v 14.718877 22.33232 -2.0633949
v 14.725756 17.8538 -23.01043
v 14.73191 5.6351305 -25.284418
v 14.732681 21.725853 -10.423808
v 14.7342 15.902653 -25.340803
v 14.737863 19.773898 -17.813363
v 14.743609 20.060326 -4.7720629
v 14.743709 13.938449 -26.099683
v 14.745478 13.582339 -26.104147
v 14.749041 19.877176 -17.217491
v 14.749229 10.324447 -26.470519
v 14.75004 22.569981 -1.7300364
v 14.751908 0.9685446 -7.6151985
v 14.752036 16.386743 -24.73651
v 14.753813 2.3715884 -18.21723
v 14.760127 8.6766688 -26.387746
v 14.766792 15.306627 -25.810765
v 14.768138 20.992772 -12.728032
v 14.774218 2.0612375 -5.9222389
v 14.783802 21.25615 -7.7097
v 14.784116 2.217878 -5.2223356
v 14.785879 21.583207 -11.039646
v 14.786059 16.704535 -24.413244
v 14.787955 23.262629 1.1514628
v 14.790276 8.2588412 -26.262648
v 14.791249 22.762203 -1.4070546
v 14.793344 21.507169 -8.0231736
v 14.794325 19.825941 -17.537298
v 14.797698 1.4724116 -12.217652
v 14.800738 2.0359365 -3.0387648
v 14.803286 7.760135 -26.102893
v 14.804538 20.385909 -6.9315453
v 14.80574 22.883916 -1.127309
v 14.805917 23.239839 2.0654851
v 14.808847 12.200185 -26.266512
v 14.809401 20.533788 -13.588007
v 14.811065 3.459928 -22.820934
v 14.811221 17.422734 -23.726804
v 14.81549 12.27677 -26.254429
v 14.826806 2.5326794 -17.267058
v 14.827098 9.9431576 -26.387801
v 14.835035 23.109923 -0.29074653
v 14.836593 19.404636 -18.732248
v 14.837559 19.82538 -16.443594
v 14.83763 19.881166 -16.157708
v 14.852068 20.562643 -7.0768512
v 14.856377 21.126293 -12.359451
v 14.857732 2.4904697 -16.177115
v 14.859004 9.3712435 -26.289223
v 14.861153 6.9098918 -25.73895
v 14.864095 21.709411 -8.3022813
v 14.86866 2.3559171 -18.513818
v 14.874253 21.46114 -11.390095
v 14.876103 21.88773 -8.7464836
v 14.877486 15.01095 -25.876556
v 14.880447 1.685861 -6.6856198
v 14.882117 18.087013 -22.522431
v 14.882331 21.945466 -9.3399825
v 14.887231 1.8223806 -13.125618
v 14.887604 0.54640224 -8.6544527
v 14.889675 18.696774 -21.17482
v 14.893232 1.4294561 -1.3385766
v 14.896343 20.038594 -6.1284005
v 14.896709 5.2729465 -24.946488
v 14.898682 1.2404588 -1.142878
v 14.902314 6.5007395 -25.560194
v 14.903901 20.177898 -15.035133
v 14.906871 4.1485275 -23.819654
v 14.909834 18.966964 -20.024929
v 14.910765 0.61109194 1.2893204
v 14.91567 18.805755 -20.773405
v 14.918351 1.8818229 -2.378326
v 14.923482 3.1093607 -21.479329
v 14.924566 2.1072653 -14.338951
v 14.925745 0.63852523 -8.0203033
v 14.925901 1.7452948 -1.8582614
v 14.928328 7.4243476 -25.85978
v 14.929003 1.9675437 -13.724023
v 14.929003 13.31818 -25.960295
v 14.929653 1.604617 -1.5755636
v 14.931624 0.7649703 -7.7709893
v 14.932585 4.9295578 -24.633514
v 14.93623 2.2955961 -15.159673
v 14.936588 2.5676527 -16.711782
v 14.938172 5.7284334 -25.222554
v 14.942157 23.204477 0.69610199
v 14.949089 15.546282 -25.528855
v 14.950151 21.985019 -2.2745867
v 14.9533 22.98716 -0.74506243
v 14.957435 18.199315 -22.227992
v 14.957919 2.6442791 -20.00532
v 14.960881 21.018814 -2.7941902
v 14.961458 2.5337891 -19.705584
v 14.965122 0.59759304 -9.2595644
v 14.969815 0.74190397 -0.44085536
v 14.977267 2.4881098 -17.813034
v 14.979206 10.954811 -26.136525
v 14.980023 19.730554 -16.747028
v 14.982358 3.5010374 -22.586517
v 14.983973 21.117238 -7.430688
v 14.987985 19.969099 -5.1952352
v 14.998353 21.296194 -11.762205
v 15.005298 22.306541 -1.9774154
v 15.01001 19.559801 -18.134151
v 15.013207 22.109915 -2.1642949
v 15.014647 0.77779421 2.3452026
v 15.017086 0.54194323 -8.3015317
v 15.017901 2.3731361 -15.450317
v 15.018847 14.485479 -25.864525
v 15.022818 1.7515478 -12.809983
v 15.024015 2.829229 -20.371846
v 15.026828 18.957498 -19.801431
v 15.029393 3.2922243 -21.847122
v 15.031977 2.1096601 -5.6088957
v 15.034046 2.4822651 -19.396655
v 15.03467 9.2908736 -26.076804
v 15.040323 21.627696 -2.4383393
v 15.042094 11.99181 -26.068937
v 15.046132 10.711495 -26.0913
v 15.047098 21.409007 -7.6777555
v 15.048833 14.7203 -25.815979
v 15.051687 20.338849 -6.7834047
v 15.053963 0.69349579 1.8075973
v 15.060995 19.677872 -17.713256
v 15.062739 17.047121 -24.041814
v 15.072181 2.4115277 -18.68341
v 15.074391 1.0205016 -10.904126
v 15.07487 21.93764 -9.619312
v 15.075502 22.642357 -1.4972446
v 15.078144 22.47418 -1.7505537
v 15.083525 1.1555118 -7.2366441
v 15.088381 11.366615 -25.98952
v 15.09183 19.700684 -17.439669
v 15.09776 15.716859 -25.264635
v 15.098579 20.557026 -6.9831277
v 15.101043 1.0576123 -0.93140581
v 15.10155 15.328302 -25.542236
v 15.10238 21.846465 -8.3664091
v 15.102783 19.025422 -19.463032
v 15.103404 19.689506 -17.168571
v 15.103748 17.885351 -22.721
v 15.107105 9.8738459 -26.057381
v 15.108234 0.88403568 -0.70397087
v 15.11024 3.8702657 -23.225655
v 15.116793 2.0868614 -3.271024
v 15.12031 7.9081209 -25.830725
v 15.122013 23.173807 2.6528766
v 15.125813 12.321764 -25.962596
v 15.133411 6.0332494 -25.201415
v 15.134273 19.325541 -18.693031
v 15.138675 4.0983023 -23.545015
v 15.143221 5.2105843 -24.728097
v 15.144089 21.649119 -7.9653328
v 15.146573 1.373439 -11.797675
v 15.149469 8.6053803 -25.904054
v 15.150464 14.984591 -25.655506
v 15.15551 13.494941 -25.712956
v 15.156017 20.192458 -6.5289969
v 15.156621 3.0880312 -20.914749
v 15.166348 9.0280325 -25.911346
v 15.167434 1.872062 -6.1519566
v 15.168328 18.021493 -22.359051
v 15.170413 21.134741 -2.6243951
v 15.170743 7.6577603 -25.69982
v 15.186158 6.8766934 -25.390594
v 15.186606 2.6040935 -16.400686
v 15.191648 0.66502615 -9.5245336
v 15.193845 21.580446 -10.987647
v 15.198916 2.6270141 -17.124453
v 15.199458 0.7687458 -0.42990727
v 15.201983 21.155372 -7.365414
v 15.202184 21.875814 -9.9409995
v 15.204006 16.165928 -24.696678
v 15.204985 2.4659171 -15.646137
v 15.205733 19.162659 -19.027174
v 15.2078 0.7127244 -0.15768113
v 15.226726 10.155033 -25.933776
v 15.230834 22.810519 -1.1088849
v 15.231244 2.502138 -18.091599
v 15.231329 0.9238497 -7.4228913
v 15.237569 23.167875 0.82561604
v 15.240001 0.66692924 0.92356675
v 15.241691 2.5013028 -18.968161
v 15.243558 16.427081 -24.432585
v 15.244706 21.436766 -7.6117482
v 15.247954 21.990672 -8.7803619
v 15.248993 1.865007 -2.2454127
v 15.251203 1.1460518 -11.178704
v 15.254279 20.030207 -15.083489
v 15.255188 1.7492246 -12.709292
v 15.257057 1.4511895 -1.3407226
v 15.258312 23.183111 1.7960109
v 15.265648 5.6969711 -24.937785
v 15.265984 0.57570112 -7.940564
v 15.267349 16.8059 -24.143389
v 15.270549 8.204757 -25.721598
v 15.271195 2.1658051 -3.8734868
v 15.273059 1.2620354 -11.458014
v 15.273143 17.334113 -23.610361
v 15.276482 20.668427 -2.8624159
v 15.281461 19.934443 -5.4085177
v 15.287556 0.52718811 -8.8786571
v 15.288099 11.037319 -25.785182
v 15.288755 17.134794 -23.857401
v 15.295029 1.5440216 -12.146842
v 15.295508 4.4719564 -23.83792
v 15.296629 1.6892819 -6.4140294
v 15.304704 21.45123 -11.278709
v 15.308345 13.98631 -25.547775
v 15.311476 17.545686 -23.247993
v 15.312941 1.7828947 -1.9239547
v 15.312977 20.187328 -14.24436
v 15.315283 4.8292565 -24.21167
v 15.321151 15.599517 -25.154646
v 15.321664 15.33448 -25.326477
v 15.322219 18.685585 -20.272001
v 15.323538 20.500258 -6.8903559
v 15.327754 9.414265 -25.796633
v 15.330406 21.073102 -12.0986
v 15.332203 14.578232 -25.537606
v 15.333717 20.33089 -6.7127507
v 15.336963 0.88163743 -0.6186327
v 15.339372 19.601098 -17.718348
v 15.34004 20.699007 -7.036314
v 15.341105 19.914196 -15.400065
v 15.34883 6.4253254 -25.090226
v 15.351885 0.48744568 -8.5725755
v 15.353503 0.48380398 -8.244543
v 15.354544 20.086386 -6.2355592
v 15.356941 3.1628415 -20.799343
v 15.359385 1.0089382 -0.80112644
v 15.369574 12.224688 -25.724562
v 15.372339 15.026977 -25.409722
v 15.378465 19.979502 -3.9399006
v 15.37962 5.5431153 -24.73017
v 15.382736 21.77689 -10.315231
v 15.383836 10.448459 -25.731302
v 15.384378 21.728489 -10.484106
v 15.385469 11.310501 -25.669566
v 15.388832 2.4002652 -15.026971
v 15.389771 2.1069687 -13.826866
v 15.392748 5.2709731 -24.533597
v 15.394035 1.351467 -6.8425219
v 15.395558 21.680783 -7.8780897
v 15.39599 3.3860356 -21.404736
v 15.398737 1.9917794 -13.394455
v 15.405643 14.753802 -25.439051
v 15.410106 8.7660157 -25.618905
v 15.415151 21.802448 -8.1004001
v 15.417761 21.267503 -11.610373
v 15.418039 0.75935904 1.9744428
v 15.420433 22.022931 -8.9436309
v 15.421022 12.033828 -25.685023
v 15.423045 18.748507 -19.764821
v 15.424085 18.373334 -21.140292
v 15.42666 12.824813 -25.543678
v 15.42861 20.597775 -13.012139
v 15.429603 21.134371 -7.293049
v 15.431058 23.155649 2.1543184
v 15.43614 1.2989867 -1.1186202
v 15.436437 18.075396 -21.783731
v 15.442457 2.6146095 -17.719675
v 15.444354 18.478171 -20.823017
v 15.447987 6.1842923 -24.925001
v 15.450783 2.8337374 -19.854425
v 15.453999 16.02337 -24.649023
v 15.457381 20.0623 -14.530332
v 15.458845 2.3665627 -14.756545
v 15.459537 21.352465 -7.4657267
v 15.462589 19.898382 -4.3294855
v 15.464262 23.148502 1.3631207
v 15.468541 20.414086 -2.965201
v 15.46972 20.199241 -3.2275431
v 15.471283 7.283395 -25.246329
v 15.474577 11.792125 -25.616155
v 15.474978 23.104588 0.16264978
v 15.478646 10.898024 -25.565949
v 15.481173 3.9563419 -22.821653
v 15.481682 2.2784981 -14.364693
v 15.485699 20.196478 -6.4873361
v 15.488573 16.731703 -24.070511
v 15.4918 0.83599226 -0.37466058
v 15.49615 18.124971 -21.584259
v 15.499422 6.8272126 -25.060044
v 15.501187 1.9571172 -2.6698016
v 15.507234 0.69842183 -7.5896665
v 15.518542 21.533161 -7.6531742
v 15.520729 2.9061239 -19.939969
v 15.523543 7.6341135 -25.314663
v 15.526249 2.0639391 -3.136422
v 15.52726 19.486871 -16.548237
v 15.529987 1.6023807 -1.5001628
v 15.53252 4.1351505 -23.097307
v 15.535955 0.74455449 0.58899462
v 15.537718 16.957832 -23.853508
v 15.539281 19.466088 -16.765761
v 15.539589 17.20642 -23.582517
v 15.541035 20.323736 -6.6882413
v 15.541269 20.162377 -14.033514
v 15.541622 0.73811739 -9.6966311
v 15.542726 19.010222 -19.06586
v 15.543949 9.704275 -25.62678
v 15.548524 19.999772 -5.8729372
v 15.549892 17.670963 -22.832208
v 15.553483 19.524717 -16.316755
v 15.554461 3.0890113 -20.313483
v 15.555225 21.17519 -2.4261265
v 15.555714 20.465095 -6.8416563
v 15.55635 17.410714 -23.281746
v 15.558629 12.995622 -25.379204
v 15.559219 21.940191 -8.3803705
v 15.562024 1.1601277 -7.0140731
v 15.562776 2.1661903 -4.206357
v 15.568262 0.79579642 -0.04190887
v 15.569016 19.859009 -4.6544527
v 15.569739 20.03357 -3.4976045
v 15.574478 20.702406 -7.0189668
v 15.583398 16.306967 -24.307669
v 15.583681 1.9579107 -5.7774288
v 15.584401 3.7257775 -22.037673
v 15.584578 5.083503 -24.173111
v 15.58789 21.565407 -10.887587
v 15.592252 9.1221595 -25.499533
v 15.593312 21.996241 -8.5823141
v 15.599028 13.644753 -25.269261
v 15.602302 19.512133 -17.88407
v 15.605973 7.9259147 -25.309464
v 15.612148 19.964202 -3.6981205
v 15.617959 0.94269821 -0.52120016
v 15.621416 8.7234421 -25.400049
v 15.62498 9.9943712 -25.517619
v 15.626342 21.466042 -11.090384
v 15.637149 3.6406575 -21.710227
v 15.637325 4.5440769 -23.555361
v 15.638782 3.8514905 -22.269585
v 15.642066 1.0528388 -0.70104934
v 15.65048 13.962241 -25.187719
v 15.652165 21.195183 -7.3183475
v 15.655628 22.024982 -9.1960985
v 15.657827 2.1659125 -4.9192105
v 15.659467 19.608508 -15.899985
v 15.669166 4.9024057 -23.910058
v 15.669877 21.966952 -9.5756952
v 15.670557 10.880548 -25.325931
v 15.67413 8.18189 -25.288267
v 15.674623 2.133312 -5.1548518
v 15.677401 11.374766 -25.328082
v 15.681657 20.102141 -6.3025683
v 15.683876 0.77915015 1.6357517
v 15.68404 22.661062 -1.338286
v 15.685462 19.886374 -14.81735
v 15.689643 2.7001377 -16.111878
v 15.693943 1.5051357 -1.3071931
v 15.707588 2.0562159 -5.4465103
v 15.710287 22.482982 -1.610299
v 15.711085 21.369662 -7.4560912
v 15.71267 20.385385 -13.255742
v 15.714372 1.3008327 -1.0032766
v 15.716246 20.196097 -6.537227
v 15.717059 15.227144 -24.899837
v 15.718324 0.88729982 -0.17965316
v 15.720021 15.567259 -24.739768
v 15.720255 20.809993 -12.363869
v 15.723861 2.1648523 -4.6031042
v 15.732584 21.627905 -2.165477
v 15.735208 21.246768 -11.43838
v 15.741651 1.7861878 -1.9301399
v 15.742003 22.306138 -1.7845097
v 15.744201 20.424787 -2.7612296
v 15.747322 10.473359 -25.273083
v 15.751702 21.951321 -2.0172376
v 15.75807 19.854209 -4.9793828
v 15.7588 0.81186317 2.4659196
v 15.763421 19.477884 -17.657838
v 15.764065 19.670453 -15.5381
v 15.764139 19.889122 -3.9054017
v 15.768648 16.941466 -23.661259
v 15.775309 15.919154 -24.442535
v 15.778185 4.4584234 -23.248913
v 15.784896 18.613878 -19.611894
v 15.78739 20.35189 -6.7703518
v 15.788315 20.234152 -13.571678
v 15.791287 0.91723449 -10.203182
v 15.792517 12.485562 -25.208315
v 15.792896 2.7603189 -19.072891
v 15.79475 19.369171 -18.179007
v 15.797112 2.686459 -17.999734
v 15.797983 0.84094643 0.45202674
v 15.805571 20.52279 -6.9251252
v 15.807256 14.939533 -24.869353
v 15.814527 6.7188857 -24.693414
v 15.82337 2.6820375 -18.224954
v 15.824206 1.6048915 -1.4366364
v 15.827212 0.80774762 1.2326164
v 15.833225 20.024288 -6.0981142
v 15.835368 2.027056 -13.211077
v 15.836142 5.3354987 -24.067709
v 15.83884 21.647504 -10.562348
v 15.839193 1.8093675 -5.9362366
v 15.841298 14.461502 -24.902085
v 15.84236 17.544046 -22.763879
v 15.84498 23.05679 0.17259647
v 15.846817 20.743231 -2.5002251
v 15.848563 2.7386264 -17.695374
v 15.851897 23.035147 -0.13186712
v 15.858318 2.7086671 -18.608088
v 15.860537 17.854665 -21.811599
v 15.864897 20.769368 -7.0917446
v 15.867696 13.086083 -25.055307
v 15.868553 10.215079 -25.183364
v 15.868924 7.3602736 -24.853522
v 15.876086 22.166205 -1.8504803
v 15.878632 1.6764546 -6.1461099
v 15.878653 20.164921 -2.9040942
v 15.884088 17.712502 -22.281611
v 15.889906 18.690987 -19.33848
v 15.889981 22.021503 -8.729764
v 15.890206 19.404092 -17.901713
v 15.8934 19.898179 -5.4359399
v 15.895004 19.764571 -14.89244
v 15.89593 2.8190837 -17.065294
v 15.899549 22.944948 -0.53900039
v 15.899664 0.92604426 0.15160113
v 15.901167 1.3200255 -6.6612608
v 15.910109 18.13159 -21.020764
v 15.911001 2.8086462 -17.269267
v 15.911275 3.4927859 -20.880919
v 15.912289 21.589907 -7.6781685
v 15.91589 2.8600739 -19.255796
v 15.920963 16.434744 -23.951142
v 15.921359 16.690066 -23.749347
v 15.922217 1.0301278 -10.496163
v 15.924502 1.9363665 -12.872211
v 15.92629 18.439982 -19.940625
v 15.927241 19.941827 -3.2418968
v 15.93154 14.940233 -24.719326
v 15.932476 1.6778063 -12.081525
v 15.938202 13.818336 -24.870824
v 15.938346 1.9371378 -5.5878379
v 15.940661 4.3630431 -22.826484
v 15.943131 19.08772 -18.639391
v 15.943782 19.833017 -4.2447558
v 15.946242 21.783639 -2.010515
v 15.947662 1.6838164 -1.5744949
v 15.948633 21.010931 -2.3054938
v 15.949286 17.262449 -23.095945
v 15.951379 1.4505964 -1.06089
v 15.951637 2.9620899 -19.508388
v 15.952097 12.216247 -25.057297
v 15.953446 1.7905087 -12.410193
v 15.953799 0.75865508 -7.352881
v 15.962555 20.100592 -6.4805606
v 15.963669 1.3211548 -0.82831854
v 15.965097 20.041602 -6.313304
v 15.969319 2.339841 -14.071617
v 15.970358 2.0798703 -3.5032188
v 15.975038 20.224191 -6.7018009
v 15.976059 18.193737 -20.754081
v 15.977138 3.7045171 -21.323419
v 15.988991 0.86802177 0.73607624
v 15.989506 23.039847 0.88622683
v 15.994786 1.9455658 -2.6997448
v 15.997249 2.0913613 -4.8922954
v 16.000426 11.841999 -24.992399
v 16.00398 18.324154 -20.224487
v 16.005027 21.388774 -11.028914
v 16.015424 15.374868 -24.504891
v 16.016979 19.942994 -14.159149
v 16.017913 19.350108 -16.250981
v 16.027414 21.168409 -7.318753
v 16.031796 0.44689701 -8.4387211
v 16.042262 1.3080147 -11.150577
v 16.048118 3.5694932 -20.873454
v 16.048922 0.61001213 -9.1959202
v 16.050618 22.772717 -0.99822189
v 16.055228 20.363855 -6.8864724
v 16.057567 0.47453825 -7.8506138
v 16.063245 20.382503 -2.5616783
v 16.066308 22.413769 -1.5563733
v 16.06883 19.945135 -3.0710961
v 16.069603 19.328094 -17.583268
v 16.07439 2.0004894 -5.2565691
v 16.077328 19.255225 -17.060652
v 16.081692 22.62308 -1.2880991
v 16.082836 1.5697495 -11.711848
v 16.082845 6.7129054 -24.422444
v 16.083114 1.578192 -1.2109716
v 16.084156 20.535302 -7.0221299
v 16.086891 12.596059 -24.874484
v 16.091944 4.1736879 -22.18566
v 16.097983 0.96933464 0.33839279
v 16.102189 15.891148 -24.142261
v 16.102517 2.7563832 -15.865638
v 16.102933 13.120986 -24.802709
v 16.107589 19.232183 -16.896192
v 16.10979 0.83526443 1.3719731
v 16.112464 8.3562494 -24.89028
v 16.112958 19.240327 -16.638082
v 16.117405 19.759439 -14.560776
v 16.11837 0.81306741 2.2040578
v 16.119623 4.358406 -22.49441
v 16.125899 19.851153 -5.2555677
v 16.143266 1.0832805 -0.01044952
v 16.144541 0.55315552 -7.5981362
v 16.146605 1.837451 -2.1241681
v 16.147509 20.632694 -2.3520104
v 16.151065 21.421431 -7.5115637
v 16.153709 6.4169 -24.248028
v 16.154693 5.9708544 -24.063915
v 16.156291 15.632288 -24.232876
v 16.156466 1.7502924 -1.7160317
v 16.158272 2.8292017 -18.398806
v 16.169787 21.988606 -8.5124346
v 16.170783 17.550061 -22.26637
v 16.17614 20.943954 -11.671069
v 16.178538 20.701157 -7.1464974
v 16.181997 4.0641132 -21.810031
v 16.182196 2.6260766 -15.086875
v 16.185226 0.50350134 -8.7798714
v 16.187919 20.145066 -2.6406536
v 16.189367 8.2205109 -24.78619
v 16.189511 21.817374 -7.9880355
v 16.197698 2.9165188 -16.801312
v 16.198215 2.0519888 -4.6218032
v 16.199228 10.682349 -24.62524
v 16.200783 21.942782 -8.305861
v 16.200848 3.9545556 -21.537036
v 16.201643 4.7174737 -22.946038
v 16.201833 1.2125815 -0.29798815
v 16.205662 18.555057 -19.372342
v 16.21 11.134678 -24.61579
v 16.21509 9.2068509 -24.955847
v 16.215376 1.6624887 -1.3394936
v 16.220222 19.948612 -2.8765638
v 16.220469 2.5313099 -14.53842
v 16.222239 14.089822 -24.506369
v 16.223215 12.094512 -24.733713
v 16.224234 19.24376 -17.868756
v 16.224776 17.837163 -21.276043
v 16.226077 9.0290439 -24.922723
v 16.226736 10.496028 -24.630899
v 16.229453 10.822412 -24.571043
v 16.241434 11.726449 -24.680441
v 16.242749 18.183587 -20.222788
v 16.243438 6.2847994 -24.104908
v 16.243968 17.337327 -22.597724
v 16.247108 19.796694 -4.4767627
v 16.249585 3.3283174 -19.924846
v 16.249706 2.9131217 -18.793798
v 16.259287 0.89736242 0.81137738
v 16.259616 0.7512822 -9.619074
v 16.261885 21.112202 -2.0913583
v 16.266573 4.8778923 -23.081409
v 16.267565 17.684593 -21.661698
v 16.269797 2.0488755 -3.6315328
v 16.271923 16.891673 -23.170349
v 16.272019 7.7063986 -24.555055
v 16.274632 12.642792 -24.643763
v 16.281915 21.492478 -10.718576
v 16.282053 22.001002 -8.881078
v 16.283027 19.803962 -3.2115267
v 16.284251 21.624786 -7.7153564
v 16.28587 5.758674 -23.807332
v 16.286004 1.437602 -0.68055001
v 16.292031 7.4457162 -24.453416
v 16.292328 19.226112 -16.240002
v 16.298362 3.5623079 -20.466378
v 16.29858 13.594382 -24.487357
v 16.305054 1.5605042 -0.93477478
v 16.306162 14.80256 -24.330874
v 16.307853 9.3768428 -24.873954
v 16.310908 22.81561 -0.66271994
v 16.312721 21.025635 -11.432448
v 16.320476 0.84729745 -7.0544869
v 16.320583 19.395164 -15.615869
v 16.322894 1.3287143 -11.080667
v 16.328226 5.1976083 -23.361164
v 16.329461 0.97265333 0.4943089
v 16.332086 19.948036 -6.3257699
v 16.33789 17.912403 -20.849722
v 16.342756 1.5372734 -6.0559235
v 16.343807 17.067041 -22.877302
v 16.355927 1.8218147 -12.206085
v 16.374873 19.905253 -6.0250752
v 16.374944 21.95828 -9.3157929
v 16.376071 18.378785 -19.583524
v 16.377763 22.974563 0.49830513
v 16.383383 20.01765 -13.544353
v 16.384843 9.5799731 -24.763668
v 16.385857 17.50354 -21.973479
v 16.386533 3.1407323 -19.364128
v 16.387549 0.83743513 2.0919749
v 16.388461 19.068338 -18.267031
v 16.392104 19.994995 -6.5902961
v 16.39493 0.87068167 2.3900475
v 16.395874 22.93988 0.08960797
v 16.4053 22.89114 -0.2161306
v 16.406112 1.0877285 0.21236277
v 16.407895 2.5188405 -14.261026
v 16.409438 0.86289971 -9.8731202
v 16.410379 3.7126792 -20.693595
v 16.418475 2.8945306 -16.113996
v 16.419218 2.1833633 -13.169003
v 16.419225 18.198215 -19.901609
v 16.419683 8.4689165 -24.609415
v 16.4223 18.94689 -18.55016
v 16.426172 22.236579 -1.5347132
v 16.428691 2.9597266 -16.490625
v 16.428758 22.684938 -0.91967791
v 16.429715 1.2312348 -0.09335194
v 16.430378 17.36223 -22.234082
v 16.438027 22.579031 -1.1246968
v 16.440355 2.4451595 -13.964443
v 16.449199 20.799949 -2.0821663
v 16.449382 20.056491 -6.7631809
v 16.453439 11.003014 -24.290767
v 16.453467 22.434616 -1.3177167
v 16.455049 13.342762 -24.304075
v 16.45738 9.7324216 -24.639116
v 16.458032 19.728889 -3.325493
v 16.459108 5.1396352 -23.113227
v 16.459596 12.252878 -24.407575
v 16.465351 20.178885 -6.9445622
v 16.468213 3.9071292 -21.029388
v 16.478161 13.811977 -24.242577
v 16.479074 8.8823718 -24.648532
v 16.480324 1.7322016 -1.4243162
v 16.481229 23.041535 1.7205035
v 16.481524 16.293247 -23.472235
v 16.486542 0.39255712 -8.0145386
v 16.49673 4.9534602 -22.816397
v 16.497942 1.8738884 -4.997466
v 16.502353 20.162481 -13.091917
v 16.512723 1.6647949 -5.6356292
v 16.522316 1.9685622 -3.054157
v 16.525248 21.097528 -7.4010497
v 16.532506 20.031695 -2.3525384
v 16.534134 21.319944 -7.5023897
v 16.535614 2.0150434 -12.580559
v 16.538206 9.0320029 -24.607492
v 16.539402 1.6233403 -11.690983
v 16.54004 20.272847 -2.1946983
v 16.541002 1.94538 -2.8610962
v 16.542365 16.526449 -23.199133
v 16.54654 1.902058 -2.4872435
v 16.548027 19.769961 -4.7364262
v 16.553539 18.732436 -18.865137
v 16.554201 20.282845 -7.0872091
v 16.554354 19.884139 -2.5157097
v 16.557329 5.2789523 -23.091152
v 16.560566 22.785122 -0.46678356
v 16.561625 17.97333 -20.207045
v 16.565381 5.7033306 -23.460856
v 16.565395 1.5464505 -0.60368327
v 16.567835 7.7874592 -24.25871
v 16.56987 21.87602 -9.6846344
v 16.574106 17.687012 -21.002355
v 16.581162 19.772718 -2.7493504
v 16.583585 3.0477826 -17.361297
v 16.584122 17.074953 -22.481111
v 16.586636 17.532431 -21.424167
v 16.587982 11.807618 -24.218265
v 16.589187 18.460457 -19.268651
v 16.593819 20.56449 -7.2488458
v 16.59872 2.8081902 -15.374614
v 16.601198 15.843673 -23.621597
v 16.602438 11.353966 -24.14262
v 16.604918 1.6611643 -0.91686972
v 16.605241 0.84935394 1.6825431
v 16.615163 18.995894 -18.081048
v 16.616115 1.141597 -10.507559
v 16.616892 13.635743 -24.075882
v 16.618533 0.56437634 -9.0244259
v 16.619472 12.171851 -24.164242
v 16.620568 21.469718 -7.6123827
v 16.624074 22.959114 0.99174644
v 16.62414 0.38870577 -8.2920744
v 16.624394 4.1242689 -21.238213
v 16.624645 7.1193202 -24.018701
v 16.626654 7.3041393 -24.073429
v 16.628664 1.9819886 -3.2993492
v 16.631043 20.445854 -12.389814
v 16.642169 5.0666624 -22.78151
v 16.647432 17.381995 -21.696367
v 16.647922 16.749802 -22.815681
v 16.650088 0.95051682 0.69991328
v 16.650911 4.9498956 -22.635914
v 16.668399 1.7859611 -1.7268051
v 16.669993 21.366023 -1.8317984
v 16.67615 9.50129 -24.415259
v 16.67901 14.366678 -23.981239
v 16.679685 0.88319365 -6.7841971
v 16.68133 19.32713 -15.183474
v 16.682699 3.6328082 -20.178125
v 16.685493 1.4171887 -6.0380061
v 16.687378 22.968582 2.3435023
v 16.688179 18.965364 -17.447927
v 16.691666 1.8525641 -4.8343577
v 16.691847 0.88859099 1.018999
v 16.693395 17.225489 -21.968956
v 16.694278 4.7492202 -22.279125
v 16.695994 11.691741 -24.058343
v 16.696609 1.5145719 -11.411628
v 16.697946 12.880956 -23.95991
v 16.699391 5.4141633 -23.059032
v 16.702443 6.6597118 -23.773019
v 16.702979 1.9652844 -4.0089321
v 16.704079 5.2596845 -22.909059
v 16.706076 19.701846 -14.003516
v 16.708675 1.9287925 -4.428392
v 16.708821 4.3713424 -21.566556
v 16.710029 9.2491277 -24.404154
v 16.711003 21.793105 -9.8869926
v 16.711242 19.797784 -5.2377487
v 16.715702 21.643334 -10.222588
v 16.716144 20.376689 -2.0595896
v 16.717744 0.72190662 -9.4841886
v 16.718981 19.896879 -6.4233693
v 16.720262 4.5955958 -21.970246
v 16.726977 1.2323522 0.07962464
v 16.727909 0.43984373 -8.5930815
v 16.733179 22.647772 -0.71965922
v 16.733392 18.07578 -19.73672
v 16.736594 6.1840942 -23.530044
v 16.742607 15.357201 -23.692668
v 16.747259 2.2057103 -12.976141
v 16.747806 20.584195 -12.014414
v 16.747814 20.177668 -2.1311856
v 16.748125 20.044995 -6.9166634
v 16.750111 20.698496 -1.9509746
v 16.750508 20.040387 -2.2217153
v 16.75885 2.7482305 -14.767977
v 16.764347 14.083884 -23.904178
v 16.766261 3.1114581 -16.762348
v 16.768174 10.654446 -23.924468
v 16.768719 19.919054 -6.6191749
v 16.772697 1.4982528 -0.35268002
v 16.773247 0.63892664 -9.2590119
v 16.777826 20.079367 -13.007797
v 16.782697 20.177157 -7.0855523
v 16.783534 19.676933 -2.8269974
v 16.783794 3.7150169 -20.245946
v 16.784504 19.904165 -2.3313308
v 16.784951 19.957728 -6.7628566
v 16.785633 19.49028 -14.442761
v 16.788199 19.723881 -2.6266399
v 16.792409 0.66913659 -7.0619371
v 16.798001 20.842016 -11.481617
v 16.798027 16.081007 -23.208644
v 16.798342 3.8713293 -20.559802
v 16.798463 10.94879 -23.870829
v 16.801476 16.914013 -22.283995
v 16.803 15.607822 -23.500232
v 16.805505 1.2646425 -6.1919388
v 16.809438 17.672905 -20.519006
v 16.811393 19.787861 -2.4869269
v 16.812128 10.308385 -23.942252
v 16.812425 19.850824 -13.532021
v 16.818753 15.064294 -23.691541
v 16.8243 14.631827 -23.776786
v 16.824468 21.650879 -7.7908221
v 16.827729 3.4782668 -19.672188
v 16.832445 1.046884 -10.234449
v 16.833743 1.6056883 -0.56221331
v 16.83974 18.746291 -18.49445
v 16.840626 16.397459 -22.848869
v 16.846171 13.317747 -23.759562
v 16.846221 19.90627 -13.345006
v 16.849411 6.4726943 -23.533354
v 16.853929 12.804456 -23.750373
v 16.854248 2.9901572 -15.832191
v 16.855515 11.998437 -23.840869
v 16.860582 20.393171 -7.2513026
v 16.86157 21.873815 -9.5407197
v 16.864552 8.0816429 -24.03233
v 16.865497 1.6800929 -0.7896704
v 16.868862 9.6164878 -24.115376
v 16.878532 19.638043 -3.822691
v 16.87875 21.692309 -1.6354381
v 16.88233 1.9490515 -3.7309759
v 16.8828 20.672558 -7.3668543
v 16.885195 16.74624 -22.317236
v 16.887373 3.1600325 -17.753603
v 16.892585 1.7374677 -1.216011
v 16.903715 16.935717 -21.96321
v 16.90526 1.5270702 -5.6375057
v 16.907309 11.489517 -23.7878
v 16.913794 20.339837 -12.368066
v 16.919863 19.143317 -15.412782
v 16.920726 17.049107 -21.785961
v 16.922673 22.375698 -1.0622076
v 16.930491 18.854854 -16.309323
v 16.930713 21.263397 -7.5366921
v 16.930907 2.6891657 -14.33244
v 16.935393 2.0933471 -12.63301
v 16.940861 3.1861482 -17.066839
v 16.942947 20.7648 -1.878278
v 16.946457 5.6881319 -22.961681
v 16.949053 22.054823 -1.3913364
v 16.952368 21.330115 -10.656739
v 16.957073 0.38090506 -7.6279462
v 16.961423 1.0044297 -6.4115956
v 16.96157 22.209905 -1.2360927
v 16.962582 0.84506368 -6.6377372
v 16.966833 2.4885104 -13.676024
v 16.967262 3.3137165 -18.941195
v 16.969037 5.4077079 -22.692235
v 16.974189 2.5784601 -13.949797
v 16.974576 21.788487 -8.0334939
v 16.975398 20.472698 -1.9632671
v 16.976068 7.7964872 -23.859617
v 16.976485 1.3713356 -10.998529
v 16.979056 19.251002 -14.944104
v 16.984047 20.167975 -2.0905146
v 16.989905 21.209939 -1.7437999
v 16.990179 0.9636893 -10.031426
v 16.992174 21.931019 -1.4613979
v 17.002674 20.021721 -2.1830914
v 17.008302 17.028367 -21.580233
v 17.016723 0.95371619 0.9098548
v 17.022833 21.892013 -8.4035167
v 17.026123 19.881744 -2.3010105
v 17.027138 5.0667195 -22.231494
v 17.031615 18.922317 -15.885705
v 17.040586 15.871217 -22.95939
v 17.041622 22.838146 0.23687708
v 17.050536 3.2451797 -18.168758
v 17.051021 19.584772 -3.0130246
v 17.051056 14.088648 -23.560671
v 17.053637 14.363248 -23.546983
v 17.057612 17.293676 -20.948842
v 17.058187 5.2179478 -22.355804
v 17.059767 19.776697 -2.420012
v 17.060035 16.866293 -21.750196
v 17.061933 19.686757 -2.5806006
v 17.064902 16.74553 -21.934687
v 17.065041 20.033998 -7.0071277
v 17.07814 15.035147 -23.375438
v 17.079399 11.944829 -23.567068
v 17.083111 19.659751 -4.6830557
v 17.084572 19.938498 -6.8583211
v 17.088504 0.90463643 1.9320941
v 17.088734 1.0564387 0.56037499
v 17.089028 6.2375226 -23.126753
v 17.089652 3.5125616 -19.417836
v 17.092498 1.6171307 -11.613833
v 17.094886 8.2752271 -23.80992
v 17.094975 7.2620869 -23.627373
v 17.095366 22.442955 -0.84571821
v 17.095934 20.611002 -11.69968
v 17.096357 1.4854801 -0.16978658
v 17.097496 20.211493 -7.1758072
v 17.099875 0.54206766 -7.1577704
v 17.100508 17.151854 -21.155497
v 17.105053 18.273034 -19.114349
v 17.105382 16.869879 -21.594779
v 17.106305 0.67561885 -6.8386749
v 17.106587 20.371799 -7.2771664
v 17.108849 15.460064 -23.123981
v 17.110053 5.3893413 -22.44852
v 17.123118 3.6789631 -19.759871
v 17.123431 18.952881 -15.651813
v 17.123958 10.409421 -23.492035
v 17.125094 5.2023805 -22.212574
v 17.128429 18.682162 -16.681755
v 17.13131 16.511316 -22.146022
v 17.13143 1.858108 -4.233483
v 17.136435 20.666529 -7.3861686
v 17.137739 1.6758256 -0.69111203
v 17.137899 19.605824 -2.7782977
v 17.138368 5.5352792 -22.53036
v 17.141661 19.339423 -14.444201
v 17.149036 10.880048 -23.413179
v 17.152718 0.29661772 -7.9217913
v 17.155214 21.142257 -7.5101345
v 17.163217 16.59161 -21.909093
v 17.17131 14.581984 -23.371834
v 17.172733 17.772317 -19.772682
v 17.172839 19.81713 -5.7061695
v 17.177511 12.43914 -23.419184
v 17.177721 13.923734 -23.392496
v 17.183314 21.078886 -10.91911
v 17.193138 17.422636 -20.399095
v 17.196517 17.288468 -20.694503
v 17.197855 16.052805 -22.503703
v 17.201246 1.6495472 -5.0655076
v 17.201427 1.9507739 -3.0063373
v 17.210067 19.081069 -15.170599
v 17.210297 3.2943072 -17.752232
v 17.214582 17.597882 -20.011693
v 17.217902 22.89897 1.5164161
v 17.223111 1.7746525 -11.96989
v 17.223232 1.867332 -2.1480117
v 17.22592 16.734244 -21.598255
v 17.228235 21.410224 -1.6100988
v 17.229094 16.852091 -21.407096
v 17.233331 21.380621 -7.6248736
v 17.235437 8.6443333 -23.691187
v 17.236984 11.594518 -23.360095
v 17.237815 0.2934925 -8.2018089
v 17.241036 0.3486301 -8.5045333
v 17.24509 0.67770177 -9.3867279
v 17.247331 9.7387437 -23.528293
v 17.247551 19.386857 -14.18943
v 17.248204 3.5492053 -19.264052
v 17.250203 1.9428709 -3.1959747
v 17.251609 21.738079 -9.6607726
v 17.258177 9.3123971 -23.62866
v 17.258291 14.880269 -23.154396
v 17.259447 21.887699 -8.8416133
v 17.26007 21.843586 -9.2586705
v 17.261279 5.3248903 -22.166749
v 17.265489 5.1874737 -22.037666
v 17.268596 18.373027 -18.761704
v 17.275916 20.926379 -1.7636712
v 17.277018 13.400767 -23.232313
v 17.279541 18.586383 -16.914409
v 17.281547 19.693149 -13.361471
v 17.285846 16.576708 -21.718216
v 17.286477 4.8768252 -21.625121
v 17.288367 1.4970835 -5.3957965
v 17.291134 19.669439 -2.5591842
v 17.292219 7.1740636 -23.397576
v 17.292608 19.816498 -6.6538242
v 17.293257 9.0205593 -23.618382
v 17.295536 20.078287 -7.0702873
v 17.296373 16.388079 -21.983339
v 17.297646 10.667622 -23.2266
v 17.303398 6.158737 -22.81379
v 17.304812 7.4266368 -23.47409
v 17.307337 19.465566 -13.897202
v 17.308045 5.0478638 -21.815616
v 17.317305 3.0340715 -15.182468
v 17.324203 18.469744 -18.441447
v 17.326197 1.3569495 -5.6406991
v 17.326623 19.948476 -12.754474
v 17.330085 5.7845792 -22.508117
v 17.331143 13.20473 -23.175916
v 17.348115 3.4008785 -18.207216
v 17.349481 12.355983 -23.225596
v 17.351969 21.668953 -1.4683591
v 17.35411 20.001592 -2.1931958
v 17.356306 14.077426 -23.150602
v 17.360332 19.581279 -2.7628621
v 17.361399 21.837264 -1.3741626
v 17.363643 0.50786745 -7.0479267
v 17.366251 22.692986 -0.09165254
v 17.372267 16.423365 -21.721285
v 17.373519 18.596197 -17.719973
v 17.373842 2.2299971 -12.866875
v 17.375243 18.601061 -17.55269
v 17.378179 1.7089563 -0.87666536
v 17.379558 6.9269177 -23.17357
v 17.379616 7.6596105 -23.445106
v 17.381878 0.82228627 -6.2930601
v 17.386385 0.54856186 -9.0818944
v 17.386649 3.2457098 -16.146265
v 17.386716 22.081025 -1.1687031
v 17.389663 22.227439 -0.99072373
v 17.390286 1.9185202 -2.4297366
v 17.395324 19.759818 -6.4188913
v 17.396724 19.251714 -14.357646
v 17.39788 21.787868 -8.2330151
v 17.398951 15.551828 -22.515726
v 17.403297 19.853531 -2.3152688
v 17.403584 21.550308 -9.9748115
v 17.404075 22.800088 0.55230071
v 17.408907 19.491242 -3.3728917
v 17.416622 19.506772 -3.0679981
v 17.420397 6.388978 -22.813342
v 17.420767 2.4725238 -13.396575
v 17.422173 4.3166573 -20.570326
v 17.424941 5.7875412 -22.358025
v 17.429177 18.133781 -18.995057
v 17.43008 3.4816963 -18.505937
v 17.43247 4.5639072 -20.954484
v 17.438818 19.723535 -2.4683554
v 17.441922 0.37987639 -8.6383852
v 17.444828 21.159384 -10.640317
v 17.44801 20.126238 -12.273636
v 17.449859 17.591009 -19.693532
v 17.450277 1.7400202 -11.84926
v 17.456872 13.720808 -23.007689
v 17.464861 0.64545067 -6.5168876
v 17.469324 3.1743171 -15.545436
v 17.473619 16.981872 -20.69993
v 17.478894 3.5720867 -18.839115
v 17.481306 11.982554 -23.060081
v 17.482815 0.29272291 -8.3280342
v 17.486721 19.501191 -3.8134155
v 17.48741 0.92429458 -9.9126309
v 17.487591 3.3374323 -16.630686
v 17.488526 13.500024 -22.973488
v 17.492716 1.23094 0.37053736
v 17.496581 16.821258 -20.918048
v 17.498343 16.414587 -21.533694
v 17.498514 18.491479 -17.969697
v 17.499101 0.96881221 1.7325271
v 17.50079 14.336614 -22.903824
v 17.508454 19.600568 -4.7303457
v 17.509848 21.824847 -8.9378477
v 17.515974 18.606556 -16.024855
v 17.517793 1.1898944 -10.488503
v 17.51871 7.2803119 -23.164654
v 17.519952 22.540161 -0.37283163
v 17.52156 9.2021992 -23.304757
v 17.524275 16.628814 -21.195776
v 17.530332 1.7325433 -4.3947202
v 17.536638 16.195881 -21.747852
v 17.540961 5.3966405 -21.866296
v 17.542092 4.8797502 -21.274756
v 17.544915 0.25589093 -7.9871126
v 17.550271 20.191608 -7.1546424
v 17.553125 22.33783 -0.75408528
v 17.554411 0.3359988 -7.4805676
v 17.556877 1.6383315 -0.30023726
v 17.560188 8.08031 -23.302677
v 17.560861 8.6914759 -23.318025
v 17.562944 21.02168 -7.4573851
v 17.564582 1.7409594 -1.3154566
v 17.569578 20.481075 -1.9157777
v 17.57263 1.832865 -3.9529568
v 17.575585 9.7079642 -23.096206
v 17.576031 19.557883 -2.7957379
v 17.576258 1.1460799 -5.7560834
v 17.581969 21.80983 -8.591213
v 17.583345 20.716629 -11.234559
v 17.585326 1.3312301 -5.4269557
v 17.585852 4.7884573 -21.060044
v 17.589514 10.915477 -22.854896
v 17.591672 0.93545914 -6.0129286
v 17.597853 2.6698783 -13.75123
v 17.603826 21.612275 -7.9309748
v 17.608451 7.6332613 -23.16395
v 17.609431 1.8831618 -3.5973105
v 17.611414 19.796781 -6.7330312
v 17.612202 3.020755 -14.719058
v 17.616122 19.642409 -2.6237431
v 17.629216 11.429059 -22.85212
v 17.634849 18.393865 -16.492238
v 17.639389 18.208235 -18.566917
v 17.643787 12.804108 -22.878134
v 17.645592 6.9161942 -22.785891
v 17.648805 3.3408268 -16.0955
v 17.64937 17.141679 -20.05671
v 17.650958 16.798353 -20.700233
v 17.655768 0.26839183 -7.7053963
v 17.658633 16.670102 -20.87181
v 17.665359 3.8902298 -19.52424
v 17.66976 16.170444 -21.496345
v 17.673439 0.4999534 -6.6616888
v 17.675794 0.65052159 -6.3467111
v 17.676204 20.34138 -7.2250117
v 17.676653 4.114485 -19.940121
v 17.679534 19.477427 -3.2926061
v 17.683594 19.521287 -2.9646015
v 17.684515 16.507479 -21.081613
v 17.685848 5.1512182 -21.386401
v 17.690036 10.290041 -22.782357
v 17.69414 21.340605 -1.5271316
v 17.703926 22.626328 -0.05095131
v 17.704672 14.828526 -22.391239
v 17.707122 19.853225 -6.8551166
v 17.707977 1.9187384 -2.5524309
v 17.708344 17.931759 -18.959136
v 17.711467 18.306949 -16.825724
v 17.718353 4.297756 -20.201126
v 17.725922 3.4310313 -16.994682
v 17.727 15.827159 -21.73298
v 17.727192 18.31623 -18.090754
v 17.731604 20.214654 -2.0606238
v 17.733933 8.0800028 -23.064035
v 17.738546 22.692044 0.2171712
v 17.738905 2.0082441 -12.350651
v 17.74023 2.9186767 -14.272765
v 17.743886 1.3602674 -10.835007
v 17.744115 4.5185825 -20.494771
v 17.746623 12.572786 -22.765391
v 17.751363 22.737087 0.52581598
v 17.751427 19.533734 -4.5785882
v 17.753628 22.808954 1.6968772
v 17.754633 14.468056 -22.461276
v 17.755666 18.377304 -16.281327
v 17.759311 8.4620984 -23.050113
v 17.763562 1.1896192 -5.5330714
v 17.763791 8.7989595 -23.033909
v 17.764141 18.340812 -17.479423
v 17.76501 1.9010481 -2.9134716
v 17.766907 5.4718875 -21.576092
v 17.768568 19.721201 -6.5195194
v 17.771322 3.2641441 -15.443007
v 17.771824 3.4311277 -16.570604
v 17.772001 1.8619304 -12.037406
v 17.773916 19.458565 -13.359252
v 17.773956 11.804471 -22.676771
v 17.78344 1.4461288 0.12694449
v 17.787886 21.005786 -10.686701
v 17.790408 5.8491995 -21.893878
v 17.7921 19.471894 -3.6081286
v 17.794925 4.7941495 -20.83253
v 17.797101 1.5763443 -4.5961127
v 17.800685 18.270314 -17.153413
v 17.801925 13.835506 -22.557452
v 17.808078 11.404555 -22.614896
v 17.810528 1.2520768 -10.578702
v 17.813222 9.9159138 -22.718649
v 17.820852 0.9806833 -5.8394049
v 17.823056 20.271461 -11.762481
v 17.830624 4.9270257 -20.923595
v 17.832432 19.67369 -5.4622487
v 17.834713 20.000594 -12.210472
v 17.834977 12.927706 -22.641559
v 17.838877 13.421281 -22.581257
v 17.840671 18.289863 -17.775655
v 17.84178 3.0024826 -14.441678
v 17.842273 19.749675 -12.685921
v 17.842275 22.768164 1.1286649
v 17.842709 21.881228 -1.1954017
v 17.844427 6.6568137 -22.345577
v 17.851385 1.7591764 -1.2436838
v 17.854204 16.741222 -20.389168
v 17.855384 4.7283434 -20.648803
v 17.855861 0.98639086 -9.9929403
v 17.880193 18.386226 -16.045611
v 17.885568 1.7418593 -0.72548269
v 17.888138 0.27976946 -7.4276046
v 17.888826 10.693616 -22.453224
v 17.889761 19.7629 -6.6964526
v 17.893163 1.2064478 0.6862124
v 17.898885 3.3773085 -15.782992
v 17.899663 21.616732 -1.340841
v 17.906183 21.476259 -9.7396999
v 17.909505 0.36712748 -6.8626252
v 17.913519 19.950066 -6.9836397
v 17.917126 15.233496 -21.761019
v 17.919085 16.047028 -21.163399
v 17.923742 21.665049 -9.1319518
v 17.927004 4.139059 -19.659782
v 17.927018 21.613194 -9.329004
v 17.927751 20.882176 -1.6633639
v 17.931198 6.2754348 -21.996866
v 17.933657 18.750716 -15.145129
v 17.93439 1.3004884 -5.1335522
v 17.943195 1.8935201 -2.0621455
v 17.944988 5.3302079 -21.227957
v 17.951269 19.812694 -6.8108817
v 17.954389 19.686853 -5.8999275
v 17.957542 20.051892 -7.0641764
v 17.959885 1.7216805 -0.46684493
v 17.96143 21.269355 -10.135227
v 17.965666 2.3983459 -13.046569
v 17.968155 1.8440543 -3.3163219
v 17.968933 18.836058 -14.803601
v 17.975859 21.117206 -10.401386
v 17.976084 4.9065332 -20.695819
v 17.979294 0.49720231 -6.4787519
v 17.984558 16.325889 -20.776382
v 17.984758 19.865136 -2.3804378
v 17.99004 1.3594978 0.38992279
v 17.99039 0.67881652 -6.191128
v 17.99065 19.142729 -13.820654
v 17.991977 11.534422 -22.395247
v 17.994088 3.8838694 -18.939233
v 17.99444 19.490267 -3.3876204
v 17.995446 0.35765379 -8.4945368
v 17.999346 20.054098 -2.1896163
v 17.999413 10.906254 -22.301935
v 18.002892 3.6174318 -17.897413
v 18.003974 10.117207 -22.435705
v 18.004064 7.3874568 -22.441271
v 18.005432 7.0564829 -22.307014
v 18.008648 17.847963 -18.659039
v 18.010232 21.094088 -7.4916536
v 18.013932 17.408499 -19.250399
v 18.014045 3.7352938 -18.419527
v 18.016461 0.26651943 -8.0757059
v 18.022214 21.669581 -8.8019408
v 18.024127 15.714834 -21.249986
v 18.026104 20.466541 -1.8745655
v 18.03021 20.233415 -7.169725
v 18.03803 16.459679 -20.501099
v 18.040043 18.092349 -17.951449
v 18.041126 1.1625037 1.0514845
v 18.048629 5.7937389 -21.485628
v 18.057295 4.4812392 -20.058334
v 18.061972 21.586198 -8.123868
v 18.062704 0.97034968 -5.7632347
v 18.068899 21.491771 -7.9202049
v 18.072488 17.9845 -18.263361
v 18.074323 19.478054 -4.5204341
v 18.077287 1.1530326 -5.3725732
v 18.07949 0.77505505 -9.4680175
v 18.079629 16.843333 -19.880923
v 18.079858 0.25241713 -7.5990225
v 18.081692 10.557569 -22.226627
v 18.086127 21.397418 -7.7739342
v 18.099436 9.3983095 -22.47021
v 18.10006 1.1182333 1.4287948
v 18.109646 1.9077026 -2.2548301
v 18.11222 9.6533708 -22.408799
v 18.112784 16.32418 -20.503651
v 18.116019 1.8577867 -1.7972373
v 18.11778 4.8709685 -20.512394
v 18.123069 1.6441822 -0.10735196
v 18.123487 19.574796 -3.0007785
v 18.125045 20.873604 -10.668828
v 18.127819 13.885991 -22.0494
v 18.128823 18.660846 -15.09502
v 18.129911 0.36541871 -6.6944664
v 18.130282 17.036022 -19.591716
v 18.134394 15.196416 -21.395148
v 18.135647 6.1789615 -21.648051
v 18.13823 19.742058 -6.5887423
v 18.148635 14.391941 -21.795604
v 18.14877 10.764827 -22.116223
v 18.150468 21.259185 -7.6307585
v 18.151997 1.0593108 2.1255266
v 18.154063 20.267099 -11.534482
v 18.156379 2.0314519 -12.272024
v 18.156983 18.565779 -15.310076
v 18.157893 5.0264858 -20.648174
v 18.161819 16.540654 -20.161681
v 18.162286 19.643672 -5.5171952
v 18.16446 16.145527 -20.64488
v 18.164469 1.8965422 -2.5362909
v 18.164989 22.00369 -0.9774754
v 18.166921 9.1059927 -22.411478
v 18.171827 3.2683227 -15.074127
v 18.173068 19.818376 -6.7785535
v 18.174541 1.7216413 -3.8472744
v 18.177054 22.726319 1.0268228
v 18.181901 19.673119 -12.519394
v 18.182291 12.007334 -22.163928
v 18.182748 18.435858 -15.56949
v 18.183859 19.402974 -13.065592
v 18.186803 7.8552554 -22.296232
v 18.193895 0.50991798 -8.8468691
v 18.199303 3.6072201 -17.265242
v 18.200575 19.696564 -6.2246575
v 18.200604 19.916531 -6.9171472
v 18.20625 1.245165 0.91692512
v 18.207833 7.0304648 -22.016421
v 18.210555 1.3295145 0.67074224
v 18.21357 21.691595 -1.1958142
v 18.213701 20.865666 -7.3723026
v 18.22179 19.918695 -12.015052
v 18.224339 22.422968 -0.31292736
v 18.231603 6.6428819 -21.802481
v 18.234954 19.690145 -5.9805559
v 18.238942 12.556549 -22.102221
v 18.241348 22.249085 -0.62404198
v 18.246745 16.318446 -20.289809
v 18.247913 4.2074389 -19.294431
v 18.250065 20.040235 -7.0267796
v 18.256772 1.0364635 -9.9921861
v 18.260388 0.26790775 -6.9512252
v 18.263043 18.099869 -16.110837
v 18.270128 1.7482615 -0.3616594
v 18.271386 3.5518651 -16.287924
v 18.278388 19.428652 -4.1444043
v 18.289055 3.6143313 -16.942875
v 18.289497 2.7016428 -13.547443
v 18.298359 13.674491 -21.844797
v 18.299097 20.287187 -1.9682473
v 18.299532 1.5369359 -4.3242889
v 18.302476 11.128965 -21.961759
v 18.303089 3.857614 -18.246245
v 18.303132 22.115146 -0.79666317
v 18.303644 14.208186 -21.62031
v 18.303794 10.362631 -22.021102
v 18.304594 8.2368052 -22.168641
v 18.305779 13.23995 -21.954408
v 18.307684 6.9440558 -21.83514
v 18.307831 22.748169 1.5742869
v 18.312575 20.241294 -7.1449499
v 18.312815 0.2368822 -7.1644973
v 18.313487 22.64857 0.49186633
v 18.315571 12.745047 -21.999278
v 18.318271 6.4133836 -21.543064
v 18.336581 16.610643 -19.756866
v 18.341815 19.479888 -4.6035751
v 18.34327 18.77705 -14.345733
v 18.347978 8.812014 -22.154654
v 18.349665 14.95325 -21.177944
v 18.358135 2.9292311 -13.994471
v 18.362905 1.5849367 0.27469427
v 18.362938 13.094919 -21.901132
v 18.363337 1.8509678 -1.5570586
v 18.365133 18.618057 -14.799466
v 18.366011 1.8083865 -11.666841
v 18.36684 1.2964197 -10.512714
v 18.386455 5.945337 -21.163761
v 18.387214 20.460266 -7.2165353
v 18.38775 1.8261748 -0.76701827
v 18.388585 15.420208 -20.841759
v 18.395445 17.571353 -18.461073
v 18.396286 19.093154 -13.486506
v 18.400704 1.6849814 0.0424867
v 18.404006 11.570312 -21.879035
v 18.40484 20.452841 -11.076814
v 18.407372 10.80449 -21.825856
v 18.412988 19.997024 -2.2587586
v 18.413452 19.662068 -5.5821802
v 18.413733 19.735154 -2.6641302
v 18.420006 19.848112 -6.7262507
v 18.422996 17.813184 -16.944301
v 18.428879 17.078084 -19.090316
v 18.430438 1.754477 -3.4718681
v 18.432279 0.28339667 -7.8700776
v 18.434582 9.4400801 -22.060865
v 18.439143 1.8095788 -3.1026526
v 18.441724 14.800127 -21.126032
v 18.445764 17.301116 -18.791727
v 18.44716 0.82178685 -5.9049341
v 18.450848 19.758681 -6.3632434
v 18.451051 17.7775 -17.209774
v 18.451094 19.970289 -6.8932171
v 18.453498 2.2605368 -12.605136
v 18.459129 1.1452157 1.9385755
v 18.462291 1.6672255 -3.8522379
v 18.465103 20.956203 -10.319975
v 18.465493 9.8436049 -21.971883
v 18.46826 3.8202314 -17.685588
v 18.473504 17.836109 -16.45048
v 18.487786 5.3016859 -20.567825
v 18.487878 17.780238 -16.725538
v 18.488361 1.1891197 1.6334548
v 18.49019 0.33371731 -6.6389981
v 18.492185 20.164676 -7.0521117
v 18.493841 6.3256651 -21.248181
v 18.495134 1.8670738 -1.9601858
v 18.495893 0.44245931 -6.4434363
v 18.496041 16.091313 -20.031591
v 18.497953 20.587034 -1.7033348
v 18.497954 1.1999476 -5.0462547
v 18.504406 13.969475 -21.428029
v 18.504479 20.912807 -1.5033204
v 18.504883 1.5237123 -4.2667999
v 18.508035 2.7615411 -13.564765
v 18.509957 1.0013659 -5.5503754
v 18.518063 1.866478 -1.1132254
v 18.522577 1.0395972 -9.8930867
v 18.523293 1.5637948 -11.061406
v 18.523877 21.052726 -10.10052
v 18.52684 3.6576285 -16.555066
v 18.529404 15.874289 -20.211775
v 18.529723 2.3996831 -12.834713
v 18.53055 18.873793 -13.849186
v 18.540878 2.0321508 -12.089555
v 18.54498 15.625742 -20.423295
v 18.553486 21.196093 -9.7019447
v 18.555862 20.120074 -11.426358
v 18.557633 15.392756 -20.597748
v 18.565267 14.406933 -21.148175
v 18.566202 19.441676 -3.9264848
v 18.567707 21.119541 -7.5275992
v 18.570889 6.6860504 -21.313532
v 18.574923 7.8722869 -21.727789
v 18.581001 19.916619 -2.3954214
v 18.581158 7.5781569 -21.645214
v 18.582303 7.3855904 -21.572962
v 18.583755 13.471668 -21.52179
v 18.586886 17.611734 -17.602078
v 18.588466 0.34523471 -8.1318101
v 18.592965 8.0530339 -21.734624
v 18.594375 3.5497226 -15.823379
v 18.595786 0.24565874 -6.9092313
v 18.609656 19.569432 -4.9173074
v 18.611659 16.844678 -19.017508
v 18.613038 11.432306 -21.634854
v 18.613556 19.617354 -3.0313063
v 18.61677 20.883892 -7.3633192
v 18.619796 3.3507198 -15.066554
v 18.62749 0.22098761 -7.0896515
v 18.634266 1.8192306 -0.15790016
v 18.639361 16.4824 -19.291122
v 18.643332 18.042388 -15.742082
v 18.654665 5.6853501 -20.658319
v 18.658916 21.464479 -8.3271498
v 18.664469 21.832208 -0.93376827
v 18.668119 1.265464 1.4950714
v 18.672052 19.513416 -4.5948101
v 18.673422 20.590357 -7.2122752
v 18.676056 0.84905054 -9.4516163
v 18.676976 15.8261 -19.961272
v 18.682446 20.15979 -2.0589355
v 18.683176 17.278884 -18.376579
v 18.683356 4.3284696 -18.850942
v 18.684581 9.2729342 -21.745691
v 18.693637 20.145214 -6.9535377
v 18.694915 13.132711 -21.475189
v 18.700314 20.03467 -6.8193838
v 18.708074 10.46938 -21.513903
v 18.708689 19.534209 -3.3948539
v 18.710612 8.9093879 -21.683169
v 18.71239 19.461642 -4.2274921
v 18.715144 17.365002 -18.07197
v 18.716232 14.906831 -20.705899
v 18.717506 21.290374 -9.2011503
v 18.720813 12.687057 -21.510758
v 18.721268 21.346212 -7.866941
v 18.723227 20.336154 -1.854131
v 18.723955 19.299815 -12.654065
v 18.724504 16.125078 -19.53053
v 18.72451 20.338379 -7.0759212
v 18.724706 1.574517 -4.091688
v 18.738778 9.8863652 -21.631068
v 18.739044 1.2843782 -4.7722252
v 18.741028 3.1398996 -14.316167
v 18.742077 20.742199 -10.484015
v 18.742476 21.417286 -8.5699331
v 18.742986 12.22795 -21.503938
v 18.743915 4.0668004 -17.958969
v 18.755123 19.543231 -12.095016
v 18.756753 4.926349 -19.912257
v 18.757008 19.13797 -12.991918
v 18.760806 17.093623 -18.52783
v 18.764794 13.929144 -21.135974
v 18.768272 6.0925124 -20.759547
v 18.769627 13.510566 -21.299673
v 18.76979 18.600246 -14.218766
v 18.772855 3.6038656 -15.851432
v 18.774836 5.1110816 -20.096336
v 18.781589 21.394314 -8.0636927
v 18.782603 4.228499 -18.373746
v 18.784514 6.9192853 -21.117625
v 18.792552 21.344708 -8.8641292
v 18.793346 19.804345 -6.0690953
v 18.793388 3.8243095 -16.940707
v 18.795496 15.429048 -20.222845
v 18.796381 19.481519 -3.8233247
v 18.79872 15.687459 -19.936558
v 18.801378 20.034464 -2.2239763
v 18.808499 16.855264 -18.713846
v 18.809479 15.814338 -19.758462
v 18.810692 1.6336705 -11.105073
v 18.814695 1.9064949 -0.56267608
v 18.814833 1.4239684 1.2244816
v 18.817411 0.23755378 -7.37326
v 18.820962 22.201046 -0.42931069
v 18.828115 9.5785424 -21.569996
v 18.830874 7.7269068 -21.372126
v 18.83252 6.4422372 -20.849658
v 18.834296 3.2971162 -14.73489
v 18.836082 3.8757491 -17.080852
v 18.838302 20.4718 -10.781421
v 18.847725 8.1200793 -21.433271
v 18.849165 17.436563 -17.574049
v 18.849859 2.5575781 -12.938355
v 18.852043 18.42427 -14.571986
v 18.856831 11.634217 -21.372828
v 18.858211 1.8763276 -1.7815225
v 18.860229 19.667495 -11.789506
v 18.864625 19.880607 -6.302828
v 18.865985 16.29164 -19.094134
v 18.866461 19.32954 -12.406283
v 18.87508 17.510088 -17.167665
v 18.876019 3.7312763 -16.252193
v 18.881455 1.8073323 -2.6981937
v 18.885422 15.662836 -19.778906
v 18.886963 4.5878523 -19.142644
v 18.893617 14.26264 -20.830432
v 18.894265 12.155517 -21.336
v 18.897269 0.37590402 -6.554744
v 18.901164 9.1899956 -21.491029
v 18.908374 17.277457 -17.918832
v 18.910058 4.8009642 -19.546199
v 18.910764 15.959314 -19.369199
v 18.920305 1.2414142 1.7996918
v 18.930103 3.9859417 -17.335481
v 18.930151 14.977695 -20.413485
v 18.932813 20.222868 -11.030121
v 18.936963 18.304162 -14.789248
v 18.941046 19.835622 -2.6125598
v 18.941232 17.566571 -16.395717
v 18.942989 22.350986 -0.06626722
v 18.945403 1.2570719 -10.185175
v 18.948477 1.8016767 0.62499395
v 18.951107 17.523198 -16.619355
v 18.953966 17.679999 -16.035968
v 18.95709 22.690692 1.2824435
v 18.961888 5.4687823 -20.157767
v 18.964714 17.089786 -18.222047
v 18.967273 7.2988762 -21.055426
v 18.96802 20.633077 -7.1673406
v 18.968324 20.844718 -7.3217329
v 18.96931 18.783807 -13.524266
v 18.972987 13.511479 -21.100781
v 18.974894 19.973347 -2.3193903
v 18.980766 0.56753395 -6.2025796
v 18.98255 20.450361 -7.0402856
v 18.98488 3.0108066 -13.836822
v 18.986491 0.29996965 -6.7363154
v 18.995893 12.88767 -21.20459
v 18.999678 19.56042 -3.5730433
v 19.000801 2.9002697 -13.57153
v 19.003643 1.1177151 -5.179849
v 19.006029 22.699342 1.7695006
v 19.008579 13.236754 -21.138298
v 19.013365 16.941905 -18.378589
v 19.015493 4.283271 -18.082136
v 19.018401 18.123873 -15.127751
v 19.018457 21.644806 -0.93189756
v 19.022508 1.9286391 0.30634709
v 19.023514 0.96997298 -5.4959789
v 19.029453 15.654372 -19.581194
v 19.033176 3.418389 -14.936577
v 19.037252 1.7925039 -11.335854
v 19.039856 15.475342 -19.798508
v 19.042323 20.984188 -7.4484866
v 19.045328 16.697623 -18.578451
v 19.048089 18.617987 -13.780344
v 19.049968 1.4316686 1.3988857
v 19.057731 4.1657465 -17.678749
v 19.06202 10.804663 -21.062661
v 19.062035 12.601022 -21.157703
v 19.062819 20.322387 -6.8910132
v 19.066221 19.997099 -6.4039954
v 19.068745 1.6760302 -3.7247109
v 19.078552 10.533068 -21.054524
v 19.078695 8.4034001 -21.238372
v 19.084079 22.200678 -0.26802962
v 19.088353 15.163143 -20.086206
v 19.094993 9.7924083 -21.247794
v 19.105091 20.570917 -1.5563427
v 19.109046 8.9857695 -21.270007
v 19.109299 7.7786669 -21.074144
v 19.118783 16.120122 -18.916468
v 19.123125 2.0978393 -11.89915
v 19.12857 21.968824 -0.57295686
v 19.136009 19.330708 -12.133114
v 19.136025 10.351926 -21.03032
v 19.140359 13.948774 -20.771016
v 19.140548 15.768867 -19.230023
v 19.145982 8.1110326 -21.125442
v 19.149383 17.647395 -15.872297
v 19.163709 1.8129572 0.80688343
v 19.176759 20.918756 -1.3040653
v 19.176768 2.3633045 -12.356097
v 19.177027 0.94920519 -9.5221181
v 19.179594 1.5592702 -4.1282771
v 19.184602 6.6979423 -20.56318
v 19.185196 19.745727 -2.9530772
v 19.186315 20.916017 -9.9236535
v 19.18642 6.2319561 -20.343558
v 19.19826 17.881558 -15.395059
v 19.200027 1.2521194 -10.109152
v 19.200295 20.608751 -10.431978
v 19.200895 4.6680581 -18.71353
v 19.202171 9.4282041 -21.18925
v 19.204284 1.9834179 -0.85780833
v 19.210614 0.56628795 -8.6265917
v 19.211024 15.229022 -19.824398
v 19.217105 22.611033 0.91648365
v 19.218026 5.0802321 -19.484262
v 19.220113 1.496798 -10.634598
v 19.225335 0.85527457 -9.3150699
v 19.231614 0.44279254 -8.2450095
v 19.235596 11.868329 -20.970471
v 19.239277 20.475211 -6.9422918
v 19.243695 0.71781323 -8.9899143
v 19.247524 20.646764 -7.1026718
v 19.252944 19.60226 -4.4436159
v 19.255461 7.4066748 -20.80251
v 19.256656 14.535591 -20.313772
v 19.264124 1.9802483 0.51446733
v 19.264788 19.729785 -11.462127
v 19.268723 3.6657548 -15.477825
v 19.269487 12.240118 -20.949088
v 19.275394 3.2586658 -14.286758
v 19.277483 20.794699 -7.2486018
v 19.278695 0.78588383 -5.7452258
v 19.282384 15.732345 -19.102784
v 19.284966 11.346542 -20.88168
v 19.290869 19.374517 -11.946501
v 19.295962 20.962997 -7.4544385
v 19.297927 0.40868352 -6.4214935
v 19.302824 17.99129 -15.002822
v 19.303883 11.01628 -20.820769
v 19.317193 21.089482 -7.6690484
v 19.317743 9.8822858 -20.997455
v 19.319235 4.0104108 -16.742312
v 19.322692 20.186363 -6.5213168
v 19.327483 2.0689674 0.16726305
v 19.330135 1.7590835 -2.9011075
v 19.332611 21.155583 -7.8360133
v 19.333783 20.965222 -9.6602173
v 19.335905 19.833599 -5.7753425
v 19.342139 3.8647022 -16.081585
v 19.353951 20.70658 -10.195939
v 19.355946 4.6615367 -18.417976
v 19.357187 11.509692 -20.823766
v 19.357594 3.1440458 -13.929358
v 19.362843 1.2512808 -4.8665547
v 19.370853 10.682804 -20.741038
v 19.378213 17.442625 -16.085871
v 19.380481 21.066756 -9.2626173
v 19.383435 2.0617224 -11.711721
v 19.390349 17.28398 -16.954908
v 19.391912 20.353029 -10.655664
v 19.3971 18.866279 -12.887595
v 19.400112 6.4561175 -20.231647
v 19.404154 21.185361 -8.0314886
v 19.408475 14.581571 -20.123381
v 19.411383 1.6870635 -3.3707299
v 19.4216 1.9782328 -1.2494612
v 19.424782 1.5929207 -3.8951627
v 19.436822 22.48893 0.57903259
v 19.436835 1.9355927 -1.6143524
v 19.437011 1.0467153 -5.2698698
v 19.437122 18.290708 -13.97585
v 19.438179 14.787286 -19.948115
v 19.439307 10.416983 -20.705196
v 19.440001 21.190971 -8.218951
v 19.445988 4.3579799 -17.564221
v 19.448673 18.10678 -14.395765
v 19.449604 19.941307 -2.3615416
v 19.458714 1.5010491 -4.20182
v 19.458843 19.626023 -4.088469
v 19.461525 19.973726 -6.057736
v 19.4689 20.696078 -7.0791378
v 19.469969 17.142777 -17.404227
v 19.47027 3.6211051 -15.091085
v 19.471343 18.567169 -13.356071
v 19.472339 19.728878 -3.2232252
v 19.475193 1.8259413 -2.1958437
v 19.475969 14.40482 -20.174944
v 19.479548 19.767012 -5.161776
v 19.482488 2.5807348 -12.547248
v 19.483592 5.8549535 -19.781658
v 19.490463 1.5787101 1.3712956
v 19.497643 20.085248 -6.2451803
v 19.506346 20.823428 -7.2324292
v 19.507081 20.397056 -1.5883424
v 19.511917 8.9469185 -20.923192
v 19.514512 1.7887505 -2.4643489
v 19.515951 16.595951 -18.187154
v 19.524211 17.302272 -16.394503
v 19.526837 13.117536 -20.730606
v 19.527591 4.2413656 -17.14529
v 19.530458 2.0710427 -0.5175704
v 19.541979 4.709973 -18.237859
v 19.546433 5.0498393 -18.888304
v 19.549063 19.136007 -12.212136
v 19.550688 15.177637 -19.424212
v 19.555524 1.7336163 -11.003403
v 19.558718 21.775346 -0.55569184
v 19.564518 20.968531 -7.4736392
v 19.570204 8.4496107 -20.820231
v 19.577878 21.242749 -0.94744528
v 19.579368 22.316824 0.2067464
v 19.58373 21.549012 -0.72802667
v 19.584304 9.6492869 -20.803695
v 19.584386 20.659224 -1.3324122
v 19.59194 12.708047 -20.678703
v 19.593317 0.4519347 -6.2282907
v 19.596171 7.9204705 -20.657975
v 19.602182 19.665805 -3.8388997
v 19.604373 21.975661 -0.32902393
v 19.606435 0.35404619 -6.5439172
v 19.611592 11.940394 -20.584227
v 19.612545 20.61338 -6.8917604
v 19.614096 17.15311 -17.046931
v 19.614612 21.072585 -7.7130706
v 19.615203 5.7258395 -19.543395
v 19.620563 13.674637 -20.494605
v 19.621305 15.276407 -19.230743
v 19.624174 16.955032 -17.59174
v 19.626269 0.4639464 -8.2038557
v 19.628134 1.3416583 -4.5453494
v 19.630507 19.946366 -5.7987039
v 19.632424 21.124917 -8.4624841
v 19.63469 1.3758049 1.8533516
v 19.638016 2.6092053 -12.516305
v 19.644721 18.792092 -12.81466
v 19.644914 17.530888 -15.488183
v 19.654115 21.118774 -7.900544
v 19.656695 19.884796 -2.5276822
v 19.661398 20.084385 -10.838348
v 19.673234 2.222712 -11.848413
v 19.678535 22.129673 -0.07833688
v 19.680852 1.1556098 -4.9520446
v 19.681263 0.79562427 -9.1039836
v 19.681272 14.000098 -20.255226
v 19.682133 9.2861821 -20.76255
v 19.682361 4.5740661 -17.713693
v 19.68463 22.62431 1.6122303
v 19.690419 19.729454 -4.7094522
v 19.694356 16.04179 -18.427789
v 19.695331 13.524709 -20.480811
v 19.696154 1.4763098 -10.451866
v 19.698902 21.132938 -8.1510517
v 19.704929 19.668757 -11.335985
v 19.709584 2.7758385 -12.813273
v 19.710213 20.10622 -6.0851227
v 19.714765 2.1764762 0.04658094
v 19.716561 21.026558 -8.935163
v 19.728341 1.6548456 -10.791465
v 19.728782 19.455228 -11.617222
v 19.731033 0.52556115 -6.0000898
v 19.731394 20.248181 -6.3063463
v 19.737599 18.453048 -13.305517
v 19.739249 5.4006964 -19.075282
v 19.739988 20.845819 -7.1650365
v 19.740939 3.8511232 -15.452052
v 19.749706 17.380934 -15.670986
v 19.754612 7.466213 -20.354126
v 19.754756 9.0338101 -20.699224
v 19.756562 15.721587 -18.635339
v 19.757632 20.700142 -9.9102194
v 19.75774 1.9121522 -1.9644258
v 19.760158 5.5944778 -19.264259
v 19.761822 0.3151688 -6.7339638
v 19.768567 3.3757787 -14.202294
v 19.771003 7.117184 -20.193617
v 19.787549 17.141446 -16.51431
v 19.792988 16.713466 -17.715865
v 19.796153 6.1885613 -19.651919
v 19.799645 20.98803 -7.4474706
v 19.802593 2.0235089 0.78866389
v 19.810706 8.6436943 -20.621995
v 19.819114 17.689729 -14.8625
v 19.830532 1.7807376 1.2392955
v 19.833833 5.0219407 -18.349929
v 19.836634 13.211909 -20.407543
v 19.837215 0.66252733 -8.7463794
v 19.838642 11.306943 -20.342355
v 19.840161 12.936152 -20.423779
v 19.846056 0.30051765 -7.0420333
v 19.847061 5.1943284 -18.601653
v 19.85066 19.898517 -5.101798
v 19.851028 5.5320236 -19.020585
v 19.853057 20.058508 -5.6849532
v 19.862924 22.578131 1.2585301
v 19.864456 16.953327 -17.104209
v 19.866 2.0961476 -0.59630358
v 19.868825 16.278012 -18.048341
v 19.868985 3.225438 -13.76916
v 19.873097 20.731144 -6.8307371
v 19.876382 14.678748 -19.537381
v 19.877232 20.621152 -6.6533194
v 19.877601 0.3701922 -7.665059
v 19.878935 20.329205 -1.5848387
v 19.882424 21.071902 -7.6933352
v 19.884565 20.904737 -9.2312659
v 19.885576 17.188523 -16.049876
v 19.890272 10.970204 -20.27971
v 19.896392 4.1506752 -16.284023
v 19.90186 21.692819 -0.49079675
v 19.910824 12.041943 -20.277762
v 19.913286 3.0060314 -13.229808
v 19.921942 20.560583 -1.3445705
v 19.923105 8.2791385 -20.441668
v 19.928737 6.5108477 -19.708873
v 19.929113 2.0604636 -0.93065583
v 19.9362 19.840829 -2.8094801
v 19.938477 0.38816885 -6.306937
v 19.942327 21.087255 -8.2271403
v 19.942994 1.7039902 -2.818612
v 19.949525 4.5907295 -17.325655
v 19.950712 1.5677331 -3.4797412
v 19.956941 1.7982574 -2.4171505
v 19.960467 4.0486524 -15.831842
v 19.961027 20.763198 -9.5784304
v 19.961687 21.473289 -0.66374777
v 19.96215 19.726895 -4.2551218
v 19.964541 5.5201785 -18.870025
v 19.965186 20.225836 -5.8877091
v 19.96724 21.099747 -7.8883922
v 19.971865 21.882011 -0.27982912
v 19.975214 20.582882 -6.4555341
v 19.981114 20.972268 -7.2486329
v 19.987645 11.799841 -20.194935
v 19.9899 20.906616 -7.0421808
v 19.994408 7.7715114 -20.226312
v 19.998533 7.1438324 -19.976877
v 20.000935 20.049736 -5.2967701
v 20.004088 12.508157 -20.223773
v 20.016581 20.416946 -6.1442128
v 20.02349 22.493059 0.89799223
v 20.028284 2.6515761 -12.443581
v 20.037502 21.22988 -0.8211076
v 20.039577 18.667304 -12.76288
v 20.039685 6.1951577 -19.383788
v 20.043906 9.9343016 -20.269683
v 20.044271 20.166301 -1.7895124
v 20.048614 2.1422334 -0.43917045
v 20.049165 2.8586898 -12.825483
v 20.052495 16.687616 -17.323724
v 20.055388 20.223367 -5.6440919
v 20.062108 15.313202 -18.695249
v 20.064497 20.07933 -10.627785
v 20.065079 5.6639461 -18.899948
v 20.078368 7.4414443 -20.028421
v 20.080985 2.197896 0.60511506
v 20.095442 16.452384 -17.590271
v 20.096567 2.0816601 -1.3452702
v 20.098162 17.854848 -14.129728
v 20.102529 5.8452565 -19.033115
v 20.10286 17.260754 -15.408957
v 20.112092 19.077143 -12.003807
v 20.1203 22.365576 0.52732277
v 20.12107 20.973054 -8.6700496
v 20.122154 1.4458518 -3.8065898
v 20.125038 0.54824738 -8.2472701
v 20.128013 20.039683 -2.0160227
v 20.130623 13.672049 -19.958498
v 20.133296 15.782913 -18.131646
v 20.134766 0.94364081 -9.338084
v 20.135525 0.34909458 -7.3836064
v 20.139258 3.545688 -14.311444
v 20.144746 4.5540483 -16.976131
v 20.145891 14.365083 -19.526891
v 20.148295 2.0718037 -1.6352054
v 20.148776 2.2604985 0.02328962
v 20.149721 12.132678 -20.044979
v 20.151063 2.0867302 -11.381151
v 20.152187 19.985467 -4.8901477
v 20.154097 22.53619 1.5652786
v 20.155966 21.080097 -7.4633698
v 20.162983 14.885019 -19.018235
v 20.171442 17.673117 -14.402212
v 20.172941 1.2226739 -4.4213639
v 20.177643 19.674076 -11.074703
v 20.180694 19.895078 -4.6483365
v 20.186645 1.7321249 1.7330649
v 20.197294 16.651851 -17.050915
v 20.19755 13.851608 -19.800112
v 20.198868 1.643428 -10.618885
v 20.201014 19.761295 -3.5821024
v 20.205391 1.0034283 -4.9763445
v 20.206917 20.472302 -9.981859
v 20.214434 20.281417 -10.277597
v 20.216882 9.6323428 -20.176091
v 20.219367 20.865778 -6.4613267
v 20.223833 1.6458492 -2.9964788
v 20.227643 17.428766 -14.822367
v 20.227974 19.967459 -2.1827416
v 20.228654 16.190067 -17.660693
v 20.229738 2.0825439 -0.74510675
v 20.232842 20.219766 -5.254574
v 20.234908 1.9914069 -1.9761528
v 20.240412 20.98774 -6.7242852
v 20.242644 16.969208 -16.044192
v 20.24374 7.8935303 -20.007407
v 20.244927 6.7306745 -19.507762
v 20.245647 22.47071 1.0949326
v 20.247087 22.51081 1.8397794
v 20.252069 2.0628525 1.0563867
v 20.252103 10.313681 -19.977867
v 20.254699 2.074052 -1.0052411
v 20.257436 4.3884514 -16.434817
v 20.26175 11.006267 -19.949343
v 20.262531 21.116697 -7.6076041
v 20.273606 14.636568 -19.140361
v 20.276043 0.91134624 -5.1284574
v 20.277578 10.661154 -19.915713
v 20.282184 5.0705364 -17.760196
v 20.284827 21.092302 -7.1729593
v 20.285178 3.887633 -14.994386
v 20.292313 11.260768 -19.940134
v 20.295658 2.2961919 0.39910415
v 20.302165 4.0712151 -15.46169
v 20.304923 9.0907437 -20.130502
v 20.307735 20.816012 -1.0569228
v 20.31353 20.796952 -6.1367651
v 20.317221 3.7596385 -14.659186
v 20.317222 20.617121 -9.636985
v 20.323356 22.218002 0.29952136
v 20.324656 1.7739494 -2.5505116
v 20.325616 8.5670255 -20.069106
v 20.331477 19.841875 -4.3434024
v 20.346489 19.892203 -2.4638934
v 20.353075 21.09315 -6.93404
v 20.353089 11.980987 -19.853151
v 20.358599 15.955525 -17.723876
v 20.36288 1.922098 -11.023878
v 20.367438 0.32235332 -6.5038059
v 20.368553 4.2761291 -15.995709
v 20.37237 1.4617319 -3.6011699
v 20.372405 16.702982 -16.500608
v 20.380496 20.796425 -9.1420698
v 20.380498 18.711263 -12.479936
v 20.381587 17.493355 -14.50021
v 20.383306 17.983201 -13.669822
v 20.3842 20.478092 -5.5049193
v 20.387509 3.4625896 -13.956123
v 20.390258 16.758855 -16.331822
v 20.39124 9.3971941 -20.035949
v 20.391444 21.106338 -7.8378908
v 20.393097 12.544315 -19.812213
v 20.400769 0.31092626 -6.7931081
v 20.40693 2.090596 -1.4982213
v 20.40791 1.1357148 -9.671576
v 20.414998 2.0686052 -1.7118105
v 20.424101 19.320868 -11.432358
v 20.429048 20.768567 -5.9258225
v 20.433177 19.868148 -10.714887
v 20.440993 0.61574355 -5.5521121
v 20.446292 19.804731 -3.28567
v 20.448475 1.8691516 1.6261681
v 20.453443 22.350432 0.76816967
v 20.461212 1.9645327 -2.0566749
v 20.47008 19.824659 -4.1330335
v 20.47192 22.297273 0.58562054
v 20.474838 22.428111 1.4171674
v 20.477623 20.191343 -4.8977503
v 20.481461 4.1467386 -15.448582
v 20.485309 7.1831121 -19.476838
v 20.486296 1.1409238 -4.4447451
v 20.487063 16.22346 -17.213772
v 20.488454 3.1985008 -13.299069
v 20.489206 5.3173542 -17.880139
v 20.489617 1.4550775 -10.236202
v 20.491441 4.5710679 -16.53216
v 20.492257 10.942863 -19.729355
v 20.492407 6.8463867 -19.316119
v 20.501261 1.2440306 -9.8612325
v 20.501418 15.658236 -17.858536
v 20.509011 5.7973558 -18.51764
v 20.509069 2.1043105 1.1489486
v 20.509925 2.054572 -0.97117808
v 20.514633 19.786508 -3.7891573
v 20.520047 2.3663777 -11.710914
v 20.524226 9.9192733 -19.827115
v 20.524637 10.387905 -19.702849
v 20.531781 6.2109957 -18.86412
v 20.534036 2.0852668 -0.65755186
v 20.534667 17.747972 -13.930036
v 20.534814 21.045639 -6.2884547
v 20.541203 15.975341 -17.45496
v 20.541566 12.246134 -19.655138
v 20.542702 3.7200043 -14.38238
v 20.543176 18.144755 -13.302144
v 20.551288 21.0471 -8.0736619
v 20.555042 13.452898 -19.559029
v 20.5568 12.926006 -19.628054
v 20.559662 0.77642804 -8.8281423
v 20.561101 5.5731514 -18.167639
v 20.561689 9.0436217 -19.879154
v 20.564407 21.026872 -0.83495251
v 20.565576 2.2843344 0.74045684
v 20.576796 20.583017 -5.4196821
v 20.587173 13.161583 -19.577102
v 20.587212 20.115455 -4.6979975
v 20.59915 16.952551 -15.244194
v 20.60131 21.155768 -6.5409422
v 20.605789 20.001498 -4.5037008
v 20.610282 14.955636 -18.534641
v 20.619309 9.6945899 -19.794033
v 20.627857 20.57955 -1.2317436
v 20.634179 0.54137393 -8.0667489
v 20.644484 20.003438 -10.438261
v 20.645124 1.7532216 -2.5500041
v 20.649902 17.508225 -14.18843
v 20.650413 19.35102 -11.277863
v 20.65103 6.5755323 -18.999019
v 20.651872 0.7390063 -5.1988973
v 20.653605 5.7574625 -18.231002
v 20.654885 4.9085198 -16.945846
v 20.669924 2.3521613 0.4460277
v 20.670823 8.6313788 -19.727652
v 20.671845 1.2638021 -4.0679219
v 20.67429 18.39632 -12.82864
v 20.678343 8.3639743 -19.662093
v 20.682474 15.219703 -18.171025
v 20.682513 3.0665458 -12.907408
v 20.68846 8.1390778 -19.590927
v 20.694635 16.256429 -16.72978
v 20.695935 0.50054231 -5.6567241
v 20.697618 20.333134 -4.9321657
v 20.699555 0.33415708 -7.0714639
v 20.700079 21.007161 -6.0016916
v 20.703673 2.3147736 0.01532357
v 20.708272 14.630593 -18.728793
v 20.712822 6.3326042 -18.75144
v 20.714415 2.60041 -12.048503
v 20.720248 11.55537 -19.569849
v 20.725514 4.8164173 -16.698939
v 20.729639 7.5120278 -19.34088
v 20.731209 11.90835 -19.51876
v 20.743552 19.92628 -4.24815
v 20.748125 0.38939865 -5.9309694
v 20.749427 17.991708 -13.394714
v 20.750999 1.0216555 -4.6201639
v 20.772579 18.79184 -12.09442
v 20.775393 20.272841 -9.9950599
v 20.775818 0.92825757 -9.1941394
v 20.782883 21.142754 -6.1965727
v 20.786076 1.629635 -10.448531
v 20.78664 4.0421667 -14.788826
v 20.79539 21.233839 -6.5241037
v 20.796134 14.31504 -18.893711
v 20.798674 21.128132 -7.6837169
v 20.799849 11.232744 -19.494694
v 20.80555 20.237953 -4.7467802
v 20.80886 2.3662516 0.34198165
v 20.81266 20.652841 -5.3235531
v 20.819726 2.073458 1.3206221
v 20.831508 20.342229 -1.5225243
v 20.831665 21.261679 -6.810864
v 20.839385 2.8090953 -12.363375
v 20.847885 6.8892659 -18.974313
v 20.850904 22.352135 1.6417746
v 20.853429 5.9131473 -18.180503
v 20.855443 2.3222453 0.73931311
v 20.858566 2.0793283 -0.63330089
v 20.865744 5.2489844 -17.238547
v 20.869045 15.943707 -16.948916
v 20.870112 20.057377 -4.4509031
v 20.870243 17.239743 -14.321249
v 20.874948 12.978445 -19.301047
v 20.876074 15.3606 -17.769568
v 20.877849 8.6712512 -19.538616
v 20.880233 2.2290741 1.0218814
v 20.885188 20.737861 -8.980106
v 20.888015 8.2063089 -19.404937
v 20.892845 1.0629337 -9.4642239
v 20.893157 20.790887 -0.95818287
v 20.898467 12.386559 -19.272953
v 20.903877 16.576211 -15.620481
v 20.903992 19.849782 -3.8569952
v 20.906398 13.245239 -19.237844
v 20.908116 21.488202 -0.43167485
v 20.910704 20.991116 -5.7963964
v 20.912495 10.429611 -19.359036
v 20.91316 2.9330603 -12.544545
v 20.915777 0.31567078 -6.1761856
v 20.918523 20.56837 -9.383273
v 20.920857 0.43314243 -7.6116826
v 20.921982 1.2354373 -9.7835212
v 20.925528 10.692227 -19.331812
v 20.926611 1.3915784 -10.053269
v 20.926741 13.96101 -18.963322
v 20.929737 16.104623 -16.555059
v 20.932837 21.67353 -0.24799903
v 20.938072 16.623788 -15.418511
v 20.938447 17.553489 -13.870965
v 20.939137 1.9173637 -2.0188398
v 20.942106 15.639873 -17.312483
v 20.943351 20.965346 -0.79855774
v 20.943433 0.8766057 -4.784629
v 20.945082 21.165545 -6.1056096
v 20.957266 20.318835 -9.8343613
v 20.957496 21.02204 -7.9249877
v 20.958838 1.9962639 -1.4134311
v 20.969871 2.2506856 -0.17835943
v 20.970656 14.354418 -18.660065
v 20.972828 20.477607 -4.9868409
v 20.974634 6.4046949 -18.495421
v 20.978318 13.712372 -19.021833
v 20.979712 16.872798 -14.739785
v 20.989609 19.824473 -3.4015897
v 20.994713 15.451366 -17.491931
v 20.995645 4.3111143 -15.148927
v 20.996362 17.70504 -13.620861
v 21.001084 20.550938 -1.1828607
v 21.005821 5.640478 -17.643461
v 21.006547 20.172196 -1.7892252
v 21.007932 1.9709016 -1.7130744
v 21.014445 16.949096 -14.564692
v 21.02247 1.9947163 -1.0157682
v 21.025113 19.159896 -11.382327
v 21.025417 18.954971 -11.678638
v 21.029079 20.378834 -1.4094886
v 21.031138 20.030316 -10.237567
v 21.033118 2.3539356 0.61769352
v 21.03766 15.594999 -17.195237
v 21.046141 4.44746 -15.442512
v 21.057094 21.284987 -6.4059573
v 21.058634 21.291822 -6.9379097
v 21.061666 20.02981 -2.0999593
v 21.063322 1.6107277 -2.8234256
v 21.065236 9.1442931 -19.447155
v 21.07245 21.310075 -6.6775964
v 21.07781 9.6941135 -19.398642
v 21.078108 4.7425761 -16.198766
v 21.079227 5.2900466 -17.038343
v 21.082422 15.316158 -17.513321
v 21.084116 9.5054422 -19.422556
v 21.084996 2.333819 0.13339266
v 21.093631 16.637914 -15.062042
v 21.09478 16.211485 -16.008361
v 21.106861 18.586097 -12.209093
v 21.116126 1.1254698 -4.3194668
v 21.122269 15.635496 -17.021552
v 21.122581 19.900307 -2.481429
v 21.123801 19.773545 -10.547128
v 21.130334 19.911036 -3.9892983
v 21.149045 2.0872952 -0.53814899
v 21.153304 12.168971 -19.029522
v 21.156024 7.2261838 -18.816848
v 21.157079 20.250872 -4.6338873
v 21.158626 6.6345945 -18.474012
v 21.160744 21.121199 -5.9004167
v 21.165531 19.846981 -2.7605073
v 21.167398 1.385766 -3.5521771
v 21.173154 3.616087 -13.75803
v 21.177789 19.96838 -4.1504323
v 21.186523 0.37321174 -5.5746373
v 21.194828 17.177033 -14.088837
v 21.198328 4.6475051 -15.835209
v 21.199193 0.72051403 -8.6545733
v 21.201792 20.052628 -4.3264988
v 21.202643 2.4895374 -11.695655
v 21.203285 20.867077 -5.4486712
v 21.21488 10.849988 -19.105699
v 21.216201 21.163557 -7.3668614
v 21.22013 2.3527118 0.38603224
v 21.225921 2.2838427 0.9055151
v 21.230091 15.442436 -17.15247
v 21.233221 21.772489 -0.01777551
v 21.233384 20.236307 -1.5555603
v 21.235722 7.659293 -18.900154
v 21.237015 5.9429511 -17.721668
v 21.241899 0.47367832 -5.220554
v 21.242889 0.59705015 -4.989676
v 21.248156 21.228894 -6.111497
v 21.260046 1.8166849 1.7578392
v 21.262288 15.200255 -17.432771
v 21.263426 20.106607 -1.8428722
v 21.266757 8.0608031 -19.005227
v 21.270147 8.7087441 -19.189981
v 21.277208 3.4420033 -13.309799
v 21.285143 16.341745 -15.353068
v 21.28958 19.876639 -3.7552601
v 21.295483 2.2845585 -11.324294
v 21.29655 1.8729254 -2.0854543
v 21.299149 12.717349 -18.861363
v 21.300175 0.55464953 -8.1187067
v 21.301462 10.312264 -19.062869
v 21.30379 18.08882 -12.876052
v 21.30612 0.27320197 -6.3630214
v 21.306599 1.9829739 -1.4926552
v 21.30994 0.30997173 -5.8040064
v 21.31686 1.2087532 -4.0667169
v 21.321029 10.57512 -19.015078
v 21.327189 5.6007892 -17.173513
v 21.330577 14.811391 -17.788793
v 21.330943 6.1944798 -17.895377
v 21.330961 20.732923 -8.5935838
v 21.332556 21.29737 -6.3359921
v 21.333636 13.822978 -18.551717
v 21.33365 11.486972 -18.977536
v 21.336157 11.162478 -19.003061
v 21.343193 19.107156 -11.305254
v 21.344371 13.54743 -18.651982
v 21.353753 19.897969 -2.4490837
v 21.361186 12.90024 -18.787325
v 21.363083 19.998707 -2.069117
v 21.363116 2.2181822 -0.08621003
v 21.36692 15.063464 -17.42885
v 21.370535 6.8905651 -18.399573
v 21.381791 20.208337 -4.5433146
v 21.385551 19.822666 -3.1380634
v 21.386565 20.057236 -10.022679
v 21.388753 1.5935062 -10.270951
v 21.39319 5.0060222 -16.307033
v 21.399202 21.326976 -6.6159787
v 21.403139 9.9341706 -19.055858
v 21.407063 1.0318835 -4.3628684
v 21.411846 13.186217 -18.684066
v 21.415868 19.83774 -3.4993968
v 21.420287 14.065029 -18.319594
v 21.430365 21.982833 0.59731009
v 21.430605 3.8163971 -13.954446
v 21.431199 18.859645 -11.5838
v 21.43285 1.9445661 -1.8306952
v 21.43876 1.6016878 -2.7797457
v 21.439322 3.250347 -12.84352
v 21.445333 0.2709665 -6.0268524
v 21.449308 12.092824 -18.750413
v 21.476823 7.1167643 -18.405283
v 21.477456 15.739715 -16.173242
v 21.478015 1.7652112 -10.506452
v 21.485783 11.785607 -18.765996
v 21.485927 17.790149 -13.168893
v 21.489627 22.09289 1.1502295
v 21.491879 0.59530558 -4.8821271
v 21.492243 0.71761891 -8.6244694
v 21.492602 2.0949238 -10.982418
v 21.496697 6.1288343 -17.578785
v 21.499673 21.863609 0.29353511
v 21.505133 19.786995 -10.354077
v 21.507721 0.47987849 -5.0656883
v 21.508158 1.9678693 -10.786898
v 21.509276 2.8428055 -12.147685
v 21.512334 1.8843141 -10.670394
v 21.524277 0.38536918 -5.2672743
v 21.524524 5.2680733 -16.538479
v 21.528089 1.4661816 -3.2658171
v 21.528597 16.307629 -15.070632
v 21.531495 19.821359 -2.7256862
v 21.53714 15.46738 -16.52057
v 21.550332 16.789284 -14.220006
v 21.551124 0.26781912 -6.3286015
v 21.552729 15.280946 -16.771084
v 21.552732 19.933174 -4.0208463
v 21.552925 11.024464 -18.810198
v 21.557898 19.561014 -10.629194
v 21.558019 4.6113805 -15.241577
v 21.561436 17.649658 -13.278993
v 21.561701 13.883327 -18.2625
v 21.562359 18.554553 -11.946844
v 21.563479 20.89094 -5.4267162
v 21.566643 1.3199079 -3.7672189
v 21.567942 6.6434657 -17.970262
v 21.570352 20.515474 -9.0271503
v 21.577237 3.5819771 -13.392032
v 21.577392 16.534387 -14.614862
v 21.577901 20.025582 -4.2565268
v 21.583196 2.0023525 -0.6703323
v 21.585648 0.86190939 -8.9455835
v 21.586515 1.1630918 -4.1159705
v 21.591958 21.101249 -5.7669616
v 21.595808 11.328658 -18.747803
v 21.598549 2.0655456 -0.377502
v 21.603033 19.851247 -2.3987017
v 21.609238 21.293845 -6.8020864
v 21.614487 21.306782 -6.4337385
v 21.614813 17.474825 -13.430177
v 21.621139 2.1933151 1.1337171
v 21.625037 6.0049187 -17.302965
v 21.628478 6.1476218 -17.447041
v 21.633276 3.4171319 -13.047844
v 21.639805 22.11554 1.5771633
v 21.642938 20.239375 -9.5593229
v 21.643032 20.865906 -7.8639337
v 21.645421 9.3375042 -18.919072
v 21.6475 21.247892 -6.0992737
v 21.649165 4.0872256 -14.233071
v 21.649372 6.2783435 -17.55583
v 21.652539 20.689672 -8.4457493
v 21.659893 13.483994 -18.342117
v 21.661081 1.9847312 -0.84682359
v 21.66251 20.506673 -0.99481797
v 21.662751 20.426889 -4.8539485
v 21.664698 18.241652 -12.348707
v 21.666925 20.23381 -1.2920579
v 21.670856 0.97585441 -4.3887233
v 21.677582 8.1528072 -18.633022
v 21.67841 8.3340251 -18.692427
v 21.681397 7.7938865 -18.495124
v 21.682829 0.3696067 -7.1163233
v 21.68478 14.398354 -17.763066
v 21.687242 20.160866 -4.5116043
v 21.692595 15.107835 -16.773703
v 21.69538 0.28996245 -6.6273802
v 21.701653 21.140383 -0.5129273
v 21.707788 14.593384 -17.52363
v 21.730091 15.966246 -15.374012
v 21.73873 0.55684665 -4.895981
v 21.750814 6.758926 -17.823602
v 21.759473 4.7836071 -15.407626
v 21.763194 1.9874593 1.5374345
v 21.772215 20.830969 -5.3651517
v 21.775439 3.7319368 -13.520133
v 21.778806 2.2951436 0.68993762
v 21.780472 5.6337323 -16.742402
v 21.786483 8.4923339 -18.646751
v 21.787284 0.40579948 -5.1550023
v 21.795347 2.0025911 -1.3487892
v 21.797909 1.9896163 -1.6826838
v 21.809664 21.285397 -6.6534558
v 21.818293 0.31203164 -5.3741452
v 21.838721 1.9886005 -0.49231632
v 21.840926 14.714083 -17.134499
v 21.84286 1.2111983 -4.0908362
v 21.846014 0.68795953 -8.4495018
v 21.846014 20.036679 -1.4938024
v 21.848271 7.4710939 -18.167499
v 21.84961 14.124148 -17.795184
v 21.854784 16.112785 -14.967112
v 21.856479 21.160167 -7.0893182
v 21.857342 8.7026174 -18.637178
v 21.857408 9.5521753 -18.711896
v 21.857632 17.015513 -13.662125
v 21.859668 20.956379 -0.59459225
v 21.872716 20.270235 -4.718323
v 21.875118 21.072117 -5.7480521
v 21.876203 9.0100543 -18.680544
v 21.877371 20.474294 -8.9420096
v 21.878233 0.21768426 -5.6634889
v 21.878368 15.640139 -15.735854
v 21.886895 2.0908806 1.3356363
v 21.896481 18.553935 -11.716639
v 21.898325 21.191751 -6.0030199
v 21.900423 0.18687433 -5.9848189
v 21.901302 19.322749 -10.767959
v 21.903764 5.7742661 -16.747463
v 21.90585 9.6751646 -18.656794
v 21.907456 1.9495347 -0.79114395
v 21.908225 4.5457099 -14.782699
v 21.911126 1.0184579 -4.3924277
v 21.916834 16.395029 -14.480747
v 21.921309 13.174747 -18.176956
v 21.921862 2.2251009 0.98819679
v 21.927149 6.3141728 -17.224793
v 21.927419 3.1638276 -12.473264
v 21.934676 21.248162 -6.2116442
v 21.9354 6.6639603 -17.50241
v 21.940406 2.7868829 -11.86321
v 21.940492 20.437052 -4.9665108
v 21.944273 2.1981244 -10.995059
v 21.949295 19.868486 -1.8273424
v 21.950319 11.774956 -18.351047
v 21.951168 21.996079 1.3221937
v 21.955207 19.807444 -2.0404351
v 21.960808 21.853984 0.55297911
v 21.961119 20.010394 -4.2852376
v 21.971262 1.9318538 -1.9288845
v 21.971863 2.2451093 0.38557117
v 21.975074 12.10307 -18.268549
v 21.99245 21.626484 0.03898563
v 21.997731 1.6532988 -2.6312954
v 21.998014 12.817439 -18.166781
v 21.999706 0.5538467 -4.944076
v 22.001834 15.155633 -16.272202
v 22.003665 3.9999178 -13.788288
v 22.00688 0.21129234 -6.3132707
v 22.007272 4.3899523 -14.432958
v 22.009998 0.40500518 -5.1660126
v 22.010108 1.5709478 -2.9204571
v 22.012582 1.9883618 -1.3787486
v 22.016281 21.2957 -0.29880802
v 22.017935 21.418442 -0.1884118
v 22.021912 19.733513 -2.4048733
v 22.021974 7.8950375 -18.190828
v 22.031793 16.257037 -14.57019
v 22.032754 5.7599119 -16.551785
v 22.037293 5.4520938 -16.194936
v 22.041363 20.10604 -4.5232256
v 22.044464 19.950046 -9.7925428
v 22.046436 20.267995 -1.0942687
v 22.049721 0.49641483 -7.6126601
v 22.061141 8.1225922 -18.252553
v 22.063123 19.936497 -4.0717456
v 22.063572 14.694592 -16.802051
v 22.065229 1.9670997 1.6875749
v 22.080838 10.786241 -18.360636
v 22.081026 14.264573 -17.348841
v 22.085115 20.921496 -5.6144358
v 22.087869 19.841216 -3.6625171
v 22.091122 0.31129444 -5.3714064
v 22.091804 18.032966 -12.275473
v 22.093213 1.962847 -1.7123985
v 22.094523 1.0484548 -9.2042216
v 22.095624 7.0254927 -17.569358
v 22.096607 18.783971 -11.30927
v 22.098671 19.711398 -2.6997367
v 22.099432 2.509631 -11.392829
v 22.100975 21.239309 -6.397302
v 22.11112 17.766859 -12.583035
v 22.112653 8.5162538 -18.340347
v 22.116832 0.22522929 -5.6130457
v 22.117364 14.395898 -17.135333
v 22.122309 21.061252 -5.8269867
v 22.131976 3.6872086 -13.211525
v 22.132351 7.3262354 -17.725135
v 22.132994 20.251867 -4.8166056
v 22.137054 16.491998 -14.135906
v 22.13912 20.556643 -0.79602909
v 22.140939 5.0304598 -15.450313
v 22.147325 4.8031161 -15.034933
v 22.147879 20.291813 -9.1761765
v 22.151078 12.113822 -18.121943
v 22.157444 19.500383 -10.390916
v 22.163662 11.720824 -18.177979
v 22.164711 8.8461709 -18.366781
v 22.164883 9.1911142 -18.424961
v 22.171717 2.0587719 1.428424
v 22.174157 5.2050664 -15.70421
v 22.174453 18.286441 -11.878137
v 22.180452 3.469532 -12.842856
v 22.183528 21.172767 -6.1113411
v 22.187463 12.919491 -17.988277
v 22.189492 15.341042 -15.743629
v 22.194052 20.40406 -5.077781
v 22.194408 14.220481 -17.198167
v 22.195484 2.3326736 -11.098683
v 22.195672 17.229415 -13.060423
v 22.204894 15.019686 -16.134961
v 22.211188 5.8922661 -16.51421
v 22.213917 3.315329 -12.571971
v 22.219377 1.3787162 -3.8260225
v 22.220886 0.17975884 -6.0865383
v 22.222004 9.4233539 -18.377562
v 22.225071 20.966895 -7.3555527
v 22.229291 6.0956806 -16.703655
v 22.23332 0.18777772 -5.8244003
v 22.235724 21.195771 -6.2880439
v 22.236235 20.771826 -7.8592517
v 22.237427 13.690793 -17.656311
v 22.239463 9.6527301 -18.352719
v 22.243253 16.249087 -14.38333
v 22.243607 0.86099236 -8.7450577
v 22.250868 1.192308 -9.4331627
v 22.255342 15.728217 -15.028191
v 22.263006 9.9076292 -18.303083
v 22.265204 20.601422 -8.3973721
v 22.265231 1.9328688 -1.4308538
v 22.278896 1.8623523 -0.90853635
v 22.28138 6.3614923 -16.889705
v 22.281682 1.6460742 -2.613845
v 22.283608 1.3057996 -4.0646825
v 22.284146 2.2047012 0.78907979
v 22.285161 3.9012631 -13.4381
v 22.285196 10.277445 -18.223561
v 22.285992 11.246976 -18.163632
v 22.287122 13.401398 -17.758942
v 22.29495 1.9125851 -0.35327575
v 22.305655 1.2064964 -4.2802587
v 22.307064 20.081193 -4.5087462
v 22.309795 6.6575616 -17.085251
v 22.310618 2.0348933 -0.01036599
v 22.31888 21.866379 0.93566198
v 22.319261 15.477789 -15.329511
v 22.322461 16.963091 -13.266067
v 22.322493 4.3958567 -14.173031
v 22.332252 14.343567 -16.853785
v 22.33244 20.169609 -9.2904119
v 22.337108 7.1336684 -17.379304
v 22.338735 19.701803 -2.8524918
v 22.338968 14.50816 -16.578172
v 22.350295 14.786517 -16.215809
v 22.351106 1.5329286 -2.9924758
v 22.364485 7.7206602 -17.678707
v 22.369849 14.057085 -17.148939
v 22.37094 19.721765 -2.1324303
v 22.371405 4.2497202 -13.895269
v 22.377511 1.8965661 -1.6821417
v 22.377613 14.174323 -16.982078
v 22.381034 1.0056416 -4.5868513
v 22.382441 1.8480488 -1.9613112
v 22.384947 20.237979 -4.9048952
v 22.387602 18.38644 -11.612844
v 22.390609 11.012252 -18.099334
v 22.391892 2.0101762 1.6037188
v 22.397472 10.477648 -18.10558
v 22.397764 2.1228565 1.1541244
v 22.399725 17.706156 -12.412994
v 22.402914 12.677793 -17.870183
v 22.40547 21.041301 -5.9786909
v 22.407964 1.3765429 -9.6924105
v 22.41399 19.686278 -2.4087882
v 22.415543 21.101262 -6.1180594
v 22.423222 21.10838 -6.8352571
v 22.423293 2.5355081 -11.312078
v 22.424943 19.830941 -1.6582862
v 22.425556 0.37795285 -7.0842398
v 22.432256 0.46950397 -7.4404318
v 22.442072 19.616578 -10.064005
v 22.452165 16.343699 -14.118015
v 22.460536 20.388336 -5.2145507
v 22.464183 2.7644029 -11.61429
v 22.469533 0.53490274 -5.1167048
v 22.474626 13.80527 -17.265604
v 22.47734 17.186358 -12.883034
v 22.478879 8.2585876 -17.790266
v 22.479313 21.105518 -6.2400991
v 22.485071 21.127392 -6.6265179
v 22.490872 11.726862 -17.936452
v 22.492 19.941528 -1.3409731
v 22.502772 20.509182 -5.4033486
v 22.504491 20.888033 -5.8240528
v 22.505156 13.024809 -17.68316
v 22.506782 14.323988 -16.527575
v 22.518204 20.097996 -4.526927
v 22.519475 1.3557538 -3.8990515
v 22.525799 0.64233567 -7.9603878
v 22.528497 15.211673 -15.454149
v 22.532526 7.6883345 -17.485953
v 22.534879 3.7644819 -13.120614
v 22.537295 21.108395 -6.4096663
v 22.542245 7.183989 -17.217903
v 22.54473 21.931075 1.5527905
v 22.555816 19.970273 -9.4865002
v 22.557891 21.681739 0.40589323
v 22.55851 19.051598 -10.765289
v 22.563912 0.36357016 -5.382378
v 22.567076 1.2568622 -4.1746121
v 22.573103 8.9549078 -17.918924
v 22.578342 3.2715247 -12.32383
v 22.579285 9.3799593 -17.97526
v 22.581964 0.26103686 -5.6420793
v 22.582439 15.708528 -14.761709
v 22.590593 10.192173 -17.936729
v 22.591059 16.92215 -13.130886
v 22.597278 1.5154335 -2.8323274
v 22.600222 21.779643 0.69430458
v 22.607763 17.72316 -12.256478
v 22.610725 14.891039 -15.754473
v 22.623634 20.266153 -0.84355007
v 22.62533 13.264837 -17.458884
v 22.635169 20.07086 -1.0658749
v 22.63856 1.1508227 -4.3994588
v 22.642838 4.8837047 -14.70891
v 22.647888 1.8664047 -10.318107
v 22.658686 1.4537207 -3.1000783
v 22.658975 0.94365956 -4.6947568
v 22.660026 20.349134 -8.8319732
v 22.66276 20.653679 -0.49505377
v 22.66436 1.7826646 -0.58606456
v 22.665631 13.513839 -17.254366
v 22.668899 14.248386 -16.405674
v 22.669392 1.9777461 1.5993245
v 22.675027 10.604866 -17.863619
v 22.676282 18.838452 -10.952654
v 22.679607 5.1547952 -15.11342
v 22.679679 6.3313624 -16.504126
v 22.680611 20.223625 -4.9518132
v 22.688849 5.3395793 -15.375041
v 22.689194 0.86763059 -8.6135433
v 22.697091 21.240403 -0.06901319
v 22.710645 0.22310206 -6.375886
v 22.711267 1.5225515 -9.8310349
v 22.715614 2.0121108 -10.484078
v 22.718997 8.2869759 -17.545369
v 22.72456 15.304699 -15.111344
v 22.736366 17.19013 -12.747174
v 22.736478 0.20768218 -5.9812522
v 22.737523 20.347434 -5.2517892
v 22.746051 19.762829 -3.2525334
v 22.751734 20.762164 -7.5800543
v 22.754196 13.812822 -16.829573
v 22.755058 12.203137 -17.721709
v 22.755548 0.46422424 -5.2348012
v 22.756443 1.729309 -0.82228542
v 22.757031 19.183351 -10.49221
v 22.764151 11.446827 -17.767057
v 22.766334 20.522413 -5.5344057
v 22.76721 2.092517 0.88152919
v 22.779064 1.3383874 -3.7279785
v 22.780531 9.5413326 -17.764962
v 22.789011 1.7180192 -1.7923641
v 22.794559 0.5015224 -7.5737765
v 22.796377 2.0822192 0.54841101
v 22.810809 19.705653 -2.79895
v 22.81482 12.425932 -17.63129
v 22.815432 20.110007 -4.5129461
v 22.824073 4.4333909 -13.874755
v 22.825402 5.5760282 -15.562171
v 22.826422 14.454365 -15.921936
v 22.830893 19.801185 -1.6407263
v 22.836306 1.2138002 -4.1592898
v 22.838729 1.4220432 -3.0000089
v 22.845546 4.691202 -14.23208
v 22.850206 20.886591 -6.0730526
v 22.852726 0.95507639 -8.8027933
v 22.855449 0.31781335 -5.4947467
v 22.857261 19.672832 -9.7661944
v 22.858282 18.255311 -11.512124
v 22.861633 17.53316 -12.338614
v 22.863824 20.93678 -6.2162941
v 22.865067 20.763903 -5.8844349
v 22.86649 1.0670518 -4.4750441
v 22.871871 14.874752 -15.444107
v 22.876097 7.2631556 -16.977496
v 22.880013 3.1184389 -11.968735
v 22.881017 10.345973 -17.658322
v 22.882224 19.936437 -1.2160613
v 22.90358 15.496761 -14.747645
v 22.905166 0.66843006 -8.0423553
v 22.908952 0.87863663 -4.7495876
v 22.911174 6.819533 -16.668595
v 22.911894 1.6858081 -1.2729034
v 22.913407 0.31373615 -6.9293735
v 22.936355 16.289371 -13.92367
v 22.942423 19.711853 -2.5436113
v 22.944649 1.7105287 -0.74033837
v 22.946552 7.6168907 -17.089878
v 22.950687 20.530616 -8.1966357
v 22.9599 5.9307417 -15.856551
v 22.962712 13.506987 -16.835814
v 22.966868 20.932988 -6.898404
v 22.980247 19.865256 -1.3837564
v 22.981623 10.145677 -17.539005
v 22.984565 15.99959 -14.238246
v 22.987387 20.873248 -7.1383675
v 22.988667 12.451187 -17.460503
v 22.997935 0.60488836 -5.0484361
v 22.998773 4.8531921 -14.349722
v 23.004178 12.16584 -17.518429
v 23.006037 8.7531471 -17.407914
v 23.016505 21.872749 1.3482122
v 23.017301 0.2267983 -5.7818901
v 23.018348 0.40337652 -5.3075127
v 23.022296 9.0552037 -17.460834
v 23.025019 20.434486 -8.4295376
v 23.026154 1.156647 -4.1432354
v 23.03208 1.6438422 -1.5911548
v 23.039084 20.775608 -7.4123364
v 23.039397 12.7723 -17.229129
v 23.051978 6.7960136 -16.518576
v 23.056583 2.0725614 -10.444186
v 23.078573 11.045342 -17.551858
v 23.086571 1.5574787 -2.1310411
v 23.098202 2.3600949 -10.837599
v 23.10526 1.2808157 -3.5510397
v 23.105701 1.8633034 -0.12004632
v 23.106578 0.99324471 -4.4651486
v 23.110226 20.464924 -0.48731102
v 23.110401 20.730704 -5.9431829
v 23.113241 13.785576 -16.293904
v 23.114279 21.773603 0.97043917
v 23.119269 4.22753 -13.435876
v 23.123562 20.430066 -5.4879095
v 23.137101 20.902282 -6.5230232
v 23.13715 18.937693 -10.587423
v 23.137443 19.755358 -2.0509567
v 23.139497 0.81556196 -4.7510015
v 23.140208 19.658543 -9.6638844
v 23.141961 20.589056 -7.9310675
v 23.143235 20.851652 -6.2338082
v 23.158234 5.2976679 -14.862425
v 23.158749 10.541986 -17.415452
v 23.161551 15.007825 -14.99952
v 23.16434 16.585145 -13.322579
v 23.17022 1.9050631 1.6252025
v 23.177099 1.936283 1.28874
v 23.178106 6.4754812 -16.170364
v 23.178817 1.5544004 -9.7362542
v 23.195183 3.5661745 -12.503635
v 23.199567 0.2166215 -6.574602
v 23.202159 21.411796 0.30018101
v 23.206744 19.946967 -3.8655864
v 23.209079 0.1816909 -6.1123565
v 23.209655 19.776931 -3.094874
v 23.212885 19.190658 -10.215741
v 23.218746 16.851435 -12.934578
v 23.224667 1.1360327 -9.0918584
v 23.22647 10.954003 -17.41768
v 23.227797 0.89495394 -8.6455818
v 23.236764 8.4091707 -17.099327
v 23.237888 0.48439545 -5.1536357
v 23.245838 1.8913955 0.10543268
v 23.247212 5.49645 -15.062991
v 23.249855 20.295898 -5.248814
v 23.254461 4.0070359 -13.087028
v 23.257339 19.907273 -9.293948
v 23.262665 1.9550999 0.75835593
v 23.265352 18.377306 -11.15807
v 23.265816 20.15661 -8.8895354
v 23.268641 8.0610584 -16.964279
v 23.269326 5.6531732 -15.256366
v 23.27375 17.541262 -12.158525
v 23.277004 1.3074735 -3.2672135
v 23.277314 15.701012 -14.319422
v 23.288565 4.5519007 -13.753192
v 23.288855 20.852396 -6.8113656
v 23.298059 9.1385717 -17.180808
v 23.299331 14.031035 -15.783753
v 23.301977 13.153508 -16.632901
v 23.303715 1.6058179 -1.3958585
v 23.306735 7.8859899 -16.870689
v 23.314803 1.9313765 1.0582864
v 23.319164 9.3066885 -17.171196
v 23.323726 7.6078116 -16.729557
v 23.326013 20.41127 -8.349228
v 23.329175 13.526134 -16.272388
v 23.339028 20.632173 -5.8395809
v 23.344653 1.3173094 -9.3543727
v 23.351513 8.8680986 -17.098978
v 23.352081 9.9910061 -17.12615
v 23.353308 16.022934 -13.969741
v 23.354561 0.61699211 -8.06824
v 23.355363 0.26983897 -6.9716917
v 23.356321 0.8920895 -4.455043
v 23.361024 4.8057411 -14.017023
v 23.372169 20.759284 -6.0798389
v 23.373603 14.460573 -15.303748
v 23.37392 3.048322 -11.698067
v 23.374618 12.637008 -16.891049
v 23.392481 18.501525 -10.950335
v 23.392555 15.055171 -14.761343
v 23.407771 19.785095 -1.7458377
v 23.407974 1.1124584 -3.7791518
v 23.408729 20.81174 -6.2471963
v 23.414276 1.2352524 -3.4293537
v 23.424349 20.921274 -0.02327172
v 23.428411 12.053864 -17.083479
v 23.431889 1.768466 -0.33874392
v 23.43586 15.309876 -14.535526
v 23.43739 0.45508719 -7.6713947
v 23.444198 0.57627384 -4.9388128
v 23.451014 20.769721 -7.1346902
v 23.451339 1.4544622 -2.2306397
v 23.453757 0.30717633 -5.4464945
v 23.456481 20.83756 -6.4556317
v 23.462737 20.696042 -7.4739288
v 23.46663 19.254756 -10.020924
v 23.468621 19.776702 -2.6150991
v 23.473489 0.38113262 -5.2533263
v 23.480541 14.77261 -14.922657
v 23.482796 7.1170498 -16.342227
v 23.487708 2.1836232 -10.483658
v 23.497726 20.416324 -5.4997772
v 23.49927 1.5797704 -9.7150324
v 23.516179 18.942949 -10.373103
v 23.52471 13.546777 -16.022868
v 23.525407 11.22661 -17.126802
v 23.527696 20.212926 -5.0142192
v 23.542288 1.0146406 -8.8975954
v 23.542807 20.825369 -6.7060149
v 23.547277 12.314016 -16.864222
v 23.548318 12.950808 -16.477908
v 23.550282 16.198086 -13.643169
v 23.559034 20.65741 -5.8915102
v 23.565209 20.685401 -0.1341256
v 23.569095 10.71175 -17.070765
v 23.571427 0.32380216 -7.2652253
v 23.57915 5.285311 -14.45053
v 23.581511 9.464121 -16.916832
v 23.590939 19.825093 -9.3023196
v 23.591765 1.8478366 0.39608887
v 23.592096 12.549751 -16.697101
v 23.599167 9.1529816 -16.912391
v 23.600005 6.8420134 -16.07034
v 23.602254 6.2362693 -15.581343
v 23.606222 0.25181203 -5.6278974
v 23.609132 10.154851 -16.893209
v 23.612937 5.6465422 -14.910984
v 23.614507 11.95536 -16.921628
v 23.616892 19.887786 -3.4846775
v 23.617342 3.7979628 -12.62839
v 23.617991 0.98091426 -3.8434303
v 23.628603 20.189306 -0.61391205
v 23.634943 20.74691 -6.0621989
v 23.637863 2.6729157 -11.124393
v 23.64245 9.8939647 -16.842476
v 23.651345 1.8673712 1.3264413
v 23.65432 0.55188481 -4.7794046
v 23.683813 14.356471 -15.099034
v 23.689096 20.810818 -6.2769122
v 23.690306 18.007831 -11.381028
v 23.696402 4.3959198 -13.339793
v 23.700766 1.4299061 -9.5119632
v 23.702104 0.40940879 -5.0561175
v 23.703043 3.8647925 -12.668231
v 23.703446 5.904793 -15.152163
v 23.711185 16.974599 -12.589226
v 23.713743 0.6201983 -8.1399178
v 23.719099 21.779378 1.3914191
v 23.721149 1.3742324 -2.4399561
v 23.72328 0.25780425 -6.972431
v 23.724817 20.019771 -0.8749634
v 23.726214 1.7666856 -0.09170197
v 23.731909 13.166647 -16.12584
v 23.736107 10.938842 -16.952339
v 23.737483 0.21225113 -6.6041033
v 23.742943 4.6846695 -13.647147
v 23.743721 7.4107648 -16.284618
v 23.751838 1.6267595 -1.1048349
v 23.75384 13.88246 -15.48869
v 23.755273 20.03392 -4.1780663
v 23.757884 5.1766001 -14.169421
v 23.770688 15.095554 -14.483393
v 23.773432 13.575187 -15.749653
v 23.774509 1.0769977 -3.4814163
v 23.779453 3.4139828 -12.050798
v 23.783257 1.9619163 -10.198198
v 23.783856 17.441402 -12.010119
v 23.787757 20.37158 -0.34212142
v 23.788334 8.562597 -16.690029
v 23.788774 14.714361 -14.729254
v 23.789006 1.4725138 -1.9162277
v 23.78922 16.019825 -13.729028
v 23.799328 19.019294 -10.163035
v 23.801347 12.634697 -16.453841
v 23.801459 21.634587 1.0255614
v 23.803188 20.505384 -0.20394929
v 23.806091 17.212016 -12.272578
v 23.806225 0.6561303 -4.2996689
v 23.811344 7.8301854 -16.423591
v 23.811876 20.770648 -6.9698001
v 23.826206 10.692042 -16.848022
v 23.82733 21.196465 0.32334279
v 23.827548 0.51990814 -4.616621
v 23.832242 19.623472 -9.4727771
v 23.834047 11.207584 -16.862708
v 23.835276 19.994627 -3.9701493
v 23.838193 1.8235712 0.81942439
v 23.841843 20.835339 -6.5317842
v 23.846142 11.752987 -16.770538
v 23.853358 17.897352 -11.419844
v 23.853813 0.29587115 -5.297809
v 23.855229 12.317706 -16.588072
v 23.858066 12.053932 -16.689261
v 23.859117 20.863932 0.08331576
v 23.863609 0.44796488 -7.6799556
v 23.867488 15.818392 -13.907008
v 23.871517 0.87076093 -8.6773515
v 23.876523 19.797326 -1.6154543
v 23.880151 21.481198 0.72410544
v 23.884637 0.41329764 -4.8654485
v 23.889559 16.242444 -13.397348
v 23.918563 20.302851 -5.2243828
v 23.923549 3.8989885 -12.622496
v 23.930813 7.1322085 -15.989107
v 23.934451 20.611752 -5.7389818
v 23.935024 8.8279965 -16.62929
v 23.940726 20.430725 -5.4612194
v 23.949904 21.325496 0.50648083
v 23.954722 2.4647972 -10.840809
v 23.957427 4.7669881 -13.626452
v 23.960718 18.396002 -10.777503
v 23.974339 5.9061409 -14.908689
v 23.978985 3.3294364 -11.861125
v 23.984677 16.429186 -13.121164
v 23.988626 3.023333 -11.486991
v 23.989375 1.182663 -3.0202756
v 23.992042 20.639281 -7.5361596
v 23.992565 0.65951972 -4.0566334
v 23.996024 8.406037 -16.485095
v 24.000368 8.0970083 -16.385136
v 24.014276 20.739767 -5.9479551
v 24.016596 0.22967978 -5.9095098
v 24.016696 18.691934 -10.426719
v 24.02219 20.794994 -6.0918977
v 24.034892 17.390043 -11.940174
v 24.036085 0.51265458 -4.3917578
v 24.036767 20.304014 -8.4083582
v 24.040615 6.2777414 -15.241442
v 24.040806 1.0644644 -3.2755022
v 24.049068 7.5416028 -16.137735
v 24.052755 12.917097 -16.05189
v 24.054403 1.2678299 -9.34005
v 24.057026 14.778168 -14.506385
v 24.063123 6.6250612 -15.51538
v 24.06806 10.220786 -16.52244
v 24.068575 1.6232414 -0.99196803
v 24.068999 5.4022441 -14.213577
v 24.078643 15.583712 -13.980646
v 24.096003 0.38849526 -4.7497759
v 24.101271 9.9946665 -16.459546
v 24.104605 0.38355729 -7.4114602
v 24.110673 6.9700457 -15.745009
v 24.110709 1.7179945 0.11102859
v 24.114231 1.966654 -10.248285
v 24.114482 20.023963 -4.056382
v 24.117582 20.834052 -6.2302275
v 24.125715 0.25326342 -5.5537544
v 24.131948 18.040043 -11.111936
v 24.132438 15.217236 -14.206189
v 24.136918 19.853954 -2.6768579
v 24.145337 5.8800439 -14.731835
v 24.152167 0.24922714 -6.5038149
v 24.163331 1.1986207 -9.2346149
v 24.169078 19.864769 -9.0274025
v 24.170979 20.534242 -7.8431937
v 24.172186 1.2103929 -2.7927891
v 24.176263 0.78564264 -3.6970624
v 24.176756 8.7179267 -16.437107
v 24.184662 19.986606 -8.8658727
v 24.189996 1.3518147 -2.308841
v 24.194808 14.062454 -14.878243
v 24.209307 2.9032816 -11.325993
v 24.218303 0.58312002 -4.0685645
v 24.220409 21.362286 0.64484215
v 24.223954 4.3116026 -13.02608
v 24.233186 7.3952618 -15.950724
v 24.233681 21.168925 0.41485897
v 24.235305 20.195615 -0.44961656
v 24.236599 19.217132 -9.8018243
v 24.238557 20.173954 -8.5779572
v 24.24308 9.1718084 -16.431731
v 24.254601 13.29048 -15.555536
v 24.257264 19.701286 -9.1931319
v 24.257548 20.385199 -5.2569121
v 24.257638 16.526512 -12.878758
v 24.260751 13.907804 -14.957838
v 24.265568 6.2704972 -15.077536
v 24.266113 16.145101 -13.285455
v 24.267806 19.934905 -3.1085148
v 24.269073 1.5437744 -9.7349396
v 24.272593 17.772587 -11.340002
v 24.276653 20.000308 -3.6696747
v 24.281307 7.7588094 -16.095665
v 24.281772 1.7601249 1.1271538
v 24.287064 20.886669 0.18856521
v 24.309507 5.4345016 -14.114491
v 24.313037 20.379247 -0.21264316
v 24.315095 1.0142665 -3.2231638
v 24.316576 21.599607 1.1638196
v 24.317054 20.692556 -7.2631631
v 24.317123 20.454923 -7.9997069
v 24.317774 9.6938926 -16.313324
v 24.321585 8.2890094 -16.245512
v 24.323429 0.39265087 -4.5667252
v 24.324972 20.030913 -0.68460164
v 24.33506 19.909949 -1.0165258
v 24.337089 2.234116 -10.581722
v 24.340496 16.912746 -12.375427
v 24.341801 3.9340145 -12.514845
v 24.346409 18.276844 -10.759783
v 24.349014 13.563343 -15.218912
v 24.362037 0.2982515 -5.0100854
v 24.365735 7.0206451 -15.634811
v 24.365953 20.587042 -0.01057735
v 24.389251 11.487696 -16.44114
v 24.42854 19.426843 -9.4546609
v 24.449892 16.373727 -12.940575
v 24.451665 20.126468 -4.6920496
v 24.454295 1.5763017 -0.96449638
v 24.457924 20.733345 -5.7112792
v 24.467319 1.1990809 -2.7434604
v 24.468018 1.7262639 -9.9845422
v 24.478063 6.0137907 -14.683397
v 24.478229 3.4565027 -11.901039
v 24.480713 0.62591865 -3.8919079
v 24.484252 20.322163 -8.2211624
v 24.484384 20.60867 -5.4857818
v 24.486926 1.4877778 -1.6988869
v 24.489921 19.849539 -1.2487129
v 24.490671 5.461138 -14.063996
v 24.493062 4.6758827 -13.314371
v 24.49689 2.4371398 -10.824801
v 24.500241 18.841709 -10.140171
v 24.501426 20.813999 -5.8945506
v 24.505253 20.226767 -4.9137203
v 24.505462 6.3715225 -15.045793
v 24.509475 0.48738005 -4.2086611
v 24.516069 1.6679321 0.58990398
v 24.527759 19.821306 -2.0076484
v 24.536128 19.035051 -9.9097515
v 24.542634 1.0271662 -3.1313468
v 24.554034 17.10609 -11.991895
v 24.554904 1.0141634 -8.8809891
v 24.557619 14.425663 -14.376854
v 24.560756 9.893303 -16.123087
v 24.565527 4.4012557 -13.008627
v 24.566899 20.072265 -4.4611097
v 24.570513 18.006459 -10.945463
v 24.571376 19.813841 -1.6862743
v 24.599045 20.829469 -6.69261
v 24.599242 3.7552255 -12.228144
v 24.60092 1.641224 0.0453017
v 24.61875 20.337722 -5.08282
v 24.62441 1.6111786 -0.32423936
v 24.625948 0.39635222 -4.4567611
v 24.635184 8.7539252 -16.127937
v 24.637807 2.6814281 -11.09861
v 24.638162 21.49324 0.97678507
v 24.63953 17.486839 -11.457072
v 24.641159 13.783738 -14.749212
v 24.657133 11.256017 -16.272827
v 24.662611 10.992587 -16.26666
v 24.665075 13.101637 -15.375443
v 24.665918 0.27824136 -5.1910621
v 24.669048 2.030436 -10.35115
v 24.672088 3.3219263 -11.740987
v 24.672841 10.599442 -16.19558
v 24.6733 12.348095 -16.003787
v 24.675489 12.13186 -16.109895
v 24.67591 17.378486 -11.560254
v 24.679053 1.7690003 1.3976908
v 24.683495 5.2074795 -13.762566
v 24.690618 20.559752 -5.3577541
v 24.701298 15.47432 -13.648889
v 24.705239 7.4240587 -15.74241
v 24.706812 4.2492132 -12.814805
v 24.710725 20.727139 -5.6198755
v 24.73392 2.4346256 -10.807827
v 24.737727 21.333161 0.69041744
v 24.739326 14.003121 -14.507249
v 24.740274 0.29589672 -5.9720318
v 24.752261 1.6535272 0.68889104
v 24.760675 14.849246 -14.036061
v 24.766804 19.85756 -8.7660366
v 24.768252 12.552745 -15.795724
v 24.770103 19.868635 -0.92765929
v 24.776866 15.090105 -13.892636
v 24.778806 16.623786 -12.48292
v 24.786408 6.6647337 -15.194793
v 24.795143 20.809857 -5.7861084
v 24.798322 7.7294926 -15.82514
v 24.801501 20.051077 -4.2286175
v 24.802232 19.809925 -1.433922
v 24.802725 15.600958 -13.469913
v 24.808885 20.879887 -6.0438287
v 24.824161 11.796665 -16.108633
v 24.82456 1.4978344 -1.4159419
v 24.835332 20.972554 0.33118867
v 24.842564 13.642475 -14.719458
v 24.842999 20.636808 0.10677754
v 24.846223 9.9957815 -15.920782
v 24.846511 7.0700427 -15.468907
v 24.849531 20.689767 -7.0938132
v 24.851257 14.255931 -14.287943
v 24.864782 21.185618 0.5329238
v 24.867955 18.829573 -10.022426
v 24.868288 19.805439 -1.765397
v 24.872994 5.7770252 -14.284964
v 24.873017 1.217649 -2.7083274
v 24.886582 7.9902039 -15.854436
v 24.886958 8.3443532 -15.921128
v 24.889532 20.318942 -0.10863205
v 24.889552 0.38901855 -7.0739823
v 24.894142 19.901552 -2.5979964
v 24.894415 1.5321036 -0.85946085
v 24.895678 8.9599142 -15.923531
v 24.897759 18.505421 -10.365218
v 24.899077 20.038553 -3.4733395
v 24.900018 3.1944611 -11.612688
v 24.902188 1.6197719 -0.10611789
v 24.908884 0.34499352 -6.7164459
v 24.911171 19.023616 -9.7495475
v 24.919541 9.6585753 -15.839833
v 24.920025 17.866812 -10.920839
v 24.929054 6.3617684 -14.866045
v 24.938631 19.839451 -2.1577841
v 24.938763 5.229997 -13.735613
v 24.941946 12.833299 -15.403171
v 24.957566 20.110832 -4.5118399
v 24.960217 1.3537263 -2.2311727
v 24.965447 0.5987487 -7.9208853
v 24.977156 0.93452337 -3.2880154
v 24.984564 19.565136 -8.9861481
v 24.989273 16.695111 -12.237152
v 24.989869 4.4791674 -13.042592
v 24.990719 17.073991 -11.705427
v 24.992764 20.116688 -0.28040439
v 24.993156 20.319655 -5.0422312
v 24.996853 20.067074 -8.4261704
v 24.999554 1.6639511 0.73180473
v 25.000248 9.4097108 -15.794983
v 25.004917 21.585135 1.3620426
v 25.011455 20.190396 -8.2434148
v 25.02196 10.343513 -15.877614
v 25.024057 20.216816 -4.8334999
v 25.02981 19.987518 -0.44653309
v 25.032781 0.79434503 -8.3969804
v 25.034357 19.770335 -1.4399789
v 25.039153 14.28612 -14.17197
v 25.039773 2.8350278 -11.222082
v 25.040315 6.0773294 -14.521613
v 25.041628 0.60982122 -3.877775
v 25.043425 19.875081 -0.68488459
v 25.048451 19.785081 -1.1224545
v 25.067502 17.620874 -11.068212
v 25.073066 7.1809132 -15.416201
v 25.074021 1.0544649 -3.0521564
v 25.080953 6.7890742 -15.151514
v 25.089267 1.787075 1.3452523
v 25.09196 11.489024 -15.967194
v 25.10411 3.9096937 -12.367846
v 25.109902 15.855922 -13.054994
v 25.12137 19.781267 -1.869218
v 25.121861 19.820768 -8.6844352
v 25.123753 20.408817 -5.2029391
v 25.133022 15.205771 -13.615227
v 25.135938 7.610036 -15.579706
v 25.139279 19.271368 -9.2627227
v 25.143571 1.6366849 -0.10322874
v 25.145774 12.40062 -15.595774
v 25.171197 20.125975 -4.3517955
v 25.171899 0.36444543 -4.5494513
v 25.183087 19.776969 -0.90152654
v 25.189184 20.853116 -5.8842779
v 25.192478 1.0101791 -8.8284761
v 25.19508 5.554498 -13.966068
v 25.198455 20.756741 -5.6988124
v 25.20196 20.907775 -6.167322
v 25.211415 1.256915 -2.484789
v 25.211496 20.894673 -6.3636678
v 25.213557 16.233003 -12.643971
v 25.217242 20.389367 -7.7740355
v 25.217676 20.183837 -4.6259694
v 25.217794 20.106189 -3.9167989
v 25.220762 12.700795 -15.288125
v 25.221376 18.097142 -10.594724
v 25.224453 6.6125488 -14.909004
v 25.224983 9.9603943 -15.660315
v 25.225312 1.1749646 -2.719599
v 25.233943 18.570843 -10.155877
v 25.239959 20.774251 -6.7628502
v 25.242585 14.779504 -13.821061
v 25.252782 21.447181 1.0680839
v 25.269498 3.7740596 -12.185027
v 25.272351 20.546948 -7.3495235
v 25.273189 11.871427 -15.767047
v 25.277086 0.33074038 -4.9028246
v 25.280372 8.6227512 -15.67546
v 25.285204 20.349095 0.02545605
v 25.288965 20.285174 -4.9121969
v 25.308107 20.080219 -3.5600042
v 25.309031 1.5193692 -9.6257129
v 25.316777 4.4239871 -12.909326
v 25.320735 9.5493106 -15.574248
v 25.32691 1.3027034 -9.3056012
v 25.329722 20.368065 -5.1002171
v 25.330152 2.4537051 -10.738318
v 25.339018 16.818779 -11.764397
v 25.342649 8.894548 -15.628342
v 25.348193 19.706367 -1.6655594
v 25.354841 19.683023 -1.3548717
v 25.355551 4.2736047 -12.720141
v 25.357688 19.857252 -2.4645748
v 25.358742 7.2034985 -15.243163
v 25.365644 6.241659 -14.460736
v 25.366335 15.413519 -13.338346
v 25.367159 4.7755609 -13.236071
v 25.372275 13.284724 -14.655116
v 25.377974 0.48719937 -7.4149615
v 25.382957 19.339061 -9.0828151
v 25.383655 17.281612 -11.20946
v 25.383922 0.31996871 -5.5046308
v 25.387494 20.505039 -5.314341
v 25.388675 17.086527 -11.41342
v 25.398159 5.8626434 -14.123175
v 25.402341 20.651398 -7.0661273
v 25.416836 20.809161 0.34008964
v 25.423647 12.771251 -15.065016
v 25.424089 1.6940205 0.08056894
v 25.42459 10.675081 -15.701658
v 25.426135 13.83324 -14.232318
v 25.42829 1.7446871 0.69122708
v 25.428644 19.749784 -2.0317809
v 25.43027 0.32583223 -5.6430733
v 25.430379 20.900846 -5.9595756
v 25.432884 1.4316558 -1.7799493
v 25.436875 19.913193 -2.7826583
v 25.439593 20.127838 -0.10390969
v 25.455587 8.3339817 -15.546086
v 25.462836 16.062377 -12.680566
v 25.463393 5.620233 -13.896253
v 25.463928 20.260819 -4.6369375
v 25.470541 20.771862 -5.6577165
v 25.47687 20.86101 -5.8202065
v 25.48126 20.065076 -3.4643776
v 25.484899 9.7631246 -15.481776
v 25.486343 1.8107243 1.1138203
v 25.49355 1.124055 -8.9773763
v 25.494473 0.35906343 -6.4869728
v 25.498525 13.479123 -14.428921
v 25.49879 1.4974594 -1.3075894
v 25.503381 0.39545138 -6.9256553
v 25.50343 16.300281 -12.370812
v 25.51812 17.677369 -10.793237
v 25.523331 21.259787 0.8097615
v 25.525975 20.380217 -4.9779101
v 25.526409 0.81449323 -3.3434811
v 25.539949 12.527094 -15.203789
v 25.54114 20.178319 -3.9642304
v 25.551404 20.221827 -4.2074129
v 25.553374 1.9113817 1.4364071
v 25.56526 21.021186 0.53618113
v 25.570197 12.068646 -15.476779
v 25.571732 12.296009 -15.349892
v 25.573694 19.942733 -0.24783966
v 25.574195 19.093079 -9.3048248
v 25.574808 1.8925213 -10.075068
v 25.577498 3.0135773 -11.308231
v 25.591682 19.610033 -1.6302632
v 25.595064 6.9845047 -14.926341
v 25.603472 20.379675 -7.6468023
v 25.60971 13.042084 -14.724709
v 25.611679 19.890228 -8.4874176
v 25.620609 11.625058 -15.584463
v 25.625758 19.759309 -0.50884584
v 25.628603 3.8910531 -12.20494
v 25.631341 2.819982 -11.076042
v 25.631817 18.754669 -9.7705511
v 25.633266 20.581672 -5.2895139
v 25.644594 19.639599 -1.8804312
v 25.663815 18.066572 -10.441614
v 25.664823 0.57411081 -7.6806658
v 25.667731 0.7583423 -8.2122633
v 25.668936 7.6199171 -15.207482
v 25.673858 5.203629 -13.459733
v 25.67472 1.6958613 -0.25615939
v 25.675869 19.738873 -2.2436873
v 25.675877 20.756974 -5.5158963
v 25.684687 4.2755675 -12.578086
v 25.707088 20.328966 -4.4295379
v 25.70798 0.72835224 -3.4837277
v 25.709147 2.3236592 -10.53309
v 25.70945 3.2638262 -11.554917
v 25.709574 0.32567627 -4.9137591
v 25.712979 20.110635 -8.1429377
v 25.713431 20.900005 -6.4534246
v 25.720869 20.42709 -4.8199558
v 25.721536 20.958605 -6.0539102
v 25.725573 20.896138 -5.7324241
v 25.729547 8.010061 -15.29875
v 25.734778 0.93478501 -8.5773834
v 25.737613 19.551686 -1.0562222
v 25.739951 0.6095127 -3.7758629
v 25.753087 20.250611 0.05526203
v 25.755084 19.815389 -2.5499232
v 25.766715 19.503243 -1.3829383
v 25.777629 21.100069 0.67635435
v 25.790553 1.089029 -2.6567037
v 25.793467 18.216734 -10.274879
v 25.797674 20.15454 -3.7467865
v 25.799914 20.506097 -7.3575697
v 25.802408 16.092292 -12.446036
v 25.813796 5.8142433 -13.832036
v 25.815378 1.3450426 -2.0593574
v 25.816488 20.01538 -0.12304456
v 25.818161 6.0252037 -13.97281
v 25.828709 21.30654 1.073581
v 25.833475 20.647546 -5.1643183
v 25.833964 1.5916125 -0.93985423
v 25.842212 11.173103 -15.463879
v 25.842246 20.275101 -4.0575278
v 25.850228 4.102977 -12.343153
v 25.857129 11.886856 -15.359419
v 25.868711 19.575286 -2.0320383
v 25.869525 1.2003746 -2.3988112
v 25.8709 6.5249355 -14.30753
v 25.880965 10.817408 -15.41323
v 25.883155 19.8657 -2.7716314
v 25.887179 20.827964 -5.4176716
v 25.898928 15.128904 -13.314315
v 25.902069 0.65244428 -7.8608886
v 25.912429 19.714499 -8.6096958
v 25.91535 5.4531298 -13.519378
v 25.923745 16.453731 -11.841452
v 25.929326 20.36887 -4.2296539
v 25.933808 20.987293 -5.84292
v 25.936902 1.3401106 -9.2071207
v 25.94009 0.49939432 -4.0526798
v 25.941341 9.0527993 -15.27588
v 25.943304 19.180614 -9.106181
v 25.943389 1.5892952 -9.5890703
v 25.949371 20.763229 0.41050309
v 25.950166 15.553136 -12.954793
v 25.965957 20.734667 -6.9003373
v 25.976191 20.932342 -5.533282
v 25.978864 3.6224448 -11.864111
v 25.979087 19.497508 -0.89499911
v 25.982661 7.2681507 -14.801438
v 25.986509 19.703072 -2.3988027
v 25.990885 4.7788115 -12.93704
v 25.995069 20.558971 -4.6079272
v 26.002337 17.514469 -10.728685
v 26.003339 14.572225 -13.572125
v 26.019263 19.031443 -9.2505584
v 26.020855 13.296833 -14.312897
v 26.023051 3.222075 -11.408932
v 26.025711 20.9876 -5.6538763
v 26.037039 20.983989 -6.0933026
v 26.040711 16.590956 -11.593183
v 26.042329 19.806631 -0.32701261
v 26.045794 9.4463934 -15.172254
v 26.050908 0.36260115 -5.9100016
v 26.055952 14.906045 -13.380353
v 26.066095 19.371072 -1.7302047
v 26.06671 0.32193486 -5.3016424
v 26.072766 14.20268 -13.708654
v 26.087014 20.837569 -5.1059072
v 26.087056 13.588966 -14.067555
v 26.099109 19.959385 -3.09077
v 26.099457 0.60106684 -3.6942462
v 26.103133 13.002976 -14.52672
v 26.107086 19.405878 -1.9278772
v 26.125536 7.7501266 -14.942093
v 26.12884 0.44342832 -4.2444086
v 26.134389 19.759019 -2.5851623
v 26.136992 1.7623067 -9.797087
v 26.138615 10.166911 -15.154553
v 26.1422 17.174346 -10.961775
v 26.142984 20.371378 -4.0614278
v 26.144517 13.873513 -13.855305
v 26.156835 19.480006 -2.1293366
v 26.164715 20.151284 -7.9541708
v 26.169029 20.608503 -4.4301549
v 26.171361 3.0050513 -11.140987
v 26.175486 15.383658 -12.998175
v 26.175496 20.244986 -3.8111165
v 26.179616 20.877809 0.57351508
v 26.180239 1.5461625 -1.3167605
v 26.182461 19.299005 -1.3188724
v 26.183203 19.343374 -1.1154677
v 26.184947 16.984372 -11.110299
v 26.193068 19.504381 -8.7563032
v 26.198271 9.8340909 -15.084355
v 26.198605 18.453612 -9.9058083
v 26.199148 1.493885 -1.5324411
v 26.205776 20.587534 0.3326179
v 26.211355 1.7130701 -0.43366146
v 26.212956 6.9755671 -14.408184
v 26.220278 7.4757962 -14.732853
v 26.232225 19.87174 -2.8464024
v 26.235922 21.130507 0.94898872
v 26.242575 10.571868 -15.137356
v 26.251528 11.867107 -15.115204
v 26.255301 1.9748118 0.73122434
v 26.27942 19.249754 -1.5491922
v 26.286421 20.926238 -4.8576201
v 26.28696 4.8484178 -12.868249
v 26.287645 8.7981865 -15.086969
v 26.288658 4.645954 -12.688498
v 26.289578 3.5080864 -11.657552
v 26.302003 21.015888 -5.1993426
v 26.302596 6.7435117 -14.166505
v 26.312001 19.293205 -1.860104
v 26.317496 11.297718 -15.120299
v 26.323618 5.9786888 -13.650477
v 26.324193 8.6387246 -15.060097
v 26.324499 11.613896 -15.104717
v 26.330909 21.053149 -5.3486256
v 26.339231 8.3597279 -15.014491
v 26.341556 2.2926473 -10.371868
v 26.34296 8.1185482 -14.944036
v 26.343263 0.86761439 -8.2511261
v 26.350617 1.9675361 0.58183481
v 26.35361 19.378083 -0.89097475
v 26.354258 0.36222104 -4.6270991
v 26.364311 21.022478 0.82171526
v 26.365621 16.68369 -11.312322
v 26.37719 3.8854819 -12.005004
v 26.380331 20.580648 -4.228661
v 26.385107 20.045911 -3.2748037
v 26.386315 5.481074 -13.307973
v 26.395036 20.155463 0.04674457
v 26.396146 0.43852529 -6.7729782
v 26.396452 1.3872413 -9.1963192
v 26.401939 19.498825 -2.2871665
v 26.409059 19.246648 -1.2125704
v 26.410811 12.782789 -14.547806
v 26.416432 19.360987 -2.0759389
v 26.4209 16.381767 -11.625498
v 26.429953 10.892266 -15.032891
v 26.441566 20.8046 -4.4841799
v 26.44774 19.602527 -2.4311224
v 26.448937 6.4966687 -13.905996
v 26.453161 4.608943 -12.60343
v 26.453661 20.923647 -4.6772148
v 26.457574 20.574914 -7.1868077
v 26.458321 2.4970117 -10.552831
v 26.464105 16.098787 -11.968142
v 26.464868 20.399137 -3.9597088
v 26.469431 19.537769 -0.59286131
v 26.469536 1.7128613 -0.49630233
v 26.474742 1.0923613 -8.6618712
v 26.478103 13.596528 -13.862836
v 26.48314 15.561144 -12.662741
v 26.484308 19.197818 -1.4258894
v 26.489778 0.55310524 -3.665883
v 26.501801 20.271214 -3.7421596
v 26.509602 21.01955 -4.8600511
v 26.51034 15.781878 -12.376983
v 26.511252 1.0865736 -2.4765652
v 26.511513 19.197006 -1.637261
v 26.514951 2.1621216 1.1127072
v 26.516417 19.732079 -2.630363
v 26.543818 21.174536 1.2664995
v 26.544751 18.79874 -9.3117903
v 26.545672 1.9913149 -10.01922
v 26.550088 19.882914 -0.1718533
v 26.55376 3.2665714 -11.340397
v 26.555178 9.0925709 -14.896741
v 26.555689 0.34446853 -4.9384984
v 26.555793 12.906645 -14.376568
v 26.556977 21.083639 -5.0848057
v 26.557821 19.930466 -8.1944373
v 26.559313 21.10869 -5.320583
v 26.561456 19.399164 -0.78355631
v 26.566252 20.924409 -6.3815007
v 26.566568 21.100722 -5.6616122
v 26.575996 20.735078 -6.843775
v 26.582674 19.009895 -9.0789054
v 26.599265 0.78092454 -2.9793476
v 26.601607 5.2621774 -13.059915
v 26.60974 1.4070136 -1.7643427
v 26.614031 0.54837095 -7.2354877
v 26.620512 19.228385 -1.8542737
v 26.621248 11.671104 -14.914203
v 26.631981 16.753442 -11.137021
v 26.633688 19.903405 -2.9470041
v 26.637057 19.516905 -8.6253841
v 26.653774 7.3906566 -14.356596
v 26.662035 19.276746 -1.010854
v 26.663695 20.173492 -3.5182061
v 26.663953 10.298568 -14.832459
v 26.684767 11.338677 -14.893821
v 26.685722 21.079043 1.0734463
v 26.693022 20.827576 -4.4296938
v 26.704035 1.9811066 0.45482129
v 26.717672 20.980676 -4.6859619
v 26.722474 19.180155 -1.3127072
v 26.731937 18.207095 -9.9564375
v 26.733999 1.273719 -2.0951266
v 26.738065 2.0739472 0.69448355
v 26.749585 17.482562 -10.522637
v 26.749718 0.63894113 -3.2451746
v 26.75045 2.2808163 -10.285829
v 26.751324 4.4349267 -12.379443
v 26.758495 2.5913283 -10.580952
v 26.770047 21.08368 -5.7770681
v 26.770103 6.3660608 -13.642414
v 26.771311 12.468732 -14.549866
v 26.771679 19.162275 -1.5014471
v 26.772455 21.028193 -6.0432219
v 26.775495 0.39429402 -6.1106514
v 26.776109 21.065072 -4.9021769
v 26.788519 13.920229 -13.522965
v 26.797703 1.5353746 -1.280739
v 26.798544 7.6589053 -14.414144
v 26.80995 9.4983516 -14.705462
v 26.810145 0.53059884 -3.7218746
v 26.810359 10.917094 -14.80417
v 26.826123 11.863987 -14.756039
v 26.834419 20.52264 -7.2204452
v 26.838991 20.249616 -7.6913119
v 26.84513 3.8589895 -11.864739
v 26.84513 5.0053673 -12.787477
v 26.84605 20.498064 -4.0023314
v 26.86212 13.358005 -13.860674
v 26.864711 6.8822761 -13.879939
v 26.876464 16.142787 -11.68419
v 26.884311 0.89823172 -8.1131273
v 26.887082 21.11273 -5.3855253
v 26.88751 21.09906 -5.0750499
v 26.890612 16.39588 -11.388518
v 26.892687 18.833348 -9.1908139
v 26.899666 5.6380899 -13.179163
v 26.900137 12.066081 -14.652816
v 26.900263 7.938425 -14.482871
v 26.90405 19.158981 -1.6406164
v 26.908053 7.260615 -14.095623
v 26.910317 19.175742 -1.7834128
v 26.919648 19.05359 -8.9576157
v 26.92077 9.7244144 -14.632323
v 26.929155 13.73749 -13.560719
v 26.940289 14.111865 -13.367895
v 26.957971 0.37293731 -5.0400401
v 26.95959 1.3127242 -8.9541082
v 26.967241 2.2629683 0.9742658
v 26.969492 19.671261 -8.4062563
v 26.978969 15.430956 -12.547078
v 26.985741 0.40902613 -4.6205005
v 26.987929 14.599725 -13.150121
v 26.990213 18.447558 -9.6272859
v 26.990801 1.0547171 -8.4148901
v 26.990976 6.0511451 -13.373089
v 27.001902 17.316455 -10.559838
v 27.006855 0.67808102 -7.4977373
v 27.012589 15.663119 -12.263337
v 27.019477 19.358919 -0.79724952
v 27.030154 0.8162378 -2.8350469
v 27.030697 20.168859 -3.508591
v 27.031406 13.110703 -13.992271
v 27.032997 10.174455 -14.606914
v 27.047301 16.910544 -10.869317
v 27.054001 20.366919 -3.801671
v 27.05964 8.6191274 -14.571797
v 27.063605 1.8116711 -0.21887657
v 27.069213 18.221676 -9.8430173
v 27.073067 20.874836 -4.4643138
v 27.079389 3.1031494 -11.024388
v 27.08804 21.052093 -4.8950695
v 27.089281 15.218293 -12.70751
v 27.097222 1.5365354 -1.2867892
v 27.097848 0.46652789 -6.7183332
v 27.111137 8.3347035 -14.485073
v 27.115946 12.877165 -14.128629
v 27.119811 20.984524 -4.7022451
v 27.119992 8.0819958 -14.395842
v 27.135665 0.54225516 -7.0423719
v 27.156609 17.95993 -10.024481
v 27.162314 1.7445576 -0.47785864
v 27.162851 0.86347243 -7.9570147
v 27.166679 0.50046134 -3.9169519
v 27.171341 19.176601 -1.2744801
v 27.178388 7.7252155 -14.201414
v 27.19712 20.860397 0.80528801
v 27.206365 5.2022177 -12.822348
v 27.210074 20.968776 0.99791593
v 27.210757 0.69119725 -3.0606708
v 27.212533 2.4414667 1.1609543
v 27.214842 12.436545 -14.323558
v 27.215193 1.7973336 -9.69162
v 27.215458 9.0110619 -14.483881
v 27.218149 14.985504 -12.838667
v 27.222107 19.336138 -8.6739999
v 27.226427 20.597847 -4.0929289
v 27.229493 0.57217875 -3.3856866
v 27.230452 3.0669345 -10.958477
v 27.232469 1.9396733 0.1947952
v 27.238455 0.38118716 -5.125876
v 27.238591 19.227556 -1.0576813
v 27.243417 1.6479517 -0.83810415
v 27.256258 5.8934831 -13.196612
v 27.259355 7.1063898 -13.818573
v 27.262616 8.755318 -14.45494
v 27.265767 2.0985731 0.55915626
v 27.271945 12.627819 -14.203813
v 27.275855 4.486974 -12.290939
v 27.275916 5.5869417 -13.029468
v 27.276057 15.858738 -11.888877
v 27.283464 0.39304376 -4.7608655
v 27.293054 0.60414775 -7.2167694
v 27.300697 19.614309 -0.35381693
v 27.303171 1.3719492 -1.8080848
v 27.310575 0.42031597 -6.2782907
v 27.31145 2.5544035 -10.474272
v 27.323048 2.2377867 -10.179135
v 27.325057 20.679328 0.63812637
v 27.331088 19.814534 -0.08977757
v 27.335944 13.559919 -13.52644
v 27.336528 17.382811 -10.37985
v 27.353777 14.750328 -12.927325
v 27.354718 19.350155 -2.3003628
v 27.380222 16.678362 -10.963888
v 27.392262 19.372499 -0.71055797
v 27.405925 3.8437017 -11.676135
v 27.408133 20.539453 0.52868127
v 27.411691 19.615913 -2.6575704
v 27.412509 19.196848 -2.0527507
v 27.414871 6.3147183 -13.35597
v 27.4227 0.8080425 -7.7828964
v 27.424389 7.5572067 -13.970393
v 27.428679 1.8120793 -9.6923766
v 27.428753 13.851286 -13.320496
v 27.435955 1.5319536 -9.2854234
v 27.450687 1.2405321 -2.0959499
v 27.465476 8.4038088 -14.287999
v 27.470366 19.043943 -8.9229641
v 27.475375 16.200937 -11.403832
v 27.479077 10.573776 -14.423492
v 27.483849 12.043265 -14.32158
v 27.49269 1.0161159 -8.2943415
v 27.497193 1.3508994 -8.9654903
v 27.503507 18.576591 -9.3991159
v 27.505072 2.4222619 1.0075038
v 27.508819 19.12592 -1.3645585
v 27.50887 4.1364459 -11.921113
v 27.521523 20.809969 0.88249054
v 27.524522 19.959133 0.10445855
v 27.526452 16.935042 -10.679532
v 27.529274 0.48551872 -6.8358763
v 27.536085 14.533083 -12.978662
v 27.539056 15.456835 -12.301216
v 27.540101 9.6417198 -14.293262
v 27.563467 17.926971 -9.9510218
v 27.571631 19.124178 -1.8322599
v 27.613547 20.339942 -7.3776418
v 27.635941 18.229295 -9.7124313
v 27.636205 6.7462585 -13.494553
v 27.647883 15.239407 -12.475246
v 27.652061 19.187205 -1.0271637
v 27.654635 3.149023 -10.963762
v 27.665653 19.090134 -1.4945012
v 27.66827 17.517581 -10.202917
v 27.674775 9.0201368 -14.231573
v 27.674783 0.39295683 -5.9869636
v 27.681494 8.1042635 -14.071871
v 27.683116 11.505522 -14.308478
v 27.694907 20.023567 -7.8638911
v 27.702849 19.891157 -8.0367082
v 27.707392 11.084987 -14.323963
v 27.713292 20.728321 -6.5949301
v 27.716035 13.730931 -13.305576
v 27.723019 19.302867 -2.2839266
v 27.727409 11.740658 -14.250862
v 27.729438 0.43857557 -4.217112
v 27.731049 20.850414 -6.3131631
v 27.731452 10.029849 -14.23122
v 27.748698 1.49028 -1.3521215
v 27.751276 1.9488751 -9.8563468
v 27.754156 19.788876 -2.9630913
v 27.758912 1.1146308 -2.291957
v 27.765391 13.177167 -13.648997
v 27.769055 8.7597821 -14.178076
v 27.781798 20.64214 0.77023895
v 27.787622 3.469867 -11.235476
v 27.789047 19.07592 -1.6208619
v 27.794368 5.3884818 -12.801046
v 27.798595 8.4916359 -14.123038
v 27.798976 1.8097084 -0.26133941
v 27.825018 1.9825409 0.22500344
v 27.830785 12.762407 -13.893649
v 27.838983 5.7762096 -12.992097
v 27.848679 4.4165529 -12.083188
v 27.853339 12.2634 -14.074308
v 27.854816 4.6550484 -12.279239
v 27.857084 20.142504 -7.6545895
v 27.862436 20.094217 -3.4718348
v 27.88083 19.147691 -1.9643265
v 27.881357 20.204794 0.38134653
v 27.8888 21.013875 -5.5552702
v 27.904638 1.2834654 -1.9197637
v 27.90557 0.33578148 -4.7885178
v 27.908874 18.822163 -9.1104147
v 27.914518 19.6003 -8.3331835
v 27.915507 2.3521757 0.83861977
v 27.942178 20.968111 -5.8618981
v 27.946307 2.1324043 0.51640366
v 27.948178 0.65443771 -3.2407638
v 27.954311 18.102954 -9.7578696
v 27.956783 0.42375738 -6.4730022
v 27.961138 10.484829 -14.173092
v 27.964684 8.1765767 -13.948987
v 27.967273 0.8719967 -2.6876679
v 27.981542 0.76042095 -2.9300642
v 27.988676 20.7019 1.0046036
v 27.989004 3.1266751 -10.906745
v 27.991973 20.76791 -6.4217734
v 28.004212 19.232471 -0.77114575
v 28.018175 11.014327 -14.175631
v 28.018234 14.517559 -12.836713
v 28.028293 19.105757 -1.0727662
v 28.030917 2.1469429 -10.049272
v 28.034026 20.522001 -6.9247835
v 28.034322 16.272439 -11.123963
v 28.03475 0.50295334 -3.9793452
v 28.034844 1.2436957 -8.8139814
v 28.035467 4.0128432 -11.695364
v 28.037317 19.215252 -2.1045398
v 28.047353 14.818159 -12.649286
v 28.050592 7.069975 -13.469277
v 28.057344 6.5373299 -13.263079
v 28.058145 4.9533685 -12.454974
v 28.069349 19.579757 -2.6904697
v 28.070233 20.592116 -4.0846709
v 28.07504 20.988715 -5.2099136
v 28.078807 19.049443 -1.2483013
v 28.086605 20.848159 -6.1670882
v 28.098603 16.036406 -11.344587
v 28.108931 0.61683103 -7.3926549
v 28.116768 5.3427868 -12.688309
v 28.11941 1.601589 -0.9733198
v 28.125739 19.014716 -1.420516
v 28.12602 9.8782687 -14.018984
v 28.126398 20.670167 -4.2034056
v 28.130491 17.44011 -10.170035
v 28.131791 1.9093627 -0.03034715
v 28.134365 19.621375 -0.07071003
v 28.155458 16.732262 -10.686127
v 28.157292 12.954663 -13.671701
v 28.15768 19.454631 -2.4987294
v 28.159663 2.5378825 -10.39493
v 28.159879 19.016064 -1.547492
v 28.16108 12.725385 -13.784789
v 28.176675 19.060561 -1.6955111
v 28.177071 1.0477627 -8.4506211
v 28.186714 8.2313806 -13.862508
v 28.191229 17.071324 -10.407554
v 28.204674 19.468379 -0.26875234
v 28.20697 0.86445423 -8.0509907
v 28.213138 12.424671 -13.872071
v 28.216416 20.318732 -7.2624348
v 28.222899 20.16342 -3.5757607
v 28.225046 19.428326 -8.486826
v 28.244105 3.420419 -11.122264
v 28.245899 7.5613338 -13.568031
v 28.246952 2.5037181 0.97388484
v 28.251983 19.157098 -1.9039057
v 28.265857 7.8752102 -13.68742
v 28.27188 1.7526711 -0.51346848
v 28.286117 8.6045753 -13.909478
v 28.286698 19.17681 -0.84111773
v 28.303649 20.427188 0.72825593
v 28.30394 11.438651 -14.019446
v 28.347875 19.088476 -1.1326714
v 28.35235 17.767135 -9.9383739
v 28.356344 20.769913 -4.3827026
v 28.359409 19.41273 -2.3618586
v 28.371028 3.9858513 -11.617373
v 28.373431 15.688261 -11.645755
v 28.375988 0.60508012 -3.3173765
v 28.378967 19.069341 -1.3437856
v 28.379672 19.067566 -1.4973878
v 28.382366 1.5055405 -9.250016
v 28.384201 18.695205 -9.1547551
v 28.385095 1.7245083 -9.552142
v 28.385541 1.1708848 -2.1149791
v 28.390456 13.782257 -13.14386
v 28.396616 19.199211 -8.6993483
v 28.397577 19.694137 -8.1480489
v 28.397938 0.30483944 -5.166379
v 28.401426 16.284943 -11.007222
v 28.404295 19.688594 -2.8892006
v 28.415216 19.571756 -2.6639104
v 28.417094 1.2493052 -8.8429093
v 28.424554 19.311971 -0.47936458
v 28.425445 12.149104 -13.848996
v 28.432012 0.32220332 -4.733416
v 28.434271 1.8146088 -0.39393095
v 28.439291 1.3966519 -1.5558518
v 28.458631 15.977739 -11.292498
v 28.472296 19.145506 -1.6569516
v 28.473252 0.32336154 -5.7145224
v 28.474421 14.259105 -12.859466
v 28.476053 9.5147851 -13.83304
v 28.483257 18.084953 -9.6700803
v 28.49741 20.868187 -4.7354499
v 28.51208 13.11104 -13.50183
v 28.516462 19.152581 -1.0312818
v 28.519548 1.5575912 -1.1109567
v 28.52046 6.5632265 -13.140514
v 28.525018 5.1519601 -12.446359
v 28.529085 3.7348072 -11.366802
v 28.532397 6.8937615 -13.250489
v 28.53433 10.355137 -13.906566
v 28.540792 5.6323606 -12.705213
v 28.552446 19.852476 -3.158025
v 28.553003 19.387479 -2.1395189
v 28.563616 19.903463 -7.8502536
v 28.568855 4.5682401 -12.054526
v 28.569722 15.438821 -11.852592
v 28.570433 3.1245948 -10.834664
v 28.573817 2.1654897 0.49335096
v 28.576372 19.209553 -0.72082937
v 28.588876 20.207616 0.58717761
v 28.594058 19.157747 -1.2266224
v 28.595948 2.2928646 0.72813491
v 28.600175 15.034223 -12.263155
v 28.600946 7.3354811 -13.369764
v 28.603267 16.734759 -10.624272
v 28.612783 17.695254 -9.9585079
v 28.630952 20.463053 0.94142579
v 28.640767 3.5555443 -11.189635
v 28.644705 19.200985 -1.4353623
v 28.646011 14.479979 -12.669717
v 28.649587 19.547281 -2.4829942
v 28.660869 4.3214487 -11.852315
v 28.664032 10.786124 -13.899838
v 28.66684 16.366834 -10.888266
v 28.667529 20.062539 -7.5719512
v 28.679928 2.4703488 0.89117418
v 28.698614 2.5214177 -10.326584
v 28.699756 18.631296 -9.1454266
v 28.703192 0.99750258 -8.3709753
v 28.707237 1.8454963 -9.6953344
v 28.717589 19.349004 -1.8177801
v 28.720495 14.777311 -12.433229
v 28.729405 10.636898 -13.862654
v 28.736358 2.7848776 -10.536871
v 28.742421 19.64189 -2.6922151
v 28.744019 2.0662854 0.10134014
v 28.754046 0.83113269 -2.686508
v 28.755837 20.787513 -5.841449
v 28.766669 19.181804 -0.86786922
v 28.775405 11.399891 -13.821652
v 28.777926 0.38113517 -4.3660132
v 28.794652 2.0641581 -9.9189538
v 28.80116 1.7434386 -0.66008562
v 28.802193 9.7373528 -13.713912
v 28.80434 16.15351 -11.040253
v 28.804772 0.46602847 -6.8361368
v 28.807259 20.850409 -5.5344069
v 28.809445 13.35496 -13.276653
v 28.812018 20.88573 -5.222146
v 28.813701 8.9178747 -13.688312
v 28.825295 11.081553 -13.833945
v 28.838693 19.209714 -1.1362952
v 28.842593 5.5942136 -12.605631
v 28.85031 20.456457 -6.7540835
v 28.854703 0.71112642 -7.6941404
v 28.85662 1.2089816 -1.9522091
v 28.856757 2.3178468 0.67519613
v 28.858333 13.851387 -12.965109
v 28.877577 19.450456 -8.3249787
v 28.878056 4.5721631 -11.996807
v 28.883744 19.291875 -0.36746924
v 28.89464 0.39732975 -6.4433298
v 28.894683 3.3790317 -10.998288
v 28.901775 19.297423 -1.413478
v 28.908555 19.654498 -8.0746452
v 28.914087 2.0491184 -0.04055122
v 28.915765 0.33867745 -4.7518895
v 28.931281 20.400877 -3.7795873
v 28.934347 0.65952483 -3.0337851
v 28.940701 7.5654153 -13.344078
v 28.948328 20.860539 -4.9166099
v 28.950375 19.198319 -0.62591098
v 28.951806 2.3759545 -10.193003
v 28.952487 20.217231 -7.1971308
v 28.95437 19.723888 -2.8112541
v 28.958056 20.560556 -3.9723942
v 28.964146 1.3546902 -1.6068849
v 28.969886 19.365454 -0.210354
v 28.977469 20.040353 -3.411299
v 28.980171 18.152838 -9.5182422
v 28.982511 15.279608 -11.852501
v 28.989474 18.982024 -8.7787371
v 29.001805 9.1547724 -13.599692
v 29.003154 19.187939 -0.7451809
v 29.004726 17.858196 -9.7803568
v 29.006696 0.56035113 -3.3766595
v 29.012386 15.6541 -11.457667
v 29.016839 20.562285 -6.3861235
v 29.021984 16.700984 -10.613202
v 29.0221 1.5131665 -1.2298874
v 29.024367 0.8330605 -7.9982992
v 29.025243 19.804189 -3.0142305
v 29.030101 3.8132446 -11.371083
v 29.035787 20.792319 -4.5073447
v 29.043003 19.832637 -7.8039944
v 29.048089 18.513147 -9.1957014
v 29.052004 19.208557 -0.93313845
v 29.054444 11.687887 -13.682893
v 29.065012 2.4858727 0.76468479
v 29.072546 19.481155 -1.7656484
v 29.080561 12.137255 -13.623841
v 29.094191 19.537835 0.07452985
v 29.097765 7.9586495 -13.39017
v 29.097795 1.6963131 -0.76652396
v 29.105561 1.9808091 -0.22586678
v 29.105741 20.30112 0.86534057
v 29.127661 20.684305 -4.1853293
v 29.130483 2.3642258 0.60853176
v 29.136911 2.2461132 0.41457176
v 29.141638 12.339454 -13.572035
v 29.158851 11.219815 -13.697085
v 29.166403 4.1245246 -11.620894
v 29.182879 20.370166 -6.7824312
v 29.185987 19.302731 -1.1972528
v 29.191769 1.5316809 -9.3393516
v 29.195206 12.601122 -13.493742
v 29.209274 2.7517708 -10.476861
v 29.216528 0.38493879 -4.2619263
v 29.228713 0.36123413 -5.7261536
v 29.232373 14.241652 -12.569182
v 29.238021 1.336734 -9.006725
v 29.259907 17.262097 -10.231698
v 29.265655 10.165309 -13.609727
v 29.26637 8.2944318 -13.384666
v 29.273245 1.0183411 -8.382195
v 29.288522 12.857897 -13.375514
v 29.29603 5.0025374 -12.178218
v 29.306473 19.642519 -2.1868554
v 29.312985 3.3167633 -10.917427
v 29.317622 19.997784 -7.4299765
v 29.319482 4.4317401 -11.827268
v 29.32619 5.8088472 -12.617203
v 29.327283 15.013591 -11.936657
v 29.334014 14.51105 -12.329728
v 29.336873 2.0146352 -9.917868
v 29.342196 19.745804 -2.7359137
v 29.35111 3.0266534 -10.672883
v 29.355496 2.3569313 0.51839879
v 29.356828 13.566328 -12.962612
v 29.360727 5.5042149 -12.454548
v 29.361999 2.4904186 0.68117727
v 29.363249 6.9628178 -13.089282
v 29.377558 7.6367436 -13.222415
v 29.378196 19.879954 -3.1587907
v 29.382831 2.1976122 -10.079139
v 29.395284 20.049541 0.66449349
v 29.395579 2.2420574 0.32143885
v 29.397455 1.7133454 -9.5891485
v 29.401564 2.3846663 -10.211473
v 29.402752 15.813181 -11.192146
v 29.407475 19.249034 -0.60813034
v 29.407782 11.004642 -13.61714
v 29.408484 0.33875671 -4.6715042
v 29.417194 19.471272 -1.5382791
v 29.417804 6.2641219 -12.829679
v 29.419458 16.402107 -10.737507
v 29.42416 0.54497215 -7.1832853
v 29.428147 15.527787 -11.439034
v 29.430164 13.965143 -12.684995
v 29.44021 1.0418412 -2.0814427
v 29.442091 6.6502045 -12.977344
v 29.449831 19.306423 -0.30626016
v 29.457675 19.264223 -0.86550421
v 29.459294 0.61065643 -7.4143538
v 29.468622 19.394947 -0.06035597
v 29.489591 8.5155963 -13.312533
v 29.489714 0.48215146 -6.9164375
v 29.491083 0.44170335 -6.7141041
v 29.495348 2.0338774 -0.09850979
v 29.500124 0.72830792 -2.6757401
v 29.505842 0.3856777 -6.2535041
v 29.510569 19.625387 -2.06683
v 29.512009 3.867449 -11.395494
v 29.512221 10.593116 -13.564042
v 29.525914 9.194214 -13.363547
v 29.555795 20.000293 -3.369189
v 29.556405 18.88135 -8.7511297
v 29.573734 0.52801736 -3.308603
v 29.577876 15.57599 -11.353819
v 29.579022 0.61767988 -2.9467625
v 29.579799 19.775884 0.46094049
v 29.589511 17.357178 -10.121081
v 29.594177 20.753678 -4.785327
v 29.604068 2.509216 0.69194212
v 29.60845 4.159935 -11.611281
v 29.611022 20.723992 -5.1881022
v 29.616992 19.342209 -1.1320432
v 29.620429 2.3776753 0.54459972
v 29.624471 19.757153 -2.8062006
v 29.62781 7.2065589 -13.069608
v 29.636439 20.386448 -3.7743809
v 29.637914 1.6327475 -0.84755824
v 29.644946 1.9088045 -9.8193995
v 29.664876 0.64594412 -7.5219642
v 29.674378 19.48362 -1.5698748
v 29.674468 9.5696037 -13.373876
v 29.686356 0.35097892 -5.4238671
v 29.6881 17.720624 -9.8024584
v 29.688459 0.34532505 -5.2223207
v 29.69347 2.2019919 0.28104188
v 29.694961 1.3652463 -1.4482705
v 29.698526 20.007266 -7.2151373
v 29.702189 13.211594 -13.061891
v 29.702519 2.0955203 0.06670954
v 29.707447 19.812294 -3.0015212
v 29.713945 11.383111 -13.510106
v 29.715809 19.592868 -1.9881394
v 29.720467 3.1962551 -10.773106
v 29.73147 0.50416781 -3.3760842
v 29.73838 15.89022 -11.064609
v 29.752332 12.812554 -13.261316
v 29.767367 19.259406 -0.48253924
v 29.78219 7.549513 -13.069513
v 29.78623 20.594818 -5.6254761
v 29.80078 20.13112 -6.896767
v 29.80848 20.269697 -6.5605869
v 29.816023 5.92502 -12.604664
v 29.835753 2.4864829 0.70575294
v 29.841509 19.615525 0.35636518
v 29.84393 4.6128575 -11.881844
v 29.848942 12.523875 -13.355865
v 29.850102 18.562507 -8.9957312
v 29.851148 2.3474406 -10.179653
v 29.851333 2.0962234 -9.9914167
v 29.854392 0.36778201 -4.4884604
v 29.858389 2.3554655 0.58108483
v 29.875241 15.047915 -11.695243
v 29.878075 14.314103 -12.276716
v 29.879102 20.66374 -4.2906401
v 29.883294 0.40051379 -5.9394905
v 29.90735 17.514906 -9.9402263
v 29.913024 1.9964122 -0.03439452
v 29.919512 19.27134 -0.81920621
v 29.921725 5.1700101 -12.209559
v 29.92754 1.4619228 -9.2050995
v 29.927747 8.7927025 -13.178406
v 29.929091 17.056267 -10.274882
v 29.935739 8.3082874 -13.104654
v 29.941184 2.9029109 -10.510226
v 29.947684 0.48200487 -6.7044497
v 29.951119 1.2215873 -8.7995479
v 29.97075 0.87960906 -2.3336971
v 29.981818 11.754755 -13.442089
v 29.982371 19.84833 -3.1157411
v 29.985495 1.0373337 -8.429751
v 29.991377 19.992108 -3.3589475
v 30.001766 0.40251829 -3.9706283
v 30.011845 1.6535263 -9.4805512
v 30.018041 16.60562 -10.549637
v 30.019935 5.677477 -12.468677
v 30.022129 19.343852 -1.1761151
v 30.022333 19.666154 -2.5470698
v 30.03646 5.3595741 -12.304619
v 30.06244 20.483912 -5.7930453
v 30.063772 6.1522628 -12.644475
v 30.076617 20.41839 -3.8441658
v 30.083957 20.536264 -4.0254369
v 30.088327 1.7717684 -0.50209597
v 30.092151 2.3002401 0.57234323
v 30.101858 6.4232907 -12.729946
v 30.110366 0.37312737 -4.8458994
v 30.117794 19.501171 -1.8888472
v 30.135812 9.9049985 -13.278517
v 30.13723 16.139194 -10.828777
v 30.140975 20.674184 -4.4420294
v 30.156915 13.764887 -12.568637
v 30.158969 19.141324 -8.2872907
v 30.175066 6.7806121 -12.821284
v 30.178051 0.7137812 -2.6587316
v 30.183204 20.688103 -4.8145909
v 30.186262 1.5422574 -1.0798817
v 30.187203 19.345095 -8.0303681
v 30.19127 18.210358 -9.2614336
v 30.197954 20.592535 -5.3765792
v 30.207047 12.912332 -13.080862
v 30.216243 20.10042 -6.6032547
v 30.219444 8.1548015 -13.020615
v 30.219767 10.712612 -13.307699
v 30.220205 18.741264 -8.7145697
v 30.237852 1.0215465 -2.0590812
v 30.239846 15.16532 -11.502683
v 30.247679 3.3888804 -10.897508
v 30.259611 0.75557587 -7.8085745
v 30.268174 20.336183 -6.0490436
v 30.27245 1.3702967 -1.435987
v 30.294479 2.038247 0.27327867
v 30.299535 3.6716873 -11.118181
v 30.307355 14.208277 -12.215739
v 30.334356 10.13569 -13.227137
v 30.337493 1.7750871 -0.41353712
v 30.339602 18.475238 -8.9686253
v 30.342796 2.6066426 -10.367799
v 30.346372 20.617446 -5.1490833
v 30.350955 9.3754236 -13.156331
v 30.37024 17.058562 -10.178721
v 30.37335 19.477035 -7.7668713
v 30.419094 0.78917183 -7.9134607
v 30.426759 3.9919586 -11.335945
v 30.429049 2.2667575 0.55064989
v 30.429581 19.294113 -1.1278467
v 30.430734 20.576003 -4.238375
v 30.431807 20.638739 -4.5589237
v 30.439465 0.5593574 -7.0627447
v 30.441273 7.2198771 -12.843922
v 30.441568 13.440133 -12.682027
v 30.445985 1.5600815 -1.0167005
v 30.454356 19.52934 -7.6347845
v 30.480962 19.234559 -0.8092493
v 30.487323 12.24646 -13.296624
v 30.488764 20.162879 -6.2955218
v 30.515123 1.7254457 -9.6150416
v 30.519773 10.330109 -13.178379
v 30.522636 17.939073 -9.4299329
v 30.538234 15.621369 -11.117497
v 30.540472 0.45815532 -5.8306891
v 30.541089 11.950956 -13.31694
v 30.54443 2.2756661 -10.159586
v 30.54618 0.62063465 -2.8862028
v 30.5525 17.601158 -9.707364
v 30.554666 0.52330012 -3.2793488
v 30.556367 20.054696 -3.4637473
v 30.556844 20.47403 -5.5490819
v 30.562434 1.9512784 -9.8599056
v 30.571868 5.0887551 -12.068809
v 30.574196 9.3735016 -13.106188
v 30.574546 0.65605615 -7.5031255
v 30.577757 14.416145 -11.982254
v 30.579407 18.219582 -9.1711807
v 30.583803 1.3393939 -9.0939492
v 30.597898 15.129403 -11.448767
v 30.608264 1.0136648 -8.4419284
v 30.6127 4.5386583 -11.707187
v 30.621974 0.39241905 -4.3489285
v 30.627003 12.570209 -13.155495
v 30.633196 1.4489021 -9.2694719
v 30.638447 3.9583362 -11.2935
v 30.639727 14.781076 -11.694573
v 30.647432 20.316167 -5.9057595
v 30.648297 0.41777795 -3.9676194
v 30.665891 1.8701265 0.08310099
v 30.669331 3.1728939 -10.781993
v 30.679133 20.441415 -4.0217961
v 30.680691 17.197072 -9.9941441
v 30.693197 19.74815 -6.9925545
v 30.693561 16.696789 -10.380002
v 30.696534 19.657154 0.57266624
v 30.698005 0.74974985 -2.4755633
v 30.698212 0.39890302 -4.847168
v 30.700832 2.5618011 -10.378464
v 30.701342 19.223636 -0.23710038
v 30.729911 1.9763961 0.26953897
v 30.73554 19.268204 -0.03519053
v 30.738939 1.1435811 -8.7235073
v 30.739451 3.5755553 -11.055831
v 30.747387 1.259113 -1.5457704
v 30.757307 0.46758724 -5.805598
v 30.763071 6.8543741 -12.693511
v 30.774697 19.480111 0.40133195
v 30.779546 10.908277 -13.173977
v 30.792943 7.8896597 -12.855627
v 30.798517 19.36505 0.23909551
v 30.810077 12.869212 -12.939945
v 30.829522 19.672273 -2.8650289
v 30.834207 19.550596 -2.4888317
v 30.834296 10.673129 -13.125313
v 30.835537 0.57832693 -6.8961114
v 30.838635 19.793058 -3.1181521
v 30.844064 1.7662015 -0.15416045
v 30.861083 19.327974 -7.7963176
v 30.867013 14.063095 -12.154398
v 30.882095 19.431536 -2.0793189
v 30.886782 11.517007 -13.218937
v 30.890394 8.7693125 -12.992323
v 30.890893 19.152398 -8.0827569
v 30.894453 15.014327 -11.475926
v 30.895137 19.186476 -0.4269184
v 30.9038 7.1471161 -12.726452
v 30.919841 20.272114 -3.802738
v 30.931413 16.435223 -10.523989
v 30.950992 6.314717 -12.487619
v 30.962552 19.991007 -6.4469333
v 30.967619 19.594949 -7.175384
v 30.97581 19.170135 -0.72103987
v 30.980399 0.49325977 -3.2887859
v 30.993595 2.240127 0.48942206
v 30.996728 20.114735 -3.5832533
v 31.015071 18.784132 -8.5243461
v 31.020439 5.6593 -12.273761
v 31.030404 3.0824447 -10.734862
v 31.040381 15.391588 -11.190779
v 31.04468 19.260406 -1.463906
v 31.047215 0.92856609 -2.0313889
v 31.061599 4.7086946 -11.780485
v 31.062009 1.9173015 -9.8540896
v 31.06683 13.624972 -12.392386
v 31.071223 19.171496 -0.19273445
v 31.073299 0.55849491 -6.6449848
v 31.073977 18.003028 -9.2620215
v 31.074747 19.185837 -1.0780136
v 31.077102 1.6001435 -0.73460439
v 31.089341 0.44630043 -5.6963758
v 31.097914 0.7204288 -2.4409856
v 31.107821 0.63715139 -7.1990708
v 31.125268 0.5864745 -2.8321863
v 31.12787 19.727843 -6.8745329
v 31.131364 1.3673172 -1.3047173
v 31.159 18.232759 -9.0392497
v 31.163904 0.42145288 -5.2179487
v 31.221095 0.91556832 -2.0334573
v 31.225627 5.3486874 -12.123499
v 31.22776 3.3434841 -10.900581
v 31.230816 6.1255948 -12.372509
v 31.23425 0.44267834 -3.50802
v 31.240183 20.335615 -5.6350171
v 31.244157 20.401474 -4.282077
v 31.247342 2.3717964 0.51989109
v 31.249117 12.861643 -12.810934
v 31.251504 0.8044903 -7.882931
v 31.253606 0.40699605 -4.7739463
v 31.263096 18.688798 -8.5744778
v 31.293196 20.456508 -4.6284593
v 31.299022 0.39933511 -4.1338947
v 31.303709 1.8213826 0.04042253
v 31.311017 14.414181 -11.815606
v 31.314322 0.95412357 -8.312428
v 31.322913 2.0043664 0.29198145
v 31.323549 19.162199 0.03543001
v 31.324218 8.4711545 -12.871575
v 31.332063 2.1494043 0.39244206
v 31.332177 15.555284 -11.029659
v 31.332764 19.466842 -2.6192598
v 31.336071 20.300122 -4.0183892
v 31.340864 1.6427999 -9.5413476
v 31.341396 19.592781 -2.9419161
v 31.343073 17.101503 -9.9456217
v 31.350264 8.874224 -12.901128
v 31.351524 10.115153 -12.971087
v 31.353953 18.891443 -8.3171062
v 31.389233 19.230773 -7.7720405
v 31.402887 19.288083 -1.8917048
v 31.411569 5.0019344 -11.93181
v 31.427056 19.80059 -3.2778663
v 31.440885 0.61232686 -7.1523874
v 31.44442 1.4770444 -1.0356811
v 31.446729 12.350899 -12.982359
v 31.447167 1.8620276 0.09576297
v 31.448913 7.602569 -12.693467
v 31.465178 20.023581 -3.5699854
v 31.46668 2.882974 -10.595355
v 31.467763 4.2358924 -11.442664
v 31.489881 20.163839 -3.7883178
v 31.494851 17.321897 -9.7292849
v 31.501631 5.5263565 -12.157124
v 31.512992 1.7354112 -0.17748757
v 31.518539 3.270456 -10.844514
v 31.525492 9.4512653 -12.872456
v 31.547371 16.603586 -10.307497
v 31.560163 15.921943 -10.762516
v 31.560194 19.437499 -2.6236229
v 31.577403 20.370386 -5.2986991
v 31.578964 11.110348 -13.032479
v 31.582645 6.7240887 -12.523169
v 31.587954 19.527432 -2.8522736
v 31.594343 1.1558868 -8.7647153
v 31.617525 0.40700798 -4.9399302
v 31.621471 1.5738352 -0.75805509
v 31.623544 3.8725532 -11.207973
v 31.631817 19.228035 -7.7040159
v 31.652587 0.5846234 -7.1115329
v 31.658394 19.161098 0.24977343
v 31.661255 19.071951 0.06849587
v 31.663972 19.959433 -6.3586753
v 31.670167 1.4221565 -9.2298462
v 31.677925 20.394377 -4.8816081
v 31.685915 11.783234 -13.006869
v 31.689633 7.1413596 -12.598708
v 31.690918 9.6809685 -12.856596
v 31.691765 19.672321 -3.1159917
v 31.709836 17.085417 -9.8963613
v 31.713864 13.94513 -12.013505
v 31.719332 18.992004 -0.94424165
v 31.72533 19.073508 -1.3661795
v 31.728542 1.9578272 -9.8789135
v 31.738399 0.38910462 -4.1632332
v 31.758901 6.3447339 -12.396702
v 31.769461 18.970163 -0.29482969
v 31.774143 14.151278 -11.885453
v 31.776026 13.200963 -12.414269
v 31.777793 2.3403601 -10.213662
v 31.783485 0.48320144 -3.2056896
v 31.784081 20.133569 -5.9641766
v 31.803913 19.290535 -2.0562143
v 31.811703 2.4501248 0.40471541
v 31.825938 0.41930008 -6.3087194
v 31.826475 2.548713 -10.369909
v 31.827669 2.1844542 0.2737227
v 31.82812 15.734223 -10.854418
v 31.834417 2.1829934 -10.081274
v 31.834893 12.03533 -12.939347
v 31.842686 1.2630862 -8.9611955
v 31.848416 15.295664 -11.145313
v 31.856818 19.040522 -7.9435575
v 31.861232 16.566581 -10.288096
v 31.869022 3.1564879 -10.771298
v 31.892549 9.9430279 -12.853301
v 31.902962 19.957558 -3.5042577
v 31.911931 5.2219304 -12.000024
v 31.913512 18.699126 -8.3828383
v 31.924414 0.76576545 -7.823575
v 31.926947 0.60488751 -7.2290455
v 31.931734 4.4220747 -11.531124
v 31.934746 1.8095737 -9.7082648
v 31.93684 10.764425 -12.940586
v 31.954507 13.300847 -12.302536
v 31.955473 19.469845 -2.6658101
v 31.966568 11.788061 -12.933894
v 31.967334 17.429495 -9.5524783
v 31.968392 18.909185 -8.1018558
v 31.973482 12.550117 -12.737675
v 31.981691 19.055328 0.16544945
v 31.98655 0.38239481 -3.9925096
v 31.989112 11.264044 -12.941759
v 31.989389 7.9612945 -12.691074
v 32.012274 20.32759 -4.6224385
v 32.022807 18.992459 -0.00522092
v 32.023747 8.4372432 -12.732929
v 32.024399 18.380852 -8.6762632
v 32.024494 18.916428 -0.60088957
v 32.029615 19.675468 -6.8542697
v 32.032397 16.185905 -10.538999
v 32.046508 3.932241 -11.231552
v 32.06737 16.941537 -9.9715719
v 32.069664 2.4159263 0.35160448
v 32.082213 14.692926 -11.515245
v 32.08628 1.9437828 -0.00318744
v 32.088109 18.920939 -0.29386664
v 32.094818 20.137808 -3.839172
v 32.098937 2.0712617 0.11339957
v 32.113405 0.37835852 -5.2785812
v 32.12263 19.651752 -3.0433419
v 32.133291 20.249348 -4.1937679
v 32.138276 7.0910117 -12.546551
v 32.142799 12.246331 -12.820367
v 32.16287 0.35012155 -4.479836
v 32.164617 1.7992137 -0.21183863
v 32.167123 1.6562203 -0.55229048
v 32.178913 0.95478918 -8.3004642
v 32.190463 0.64550947 -2.4850809
v 32.196932 0.45570423 -6.6150052
v 32.206509 14.859373 -11.392166
v 32.229472 19.52473 -2.7853054
v 32.234086 18.991267 -1.2517009
v 32.23569 17.820759 -9.1480347
v 32.237392 19.764108 -6.6213238
v 32.271567 12.460989 -12.706945
v 32.277985 1.4489532 -1.0705981
v 32.281025 1.1042009 -8.6078571
v 32.295683 3.1968176 -10.79723
v 32.33067 19.287299 -2.1255573
v 32.335895 0.35508935 -5.8761646
v 32.337726 6.4300043 -12.381841
v 32.339495 18.669028 -8.320403
v 32.346027 2.8699839 -10.591422
v 32.353631 1.518234 -0.91783618
v 32.358528 11.966076 -12.842182
v 32.361697 13.825624 -11.955721
v 32.368801 2.050222 0.06097726
v 32.371649 4.2791393 -11.41455
v 32.376972 0.45589343 -3.1220026
v 32.377886 4.6540811 -11.618863
v 32.382684 18.874773 -0.58923581
v 32.383993 19.38621 -7.3184502
v 32.384137 5.9602374 -12.234081
v 32.390017 20.132037 -5.7173754
v 32.397375 0.58645916 -7.0997597
v 32.398074 1.8955391 -0.10383555
v 32.409508 0.53465047 -2.751346
v 32.429887 14.550422 -11.549833
v 32.437108 1.7903877 -0.26395072
v 32.44298 20.23269 -5.3161938
v 32.44984 4.1037585 -11.319916
v 32.45412 1.6925043 -0.45943115
v 32.454654 1.2109724 -1.492639
v 32.455469 1.088596 -1.7053444
v 32.461893 2.9560422 -10.654608
v 32.463356 20.257343 -4.9797923
v 32.475505 20.171904 -4.0111442
v 32.488238 18.888306 -0.95289887
v 32.489968 16.961056 -9.8877985
v 32.502425 19.777334 -3.2502264
v 32.506723 0.77537124 -2.2287664
v 32.514627 18.998309 -1.4086738
v 32.526428 9.2132954 -12.656347
v 32.530311 16.042643 -10.580183
v 32.544278 0.39452753 -3.5316799
v 32.550823 10.825595 -12.850249
v 32.551573 7.4327419 -12.550585
v 32.551895 20.218177 -4.3196108
v 32.557694 18.903704 -0.26295103
v 32.563424 17.399804 -9.4601249
v 32.567181 18.368632 -8.5883803
v 32.570615 5.0809075 -11.825243
v 32.578712 13.104358 -12.287714
v 32.582179 20.238562 -4.6739302
v 32.592854 20.039546 -3.6774737
v 32.593526 15.347103 -10.99995
v 32.616381 5.6461071 -12.090026
v 32.627504 6.8312476 -12.446232
v 32.630929 17.825399 -9.0812418
v 32.634284 13.88701 -11.88641
v 32.644538 19.170795 -1.9211213
v 32.648224 19.018147 0.08329872
v 32.650165 19.333787 -2.3456739
v 32.652546 16.378222 -10.338538
v 32.655693 10.536386 -12.809876
v 32.677048 0.30215057 -5.3719191
v 32.68677 4.3922593 -11.483402
v 32.713037 14.790047 -11.36431
v 32.726636 19.762719 -6.455412
v 32.731932 0.27959901 -4.3313605
v 32.734651 8.0653081 -12.57973
v 32.747221 9.2582253 -12.629552
v 32.754942 18.852104 -1.0720751
v 32.762784 20.11161 -5.5039255
v 32.778119 15.555524 -10.839981
v 32.778658 9.7741268 -12.698842
v 32.791102 8.3611989 -12.588155
v 32.792452 1.5968308 -9.3916559
v 32.796207 0.32274962 -5.8988287
v 32.797757 18.823015 -0.770031
v 32.800094 0.26162065 -4.882367
v 32.849877 19.467198 -2.6986117
v 32.852805 18.966916 -7.8739392
v 32.861896 0.35135903 -6.154083
v 32.862408 2.0215956 0.15211589
v 32.866672 0.64789153 -2.4580107
v 32.875019 1.1037176 -8.4734718
v 32.875038 20.143084 -3.9435517
v 32.879324 1.9470402 -9.8081288
v 32.890133 19.181783 -7.5511446
v 32.893962 0.90959656 -7.9943602
v 32.910576 18.982954 -1.662343
v 32.91845 7.3457972 -12.497552
v 32.920716 1.0580997 -1.7146127
v 32.923006 1.3413353 -8.960982
v 32.923778 1.8536158 -0.03149088
v 32.924522 20.188768 -4.3782708
v 32.934547 2.2588622 -10.104825
v 32.937461 18.902839 -0.17084082
v 32.947679 13.240778 -12.154558
v 32.948704 18.819688 -0.53550529
v 32.949358 19.241722 -2.2331206
v 32.964025 19.423494 -7.0848539
v 32.968548 0.75592018 -2.239931
v 32.986253 1.7087645 -0.27820472
v 32.991714 5.4698425 -11.993128
v 32.997172 19.785893 -6.2590212
v 33.00552 2.4339182 -10.247806
v 33.00854 18.859746 -1.4133578
v 33.013595 17.373457 -9.4251894
v 33.027643 14.668796 -11.414664
v 33.030753 1.2847949 -1.2886071
v 33.044599 13.996613 -11.784346
v 33.051734 16.592804 -10.131728
v 33.05949 0.24253266 -4.7502898
v 33.05988 0.3168111 -5.8225358
v 33.061263 2.8295801 -10.547072
v 33.069028 6.4845466 -12.346068
v 33.071696 0.50618339 -6.823321
v 33.072047 20.165397 -4.5999986
v 33.082366 1.4664355 -9.166945
v 33.088207 2.99929 -10.666617
v 33.091593 12.097466 -12.694843
v 33.097824 5.8529264 -12.150489
v 33.111947 0.38647115 -6.3623709
v 33.112708 1.4581073 -0.9214685
v 33.114499 15.994034 -10.534498
v 33.120171 20.035391 -3.6198164
v 33.145695 3.334215 -10.884364
v 33.157226 0.79332573 -7.5969262
v 33.161841 0.94895122 -8.0554497
v 33.173295 19.957244 -3.4610721
v 33.175717 17.706625 -9.1329291
v 33.178345 6.6826895 -12.375426
v 33.183755 18.86075 -0.10582471
v 33.190491 2.0742949 -9.9343383
v 33.195199 20.069621 -5.1211481
v 33.200741 12.457431 -12.528548
v 33.205484 20.13074 -3.880751
v 33.216076 9.6709684 -12.639082
v 33.220772 1.0630326 -1.6934699
v 33.240228 19.630199 -2.9619697
v 33.242776 16.726401 -9.9980883
v 33.249372 2.2371671 -10.083698
v 33.251921 0.41549135 -3.1952558
v 33.254793 18.766878 -0.48613661
v 33.263008 19.339879 -2.5148745
v 33.266547 18.542289 -8.3322764
v 33.291837 20.120014 -4.7212112
v 33.295367 14.964355 -11.182687
v 33.297782 1.6114598 -9.3748492
v 33.310028 18.72205 -0.89721071
v 33.314577 15.65491 -10.721849
v 33.314849 2.5750963 -10.359921
v 33.319507 19.499184 -6.7768044
v 33.32281 4.4685909 -11.564366
v 33.325761 18.736481 -1.1180841
v 33.327575 18.265259 -8.618873
v 33.330361 18.836335 -1.5904841
v 33.333779 18.776055 -1.3906529
v 33.336689 18.897278 -7.8952102
v 33.35572 19.261489 -7.3010804
v 33.364828 0.25385745 -4.7933782
v 33.38461 6.0084266 -12.193468
v 33.38525 19.95159 -5.3725012
v 33.388634 0.76237092 -7.5217902
v 33.406773 2.8516877 -10.573284
v 33.410981 8.9195421 -12.541901
v 33.411333 19.584908 -6.4836439
v 33.413804 1.8449824 -9.6842024
v 33.435601 1.1127686 -8.4493166
v 33.436762 19.892377 -3.360502
v 33.440115 14.331908 -11.577589
v 33.444131 10.25794 -12.673068
v 33.451111 11.524549 -12.747252
v 33.453632 18.929378 -1.8736063
v 33.474208 17.357691 -9.4269016
v 33.49182 18.186858 -8.6875789
v 33.502976 20.040492 -3.6674874
v 33.50544 19.039872 -7.6727195
v 33.513982 0.5302784 -2.7734275
v 33.514018 1.8681323 -0.06871149
v 33.52324 20.140106 -4.0983292
v 33.525359 15.136829 -11.030132
v 33.527356 13.317878 -12.050855
v 33.536922 9.3237521 -12.575386
v 33.557397 1.7527197 -0.25578696
v 33.559636 11.244786 -12.733205
v 33.561358 20.131481 -4.2995291
v 33.565032 20.105901 -3.908757
v 33.583742 0.91206044 -7.9760577
v 33.586771 7.3682018 -12.443374
v 33.597146 0.42393977 -6.5952908
v 33.613184 3.9049151 -11.257923
v 33.635298 10.860002 -12.697424
v 33.641606 3.2447604 -10.850282
v 33.647221 1.2795092 -8.8169557
v 33.650995 16.07499 -10.436339
v 33.662935 8.2249571 -12.506697
v 33.688817 1.0540038 -1.7136471
v 33.689194 1.3449412 -1.1584163
v 33.700518 0.27513915 -4.5666724
v 33.707124 0.28305832 -4.1176013
v 33.714189 6.2844921 -12.229297
v 33.718114 19.689869 -5.9268366
v 33.71908 16.471176 -10.164893
v 33.720894 0.32223741 -5.4936397
v 33.742679 0.52983863 -7.0035075
v 33.743169 18.134655 -8.7381303
v 33.744977 4.558446 -11.625856
v 33.74755 0.61024053 -2.5536002
v 33.765599 0.31679916 -3.5588174
v 33.786614 6.9431396 -12.34224
v 33.790548 1.4196535 -9.0767564
v 33.791508 11.743975 -12.674274
v 33.796541 14.952593 -11.132565
v 33.800672 12.945815 -12.192153
v 33.803251 15.3066 -10.88754
v 33.806827 1.6166236 -0.5520331
v 33.810672 18.630706 -8.2051511
v 33.815609 19.407031 -6.8429856
v 33.820197 20.00568 -4.8649256
v 33.831165 0.37214898 -6.2668754
v 33.834885 17.219425 -9.5513799
v 33.840363 18.80815 -7.9767675
v 33.845131 1.5925508 -9.3436992
v 33.853203 4.886085 -11.783654
v 33.867468 18.611725 -0.2592957
v 33.868711 0.87672076 -2.0309679
v 33.870982 18.929911 -2.0305383
v 33.876648 4.3945843 -11.543867
v 33.911942 19.738705 -3.2599084
v 33.92113 19.807799 -5.4911651
v 33.926311 11.186454 -12.675319
v 33.931848 7.8935286 -12.4783
v 33.939 2.5302258 -10.363026
v 33.941008 19.677949 -5.9051284
v 33.958437 0.40006891 -3.0795283
v 33.96564 5.2956327 -11.941262
v 33.975503 19.164338 -7.3976012
v 34.000672 7.455057 -12.429884
v 34.004494 1.1274402 -8.5487729
v 34.024586 8.7858473 -12.46005
v 34.027135 14.551609 -11.391263
v 34.030612 18.604697 -0.98304319
v 34.03741 18.292984 -8.5718825
v 34.038563 10.565789 -12.630087
v 34.048152 19.326741 -7.0249824
v 34.051158 16.913554 -9.8048589
v 34.068876 12.989345 -12.143619
v 34.072546 19.462076 -6.6540441
v 34.079999 11.983023 -12.583398
v 34.083646 17.535827 -9.2827396
v 34.087641 13.745155 -11.821109
v 34.09823 12.213962 -12.503101
v 34.108871 9.6784759 -12.576475
v 34.112184 3.6149978 -11.096661
v 34.114836 20.030054 -4.0704877
v 34.122667 20.048039 -4.244608
v 34.123026 5.6462839 -12.043894
v 34.132257 12.453651 -12.396886
v 34.141999 2.3223698 -10.190519
v 34.142354 1.7190751 -0.32271212
v 34.144862 19.316641 -2.6886203
v 34.16347 4.4723152 -11.58164
v 34.196886 0.90814432 -8.150109
v 34.197299 14.286749 -11.543108
v 34.209639 18.603679 -1.2310797
v 34.218552 7.4514643 -12.42112
v 34.2222 19.174211 -2.5146014
v 34.23382 1.5342258 -0.70025674
v 34.245785 19.825453 -3.5185061
v 34.25801 6.3661861 -12.200226
v 34.261754 18.534789 -8.2732742
v 34.261949 1.793657 -9.5909118
v 34.262198 0.76284136 -7.8290166
v 34.268316 0.34733297 -6.1084732
v 34.27382 16.359291 -10.217953
v 34.275242 2.0487834 -9.9116945
v 34.280876 1.2593406 -1.2440161
v 34.331915 19.771883 -5.5788534
v 34.335406 18.636444 -1.5431744
v 34.340334 8.638363 -12.426148
v 34.3416 20.005211 -4.4822994
v 34.347893 0.36141651 -3.2395455
v 34.354919 3.5312908 -11.04457
v 34.361734 19.960241 -4.7319983
v 34.376265 13.426146 -11.936454
v 34.378087 0.34222113 -3.5297926
v 34.401502 19.91279 -3.8273094
v 34.402475 3.0678984 -10.772648
v 34.419134 0.8020929 -2.0930846
v 34.422887 18.725791 -1.8389425
v 34.429803 17.812276 -9.019277
v 34.431741 19.661686 -6.0497108
v 34.437684 15.777055 -10.536086
v 34.443642 8.9398128 -12.421702
v 34.453854 19.811297 -5.325529
v 34.455902 15.333181 -10.820066
v 34.470018 0.39341278 -6.509208
v 34.482439 0.5191394 -7.086613
v 34.492017 14.747243 -11.243263
v 34.493167 18.840344 -2.0962925
v 34.494204 13.965408 -11.68709
v 34.496708 18.524778 -0.51238612
v 34.517464 19.955264 -4.1311364
v 34.527397 19.510937 -6.5516693
v 34.538807 6.219557 -12.155919
v 34.564946 19.291552 -7.0795254
v 34.571972 6.9207235 -12.324168
v 34.574339 1.3515309 -8.9210099
v 34.578533 16.848417 -9.8537506
v 34.580163 0.47252437 -2.7408023
v 34.598291 5.4997891 -11.988605
v 34.60031 9.9648891 -12.540496
v 34.604125 19.948774 -4.3858248
v 34.604381 0.35500242 -5.368712
v 34.612144 15.536144 -10.666924
v 34.617845 12.84729 -12.182851
v 34.629597 17.389843 -9.4016544
v 34.636735 0.5674794 -2.5043794
v 34.636769 19.904336 -4.6692487
v 34.648443 17.093511 -9.6546408
v 34.655719 18.208013 -8.5811099
v 34.671644 18.78076 -7.9172664
v 34.707343 4.4952912 -11.592934
v 34.728058 0.72752725 -7.791067
v 34.736109 19.528555 -3.0959389
v 34.737362 2.3556904 -10.262822
v 34.74355 19.769313 -5.2099421
v 34.746978 7.9711768 -12.416302
v 34.747342 19.642059 -3.2762359
v 34.754786 0.89268438 -8.1814045
v 34.75796 18.868671 -2.2351225
v 34.761879 0.98978028 -1.736145
v 34.769653 2.5382498 -10.425769
v 34.773641 18.489645 -8.2508388
v 34.775166 11.787374 -12.531833
v 34.788866 19.762274 -3.5534005
v 34.789187 16.192177 -10.296749
v 34.790091 1.7587622 -9.5077007
v 34.795588 15.771081 -10.520242
v 34.796953 19.646864 -6.0488391
v 34.799324 16.503195 -10.107357
v 34.806421 0.3476483 -4.1233029
v 34.820742 13.782548 -11.752972
v 34.823704 2.7611303 -10.597165
v 34.82566 0.35886826 -6.1876602
v 34.82773 19.848358 -4.542715
v 34.835593 19.227279 -2.7653221
v 34.835622 1.4301609 -0.82653477
v 34.849149 4.9070906 -11.799867
v 34.851817 19.692702 -5.6734722
v 34.858717 19.814016 -3.8047979
v 34.861515 10.94196 -12.574391
v 34.866076 19.847074 -4.1605367
v 34.89683 12.135784 -12.448079
v 34.900504 11.362856 -12.560512
v 34.903924 0.33106509 -4.7083175
v 34.911898 14.750919 -11.201272
v 34.911901 14.457298 -11.395466
v 34.918237 3.1698351 -10.857053
v 34.927095 3.5912198 -11.092794
v 34.959444 14.18177 -11.55106
v 34.962154 1.335615 -1.0322448
v 34.991051 1.1870215 -1.3458293
v 34.992206 19.710301 -4.9991062
v 34.994617 19.683819 -5.3676271
v 34.995989 4.7941265 -11.745391
v 35.000949 18.98771 -7.589914
v 35.00659 10.491591 -12.548725
v 35.025632 0.69504178 -2.2777337
v 35.027367 18.956686 -2.4628749
v 35.03818 0.9672773 -8.310032
v 35.042687 5.3102136 -11.938527
v 35.054987 4.2727065 -11.468182
v 35.077045 8.6814224 -12.318984
v 35.091458 1.8847061 -9.6997203
v 35.091798 18.561682 -8.1486534
v 35.103993 19.623965 -3.4267441
v 35.107315 18.822068 -7.8281716
v 35.122414 0.34703808 -4.137193
v 35.12967 13.079804 -12.036484
v 35.13319 19.513399 -3.2436482
v 35.134677 17.788956 -8.9709666
v 35.134709 0.85674386 -8.0796508
v 35.13888 9.0274919 -12.338814
v 35.140913 0.97308543 -1.7379824
v 35.156222 16.689572 -9.9533184
v 35.1729 2.1269797 -10.012081
v 35.17515 3.8008017 -11.204581
v 35.184129 0.53016419 -2.5714908
v 35.194929 0.33883938 -3.3240028
v 35.199947 15.103792 -10.9039
v 35.204286 18.401594 -0.77663173
v 35.215586 19.613725 -5.1500562
v 35.220393 6.4453424 -12.240075
v 35.244027 2.2535926 -10.160643
v 35.251824 18.803054 -2.2868094
v 35.25599 19.635375 -3.6417957
v 35.257293 18.624456 -1.9204463
v 35.266984 0.3366397 -5.8844816
v 35.277233 19.50356 -6.4178652
v 35.283371 19.155027 -7.2624286
v 35.290035 5.6592446 -12.021386
v 35.305373 0.3745728 -2.9698829
v 35.307395 17.200108 -9.5256215
v 35.307469 17.463604 -9.2824554
v 35.31304 13.850715 -11.716997
v 35.329047 18.501084 -1.5808834
v 35.338684 13.337909 -11.927028
v 35.343664 19.613239 -3.885813
v 35.354559 19.536546 -3.4787513
v 35.362472 15.374468 -10.719407
v 35.37 0.3107311 -5.0325773
v 35.37414 6.810975 -12.315718
v 35.382744 11.732024 -12.491504
v 35.397963 2.6743458 -10.515315
v 35.398592 18.419076 -1.2253474
v 35.400146 6.2478276 -12.180556
v 35.400483 19.158119 -2.932194
v 35.403371 7.0724738 -12.349642
v 35.40548 10.115609 -12.486663
v 35.410647 12.449427 -12.301068
v 35.422787 1.4181211 -9.0148329
v 35.433598 8.6112157 -12.287949
v 35.441752 8.90479 -12.300592
v 35.449837 9.7609066 -12.4394
v 35.450991 7.7857969 -12.356662
v 35.45873 4.4489583 -11.518623
v 35.474378 14.25887 -11.463926
v 35.479219 16.18388 -10.320585
v 35.480733 19.475226 -4.5520673
v 35.483089 19.555519 -5.9688094
v 35.487612 15.62568 -10.589739
v 35.489677 7.4146272 -12.365168
v 35.491389 18.909441 -7.6425673
v 35.494233 1.4154851 -0.81875537
v 35.508883 13.480552 -11.870105
v 35.51985 0.47370218 -6.8269851
v 35.529927 16.422712 -10.164574
v 35.530951 3.1250661 -10.773318
v 35.542445 19.379285 -6.7313774
v 35.543199 10.635205 -12.538386
v 35.562143 19.524739 -5.3551923
v 35.56303 15.084876 -10.903671
v 35.563893 17.265202 -9.4618094
v 35.563953 0.62118947 -7.3173711
v 35.57415 18.068364 -8.6319079
v 35.576502 12.065653 -12.420901
v 35.579091 17.681707 -9.063288
v 35.585706 11.369161 -12.523917
v 35.589546 11.065769 -12.53934
v 35.608268 5.1536902 -11.822317
v 35.618222 19.442126 -4.8427043
[truncated: 1,587,871 more chars]
