# Supplementary material for: A three-dimensional approach to visualize pairwise morphological variation and its application to fragmentary palaeontological specimens
Source: PeerJ. 2021 Jan 19;9:e10545. doi: 10.7717/peerj.10545 (PMC7821773; doi:10.7717/peerj.10545)
Supplement: Supplemental Information 4 [file peerj-09-10545-s004.obj]

# Rhino

o object_1
v -8.0380355 3.7778572 -11.147164
v -7.9866512 3.3111904 -11.823818
v -7.958987 25.219787 -11.761947
v -7.9355977 24.977671 -12.973675
v -7.8662206 4.2782564 -10.718606
v -7.6338783 4.1969408 -10.77732
v -7.6289216 3.5416866 -11.522292
v -7.5840588 2.6327344 -13.784983
v -7.5380028 24.765529 -13.712284
v -7.5234258 25.045756 -12.199178
v -7.467886 4.6379658 -10.401834
v -7.4317776 2.5047842 -14.454697
v -7.4259243 24.570841 -14.648115
v -7.3225898 3.8756153 -11.163109
v -7.2379948 25.321724 -9.6697918
v -7.1914548 3.4692235 -11.784565
v -7.1385501 3.137913 -12.445617
v -7.1164698 2.506389 -14.210402
v -7.0865624 25.143328 -10.963385
v -7.0742968 25.387934 -8.8384162
v -7.0423406 2.8554061 -13.082397
v -7.016991 4.2629797 -10.77313
v -7.0092832 2.4234875 -14.819178
v -6.9601114 0.92683686 0.88255872
v -6.9166804 24.477689 -14.845276
v -6.8971228 25.466369 0.97120876
v -6.870996 2.414878 -15.493658
v -6.8621223 25.049963 -11.403991
v -6.8537634 3.3079288 -12.160159
v -6.8432363 2.615979 -13.793136
v -6.8197277 0.91530583 0.25314752
v -6.8175084 25.432987 2.4595857
v -6.776399 25.304026 -7.7417945
v -6.7684082 2.5131721 -16.16144
v -6.7097082 2.4152206 -14.48004
v -6.6894483 2.6628523 -16.740826
v -6.6863461 0.88674841 1.2380248
v -6.6718134 4.5715665 -10.379466
v -6.6653806 4.0378381 -11.086114
v -6.659258 2.9878374 -12.772074
v -6.6404027 25.346944 2.8679854
v -6.6318699 24.676657 -13.33398
v -6.6317914 25.459728 0.29725095
v -6.6307415 24.723271 -6.7776799
v -6.6022454 1.0660683 -0.51906866
v -6.5932251 1.0244603 2.2792354
v -6.5731221 2.7391898 -13.394461
v -6.5729857 2.3179389 -15.152293
v -6.5637609 25.440965 -0.40146746
v -6.5392534 0.83172757 0.56057783
v -6.5340308 25.168616 -7.3925908
v -6.5173129 3.6064104 -11.723362
v -6.514913 1.2534199 -1.132936
v -6.4912236 24.059231 -6.3023516
v -6.4738512 1.8622568 -2.8230352
v -6.4626628 25.451885 -1.3572717
v -6.4431939 0.91296809 -0.07870931
v -6.4320088 2.3398172 -15.826939
v -6.422334 25.654051 -2.937642
v -6.4183761 25.102745 -3.8022373
v -6.4171046 2.8180772 -17.515292
v -6.4121717 3.2195984 -4.5362732
v -6.4102729 0.8852723 1.5928516
v -6.3988901 4.2949981 -10.734503
v -6.3858813 23.456122 -5.8612823
v -6.3833722 23.179593 -5.3736257
v -6.3820802 2.4619813 -14.160246
v -6.3729304 3.1861013 -12.377778
v -6.3539387 1.450737 -1.7377979
v -6.3527558 24.010233 -4.3842745
v -6.3305596 2.487567 -16.475084
v -6.3111759 25.324589 -8.4801897
v -6.3031885 3.5650334 -5.2149794
v -6.296575 0.94383598 2.6456844
v -6.2954841 24.998077 -7.1207154
v -6.2877456 2.1417237 -3.5153323
v -6.2667153 25.369423 -3.6026038
v -6.2654949 2.2571994 -14.793643
v -6.2425624 25.592787 -2.395807
v -6.2258786 25.456259 1.7571003
v -6.2240957 1.1040202 -0.84731279
v -6.2205844 0.75289893 0.92163128
v -6.2102823 23.645548 -6.0102172
v -6.1964826 23.226597 -4.9746839
v -6.1819362 2.6883075 -4.3254756
v -6.1696433 25.062631 -10.250445
v -6.157156 2.1993763 -15.464498
v -6.1509141 25.242539 -9.0603021
v -6.1406836 3.0777513 -4.738423
v -6.1386859 0.87525829 1.9537065
v -6.1384746 2.9384747 -18.205007
v -6.1352905 2.5977816 -13.719433
v -6.1326792 3.6919583 -5.2459606
v -6.1224828 25.394418 2.5657291
v -6.122384 0.83011425 0.2362788
v -6.1185693 2.394942 -4.1255175
v -6.1027923 1.5740653 -2.188493
v -6.0969492 25.255965 -7.6723569
v -6.0961038 23.465365 -5.8223772
v -6.0885664 3.3931178 -12.010952
v -6.0849869 24.921161 -11.517997
v -6.0437104 23.947705 -17.812793
v -6.0314039 2.2918914 -14.437188
v -6.0310186 24.601604 -6.672739
v -6.0276028 25.400805 -0.82141441
v -6.0274937 0.68874275 1.3407643
v -6.0157803 1.0086024 -0.49842445
v -6.0150848 1.8852098 -3.1408942
v -6.0131792 2.2902124 -16.137428
v -6.0045646 24.923502 -4.0154251
v -6.0020112 2.9143362 -12.767521
v -5.9989942 0.75085267 3.0042689
v -5.9938807 4.5554426 -10.319992
v -5.9841615 23.290521 -5.6052751
v -5.9769821 23.495053 -4.8128259
v -5.9708527 25.52556 -3.3117299
v -5.9501906 3.097897 -4.9078248
v -5.9493486 1.3032932 -1.519013
v -5.9461816 25.481317 0.29216554
v -5.9414771 25.28951 -8.012876
v -5.9384806 4.0990549 -11.023293
v -5.928833 25.288453 2.9158226
v -5.9228263 2.7020689 -13.332338
v -5.8842293 24.215119 -16.000624
v -5.8673478 24.322715 -15.276927
v -5.8663353 2.0651084 -15.16265
v -5.8638877 2.5118392 -16.824698
v -5.8418551 25.101669 -3.9221924
v -5.8322008 25.124237 -7.353566
v -5.8256384 0.74787914 2.3381502
v -5.8238691 2.0816175 -3.8458025
v -5.819434 0.70153086 0.53975464
v -5.8054604 1.1675107 -1.1177185
v -5.8036672 2.7303647 -17.582619
v -5.7967162 23.951968 -4.5754753
v -5.7912515 2.3479434 -14.124127
v -5.7899629 0.46736225 1.1282209
v -5.7804177 25.450539 1.259119
v -5.7762791 25.360735 -1.2236323
v -5.7694951 23.434851 -5.7344495
v -5.7467024 23.175941 -5.3031027
v -5.7423047 25.572892 -2.8984689
v -5.7352719 0.49326403 0.80733428
v -5.7296163 2.4176248 -4.4820672
v -5.72903 24.042318 -6.2360972
v -5.7248914 24.770254 -12.177479
v -5.7134132 0.50900948 1.6524704
v -5.7042123 3.0737653 -12.374107
v -5.6841433 2.0814351 -15.725202
v -5.6789309 2.0489649 -14.74848
v -5.6747821 2.5439906 -13.491412
v -5.673814 3.6175222 -5.3542829
v -5.6682504 24.498619 -4.3475065
v -5.6652948 4.3157386 -10.654734
v -5.6618892 1.6958315 -2.7233463
v -5.6588415 0.9313061 -0.09184089
v -5.6562336 24.936071 -7.082971
v -5.6370749 25.462266 -0.21160767
v -5.6344704 24.002543 -17.077067
v -5.6328477 2.6969707 -13.065575
v -5.6153253 23.873878 -18.097361
v -5.6056743 2.2895528 -16.400927
v -5.5589298 25.384596 -1.822078
v -5.5343064 1.1103346 -0.7610448
v -5.5253713 0.26443054 0.93418587
v -5.5166237 25.389391 2.2291278
v -5.5149022 3.2964404 -12.019016
v -5.5062432 2.3537626 -13.773333
v -5.4977173 1.9281158 -15.367503
v -5.4976798 23.415498 -5.0347821
v -5.4958014 23.69678 -5.961665
v -5.4912367 3.1589927 -5.2148332
v -5.4477409 23.602166 -4.8800131
v -5.4360105 24.792269 -4.2467007
v -5.4136404 2.5093447 -13.127662
v -5.4044702 0.72726987 0.266793
v -5.4034884 0.48077506 3.0109114
v -5.4006077 2.09896 -4.196781
v -5.3975737 2.7375978 -12.708369
v -5.3794718 25.46349 0.3676465
v -5.3789638 3.0452335 -18.851394
v -5.3742594 1.9923069 -14.401813
v -5.3677447 23.433124 -5.699132
v -5.3666743 0.45073898 0.50940833
v -5.3648061 2.5706586 -17.179692
v -5.3638107 24.525818 -13.243155
v -5.3468849 2.6405206 -4.9082062
v -5.3396612 0.05795942 1.3047079
v -5.3337363 0.45199265 2.4540571
v -5.3256944 2.7803188 -17.9765
v -5.3182184 2.1478574 -16.139885
v -5.3144207 24.560249 -6.6631792
v -5.3113083 25.023976 -4.1049022
v -5.3070197 4.11805 -10.962228
v -5.3013198 23.318588 -5.4884439
v -5.2885701 25.508787 -3.2436486
v -5.2836815 23.700517 -18.645161
v -5.2798157 1.4645844 -2.1449972
v -5.2752476 1.9048765 -3.763659
v -5.2613831 1.0873253 -0.43966646
v -5.2476617 25.214745 2.9633682
v -5.2476106 2.2257025 -13.405738
v -5.2475936 23.444828 -5.0476303
v -5.2396437 2.4318916 -4.7630686
v -5.2389755 1.2771263 -1.5029475
v -5.2372438 3.0891094 -12.1554
v -5.2360438 3.6080485 -5.6671323
v -5.228878 1.814475 -15.06329
v -5.2119283 24.981414 -10.061673
v -5.198957 23.450151 -19.330899
v -5.1983672 25.323709 -3.8257332
v -5.1798766 0.32293967 2.289967
v -5.1773335 2.3798119 -16.74131
v -5.1712518 24.107969 -16.376357
v -5.1673246 24.995691 -7.2314376
v -5.1577896 3.5434048 -11.677532
v -5.1431614 2.4864795 -12.767933
v -5.1095518 24.448207 -4.5426217
v -5.1069882 24.212143 -15.74945
v -5.1053212 24.122387 -6.2839667
v -5.1003577 0.14912617 0.61230129
v -5.0973032 25.480698 -2.8981604
v -5.0955782 25.336239 -1.1325128
v -5.0942282 3.1435328 -5.4775831
v -5.092159 1.9012186 -14.006514
v -5.0891386 0.04658179 1.7154147
v -5.0829921 2.7843236 -12.34862
v -5.0708662 1.9368233 -15.734625
v -5.0365475 24.822436 -11.373241
v -5.0319147 2.1437708 -4.4719249
v -5.0253386 2.0592329 -12.987165
v -5.0227887 23.275702 -19.850668
v -5.0147877 25.150025 -7.5960509
v -5.0114775 0.8871609 -0.07047225
v -5.0103287 1.9356284 -13.428514
v -5.0029788 23.247179 -5.3063579
v -4.9899325 -0.12920979 0.99636567
v -4.9892916 4.3239884 -10.61991
v -4.9669966 25.303259 2.5949147
v -4.9613512 0.27229773 2.696363
v -4.9582353 1.7701551 -3.4925302
v -4.9387118 23.937882 -17.266288
v -4.9313313 1.5954468 -2.7769115
v -4.9275303 24.892496 -4.3213405
v -4.9148214 25.430187 -0.11133882
v -4.9059068 24.780622 -6.9388374
v -4.9055182 25.298307 -1.7766898
v -4.8999819 2.4499952 -12.416786
v -4.890873 2.8056871 -18.172046
v -4.8777925 23.423266 -5.1511147
v -4.8724029 3.5039095 -5.9944402
v -4.8681484 3.0430534 -12.057126
v -4.8533157 2.6620043 -17.594416
v -4.8514101 1.1637566 -0.70195017
v -4.848301 25.460698 -3.525002
v -4.8398671 2.6382604 -5.1639505
v -4.8354763 2.0111955 -12.53578
v -4.8240288 1.7421457 -15.328492
v -4.8220618 23.792712 -18.039282
v -4.8203777 0.07990162 2.0868699
v -4.818438 23.523927 -18.898602
v -4.8111154 23.632778 -5.8852252
v -4.7996065 2.51927 -17.098433
v -4.79541 23.903931 -4.9212572
v -4.7946566 1.6718763 -13.700187
v -4.7903271 2.185522 -16.323191
v -4.7876408 25.402502 -2.5776795
v -4.766931 1.9414119 -4.1365388
v -4.7401667 1.7526958 -12.772061
v -4.7360622 25.397835 -0.56410106
v -4.7319714 3.1078948 -19.419865
v -4.72455 25.106144 -4.2170639
v -4.7186148 23.409004 -5.6442074
v -4.7185739 1.2592451 -1.3626128
v -4.7169956 -0.21293549 1.3178872
v -4.6937562 1.6358318 -14.364324
v -4.6921301 3.5206572 -6.2883593
v -4.683611 3.0746653 -5.8041858
v -4.6827246 2.9839537 -18.781309
v -4.6791451 4.0537225 -10.971438
v -4.6588001 0.21677405 3.0190956
v -4.6516206 25.303668 -1.4612398
v -4.6515661 2.5077731 -12.089816
v -4.6471446 2.2430383 -4.7617893
v -4.6418981 24.477839 -6.6157601
v -4.6402243 23.111735 -20.210133
v -4.6323256 25.453483 -3.1729245
v -4.6175372 23.341491 -5.5112835
v -4.6159622 25.170216 -8.5321314
v -4.6146497 23.994571 -16.806522
v -4.6140054 2.970961 -11.968217
v -4.6121884 23.310422 -19.359584
v -4.6114487 1.5015195 -13.255275
v -4.6072624 1.9800182 -12.140337
v -4.5839549 25.181843 2.9815486
v -4.5727699 23.608207 -18.524472
v -4.5691802 1.3870112 -2.0727242
v -4.5659416 24.492062 -4.6891187
v -4.5482862 1.7382884 -3.6739829
v -4.5471851 1.6424589 -15.01929
v -4.5454226 0.93802018 -0.37991474
v -4.5392387 0.06581978 2.3940275
v -4.5389625 25.383228 -3.8443136
v -4.5308456 1.4397326 -13.39134
v -4.5273753 23.475286 -5.3773756
v -4.5164118 25.315669 -2.125818
v -4.5154641 0.33106679 0.12209003
v -4.5110221 -0.14603333 0.70652338
v -4.5063007 3.0964959 -6.0590089
v -4.4959338 23.879733 -5.0054389
v -4.4909839 24.920162 -7.181826
v -4.4862453 24.148926 -15.794492
v -4.4800955 24.010721 -6.1920696
v -4.4792057 3.4170467 -6.4839108
v -4.4751694 1.610836 -12.332877
v -4.4623583 -0.15182783 1.708796
v -4.4600777 1.440238 -12.775899
v -4.4474949 22.944415 -20.898646
v -4.4467654 3.4559957 -11.551939
v -4.4159137 25.412482 -2.8162964
v -4.3991038 1.1552229 -1.0129497
v -4.3950982 2.4021734 -16.809733
v -4.3914744 2.6589106 -5.5070644
v -4.3890063 1.5064388 -2.7185583
v -4.3884199 24.600121 -12.403135
v -4.3873597 1.4949222 -13.992887
v -4.3861597 24.81767 -4.527786
v -4.3848575 1.8348798 -15.695382
v -4.3773815 24.437887 -13.207839
v -4.3739452 1.9581374 -11.752984
v -4.3502968 2.6169975 -17.415568
v -4.3491104 2.4751845 -11.743647
v -4.3471877 2.8494309 -18.289129
v -4.3296312 23.102708 -19.86304
v -4.3064533 1.2756451 -13.034106
v -4.3020386 2.9382037 -6.0832786
v -4.300242 4.3019917 -10.577131
v -4.2974603 1.2546736 -1.6398297
v -4.2872741 23.611589 -5.2510648
v -4.2808822 1.4007521 -12.371379
v -4.2788197 1.5561006 -14.662191
v -4.2783527 -0.2625249 1.0982811
v -4.2722403 2.9499614 -11.732655
v -4.2678324 1.6137473 -3.3678663
v -4.2574144 2.3617449 -5.1339289
v -4.2524713 25.375828 0.51737182
v -4.2477362 23.59702 -5.7618764
v -4.2388216 24.937548 -4.4544016
v -4.2356341 23.641885 -18.154504
v -4.2343694 25.306037 -1.7762334
v -4.2184833 25.441225 -3.5248891
v -4.2056961 23.360209 -18.880383
v -4.2013393 1.4785708 -11.961157
v -4.1954792 24.280825 -14.454641
v -4.1784545 0.93444837 -0.65454765
v -4.1761432 1.9450007 -11.337253
v -4.156122 24.025441 -16.292365
v -4.1551197 23.874319 -17.082337
v -4.1544993 1.3178122 -13.622803
v -4.1455608 -0.08178596 2.0722989
v -4.1422132 3.4787824 -21.467241
v -4.1409723 1.6665156 -15.283452
v -4.1290373 1.7903238 -4.042076
v -4.1197852 23.870013 -5.0582545
v -4.1063468 22.944592 -20.3324
v -4.1062445 2.4612646 -11.365535
v -4.0970027 -0.03878194 0.326047
v -4.09508 3.2942663 -6.7822493
v -4.0907198 1.3778273 -11.865398
v -4.089513 24.706091 -6.8849087
v -4.0830529 0.03591665 2.5498695
v -4.0816518 2.0511876 -4.6550659
v -4.0802916 25.373819 -2.4870637
v -4.0801109 25.271127 -4.1168713
v -4.0671839 24.527451 -4.7527916
v -4.0627453 25.353042 -1.2721738
v -4.0585659 1.1870931 -12.660746
v -4.0511274 2.994733 -18.771778
v -4.0425912 1.4469035 -11.490274
v -4.0410128 3.1029202 -19.339618
v -4.0266574 25.043559 -9.0218457
v -4.0192291 23.118834 -19.458364
v -4.0107645 1.4839758 -14.367061
v -4.0072157 1.113424 -1.3744813
v -4.0070759 24.314919 -4.8701077
v -4.0001931 2.2527072 -16.522389
v -3.9920217 3.4525295 -11.313926
v -3.9901399 23.824351 -5.9898874
v -3.981798 1.5175207 -3.0378674
v -3.981556 2.6214522 -5.8264595
v -3.974114 2.9724286 -11.436938
v -3.9625745 1.934212 -10.935224
v -3.9612313 24.386425 -6.5442932
v -3.9567178 -0.23333851 1.4108957
v -3.9432726 25.435805 -3.0807743
v -3.9424306 25.379052 -0.11380184
v -3.9378522 0.38722455 -0.29878075
v -3.9155742 1.4127178 -14.11107
v -3.9090494 3.9485898 -10.865323
v -3.907788 2.7297732 -17.740692
v -3.9025961 1.1604967 -13.274888
v -3.8936917 23.600535 -5.531597
v -3.8814396 1.234568 -11.63277
v -3.8745193 2.4490015 -10.978547
v -3.870783 2.9227122 -6.4513031
v -3.8680899 1.2202629 -1.997752
v -3.8641968 1.4319984 -2.5842197
v -3.8631877 1.5834035 -14.97547
v -3.8567481 1.437273 -11.039398
v -3.8504346 3.2697111 -20.294848
v -3.8487948 25.101414 3.1114129
v -3.8369314 24.177187 -14.983023
v -3.8297724 1.6520392 -3.7094078
v -3.8225726 -0.20154678 0.72066403
v -3.821134 1.1543604 -12.230828
v -3.8153079 25.379621 -0.86534654
v -3.8142955 25.344395 -2.0931306
v -3.8107739 2.3632696 -5.4430757
v -3.8065842 24.798585 -4.6279053
v -3.8017059 25.116052 -7.8968149
v -3.7961253 22.816876 -20.75861
v -3.7930709 25.396734 -3.7944779
v -3.7653555 0.81505317 -0.97011787
v -3.7617385 23.423305 -18.323179
v -3.7599624 1.7632092 -15.611358
v -3.7548522 23.704289 -17.448808
v -3.7296596 0.42255229 3.4583402
v -3.7214881 3.4408809 -21.118136
v -3.7187541 3.5038175 -21.870582
v -3.7178711 0.13524632 2.8941846
v -3.7140053 24.043262 -6.195785
v -3.7139746 22.90366 -19.905312
v -3.7089156 2.9591854 -11.077301
v -3.6894944 2.9439087 -18.450208
v -3.6889285 23.863564 -5.2212529
v -3.6824513 1.348675 -13.969665
v -3.6785855 3.3724063 -7.0944071
v -3.6757458 1.9570584 -10.630081
v -3.670755 -0.01521193 0.08735887
v -3.6553257 1.1229761 -11.27736
v -3.6484395 3.4351358 -11.056866
v -3.6476213 2.6125351 -17.349055
v -3.638076 1.0721662 -12.912589
v -3.6343193 22.916959 -22.617614
v -3.6302182 24.974434 -4.4886568
v -3.6224661 22.773706 -21.60838
v -3.6206457 2.609634 -6.1001435
v -3.6194832 1.3809031 -2.5468239
v -3.614431 1.5068317 -14.587315
v -3.6113254 23.991888 -5.1074561
v -3.590111 24.795944 -10.752151
v -3.5860816 2.4332782 -10.634457
v -3.5787692 4.2147717 -10.514988
v -3.568716 0.89143582 -1.5761368
v -3.5681774 23.83856 -5.9604786
v -3.5638036 1.5560103 -3.3510564
v -3.5592934 1.9005564 -4.4908139
v -3.5524515 1.4719829 -10.706529
v -3.5304871 24.056407 -15.471407
v -3.5224043 -0.23389419 1.0969183
v -3.5120375 1.0282094 -11.882347
v -3.5091671 25.33239 -1.7280004
v -3.5087001 3.4465714 -22.501637
v -3.506566 0.38295133 -0.61678331
v -3.4980673 24.372545 -12.941282
v -3.4969901 3.3926823 -20.784743
v -3.494989 1.1720601 -13.538036
v -3.4840869 3.1213434 -19.227526
v -3.4826415 23.723884 -5.7184518
v -3.4808074 25.405236 -3.484484
v -3.4637793 23.860807 -5.248557
v -3.4527238 1.2318544 -2.3096618
v -3.4467921 23.895966 -16.244399
v -3.4426365 24.347015 -4.9143356
v -3.4408945 2.9449655 -10.718836
v -3.4329753 2.4386005 -5.8374958
v -3.4280254 1.6576368 -15.266171
v -3.4186268 1.7141857 -3.9743399
v -3.4109428 -0.09184515 2.1010046
v -3.4086042 3.9213772 -10.651004
v -3.4059895 22.80803 -22.14486
v -3.3986328 22.90216 -19.484958
v -3.3961442 2.9467109 -6.7589209
v -3.3960658 3.4842573 -21.497607
v -3.3921591 25.270143 -4.0773317
v -3.3862785 25.388902 -2.449252
v -3.3717629 2.8672294 -18.033908
v -3.3683334 1.0247961 -12.553404
v -3.3532961 24.882254 -9.8463095
v -3.3514144 3.4572706 -10.760083
v -3.3483497 1.1344918 -10.906668
v -3.3325284 22.731037 -21.004099
v -3.3222297 -0.20781257 1.474601
v -3.320307 24.864268 -7.159398
v -3.318023 0.59935807 -1.334571
v -3.3163048 2.4740595 -17.041874
v -3.3088885 1.4945864 -3.0070064
v -3.3034068 24.185573 -14.238828
v -3.3025749 0.09766691 -0.29948131
v -3.2976779 1.9101494 -15.99856
v -3.2827293 24.347736 -6.49804
v -3.2794941 3.4815369 -22.068987
v -3.2758891 22.756129 -20.135044
v -3.266729 2.4524821 -10.352415
v -3.2623348 0.91572088 -2.0333865
v -3.2600934 1.9203449 -10.376054
v -3.2571599 25.32674 -1.3679598
v -3.2475822 2.6602998 -6.3681671
v -3.2436601 0.31344127 3.1660196
v -3.2432221 0.91187976 -11.522292
v -3.227065 25.408396 -3.0396921
v -3.2181674 1.0862992 -13.226317
v -3.2059955 3.2154206 -23.277384
v -3.2005428 23.746804 -16.663479
v -3.182342 3.4611552 -21.133502
v -3.1810039 23.670309 -5.5329163
v -3.1785136 22.941081 -19.110986
v -3.175587 2.7556111 -17.627526
v -3.1683241 2.1561183 -5.3435312
v -3.156672 0.74955724 -1.8906668
v -3.146508 0.31328105 -0.94008008
v -3.1370735 -0.20107548 0.76099367
v -3.1349156 2.9287973 -10.386385
v -3.1255067 24.403507 -4.8972444
v -3.1110882 23.089643 -23.221193
v -3.1035474 2.2061688 -16.619294
v -3.097614 0.95702294 -12.191986
v -3.0767781 1.332852 -2.6228857
v -3.0699566 24.998567 -7.5015075
v -3.0667521 -0.07422389 0.12992568
v -3.0546722 23.878487 -5.2761301
v -3.0545154 23.99448 -6.1400082
v -3.051737 25.335375 -2.0442426
v -3.0495075 1.3760051 -10.541837
v -3.0432349 1.304309 -13.895739
v -3.0239279 3.0442159 -7.0776244
v -3.0137809 25.323002 -3.7495896
v -3.0070379 1.82337 -4.3250431
v -3.0069936 25.331219 -0.72687187
v -3.0045732 23.81531 -5.9067217
v -2.9991392 3.442357 -10.463446
v -2.9962091 3.4800463 -21.756988
v -2.9953773 1.5190428 -14.598086
v -2.9876098 3.3911841 -22.471259
v -2.9722641 1.7407651 -15.537039
v -2.9631654 3.9747609 -10.429867
v -2.9573036 0.58204788 3.5097816
v -2.9561326 24.960449 -4.4706951
v -2.9534906 2.6207014 -17.310384
v -2.9500526 1.0310005 -12.866505
v -2.9438124 25.388273 -2.6548794
v -2.9409726 -0.24237584 1.1341006
v -2.9262098 3.4321103 -20.717165
v -2.9235235 0.85802736 -11.209058
v -2.9218003 23.524987 -17.175353
v -2.9201367 0.41874441 -1.612549
v -2.9144538 25.177362 2.1048568
v -2.9054506 3.2223205 -19.415482
v -2.9028734 -0.01723348 2.3271782
v -2.8841374 24.083638 -5.1152262
v -2.879634 22.784888 -22.083895
v -2.87405 2.4260442 -5.9911991
v -2.8693081 0.31105069 -1.4060634
v -2.8656331 22.698909 -21.38313
v -2.8631377 2.0066606 -16.282392
v -2.8623486 22.71614 -19.601748
v -2.8550601 0.07648663 -0.568422
v -2.8508226 0.19113732 2.8241231
v -2.8411308 2.3833215 -10.072625
v -2.8367945 1.994885 -5.0079338
v -2.8363343 2.9283993 -18.00286
v -2.8303668 23.289952 -23.81734
v -2.8218629 2.7470161 -6.6807591
v -2.8127608 0.84593128 -11.806065
v -2.8116273 1.8260879 -10.198828
v -2.8113751 1.5765343 -3.3257866
v -2.8079661 23.121633 -18.130787
v -2.794226 24.214944 -13.508165
v -2.776857 3.0986649 -18.694531
v -2.7718457 0.89198723 -2.3049445
v -2.7655288 1.1687107 -13.495611
v -2.762955 24.591147 -6.7782347
v -2.7548824 2.4208779 -16.962977
v -2.7540216 2.9736933 -10.100425
v -2.7514853 24.341927 -4.9512767
v -2.7503058 0.99539921 -10.81566
v -2.7381747 23.744184 -5.7256866
v -2.7297408 1.6698667 -15.208261
v -2.7203677 3.4776967 -21.394119
v -2.7090514 0.16810423 -1.1792642
v -2.7008612 25.202846 -4.0691253
v -2.6798207 -0.23274023 1.5157556
v -2.6736163 22.937846 -22.682396
v -2.6372045 0.97585867 -12.492458
v -2.6361579 1.8985169 -15.963732
v -2.6359636 2.237312 -5.6360121
v -2.6316904 1.4471549 -14.266352
v -2.6309199 3.4614552 -10.217847
v -2.6250581 0.39772094 3.1538118
v -2.6080403 3.0412688 -7.4191769
v -2.5942746 24.644045 -4.7486105
v -2.5868941 2.8491718 -24.359781
v -2.5857128 -0.00621636 -0.20964407
v -2.5679689 0.46024249 -1.9494785
v -2.5673586 2.3856967 -16.891558
v -2.5662132 23.587819 -24.558762
v -2.5579054 25.358645 -2.9374648
v -2.5431733 25.069858 2.7290343
v -2.5421659 3.4225258 -22.024584
v -2.5415421 1.0938996 -13.12966
v -2.5412898 1.684615 -3.6941507
v -2.5369569 1.880703 -4.5910827
v -2.535428 2.8390078 -17.61719
v -2.5353547 1.4349225 -2.9769558
v -2.5253185 0.77286987 -11.506187
v -2.522443 1.3976993 -10.330379
v -2.507549 2.9404229 -23.735336
v -2.5034837 23.868699 -5.3804561
v -2.4976508 2.5776113 -6.4063546
v -2.4858011 1.6200241 -14.885877
v -2.485075 3.4030091 -20.148169
v -2.475724 -0.24877374 0.81366313
v -2.4727104 2.1832269 -16.561898
v -2.4498341 3.2984406 -22.463185
v -2.4485711 23.701544 -25.212395
v -2.4411326 3.3353894 -8.0047387
v -2.4391877 24.795815 -7.1463376
v -2.4381446 0.07246994 -0.8807025
v -2.4196404 2.0697898 -5.2730701
v -2.4172796 22.61558 -19.864874
v -2.4149479 1.344129 -13.882402
v -2.4117877 24.863211 -9.011842
v -2.4101411 2.76003 -7.0050283
v -2.4038481 1.1536377 -10.521025
v -2.4016526 25.269719 -3.7343657
v -2.3789042 2.3611756 -9.8569082
v -2.3750605 23.949123 -6.0818643
v -2.3666624 3.0816274 -18.307934
v -2.3593705 25.251481 -1.6010981
v -2.3525899 1.8148628 -15.545875
v -2.3517104 23.45357 -24.193713
v -2.3489798 -0.13478014 0.24258891
v -2.3403379 0.75887325 3.5779638
v -2.3374777 2.8151301 -9.8653353
v -2.3310619 25.309107 -3.3637533
v -2.3251677 0.21632491 -1.5486442
v -2.3202655 -0.15782345 1.8406453
v -2.3175059 3.2743491 -19.120494
v -2.3109112 3.4747044 -20.918151
v -2.3084635 22.710997 -18.879691
v -2.3062374 0.82126186 -11.074185
v -2.3040249 1.0376209 -2.6350461
v -2.2977251 1.8651042 -9.9799076
v -2.2833543 2.7889726 -25.125601
v -2.2816498 23.539967 -16.323565
v -2.2782288 2.4180211 -6.0427683
v -2.268179 2.6578376 -17.197148
v -2.2669484 24.999862 -4.3859969
v -2.2661319 24.97026 -8.1121852
v -2.25231 23.102558 -23.258713
v -2.2477368 2.3845538 -16.759146
v -2.2125215 -0.28312906 1.2298022
v -2.2063256 1.5570347 -14.517438
v -2.2022331 2.9146797 -7.7048585
v -2.1912151 22.598049 -20.568717
v -2.1801784 23.628506 -24.853974
v -2.179333 0.3410007 2.8861367
v -2.1744683 3.458301 -21.534639
v -2.1736177 24.302404 -5.0296924
v -2.1725882 2.7897013 -24.139875
v -2.170282 24.782247 -4.6192174
v -2.1689525 24.535837 -6.7718496
v -2.1654241 0.04364832 -0.52368193
v -2.1600771 24.291284 -12.630517
v -2.1589862 2.9578005 -25.799034
v -2.1423297 2.067337 -16.160306
v -2.1362088 23.783872 -5.7324714
v -2.1340475 1.9846085 -5.0053332
v -2.1322816 0.82406152 -11.804581
v -2.1213795 1.0440017 -12.664902
v -2.1151001 1.2503987 -13.444441
v -2.1074315 0.47427149 -2.2033504
v -2.10519 3.0438579 -23.086045
v -2.1002316 0.77998536 -11.296834
v -2.0948044 2.5827308 -6.676604
v -2.0898511 0.03055425 2.2229617
v -2.088133 3.392154 -10.006692
v -2.0800092 1.376225 -10.205911
v -2.0785809 3.0487899 -17.955193
v -2.0730702 1.7644961 -15.155828
v -2.0715736 2.8731688 -17.444824
v -2.0677027 3.3430657 -8.3610195
v -2.0593114 2.7389051 -24.713815
v -2.0536404 25.289727 -2.483569
v -2.0430009 -0.20755093 0.45572468
v -2.0400998 1.3139498 -2.9879371
v -2.0353442 23.642343 -25.527369
v -2.0306448 24.882948 -7.4390303
v -2.0285244 0.11005106 -1.1482148
v -2.0176667 25.137931 -4.0247262
v -2.0069657 23.247672 -23.72637
v -2.0023959 24.232025 -6.4555656
v -1.9830531 2.6723626 -7.3491939
v -1.9709801 22.735934 -22.07019
v -1.9612984 2.6182742 -16.862167
v -1.9420204 2.2584045 -5.6565758
v -1.9409516 2.3390808 -16.464753
v -1.9209372 0.75481566 -2.5741652
v -1.9204157 -0.21472352 1.5287355
v -1.9160385 23.514142 -24.495436
v -1.9071852 3.3526553 -22.006926
v -1.8997757 23.526307 -26.201985
v -1.8963854 -0.02781595 -0.16668096
v -1.8960104 1.7932513 -4.0554338
v -1.8880981 22.569425 -19.253184
v -1.8858976 1.9056571 -4.6370151
v -1.8777466 2.892215 -25.489859
v -1.8758137 25.271655 -2.9756271
v -1.8683343 2.8512701 -23.733778
v -1.8618827 25.228852 -2.0074635
v -1.861448 2.3286577 -9.7579049
v -1.8504454 0.79289534 -11.498968
v -1.8502033 0.30522211 -1.9236977
v -1.8413279 23.960404 -5.4257583
v -1.8394479 1.2125823 -2.9591325
v -1.8266197 -0.25916615 0.86947061
v -1.815508 2.8479343 -17.103407
v -1.8063496 24.428047 -11.830596
v -1.8038542 0.25017655 2.600906
v -1.8015105 1.628072 -3.504743
v -1.7951203 23.193117 -16.739711
v -1.7948902 3.0330428 -17.603615
v -1.7893028 0.5131736 3.1478333
v -1.7877807 24.694422 -7.0934623
v -1.7866386 2.8733674 -8.0209418
v -1.7786206 1.4457913 -13.884023
v -1.77454 24.784195 -4.6003894
v -1.7700264 2.7406488 -24.407579
v -1.7676538 23.58477 -25.168603
v -1.7669566 1.7654558 -14.862481
v -1.7660839 2.4359867 -6.2555729
v -1.7623254 23.257589 -26.906569
v -1.7583113 3.246949 -18.426791
v -1.7511643 25.171689 -3.6667221
v -1.7430883 0.1077278 -0.83912601
v -1.7389855 22.856099 -22.558477
v -1.7279454 2.8404421 -9.7573143
v -1.7267523 0.9339123 -12.115433
v -1.717807 1.0474874 -10.445126
v -1.7053981 2.0069359 -15.585142
v -1.7045595 2.5832933 -16.524079
v -1.7034942 1.8115791 -9.8592187
v -1.702226 23.878115 -6.0514796
v -1.700005 0.54344065 -2.4740638
v -1.6920262 3.1674863 -26.104797
v -1.6794094 3.4055599 -21.606382
v -1.6570564 2.8196931 -25.084195
v -1.6544724 0.85548422 3.6016344
v -1.652173 2.4942316 -6.8849147
v -1.6502895 23.362525 -24.133022
v -1.6407084 0.81169868 -11.105124
v -1.6323409 -0.07846983 1.8466912
v -1.6310421 -0.13022909 0.19349296
v -1.6300484 3.3962098 -19.055123
v -1.6275598 2.327883 -16.11297
v -1.622494 23.511239 -25.846167
v -1.6139203 24.571295 -10.811141
v -1.6110737 24.200679 -5.1920175
v -1.6098226 24.904639 -7.7556172
v -1.6055631 24.947164 -4.3317129
v -1.6050449 3.7254145 -26.920768
v -1.5891179 24.675408 -10.115158
v -1.5836515 2.8428787 -16.715823
v -1.5665058 25.224732 -2.6406774
v -1.5473641 0.21371275 -1.5740747
v -1.5437864 2.5762528 -7.6118773
v -1.5314474 3.3353553 -8.7300433
v -1.5260304 3.0720744 -17.241261
v -1.5229504 22.999341 -23.108047
v -1.5124335 25.005243 2.7394352
v -1.5102722 1.3768591 -10.07056
v -1.510054 25.090748 2.0545012
v -1.509345 -0.21559623 1.2239063
v -1.5066195 1.1243985 -12.636632
v -1.503207 23.489329 -24.80982
v -1.4878272 24.434279 -4.9846907
v -1.4863971 24.357557 -6.7238935
v -1.4860869 2.7727781 -24.107475
v -1.4851784 22.679639 -27.720836
v -1.4830835 23.3006 -26.5199
v -1.4801552 25.1607 -3.3072338
v -1.4739695 25.17977 -1.6260377
v -1.4734837 22.62224 -21.477597
v -1.4632686 24.163952 -12.812437
v -1.4603572 0.36522439 -2.2133942
v -1.4592067 0.87354184 -11.753666
v -1.4586203 1.3674792 -3.2245849
v -1.4528642 2.0320025 -4.9245052
v -1.4412872 0.09552178 -0.47487915
v -1.4312322 3.0324803 -25.706653
v -1.4293504 1.7599272 -14.524106
v -1.3950761 25.169374 0.77340594
v -1.3714481 3.2218807 -17.84619
v -1.3708209 1.7984262 -3.9392525
v -1.3708021 24.366719 -11.83253
v -1.3677851 2.8669277 -8.3379242
v -1.3629085 -0.1808199 0.55412283
v -1.358741 3.2975543 -9.9124847
v -1.3581052 0.11130984 2.2808589
v -1.3556967 23.188459 -23.800564
v -1.352061 23.456413 -25.487961
v -1.3519383 25.16731 -2.2865213
v -1.3467156 22.914245 -27.243371
v -1.3455395 2.7872681 -24.726435
v -1.3438759 23.800331 -5.6945229
v -1.3426759 2.0000241 -15.110664
v -1.3410174 25.185898 -1.2325575
v -1.3404055 0.16756475 -1.1017813
v -1.3370255 25.020371 -3.980243
v -1.3326687 2.8261856 -16.31286
v -1.3312148 3.5333371 -26.530782
v -1.329379 4.7218108 -28.107263
v -1.3233433 24.738362 -7.3539563
v -1.3175872 0.87525147 -10.770891
v -1.3060732 22.57173 -18.360915
v -1.3010398 22.706267 -17.603598
v -1.2974825 3.3133441 -21.814261
v -1.2884963 2.2591698 -5.598956
v -1.2883395 23.371586 -24.454845
v -1.2878946 1.2923306 -10.126272
v -1.2848537 23.325996 -26.153191
v -1.2836572 3.5643703 -10.062998
v -1.2827998 2.3805354 -15.764099
v -1.2769243 0.74290793 -2.8292759
v -1.2743113 3.4325876 -21.113488
v -1.2735545 1.7387674 -9.849912
v -1.2729306 2.8349587 -23.774485
v -1.2704608 3.4732325 -19.465559
v -1.2611542 3.1712464 -16.886876
v -1.2560338 2.4590888 -7.3058106
v -1.2307644 -0.12766209 1.5824848
v -1.2126147 24.132435 -5.2668273
v -1.2099608 2.9458152 -25.3417
v -1.2060046 23.92638 -6.3154844
v -1.2039251 25.118251 -2.9473339
v -1.2008229 22.468508 -27.837486
v -1.1887635 2.2607516 -9.7059343
v -1.1853442 0.84867299 -11.389808
v -1.175666 0.7175584 3.3179855
v -1.1736325 24.885447 -8.0653282
v -1.1619464 24.737597 -4.6419036
v -1.1458046 3.259657 -17.475442
v -1.1417649 23.394838 -25.128513
v -1.1397928 23.048515 -23.441338
v -1.1346946 22.450053 -19.657501
v -1.1251084 2.6058815 -7.9993575
v -1.1241266 0.3090905 2.6909964
v -1.1116922 3.4915484 -20.072903
v -1.105094 1.6162614 -3.5438284
v -1.0927141 23.002842 -26.834577
v -1.0900568 -0.17799296 0.91132835
v -1.0805167 1.0234598 -10.422389
v -1.079736 25.096651 -1.9199512
v -1.0762605 2.3112691 -15.377188
v -1.0752463 24.838332 -8.6091541
v -1.0655613 0.38885832 -2.4253032
v -1.0653192 25.01786 -3.6216547
v -1.0529768 2.0171817 -14.780094
v -1.0512825 0.19186514 -0.821884
v -1.0446332 3.2952259 -16.639945
v -1.0405168 3.2471067 -16.397491
v -1.034926 3.3709865 -18.287883
v -1.0338573 2.8290756 -9.6880088
v -1.0334227 3.3418384 -26.087377
v -1.0305386 2.8067294 -24.377259
v -1.0207428 1.6175654 -13.840535
v -1.0075652 21.644399 -28.640526
v -0.99848864 1.0276077 -12.089317
v -0.99063424 24.454644 -7.0065666
v -0.98788316 25.061441 -2.5932672
v -0.98316677 0.19613495 -1.411142
v -0.98145203 2.3153608 -6.1330465
v -0.97791857 24.400189 -11.250724
v -0.96822842 1.9143663 -4.2804722
v -0.96134559 23.185469 -24.132238
v -0.95959505 -0.05610235 0.26254194
v -0.94753221 3.0853952 -22.494004
v -0.94498567 2.8954118 -8.6451551
v -0.94403966 2.1323259 -5.092473
v -0.94329138 -0.06278745 1.8906651
v -0.94282094 23.669728 -6.0136624
v -0.93374781 25.160008 -0.78633126
v -0.92740532 3.3615895 -16.475336
v -0.92584569 2.9211321 -25.035249
v -0.92483491 24.919861 -4.2935288
v -0.92040488 1.7319195 -9.8484555
v -0.91988671 1.0213351 3.7018496
v -0.91207322 0.86819734 -11.032041
v -0.90775569 0.16240007 -0.38631775
v -0.90173023 2.3588072 -6.8967649
v -0.89939334 24.79303 -7.7072909
v -0.89520365 23.223614 -25.865023
v -0.88323796 4.6024565 -27.743778
v -0.88222548 3.336176 -17.185931
v -0.8794352 22.444208 -20.022903
v -0.87798465 3.8118589 -26.725863
v -0.8744154 1.2426304 -10.19216
v -0.87335008 1.2484666 -3.2805552
v -0.87303986 24.901055 3.0328093
v -0.87002969 3.33264 -17.707318
v -0.86397867 23.267947 -24.769062
v -0.86222643 2.2643047 -14.998711
v -0.85981113 1.7560639 -3.7633233
v -0.85824468 23.688444 -5.8386766
v -0.85708732 24.490185 -4.9697221
v -0.85673449 22.830852 -22.728214
v -0.85245616 22.916439 -23.084955
v -0.84914258 3.2838151 -9.8359231
v -0.84772954 24.096236 -6.6641849
v -0.83839903 3.2553267 -16.103986
v -0.82526405 2.8374158 -23.973494
v -0.82375556 22.053527 -28.144612
v -0.81743863 -0.17744496 1.2682322
v -0.81537617 3.5200368 -9.3029669
v -0.80735473 25.07777 -1.5588483
v -0.80109235 1.9395062 -14.388071
v -0.80083667 3.1689488 -25.652058
v -0.80040202 24.586596 -10.235748
v -0.79660948 24.965233 -3.2624315
v -0.78732499 0.28627644 -2.1165357
v -0.78647614 2.9418973 -23.167661
v -0.78351881 23.071631 -26.309219
v -0.77351843 0.93760427 -11.652301
v -0.76012948 24.832939 -8.38146
v -0.7437099 0.20424673 -0.51093558
v -0.74052758 2.4457015 -7.7004208
v -0.73253852 4.3293398 -27.32921
v -0.71781834 22.620043 -17.15458
v -0.71465817 0.49464554 2.8985822
v -0.70607765 24.931312 -2.2756401
v -0.70521687 22.424349 -18.742007
v -0.70147547 23.044925 -23.771151
v -0.69572103 23.813427 -5.6207606
v -0.68748993 3.5367768 -9.9694547
v -0.68243946 3.3152932 -9.2451847
v -0.68034802 5.2478744 -28.454032
v -0.67868101 24.079991 -12.518899
v -0.67839976 1.4384466 -10.025101
v -0.67022833 22.384506 -19.254026
v -0.67007492 -0.11317713 0.59719759
v -0.66886983 0.0889202 2.269425
v -0.66884426 3.3879182 -16.179395
v -0.65517065 2.2148329 -5.5124293
v -0.65476839 23.180594 -25.416265
v -0.6525048 4.498996 -27.493587
v -0.6519031 24.964856 -3.9363693
v -0.64294077 2.9074338 -24.727771
v -0.64244817 0.97109285 -10.685591
v -0.64000901 0.19438953 -1.109155
v -0.6393272 22.634817 -27.194516
v -0.63753064 0.78237423 -2.9737308
v -0.63139951 1.8341681 -3.9303255
v -0.62870638 24.994936 2.0113523
v -0.62072414 22.291504 -27.775622
v -0.61718898 24.665275 -4.7819371
v -0.61010502 0.53351441 -2.7476177
v -0.60885561 1.4940222 -13.194711
v -0.60736076 24.539868 -7.3355603
v -0.5948377 3.2376679 -15.752653
v -0.59201332 3.4285249 -16.811362
v -0.5814334 3.6034071 -26.350025
v -0.5769778 23.724934 -6.3329736
v -0.5653087 1.7006059 -3.6861156
v -0.5652695 3.2714659 -9.5885743
v -0.56014914 2.8150679 -9.4851189
v -0.55092261 3.3534623 -21.162438
v -0.54933571 0.90565743 3.37445
v -0.5452909 22.548187 -21.50689
v -0.54339037 24.863648 -2.8707412
v -0.54273583 -0.16320205 1.6253167
v -0.54099893 2.2567528 -14.671513
v -0.53677344 24.776702 -8.0262479
v -0.53606437 2.7566372 -15.157902
v -0.53251387 25.093005 -1.1956928
v -0.52329586 0.13045749 -0.09295138
v -0.52266007 22.707627 -22.338897
v -0.519084 3.3803246 -25.883738
v -0.51331763 2.2751326 -9.6448377
v -0.51170687 3.2549713 -21.676886
v -0.50999554 23.106373 -24.488833
v -0.50989327 2.8821064 -23.682796
v -0.50733138 24.815827 -4.5894153
v -0.49395266 0.2216822 -1.7773614
v -0.48994194 0.93660032 -11.345261
v -0.48695563 25.112341 -0.23924465
v -0.4841858 2.8789752 -9.0162404
v -0.47913873 3.1142893 -25.289068
v -0.47443768 6.4286318 -29.296318
v -0.47218943 4.9611198 -28.055411
v -0.46634636 24.216243 -5.236074
v -0.45105858 5.8829965 -28.922426
v -0.4478183 24.758194 -8.7577058
v -0.43693157 3.3961723 -17.487181
v -0.43640146 22.918583 -23.38576
v -0.43541285 22.752033 -26.83363
v -0.43514524 2.3523453 -7.3936894
v -0.42622211 3.4766884 -20.095697
v -0.42469316 22.490131 -17.459853
v -0.42267502 22.062563 -27.926806
v -0.42131482 2.89548 -24.322977
v -0.41895236 1.543062 -3.4803233
v -0.40928095 21.664472 -28.329081
v -0.40347879 -0.21245396 0.95530224
v -0.40104474 24.47342 -10.535129
v -0.39808059 24.918333 2.680754
v -0.3954778 3.3755818 -15.825136
v -0.39520849 24.855246 -1.9081849
v -0.38892736 0.71621951 -2.9197497
v -0.38329223 24.90693 -3.5776821
v -0.37217199 3.0202726 -22.578189
v -0.3721021 1.2191123 -10.351229
v -0.37158734 3.7979125 -10.10518
v -0.36394601 23.597688 -5.9955912
v -0.3594137 0.23432798 -0.75425658
v -0.35580355 2.6363343 -8.5591053
v -0.35224963 25.071378 0.46323732
v -0.3507241 1.126374 -12.026592
v -0.34997922 24.609839 -9.6317752
v -0.34669122 3.6580828 -9.6994171
v -0.32986937 1.7892065 -13.759328
v -0.32826372 3.4402076 -18.215933
v -0.32201157 2.5178195 -14.777133
v -0.32080818 23.072201 -25.020307
v -0.31320264 22.59972 -21.951418
v -0.31151176 3.9122581 -26.651168
v -0.30561415 7.6264339 -29.828848
v -0.30311874 1.2444559 -3.2710807
v -0.30098639 0.39323892 -2.4027904
v -0.2966467 2.27269 -9.6117838
v -0.28806277 22.706115 -16.188499
v -0.28767244 3.4958063 -19.059532
v -0.28686961 3.2465254 -15.423844
v -0.28669916 3.4794233 -16.463991
v -0.28395319 22.991574 -24.064525
v -0.27191421 2.7045856 -9.4078933
v -0.26487798 22.338697 -27.485422
v -0.26349391 2.9072327 -23.296941
v -0.25919854 -0.03860211 0.33176735
v -0.24958849 4.7799109 -27.741607
v -0.24956293 25.08442 -0.84035411
v -0.24109661 2.1167185 -5.1834463
v -0.23958641 24.678808 -2.5004467
v -0.23919437 23.000739 -25.75862
v -0.23643988 24.940985 -4.2508265
v -0.23558592 1.0894849 3.708619
v -0.22678722 23.890766 -6.7329432
v -0.2234208 22.595191 -16.494827
v -0.2208521 1.8811104 -4.1370336
v -0.21872146 0.19099925 -1.4238334
v -0.21565504 -0.06642489 1.9446206
v -0.20964833 1.0149244 -10.99079
v -0.20834949 24.564062 -7.7026503
v -0.19868831 3.0801019 -24.938006
v -0.19629006 24.127277 -11.70635
v -0.19468441 20.067542 -29.608393
v -0.19204923 2.7558344 -14.899422
v -0.18754591 22.823164 -23.022859
v -0.18451358 2.2830603 -6.8810604
v -0.17463763 23.653457 -5.8535724
v -0.15860838 24.630925 -4.8513709
v -0.15695841 1.6540232 -3.604622
v -0.14675349 3.4529838 -17.135384
v -0.14485978 2.3015398 -14.561251
v -0.13680936 19.366774 -29.987133
v -0.13213729 -0.25190834 1.3115021
v -0.12499879 24.775391 -3.2235247
v -0.12175851 3.3243689 -15.522691
v -0.12042558 0.80105314 3.0378146
v -0.11334162 2.8971232 -23.959135
v -0.11213823 3.2160027 -15.344807
v -0.10475769 2.1416845 -14.3746
v -0.10280261 24.914118 -1.5266134
v -0.08594497 18.447545 -30.30151
v -0.08202459 2.2109542 -5.9045122
v -0.07806842 0.2942476 -2.0446474
v -0.07557983 23.642062 -6.4566297
v -0.07542642 0.24951776 -0.44529391
v -0.07077992 24.685415 -8.3373941
v -0.07048163 22.895047 -23.705275
v -0.0641272 1.6815571 -9.9601795
v -0.06146646 23.882755 -5.588783
v -0.06032784 2.4624143 -8.2138893
v -0.0539666 24.496991 -10.037293
v -0.04714172 3.7808461 -9.9901739
v -0.04666446 2.813112 -9.2368701
v -0.04307305 1.0942849 -11.672788
v -0.04050264 2.7457343 -8.9988348
v -0.03802599 5.3757163 -28.325556
v -0.03579478 7.0104632 -29.455853
v -0.0325545 0.25748806 2.3869606
v -0.02712051 1.1889033 -3.1743683
v -0.01684229 3.4470725 -17.766781
v -0.01482074 2.6694769 -9.3817682
v -0.00204712 22.44931 -16.854696
v 0.00815268 3.7479081 -9.9130318
v 0.01316736 -0.2164536 0.64135046
v 0.01637867 2.9379054 -22.927362
v 0.02070472 3.7838332 -9.8994588
v 0.02448533 3.426978 -16.10312
v 0.02762334 24.648114 -8.9845169
v 0.02803924 4.4818298 -27.291759
v 0.02827787 0.71278236 -2.7194686
v 0.03275904 3.811564 -9.9327803
v 0.0345573 24.928598 -3.8923971
v 0.03456923 22.325218 -18.097322
v 0.03475843 3.8005307 -26.295389
v 0.04495142 24.937397 1.5452753
v 0.04687582 24.562424 -2.1820755
v 0.05242231 24.179023 -7.282977
v 0.05559441 0.21608799 -1.0671081
v 0.05905798 22.742103 -22.654596
v 0.07009129 3.0411955 -24.582734
v 0.07041174 1.2213717 -10.63704
v 0.07736786 9.0376082 -30.359129
v 0.08533476 22.678129 -26.563372
v 0.0863319 3.7801344 -9.9731773
v 0.08752165 3.4154248 -20.296714
v 0.09141476 22.003281 -27.750453
v 0.09268973 24.635637 -2.9096697
v 0.09346699 24.337267 -10.718693
v 0.09545957 1.6956355 -13.239098
v 0.0954732 1.3692553 -12.411874
v 0.09634251 3.0228072 -15.121078
v 0.11302799 19.902908 -29.602138
v 0.14129734 17.720896 -30.41996
v 0.14248369 23.488371 -6.2645966
v 0.14459387 10.082473 -30.674853
v 0.14556033 1.96794 -13.9763
v 0.1473603 24.988415 -1.1545637
v 0.15020343 22.258952 -19.640045
v 0.15049149 8.4814076 -30.094926
v 0.15401642 -0.18044405 1.6175892
v 0.1581226 2.8895159 -23.600461
v 0.15976916 2.6883655 -14.856033
v 0.16162196 2.6658164 -8.8826313
v 0.17709042 3.4571854 -16.774008
v 0.1849363 6.4583056 -29.061459
v 0.19065153 24.824763 -4.572065
v 0.19387136 3.4978568 -19.31226
v 0.19785651 1.0576293 3.3787224
v 0.19976045 0.09062131 -0.04154325
v 0.20111213 3.3889452 -25.375204
v 0.2012911 3.329733 -15.752563
v 0.201932 0.25427846 -1.7367867
v 0.20575693 24.641447 -1.8527111
v 0.20764042 2.3641568 -7.8533881
v 0.24252328 24.495907 -7.9725992
v 0.2465306 24.259759 -5.2592797
v 0.25088904 2.1446998 -5.6114799
v 0.26292461 22.783287 -26.035624
v 0.26785576 3.1998559 -21.511836
v 0.27026765 3.4728831 -17.455694
v 0.2708915 2.227263 -9.6181902
v 0.27384883 1.7467505 -3.6203938
v 0.28002769 11.043527 -30.916454
v 0.28034133 -0.29754413 0.99845881
v 0.28313673 3.2198898 -15.612518
v 0.28701279 20.399266 -29.107284
v 0.29164395 11.5358 -31.001472
v 0.29182975 1.1555323 -11.320853
v 0.29446151 3.6874328 -25.932194
v 0.29614387 23.693221 -6.7963639
v 0.29615751 2.9689667 -24.220883
v 0.29616262 22.865462 -24.511394
v 0.29795406 24.814486 -3.5340402
v 0.30420963 5.2245618 -28.055664
v 0.30541642 1.9213787 -4.6152578
v 0.3175304 0.69661334 2.707133
v 0.32057807 2.4534128 -14.712927
v 0.32826372 3.5048095 -18.221319
v 0.33028868 24.87718 2.4034731
v 0.33092788 0.26054255 -0.70990088
v 0.33125344 21.0575 -28.552147
v 0.33704537 22.188149 -27.38807
v 0.34507022 0.59880069 -2.3836555
v 0.3514826 1.102908 -2.8897887
v 0.35690296 23.659958 -5.845242
v 0.35731374 24.500312 -9.475254
v 0.35738022 1.4487632 -10.333481
v 0.35813873 3.3579742 -16.425991
v 0.3581643 3.2482836 -15.891215
v 0.36134321 22.196825 -19.163978
v 0.36198922 7.8883127 -29.798627
v 0.36518689 22.662611 -22.232163
v 0.37638725 22.819527 -24.000629
v 0.37647077 0.05758102 1.9634862
v 0.37875652 1.276401 -11.936519
v 0.38425528 16.816902 -30.513589
v 0.38455869 19.394418 -29.747526
v 0.38601434 24.587668 -8.64575
v 0.3880376 2.4981989 -8.5073759
v 0.39177389 24.24382 -7.6273645
v 0.40251574 24.991597 -0.78146061
v 0.40376003 24.443059 -2.5053263
v 0.40498558 22.784567 -23.4506
v 0.41127012 3.2549432 -24.942509
v 0.41613821 22.788114 -25.736915
v 0.41712853 24.801494 3.4403482
v 0.41928133 22.82239 -25.379277
v 0.41958133 -0.19971528 0.37770143
v 0.42436589 1.6383323 -3.30892
v 0.42988681 10.538255 -30.785991
v 0.4312044 2.8977411 -23.24206
v 0.43288335 22.487997 -21.427325
v 0.43606568 8.9406734 -30.286636
v 0.44496664 0.19716789 2.1127692
v 0.44987905 24.902534 -4.2072173
v 0.456317 24.614241 -4.8674696
v 0.45740107 22.306918 -20.316096
v 0.45936467 2.9946452 -22.409213
v 0.46188735 21.598205 -28.022166
v 0.46294585 18.851017 -29.950193
v 0.46694805 13.649027 -30.988821
v 0.468252 16.183108 -30.606522
v 0.47326327 0.23305897 -1.3783846
v 0.47344054 1.0894594 3.7369216
v 0.47986485 3.2359506 -16.28378
v 0.48314604 1.2698958 -10.896006
v 0.48859878 24.317003 -10.27633
v 0.48975444 24.806805 -1.4541102
v 0.49815599 24.124104 -11.117033
v 0.49987925 4.884758 -27.626777
v 0.50318601 9.5707067 -30.535243
v 0.50554335 24.654598 -3.195142
v 0.50613141 1.9100556 -13.667164
v 0.51209038 14.138812 -30.926074
v 0.5228578 2.2937408 -7.4905918
v 0.52972187 22.741596 -22.957914
v 0.53171104 1.6462796 -10.120096
v 0.5352837 2.9754013 -15.44267
v 0.54437898 24.994292 0.40862983
v 0.54716757 2.6525349 -9.3069478
v 0.54802835 4.1359891 -26.599654
v 0.55746965 -0.20110105 1.3551291
v 0.56257978 7.454561 -29.546748
v 0.56281671 3.2487558 -16.59487
v 0.56459451 15.333602 -30.735029
v 0.57636759 23.434149 -6.5701273
v 0.57752154 3.4117754 -17.153823
v 0.57782324 2.936419 -23.913058
v 0.57993343 2.1721476 -14.353759
v 0.58613104 23.952786 -11.662702
v 0.58776226 1.8259669 -4.1869784
v 0.59099913 2.7183504 -15.13107
v 0.59860467 2.713986 -9.1609392
v 0.6012978 0.22706079 -0.41491266
v 0.60439661 24.470917 -8.290872
v 0.61252714 14.719979 -30.82275
v 0.61409699 1.0236012 3.0630985
v 0.61429472 11.060744 -30.925372
v 0.61611173 7.1209979 -29.336397
v 0.62185253 24.414783 -2.0949647
v 0.62911546 3.4455649 -19.608694
v 0.63192961 22.260494 -27.028469
v 0.63570682 0.42928001 -1.9860292
v 0.63626078 1.4884067 -3.0169829
v 0.63959992 3.043846 -16.037089
v 0.63968515 3.5808888 -25.547544
v 0.64523505 18.249447 -30.063161
v 0.65081221 23.930413 -7.3499234
v 0.65642518 1.0844933 -2.6050753
v 0.65678312 1.2885346 -11.668974
v 0.66731872 2.4099852 -8.1995024
v 0.66886301 24.169461 -10.712452
v 0.67410098 3.2474518 -16.87032
v 0.67483051 3.138513 -24.55177
v 0.68333433 1.8761912 -9.9038999
v 0.68425306 22.210199 -17.214181
v 0.68619109 3.4992826 -17.776139
v 0.68877514 9.3622396 -30.47038
v 0.69046942 4.6612759 -27.296201
v 0.69652045 -0.28539095 0.68708937
v 0.69750566 24.643196 -1.6168427
v 0.70505324 2.9212506 -22.883675
v 0.70732706 24.978503 -0.43720259
v 0.70778217 8.9588069 -30.326256
v 0.70819807 1.7709401 -3.7019991
v 0.71742119 24.848072 -3.8475561
v 0.72732953 20.49012 -28.840336
v 0.7306806 0.10387901 -0.1957557
v 0.7331726 24.474381 -8.9756875
v 0.73514302 0.61750346 2.3917136
v 0.73987645 22.706777 -22.590635
v 0.74031451 23.396065 -6.2284017
v 0.74190312 1.6592484 -3.2356562
v 0.74715472 0.27489455 -1.0207121
v 0.75785225 2.5213138 -15.003999
v 0.7619499 1.4513796 -10.598123
v 0.77818369 24.833345 -1.1454889
v 0.77859959 2.6143487 -8.804499
v 0.78009615 7.4086891 -29.478533
v 0.78232225 3.5339439 -18.518029
v 0.7914056 8.4699882 -30.107983
v 0.79793559 21.656588 -27.755632
v 0.79813502 14.093172 -30.907001
v 0.80234346 3.1046034 -16.694199
v 0.80295368 11.543206 -31.052693
v 0.8102132 15.193292 -30.726905
v 0.81951132 1.4782265 -12.262469
v 0.82389533 0.67125018 -2.1894058
v 0.83051566 22.720929 -24.307142
v 0.83271959 -0.06618114 0.07269835
v 0.83452297 19.331835 -29.55045
v 0.83565306 3.0810871 -21.850612
v 0.85069028 2.9211168 -23.554916
v 0.85512031 12.091079 -31.105665
v 0.85928444 24.457377 -2.8861005
v 0.85955205 0.12707233 1.7275517
v 0.86129576 1.7211717 -12.925346
v 0.86239006 15.746072 -30.591393
v 0.86253324 24.777449 -4.5158042
v 0.86477808 22.701162 -24.928209
v 0.86681839 24.195071 -7.8916323
v 0.87418188 22.341972 -20.755203
v 0.877475 1.3322307 -11.260981
v 0.8835516 24.624131 -4.7984607
v 0.8854811 12.617595 -31.107363
v 0.88928387 1.0729716 3.42189
v 0.8912952 20.908542 -28.420184
v 0.89971891 13.166125 -31.060134
v 0.90091207 2.7889087 -15.768026
v 0.90635458 0.36371249 -1.6303552
v 0.91760607 16.299572 -30.423267
v 0.9261133 23.497028 -6.8917174
v 0.92655817 23.930062 -11.347434
v 0.9301564 19.866406 -29.190709
v 0.93993349 24.689608 -3.4614313
v 0.94087097 22.082166 -18.877642
v 0.9409187 5.3611593 -27.960436
v 0.94297775 10.553366 -30.903558
v 0.94937479 2.68996 -15.521608
v 0.95977744 24.355241 -5.1523649
v 0.95987459 24.39921 -8.611929
v 0.96073708 3.1605123 -21.214468
v 0.9668648 2.4308689 -9.5276158
v 0.96820455 24.415349 -1.8398169
v 0.97007611 10.994934 -31.01986
v 0.97165278 22.712349 -23.242694
v 0.97558339 -0.1699255 1.0410154
v 0.97939639 5.7747058 -28.293303
v 0.97941855 7.9395078 -29.828497
v 0.97980206 2.9482083 -22.521547
v 0.99281261 2.3197295 -7.792445
v 0.99785968 3.3693723 -17.461246
v 1.0099703 1.6772779 -10.2835
v 1.0116816 2.3202136 -14.721842
v 1.0172656 0.30313664 -0.6467461
v 1.0183718 4.5327999 -26.96216
v 1.0256262 1.7241307 -3.4256127
v 1.0272694 0.96199671 2.7485672
v 1.029925 3.1920654 -17.183253
v 1.0320539 3.4081235 -25.007584
v 1.0337175 9.9566359 -30.747305
v 1.0365385 3.0819819 -24.213087
v 1.0429918 21.7925 -27.353885
v 1.045852 0.09145907 -0.14916623
v 1.0464997 22.083808 -17.910189
v 1.0506621 22.681311 -23.905606
v 1.0509808 2.8410012 -16.371918
v 1.0567029 22.544512 -25.677087
v 1.068735 24.948425 0.07611078
v 1.0712288 22.673481 -22.278884
v 1.071735 18.372282 -29.801522
v 1.0732793 24.301719 -9.3627765
v 1.0803854 24.224859 -2.4161828
v 1.0821922 6.4260537 -28.727457
v 1.0824837 3.3146685 -20.065091
v 1.0847353 7.7022404 -29.681176
v 1.0853524 22.104136 -19.541874
v 1.0861995 1.1244846 -2.3974148
v 1.0969771 -0.17533051 0.42849082
v 1.0998663 0.57311282 -1.8804789
v 1.1003776 1.4344001 -11.899496
v 1.1018231 1.8831934 -5.1420053
v 1.1037355 23.59287 -5.9008364
v 1.1051997 3.5116659 -18.086127
v 1.1108007 24.82812 -0.78903377
v 1.1119036 2.5073052 -8.465686
v 1.1160643 16.147642 -30.419912
v 1.119429 1.7720608 -4.0556473
v 1.119925 13.886637 -31.014743
v 1.1215119 1.6190645 -3.023408
v 1.1242834 2.9251982 -23.192697
v 1.1322538 24.806814 -4.1628161
v 1.1452029 0.37847869 -1.2755096
v 1.1554897 0.97352008 3.7806552
v 1.1611947 16.78579 -30.2356
v 1.1664497 0.61654553 2.0925298
v 1.1671946 2.5389793 -15.331277
v 1.1711252 23.901918 -7.6091126
v 1.1735302 22.4364 -21.219921
v 1.1808375 2.1681181 -14.283304
v 1.1836261 2.6956761 -9.2158483
v 1.1856476 1.4752087 -10.902977
v 1.19311 23.278317 -6.5056694
v 1.1940492 2.1991897 -9.7173656
v 1.1951469 5.1373823 -27.638705
v 1.1992275 2.9691269 -16.981682
v 1.1992599 14.651981 -30.887576
v 1.2093438 19.379599 -29.297886
v 1.2209788 20.338091 -28.688819
v 1.2233617 3.5110531 -18.729102
v 1.2302275 24.204543 -8.305345
v 1.2321468 8.9139407 -30.427569
v 1.2433147 24.486161 -1.4372398
v 1.251135 21.012991 -28.100202
v 1.2637962 1.7975432 -4.7274212
v 1.2653029 7.3058447 -29.366843
v 1.2727346 24.144116 -1.9993687
v 1.2747442 0.14298311 1.3082252
v 1.2790481 2.6511372 -8.7729467
v 1.2794163 22.59119 -21.844883
v 1.2817481 3.8862583 -25.749061
v 1.2841242 2.1628861 -6.5059741
v 1.2909013 22.331555 -26.102097
v 1.2998398 3.025364 -23.806673
v 1.3028687 1.0237708 3.1070954
v 1.3043073 1.6475853 -3.1073523
v 1.3130617 22.524878 -25.279069
v 1.3158878 1.9770677 -9.9483673
v 1.3171134 15.254056 -30.700148
v 1.3193684 21.445307 -27.526555
v 1.3206502 1.4225111 -11.521012
v 1.3411453 2.671097 -15.992778
v 1.341672 0.04234267 0.14181978
v 1.3457884 2.3992399 -8.1095867
v 1.3461395 0.28631138 -0.31569464
v 1.3483605 8.3781089 -30.175073
v 1.3560103 0.81665711 -1.9933978
v 1.3561126 0.56400987 -1.5396043
v 1.3638613 2.9855039 -21.965755
v 1.3661829 1.6406999 -12.39717
v 1.376398 24.220908 -8.9233325
v 1.3768617 11.538869 -31.297628
v 1.3772008 17.324431 -29.989997
v 1.3790434 18.847501 -29.420304
v 1.382853 24.717095 -3.790936
v 1.3850945 24.852399 -0.39069238
v 1.3854746 12.061586 -31.334987
v 1.3861274 21.995117 -19.162127
v 1.3912324 -0.00207098 0.68461101
v 1.3926455 24.056751 -8.085421
v 1.3976243 2.0401432 -13.740963
v 1.4025538 11.001412 -31.225145
v 1.4067588 22.67399 -22.66139
v 1.4091707 3.3037809 -24.54246
v 1.4102258 12.583131 -31.336058
v 1.4179149 3.3661618 -17.771593
v 1.4209199 1.8863927 -5.4011016
v 1.4229261 21.985113 -18.171027
v 1.4247431 24.016378 -2.1413129
v 1.4269692 24.509318 -3.2721831
v 1.4293351 2.4080045 -14.992299
v 1.4339629 2.9182259 -22.737956
v 1.4398059 0.89131992 2.4352265
v 1.4422076 1.7090057 -3.7242068
v 1.4452331 10.402324 -31.083858
v 1.4519915 1.662354 -10.572592
v 1.4537284 2.5906874 -9.3720252
v 1.454642 19.918702 -28.835956
v 1.4628015 2.7655518 -16.687306
v 1.4636044 22.124448 -19.950769
v 1.4650975 2.2253574 -7.1458028
v 1.4679696 13.101325 -31.305138
v 1.4729775 1.4409181 -2.7279707
v 1.476828 23.308548 -6.1893036
v 1.4778132 2.1730135 -9.7772265
v 1.4789006 4.8996529 -27.185513
v 1.491272 0.51861015 -1.0184008
v 1.4947833 0.10947919 0.84089103
v 1.4984582 0.51748006 1.6301933
v 1.5036621 24.245206 -2.7943785
v 1.5038155 16.751817 -30.145002
v 1.50852 8.009369 -29.995338
v 1.5095359 24.073053 -9.6187237
v 1.5197203 3.4865439 -18.403552
v 1.5281662 16.268725 -30.315787
v 1.5312804 24.283934 -5.1705819
v 1.5340451 24.796872 2.8138458
v 1.5391961 24.692883 -4.4754963
v 1.5432205 2.7128866 -8.9175295
v 1.5485709 13.617352 -31.250205
v 1.5617434 24.064442 -1.761679
v 1.5695927 0.93309157 3.4658622
v 1.5704654 15.73538 -30.556205
v 1.5750932 2.0248964 -6.0760851
v 1.5763477 0.67835204 1.834423
v 1.576871 3.0031039 -23.45061
v 1.5779874 2.9967247 -17.348241
v 1.5818124 6.246721 -28.435054
v 1.5819283 0.22301257 0.10731872
v 1.5824038 1.0875111 -2.2268557
v 1.5832714 20.352037 -28.43308
v 1.5903656 9.8968287 -30.961614
v 1.590877 23.887103 -7.8752272
v 1.597695 6.8208859 -28.911336
v 1.5993041 1.7183107 -4.3873874
v 1.6006796 9.3318234 -30.73777
v 1.6016393 22.535691 -24.12977
v 1.6032125 1.4948915 -11.219076
v 1.604046 19.348546 -29.038305
v 1.6085749 24.068173 -2.5522456
v 1.611805 2.5763789 -15.610943
v 1.6153487 23.272777 -6.8543945
v 1.6153521 0.72822099 -1.6175343
v 1.6193918 17.786288 -29.700383
v 1.6264911 2.3375996 -7.8030973
v 1.6278802 20.911177 -27.847662
v 1.6330858 3.3976672 -19.227861
v 1.643497 24.849273 1.687395
v 1.6463589 14.139474 -31.158683
v 1.6592484 2.4790035 -9.540265
v 1.6676619 21.934422 -18.833895
v 1.6717527 7.5765223 -29.660756
v 1.6815486 5.7656578 -28.000833
v 1.6924609 0.38313798 1.057227
v 1.6941398 1.5885733 -3.3488193
v 1.6973477 3.0911181 -20.730865
v 1.7011539 24.838446 -0.02938666
v 1.7047197 24.042432 -8.5719045
v 1.7120849 21.892514 -17.033072
v 1.7139684 0.9327413 2.7923024
v 1.7142224 1.5569171 -11.897608
v 1.7280443 22.270133 -25.669372
v 1.7296141 22.616945 -22.210208
v 1.7335959 2.5927925 -8.4961013
v 1.7375776 0.64172204 -0.58932019
v 1.7392191 23.613232 -7.5069492
v 1.7427593 1.7556787 -5.0588127
v 1.7474825 22.437073 -24.813747
v 1.7498024 14.603555 -31.028649
v 1.74992 3.570839 -24.86026
v 1.7505916 4.1022364 -25.833329
v 1.7543875 2.1438714 -6.774576
v 1.7606601 22.63113 -23.049071
v 1.7616794 21.975015 -19.421157
v 1.7646095 3.1760864 -23.891043
v 1.7725338 24.609805 -0.76175644
v 1.7785473 18.80304 -29.189288
v 1.7805262 0.35086813 0.48273525
v 1.7809558 1.9057781 -10.20184
v 1.7823722 16.212754 -30.325793
v 1.7824847 23.479029 -5.9330266
v 1.7843034 5.3434187 -27.537904
v 1.7875079 1.6615665 -4.0310913
v 1.7891272 0.52776339 -0.14648588
v 1.7892772 2.9527193 -21.450008
v 1.7933936 3.3965686 -18.098294
v 1.8002764 2.6257936 -9.3921641
v 1.8032696 11.515258 -31.619706
v 1.808707 1.1926736 -2.392294
v 1.809128 24.848656 1.0652391
v 1.8104336 17.231087 -29.866566
v 1.8106603 6.5346555 -28.626198
v 1.8119813 12.036763 -31.654693
v 1.8128728 24.700575 -4.120072
v 1.8131353 23.896548 -2.394838
v 1.8205397 19.805511 -28.620007
v 1.8232192 10.984639 -31.54258
v 1.825026 2.3665763 -14.719002
v 1.8273646 24.014312 -9.1577969
v 1.8300696 23.146124 -6.4613158
v 1.834832 0.81737216 3.8246257
v 1.8380075 24.285758 -1.3239928
v 1.841149 22.178862 -20.31357
v 1.8493647 1.6216204 -10.893195
v 1.8498386 12.555419 -31.645717
v 1.8511153 0.81970649 2.1215159
v 1.8612043 0.55905229 1.2593124
v 1.8723058 2.5214399 -15.281737
v 1.8770392 8.4191366 -30.397208
v 1.877346 2.7461459 -17.003001
v 1.8797136 24.79889 2.0493314
v 1.8799556 24.510766 -4.7726982
v 1.8866117 10.379719 -31.414452
v 1.8896884 18.215319 -29.364014
v 1.8938235 0.76428167 -1.3454871
v 1.8938525 1.8347664 -5.7318838
v 1.9041819 21.421495 -26.847412
v 1.9115215 21.866547 -17.577187
v 1.9129073 13.074993 -31.597953
v 1.9187844 2.8923386 -22.141124
v 1.9204293 2.9541477 -22.998781
v 1.9231378 1.6530082 -4.705436
v 1.9259979 1.579299 -3.8586218
v 1.9261156 2.2457774 -7.4510556
v 1.930999 21.898248 -18.438131
v 1.9330683 3.1741987 -17.798168
v 1.9372102 2.8045894 -9.089774
v 1.93735 1.361048 -2.9997417
v 1.9396852 3.4160223 -18.736421
v 1.939692 4.720823 -26.601086
v 1.940655 0.55763584 0.95085175
v 1.9428522 15.168506 -30.887433
v 1.9515639 23.866187 -8.195051
v 1.9527281 2.6319793 -16.016006
v 1.9570678 0.69791559 1.5153159
v 1.9589803 23.756552 -2.0063704
v 1.9600422 24.326196 -3.1161148
v 1.9606149 1.5846563 -4.1863179
v 1.9790935 9.917017 -31.25464
v 1.9821412 0.86641868 3.1510676
v 1.98359 7.1855529 -29.29073
v 1.9837025 0.56990663 0.2661325
v 1.9865354 20.347427 -28.054106
v 1.9865491 0.55160868 0.60495313
v 1.9893087 2.2294908 -9.8191132
v 1.9904729 21.882893 -26.116387
v 1.9936808 13.604943 -31.523837
v 2.0160423 22.514789 -23.560388
v 2.0284903 16.72026 -30.026954
v 2.0299426 1.9279522 -6.3897233
v 2.0359425 0.82656886 -0.28098478
v 2.0398731 23.315482 -7.1659263
v 2.0412537 0.87102513 -1.9735368
v 2.042556 22.256359 -25.220972
v 2.0471326 19.310609 -28.736081
v 2.0478451 1.5656578 -4.5719423
v 2.0505962 24.025895 -1.4953271
v 2.0557796 24.561228 -3.7211536
v 2.0568074 2.0609008 -13.366005
v 2.0593045 22.520235 -21.722062
v 2.0621477 1.576732 -4.8352453
v 2.0642272 1.5658922 -11.537732
v 2.0666731 3.0027689 -17.602303
v 2.071064 1.6808787 -5.378666
v 2.0733957 2.9544792 -21.073398
v 2.0824689 6.2480335 -28.266764
v 2.0944056 24.67775 -0.34950281
v 2.0948334 2.4377125 -8.11934
v 2.1019821 9.2714061 -30.989551
v 2.1204608 1.4281164 -3.6695814
v 2.120771 21.89008 -19.116507
v 2.1229903 0.82529729 -0.93961049
v 2.1231249 2.2379759 -13.946144
v 2.124151 0.82632937 2.4775069
v 2.1283288 24.774507 0.56766179
v 2.1331867 17.749363 -29.475643
v 2.1355082 15.647529 -30.668113
v 2.1393655 23.91714 -8.8705386
v 2.1416905 11.011507 -31.921807
v 2.1419274 2.6511926 -16.646565
v 2.1430984 22.564342 -22.528341
v 2.1437598 24.025973 -2.7316055
v 2.1486824 14.241575 -31.420506
v 2.1534857 7.7617901 -29.98655
v 2.1569169 18.65545 -28.980539
v 2.1594686 22.299606 -20.792952
v 2.1597515 1.5731364 -5.2137147
v 2.1605441 3.2494393 -19.584878
v 2.1614645 19.708935 -28.354956
v 2.1618072 0.70819722 0.77389854
v 2.1677423 23.191784 -6.1949511
v 2.1698797 1.71408 -12.205216
v 2.1771358 1.809826 -10.550986
v 2.1787858 24.590891 -4.4754285
v 2.1885765 2.8663039 -21.719429
v 2.1900544 5.2607324 -27.177365
v 2.1937344 23.6196 -7.8518157
v 2.1942747 11.510671 -32.062191
v 2.1976275 1.0371419 -2.6345241
v 2.2009752 3.3663416 -18.3347
v 2.202753 2.0334019 -7.0610881
v 2.2047916 21.857845 -18.068526
v 2.2110761 2.7475589 -8.7903311
v 2.2150067 14.662881 -31.250907
v 2.2151499 24.322967 -1.0473323
v 2.2189816 1.7117755 -6.0519978
v 2.223635 2.6153876 -15.661332
v 2.2336609 10.485124 -31.862544
v 2.2444113 1.4068296 -4.3099577
v 2.2487373 23.074384 -6.7646583
v 2.2489674 0.77744648 3.5098327
v 2.253723 3.1386169 -17.829513
v 2.2569412 2.5439812 -9.6230805
v 2.2603894 1.5280895 -5.4744336
v 2.2625217 0.75550087 1.8051897
v 2.2627962 13.100103 -31.936275
v 2.2828208 2.7573309 -17.264799
v 2.2838793 0.72558837 -1.5561134
v 2.2909735 1.6316685 -11.1268
v 2.2939444 22.329791 -24.050405
v 2.3114958 0.93071719 0.03721464
v 2.3123242 5.9504983 -27.908602
v 2.3126532 2.7404255 -9.3958586
v 2.3129805 1.5709452 -5.883897
v 2.324445 19.808647 -28.104143
v 2.3263933 9.958804 -31.662625
v 2.3321409 20.719493 -27.203625
v 2.333017 24.215883 -5.0963759
v 2.3399476 2.2568627 -7.7841559
v 2.3424225 24.684352 0.02965683
v 2.3434197 3.3019826 -19.114787
v 2.3449196 1.3625855 -4.9794357
v 2.3513269 17.186042 -29.689627
v 2.3549149 23.80246 -8.5207077
v 2.3559802 6.7810663 -28.830866
v 2.3574734 0.74706524 1.1287314
v 2.3636625 23.685137 -1.742721
v 2.3638312 1.1281569 -3.3005389
v 2.3675505 1.98404 -12.902408
v 2.3678897 13.588628 -31.891296
v 2.3732282 21.937697 -19.536847
v 2.3743753 3.1039991 -23.241323
v 2.3783315 4.5679478 -26.129079
v 2.3795724 18.219982 -29.069535
v 2.3934983 21.908246 -25.544107
v 2.3939142 0.78577559 2.8363522
v 2.3968562 8.4144193 -30.642668
v 2.4015674 16.225172 -30.324627
v 2.4044515 19.309627 -28.413168
v 2.4075895 2.0852387 -7.5519824
v 2.4099877 24.473479 -0.67219193
v 2.4110394 2.6255959 -16.288929
v 2.4149871 1.5264293 -6.1562765
v 2.4150348 2.0894122 -10.141267
v 2.4155138 23.665127 -2.3354519
v 2.415812 22.524407 -22.160027
v 2.4184506 15.078852 -31.144801
v 2.4204978 20.277175 -27.595046
v 2.4281595 24.704207 1.0602483
v 2.4336924 24.573551 -4.1222474
v 2.4394247 24.390287 -3.4298991
v 2.4394843 24.508892 -4.5594917
v 2.4396769 10.961849 -32.29124
v 2.443674 0.90713865 -0.58251492
v 2.4468274 1.2116866 -3.9870441
v 2.4474938 23.468289 -5.8234068
v 2.4527932 15.361517 -30.994262
v 2.4532432 0.71202981 -2.3326961
v 2.4575897 1.591615 -6.6126357
v 2.4578999 6.5349828 -28.577654
v 2.4588595 24.709195 1.7583556
v 2.4607209 7.3450477 -29.617097
v 2.463114 11.877474 -32.335342
v 2.464089 1.694606 -11.892992
v 2.4735712 2.8620059 -21.410106
v 2.4760785 2.5924772 -15.291743
v 2.4840932 3.2727034 -18.072363
v 2.4855863 17.778923 -29.241954
v 2.4886664 21.852602 -18.748782
v 2.5013292 3.9274351 -24.966022
v 2.501994 2.2451306 -13.564636
v 2.505345 21.791905 -17.732205
v 2.5056655 0.87219698 0.45451789
v 2.5067973 2.8820595 -22.187896
v 2.5084506 22.458894 -22.850969
v 2.5089688 18.766274 -28.642347
v 2.5163153 0.69816445 3.8685271
v 2.5182243 2.6128103 -8.4892986
v 2.5185277 5.7237639 -27.555856
v 2.5216282 3.3784667 -23.873626
v 2.5221907 10.616352 -32.306141
v 2.5306366 9.3580389 -31.407088
v 2.5347308 0.72450856 2.1628708
v 2.5365444 14.08641 -31.82271
v 2.5444755 2.1610589 -10.095654
v 2.5457744 1.6116149 -6.923856
v 2.5475488 12.518203 -32.360988
v 2.5556827 22.976109 -6.4584599
v 2.5600054 2.6581129 -16.957845
v 2.5705699 22.105395 -24.516149
v 2.5738324 1.0400515 -3.8257042
v 2.577088 17.58446 -29.350944
v 2.5800709 14.553852 -31.615874
v 2.5836862 1.8126316 -10.813357
v 2.5849492 1.8488142 -7.3854523
v 2.6050113 1.0446051 -4.1480899
v 2.6066971 23.604285 -8.1733935
v 2.6072664 24.508246 -3.9242306
v 2.6075119 3.1288262 -17.855646
v 2.6122743 0.61452397 -1.2615496
v 2.6130226 21.848922 -18.40694
v 2.6145702 4.9855711 -26.5499
v 2.6168986 2.5541546 -9.707413
v 2.6246712 7.0426981 -29.255999
v 2.6255371 23.992254 -1.3285638
v 2.625624 1.8996999 -12.458798
v 2.6271427 8.864053 -31.117259
v 2.6322784 0.52859263 -1.9071669
v 2.6326057 13.081245 -32.3423
v 2.6389056 2.8785235 -9.1353996
v 2.6428549 1.0270418 -4.653612
v 2.6431396 24.629129 0.36784593
v 2.6442919 0.74725955 -2.9655526
v 2.6518684 10.008795 -32.102676
v 2.6525366 3.301663 -18.769325
v 2.6571797 15.620059 -30.872089
v 2.6612927 22.483584 -21.833014
v 2.6625148 0.73355015 3.195563
v 2.6703061 23.41799 -2.0288756
v 2.6739316 23.396138 -7.7303308
v 2.6775401 0.71663967 1.4891525
v 2.681065 1.2888329 -6.4120699
v 2.6828803 2.9296112 -17.590916
v 2.6835621 2.6332432 -15.930379
v 2.6886211 22.995064 -6.3269136
v 2.6894376 1.720293 -11.48707
v 2.6971454 24.378591 -4.7544467
v 2.7006124 24.508909 -0.41488198
v 2.702201 6.2876736 -28.215489
v 2.7097435 2.4746118 -14.242544
v 2.7102003 16.717636 -29.969348
v 2.7115622 2.5696725 -14.873954
v 2.7127076 0.90779233 -0.22089642
v 2.7142297 1.0272054 -5.3807242
v 2.7181569 17.734159 -29.185446
v 2.7198325 13.58957 -32.227999
v 2.7305471 2.2717278 -8.1167124
v 2.7397548 15.907866 -30.658691
v 2.7400173 7.8557872 -30.371961
v 2.7409514 21.849543 -19.110059
v 2.7472325 23.837271 -5.421667
v 2.7542909 24.5493 -0.28067285
v 2.7558966 0.8217681 -3.6224137
v 2.7565136 22.323353 -20.959032
v 2.7647294 9.6917476 -31.979072
v 2.7686634 3.0265026 -20.081344
v 2.7712065 21.404063 -25.880179
v 2.7724662 18.972718 -28.301168
v 2.7733014 18.290164 -28.767796
v 2.7736781 2.488455 -9.8706253
v 2.7805455 23.001122 -7.0078387
v 2.7814728 2.0212751 -7.8704298
v 2.7886198 2.2399241 -13.244795
v 2.7904726 24.656742 3.2080691
v 2.7934658 5.5284258 -27.196957
v 2.7960242 1.3891887 -7.0216363
v 2.7966856 23.499745 -1.8699808
v 2.810937 0.69589319 2.5267895
v 2.8130131 19.76661 -27.603807
v 2.8271163 0.82426436 0.81549123
v 2.8303412 7.437999 -29.935057
v 2.8307247 2.6206051 -16.599958
v 2.8315207 2.6422942 -9.6940871
v 2.8321957 22.425147 -22.469031
v 2.8386149 8.4770415 -30.98126
v 2.8436995 2.1130385 -10.487772
v 2.8463926 22.284555 -23.263973
v 2.8508192 1.8628781 -12.093568
v 2.8578998 24.286494 -0.93971872
v 2.8589651 2.8709742 -20.952048
v 2.8597219 24.577799 0.72450685
v 2.8628667 17.983817 -28.945951
v 2.8654729 24.41157 -3.7006521
v 2.870162 15.237756 -31.330187
v 2.8802681 1.0207539 -6.0068486
v 2.8860958 3.3263589 -18.295022
v 2.8886185 21.816837 -18.043722
v 2.890173 2.845871 -21.72632
v 2.8967831 10.36982 -32.612994
v 2.898232 11.363272 -32.720017
v 2.9013853 14.038193 -32.158438
v 2.9030711 0.76064339 -4.2828845
v 2.9082579 24.455504 -4.3590354
v 2.9138965 23.111912 -6.0874193
v 2.9168453 21.75154 -24.890198
v 2.9198622 3.1157952 -17.800302
v 2.9251803 24.093567 -3.0153747
v 2.9272206 2.7283712 -8.8175658
v 2.9302871 12.308744 -32.714344
v 2.9313149 0.68293547 3.5539268
v 2.938075 24.648183 2.5980535
v 2.9395749 23.671576 -1.6947014
v 2.9488628 4.8892903 -26.209461
v 2.9508588 0.53079742 -0.89506217
v 2.9522787 16.125853 -30.52129
v 2.9526878 0.34155978 -1.6324283
v 2.9535059 0.65436357 1.8527456
v 2.9541843 2.6502338 -15.5716
v 2.9560269 22.401865 -21.490361
v 2.9597939 2.5298934 -8.5889445
v 2.9615529 18.699225 -28.36956
v 2.9688125 2.6018887 -9.8998764
v 2.9721005 19.176237 -27.962778
v 2.9728556 17.199717 -29.541024
v 2.9732203 0.85094255 0.14358821
v 2.9777935 2.5125909 -13.907347
v 2.9850735 2.1645472 -12.80312
v 2.9889786 6.7727164 -28.973387
v 2.9898001 6.0304715 -27.851122
v 2.99715 1.9336282 -11.14462
v 2.9989943 22.840886 -6.7092663
v 2.9996284 1.6427777 -7.6747551
v 3.0024527 9.1612195 -31.682589
v 3.0078731 24.564194 0.05514953
v 3.0111764 14.552088 -31.953204
v 3.0116213 2.7481981 -17.225776
v 3.0178769 9.8831782 -32.408776
v 3.024504 8.830336 -31.411578
v 3.0272824 3.1944653 -19.015983
v 3.0332448 22.030034 -23.895256
v 3.0365771 16.427683 -30.266792
v 3.0395515 22.928442 -6.3046438
v 3.0400015 20.856572 -26.255411
v 3.0442559 3.0147372 -22.456322
v 3.0455258 2.9349165 -9.3685762
v 3.0503036 2.0318457 -12.31791
v 3.0517848 0.67928185 2.9095764
v 3.0551972 0.7029243 -4.9730339
v 3.0552091 12.958778 -32.725775
v 3.0719815 24.590942 1.7773209
v 3.0744821 17.69967 -29.073606
v 3.075019 0.49497792 -3.3823244
v 3.0784229 24.061125 -5.1188269
v 3.0813547 4.2978915 -25.182195
v 3.083095 1.0717154 -6.6441389
v 3.0852887 0.65304854 -0.46763838
v 3.0904278 2.6458574 -14.545411
v 3.0915323 23.54875 -2.3046109
v 3.0948391 18.272672 -28.560179
v 3.0951101 0.71687916 1.1744319
v 3.0979856 13.470639 -32.616853
v 3.1038065 2.6433518 -16.242026
v 3.1065849 24.576865 3.8696623
v 3.1080542 0.27062475 -2.275704
v 3.1107712 24.548667 1.1098062
v 3.116033 23.465151 -5.7100847
v 3.1172381 2.0762653 -11.003589
v 3.1211346 6.4489138 -28.50707
v 3.1217551 2.543417 -10.226431
v 3.1444268 5.37365 -26.819683
v 3.1535681 22.39835 -21.977606
v 3.1537045 0.32581604 -2.8467011
v 3.159343 0.5223294 -3.8980028
v 3.1600657 1.9992801 -11.823091
v 3.1622117 0.72851587 -5.6491837
v 3.1631236 15.73005 -30.992922
v 3.1661269 2.8255856 -21.359577
v 3.1892879 2.219141 -8.4280265
v 3.1904043 9.625702 -32.332104
v 3.1942582 3.2875284 -17.978785
v 3.1972224 24.492747 -0.56629988
v 3.2009842 0.63576818 3.9121831
v 3.2028251 0.26360556 -1.2594241
v 3.204966 3.2783785 -23.09903
v 3.212159 18.217825 -28.548967
v 3.2188936 22.273155 -22.807245
v 3.2291735 1.2444661 -7.333803
v 3.2311371 2.6967022 -15.211905
v 3.2388347 8.4748111 -31.266159
v 3.2394415 2.6929088 -16.862597
v 3.2396528 9.3560113 -32.079403
v 3.2409193 21.867336 -19.450885
v 3.2420613 0.77808397 0.50143718
v 3.2471084 22.805921 -6.4436848
v 3.2517259 5.7983342 -27.457945
v 3.2619001 19.211123 -27.610417
v 3.2705352 2.5251651 -13.501648
v 3.2763306 22.311016 -21.086296
v 3.2782498 24.123592 -1.2994785
v 3.2784067 24.550834 0.41288174
v 3.279922 21.288306 -25.216138
v 3.281485 22.079606 -20.204399
v 3.2819759 1.7667453 -8.0618262
v 3.2826236 18.771918 -28.037756
v 3.2920871 0.45484856 -0.606869
v 3.3008227 11.423115 -33.003665
v 3.3019835 2.3821505 -10.812284
v 3.3058238 3.2622709 -18.623904
v 3.3110532 2.7371265 -9.1302298
v 3.3134804 15.176066 -31.627499
v 3.3145423 4.18707 -24.762356
v 3.3174911 3.0486936 -17.571644
v 3.3233121 0.8478838 -6.3090648
v 3.3286012 0.61506004 2.3102771
v 3.3341852 10.47206 -32.964073
v 3.3352726 0.65923677 3.2209697
v 3.3450753 2.9256423 -22.005347
v 3.3464287 2.2595039 -12.485215
v 3.3466588 2.5220356 -8.8991284
v 3.34709 0.61897446 -0.1461339
v 3.3482832 21.835112 -19.040917
v 3.3506507 21.668483 -24.325984
v 3.3608233 22.913367 -6.2634069
v 3.3611693 23.612674 -1.9289331
v 3.3638744 24.561884 2.2421332
v 3.363917 17.371638 -29.299812
v 3.3671181 4.6283327 -25.505384
v 3.3687067 0.62880439 1.536907
v 3.3696186 2.7046973 -14.183077
v 3.3716657 0.12935211 -1.9109513
v 3.3766872 21.910062 -19.703467
v 3.3781804 14.264828 -32.357487
v 3.3795303 2.7051166 -15.882837
v 3.3835308 24.524451 1.4685065
v 3.3907648 20.26473 -26.468564
v 3.3954539 22.849197 -7.0900678
v 3.3964647 0.30629425 -3.5836952
v 3.4033662 12.31761 -33.021835
v 3.4073224 2.8306898 -9.7393897
v 3.4087576 7.9898856 -30.916025
v 3.4092485 7.1664019 -29.827758
v 3.4140195 23.177678 -7.7546371
v 3.4157495 24.548584 3.0718017
v 3.4229392 9.100786 -31.941521
v 3.4254976 18.458996 -28.227768
v 3.4292595 24.609798 -0.25677898
v 3.4301186 16.775268 -29.946439
v 3.4339793 2.5883872 -10.637504
v 3.4350088 2.3151409 -11.449531
v 3.436173 0.55987983 -5.3420274
v 3.4437121 9.9072774 -32.726402
v 3.4478506 3.1674871 -17.688045
v 3.4493728 2.8923003 -20.126089
v 3.4569425 22.021097 -23.326978
v 3.4666582 3.0430449 -19.299536
v 3.4680986 2.5036047 -13.090388
v 3.4808432 0.39264575 -4.2990834
v 3.4812642 0.23112776 -0.90501483
v 3.4874346 3.6563868 -23.64863
v 3.4980588 6.2282892 -28.24017
v 3.5019928 4.0793788 -24.445651
v 3.5046178 16.169983 -30.59949
v 3.5050337 2.5873628 -10.894948
v 3.5070296 8.6794712 -31.620728
v 3.5097739 0.68985409 0.85981795
v 3.5121602 2.7882048 -14.850867
v 3.5179453 14.589013 -32.180532
v 3.5217992 13.120405 -32.983876
v 3.5248111 3.0892849 -17.524957
v 3.5340223 7.5524912 -30.473922
v 3.5432267 1.5483741 -7.971314
v 3.5473789 24.520538 0.77202869
v 3.5486419 2.7545815 -16.542762
v 3.5526526 20.804887 -25.553087
v 3.5556935 6.5521331 -28.865117
v 3.5558946 23.10424 -6.0395348
v 3.5559202 9.6496692 -32.603527
v 3.556198 5.663546 -27.176837
v 3.5618979 24.447243 -0.93012913
v 3.5699091 17.732758 -28.850407
v 3.5720006 2.8593836 -21.62393
v 3.5726466 2.82428 -10.343267
v 3.5753789 0.65399539 -5.9625428
v 3.5766675 0.9914115 -6.8889659
v 3.5814453 3.3628985 -18.265409
v 3.5828021 23.717923 -2.6349605
v 3.5854782 0.44904214 -0.2906596
v 3.5905729 1.9669131 -8.5097153
v 3.5914013 2.1735248 -8.7607092
v 3.5971421 5.0851965 -26.152172
v 3.5983421 19.26617 -27.130726
v 3.6014955 2.4160439 -12.116446
v 3.6044272 0.12454794 -2.970742
v 3.6048755 2.9345628 -17.196559
v 3.6069994 22.267532 -22.281022
v 3.6097368 2.8117594 -20.829768
v 3.6323386 0.05266861 -1.5231554
v 3.6342477 22.295469 -21.405556
v 3.6364158 0.59437918 0.19865337
v 3.6380539 22.687834 -6.6777336
v 3.6386709 3.1417251 -22.483206
v 3.6415942 22.163204 -20.566129
v 3.6429117 18.182621 -28.360973
v 3.6455691 15.608342 -31.277351
v 3.6497468 5.9417844 -27.765116
v 3.6501713 0.57933174 1.8451196
v 3.6691084 23.970651 -1.6521742
v 3.6696368 21.853 -18.690844
v 3.6738793 24.303758 -3.9937539
v 3.6767583 2.8180977 -15.512394
v 3.677331 1.2532077 -7.6058953
v 3.6819741 24.520752 1.8100944
v 3.6860138 0.43766025 -4.9331475
v 3.6861638 18.62965 -27.82672
v 3.6906262 4.4867141 -25.071405
v 3.7004953 24.659401 0.09810838
v 3.7128155 22.877537 -6.2454524
v 3.7181558 2.561392 -9.3553653
v 3.7220966 12.988799 -33.106423
v 3.7223966 9.3180194 -32.307866
v 3.7232472 21.198468 -24.687882
v 3.7251528 17.077307 -29.583412
v 3.7486887 23.957114 -5.0556155
v 3.7497609 3.1013623 -18.898048
v 3.7500285 0.61597196 2.9059287
v 3.7528341 5.4355916 -26.77615
v 3.7561085 2.5825723 -12.78725
v 3.7638487 0.2689458 -0.54882009
v 3.7648884 15.041968 -31.878989
v 3.7696662 0.85864269 -6.5802129
v 3.7701111 24.497893 3.635423
v 3.7725349 2.8497675 -16.135748
v 3.7778223 0.60360657 1.2171615
v 3.7821705 0.01020236 -2.2226736
v 3.7828966 0.62444509 3.7437942
v 3.7856324 23.621432 -2.2417045
v 3.7897164 2.8487465 -14.494629
v 3.7917942 12.507718 -33.221706
v 3.7964185 23.450485 -5.6279374
v 3.7966589 0.18716069 -3.88549
v 3.8035263 8.137228 -31.282277
v 3.8036082 21.614937 -23.783563
v 3.8180045 24.503564 1.1311637
v 3.8187494 3.143947 -17.34165
v 3.8192999 2.8719364 -11.132244
v 3.8210385 2.8767398 -19.635175
v 3.8238987 14.121154 -32.601976
v 3.8339025 3.4347591 -17.902725
v 3.835261 24.451645 2.8161085
v 3.8385848 0.52106209 -5.6057677
v 3.8407461 2.702368 -13.506731
v 3.8471295 6.733784 -29.342131
v 3.8478624 16.571539 -30.183513
v 3.8488084 24.670228 -0.57229124
v 3.8514027 10.80519 -33.285977
v 3.8515664 10.3019 -33.073898
v 3.8547862 2.8343664 -21.315236
v 3.8582498 21.832977 -19.310673
v 3.8769824 3.437719 -23.036233
v 3.8782386 2.7989168 -10.04506
v 3.8819101 2.774059 -11.748259
v 3.8870202 3.9362006 -24.006316
v 3.8961138 1.0972635 -7.2929731
v 3.9002524 15.963069 -30.923606
v 3.9007279 11.983537 -33.316024
v 3.9036546 0.03664789 -1.1633662
v 3.9063699 2.9226662 -15.101884
v 3.9160311 24.366011 -1.2553618
v 3.9212298 0.57025094 0.54673462
v 3.9224639 22.213444 -21.02012
v 3.9288081 22.720253 -6.3973237
v 3.9297558 4.8686103 -25.690058
v 3.936567 0.27481529 -4.5226235
v 3.9400084 23.906476 -2.9792569
v 3.9485157 0.01616049 -2.8740569
v 3.9496747 20.299964 -25.607529
v 3.9610046 11.422779 -33.356659
v 3.9648398 9.8131227 -32.866233
v 3.9668358 3.0901832 -16.85443
v 3.9669824 17.827786 -28.596243
v 3.967625 3.0219157 -21.997549
v 3.9686681 24.593087 0.45687608
v 3.9721675 2.1694391 -9.0820457
v 3.9743356 7.2779043 -30.246454
v 3.9803935 3.2430448 -18.532169
v 3.9830985 24.495058 2.1450203
v 3.9843514 2.9272513 -10.678912
v 3.9898058 17.393471 -29.174083
v 3.9907484 0.5605122 2.1811534
v 3.9970772 3.040604 -16.338537
v 4.012515 15.371969 -31.591755
v 4.0146815 21.974952 -20.019074
v 4.0177189 3.5016775 -17.778761
v 4.0249784 24.124025 -4.6848595
v 4.0318255 23.89351 -1.8837401
v 4.0327118 22.214409 -21.73381
v 4.0370515 2.7474192 -12.428756
v 4.0377231 3.02616 -15.878104
v 4.0396458 4.3493729 -24.671066
v 4.0438218 -0.04570482 -1.8350545
v 4.047836 1.9712161 -8.8009391
v 4.0486865 24.182219 -3.630883
v 4.0530773 22.866849 -6.2119787
v 4.0555506 8.7763208 -31.92196
v 4.0555727 5.284674 -26.492083
v 4.0556273 0.54123671 1.5669473
v 4.0566091 0.65977881 -6.1215449
v 4.06108 2.832938 -14.136121
v 4.0649748 24.218724 -4.3133497
v 4.0653686 0.07172422 -3.5258108
v 4.0685833 3.0160113 -15.335818
v 4.0707122 6.0164629 -28.095109
v 4.0737429 2.8855785 -19.303356
v 4.0777945 18.741325 -27.245723
v 4.0784371 1.4707181 -7.9832013
v 4.07977 22.059447 -22.52589
v 4.082533 24.413521 3.2150175
v 4.08307 0.38642854 -0.12455732
v 4.0849074 22.635755 -7.0574383
v 4.0896306 7.7020069 -30.886891
v 4.091555 24.519672 1.4895666
v 4.0968714 0.99668442 -6.9702021
v 4.1003571 18.514691 -27.562694
v 4.116521 14.607861 -32.299824
v 4.1170392 3.7870019 -23.606375
v 4.1237362 24.76129 -0.21644679
v 4.1263748 22.893951 -7.6546598
v 4.1310537 2.7846986 -20.030155
v 4.1389729 2.9994196 -11.520898
v 4.1424654 18.088443 -28.151362
v 4.1440319 2.9948089 -10.847736
v 4.145404 2.4989522 -9.6815887
v 4.1479148 2.804944 -20.925635
v 4.1485574 3.5250753 -17.527907
v 4.1509914 3.1057821 -15.785532
v 4.1533641 20.732446 -24.782906
v 4.1559516 19.830506 -25.819488
v 4.1604873 24.03433 -3.2808854
v 4.1621594 23.680514 -5.3297264
v 4.16279 19.183568 -26.522365
v 4.1744915 5.600078 -27.193943
v 4.1815124 21.828705 -18.979717
v 4.1819403 2.7632575 -13.102236
v 4.1827022 0.10893119 -0.8035869
v 4.1869839 16.253581 -30.593827
v 4.1872941 13.498311 -33.011574
v 4.1886782 -0.04698576 -2.5088972
v 4.1985354 0.5109066 0.89678629
v 4.1986956 24.435978 2.503972
v 4.2016836 3.0451755 -11.335951
v 4.2145459 23.666183 -2.5943436
v 4.2158856 3.308591 -22.623863
v 4.2163748 0.163733 -4.2107849
v 4.2193083 6.884088 -29.743868
v 4.2221583 6.2910643 -28.724549
v 4.2372176 24.534065 0.81556793
v 4.2406983 1.8048863 -8.5702366
v 4.2414176 23.073643 -5.9997353
v 4.245176 21.85789 -19.630462
v 4.2557065 3.0014905 -14.84147
v 4.2564735 3.4648608 -17.124625
v 4.2574911 0.61328905 3.587792
v 4.2608371 1.2607289 -7.5819836
v 4.2645785 24.624901 -0.92443009
v 4.2835855 2.7605235 -10.308617
v 4.296804 3.3245274 -16.509304
v 4.29865 3.3948394 -18.229811
v 4.2997494 8.2179537 -31.50294
v 4.3051544 15.709118 -31.237135
v 4.3101282 21.177342 -23.838728
v 4.3141577 22.164939 -21.359352
v 4.3156184 -0.04871584 -1.4758053
v 4.3167519 2.9528957 -21.622447
v 4.3176622 2.9773742 -12.080265
v 4.3190633 0.44754302 0.28369325
v 4.3213081 22.562911 -6.6356884
v 4.3222609 5.0904216 -26.115982
v 4.324245 22.066268 -20.476716
v 4.3271614 0.50797569 1.9280459
v 4.3294318 9.2855766 -32.470469
v 4.3306761 2.839168 -13.773537
v 4.3351283 -0.00229001 -3.1807529
v 4.3402265 0.33309602 -4.9912859
v 4.3433031 12.384901 -33.368104
v 4.3447929 13.994547 -32.751492
v 4.3500479 7.3892193 -30.526676
v 4.3501059 24.240157 -1.5831913
v 4.351074 18.571728 -27.181933
v 4.3664061 24.542618 1.847673
v 4.3684788 17.092097 -29.493629
v 4.3730691 11.846591 -33.42455
v 4.3765957 2.1890018 -9.3389159
v 4.3791405 3.1813022 -15.489986
v 4.3916789 3.0059496 -18.89342
v 4.3928176 24.702939 0.14223568
v 4.3977231 4.5957748 -25.098087
v 4.3998299 15.024896 -31.903453
v 4.4018327 23.892477 -4.9726743
v 4.4075991 21.704985 -22.906475
v 4.4160398 0.88366239 -6.5870957
v 4.4215147 22.831039 -6.223387
v 4.4260999 23.73646 -2.2039564
v 4.4291032 24.364793 2.8772665
v 4.435877 19.213131 -26.120229
v 4.4412837 22.055907 -22.049465
v 4.4533141 10.283987 -33.223073
v 4.4564061 3.4876553 -16.735747
v 4.4582589 -0.07822012 -2.1493659
v 4.4597112 2.8752832 -12.747104
v 4.4604373 18.152107 -27.784005
v 4.460814 5.3214148 -26.711293
v 4.4623327 3.3358377 -16.111868
v 4.4673866 16.567808 -30.176665
v 4.4723399 0.24000146 -0.49344471
v 4.4735689 4.0606437 -24.052825
v 4.4744484 3.5922689 -17.208522
v 4.502595 2.7572389 -19.587846
v 4.5036723 19.720999 -25.49393
v 4.5038836 2.9265576 -14.393086
v 4.5128204 2.7562179 -20.417676
v 4.5174158 24.372371 3.8173014
v 4.5224407 7.8731528 -31.19641
v 4.5285173 22.636358 -7.3549304
v 4.5300991 24.15774 -3.9415152
v 4.5307809 17.663176 -28.577708
v 4.5347694 4.8445878 -25.693467
v 4.5419045 24.766807 -0.53162922
v 4.5441272 21.799161 -19.295996
v 4.5474953 0.56891886 3.967665
v 4.5614297 3.0282131 -11.137628
v 4.5626314 1.1222934 -7.2144845
v 4.5686126 20.193482 -24.897302
v 4.5688563 7.1159717 -30.1661
v 4.5733017 3.5247821 -17.811438
v 4.5756999 0.41007696 1.1859246
v 4.5816589 0.04807921 -3.6005052
v 4.5854583 1.9964864 -8.9782332
v 4.5934183 0.03125395 -1.1171168
v 4.5961626 18.67378 -26.754135
v 4.5971376 9.781382 -32.93214
v 4.5997438 2.4920098 -9.9875387
v 4.6031477 10.859521 -33.413836
v 4.6036812 2.8903801 -13.415781
v 4.6038738 -0.04580965 -2.822526
v 4.608309 0.43177201 -5.4054647
v 4.6090095 0.57798347 3.2391236
v 4.6162145 22.691859 -6.3624898
v 4.6168247 22.090561 -20.959284
v 4.6177912 0.49462935 2.334811
v 4.6313063 0.19950137 -4.4617004
v 4.6329 4.3490993 -24.66152
v 4.6357346 24.504084 2.2074438
v 4.6418845 3.1659897 -22.09593
v 4.646185 3.088298 -11.779723
v 4.6505349 3.124801 -15.17511
v 4.6506917 16.031196 -30.84753
v 4.6510377 0.40178109 0.60519943
v 4.6529808 17.316723 -29.123361
v 4.6571961 21.204812 -23.355127
v 4.6582546 24.597212 0.50080565
v 4.6597137 2.8754196 -21.120141
v 4.6649943 23.61298 -5.349812
v 4.6650744 2.8122018 -10.684052
v 4.6668232 23.756029 -2.9606129
v 4.6668778 24.049741 -4.6183123
v 4.6718958 20.714079 -23.990955
v 4.6723339 3.1595808 -18.536091
v 4.674352 23.895324 -2.0721378
v 4.6787139 5.6086998 -27.466158
v 4.683311 8.5151501 -31.83456
v 4.6913887 22.48093 -6.9984719
v 4.691808 8.7960403 -32.056903
v 4.6924574 0.37879317 -0.08338224
v 4.7011947 3.5993316 -16.846513
v 4.7166325 3.0116895 -12.451513
v 4.7196222 22.83317 -6.2074
v 4.7222966 22.042628 -21.674941
v 4.7227466 6.3674342 -29.086546
v 4.7256102 2.934423 -14.026492
v 4.7302209 3.8569756 -23.626922
v 4.7310305 19.200908 -25.794732
v 4.731564 -0.06329796 -1.7901968
v 4.7320771 24.505579 -1.2615518
v 4.732147 13.469661 -33.103059
v 4.7367901 12.924033 -33.331365
v 4.7386071 3.4795171 -22.772575
v 4.7655964 16.815765 -29.837034
v 4.7656952 24.299319 3.2194884
v 4.7728951 0.37551454 1.6520664
v 4.7734763 18.176892 -27.529439
v 4.7847244 24.578484 1.5331187
v 4.7896436 7.5802006 -30.843699
v 4.7898908 3.2738147 -15.795907
v 4.7928907 2.2583465 -9.593491
v 4.7929214 19.704029 -25.150007
v 4.7941981 24.137448 -1.8179578
v 4.7945595 3.5519197 -17.477115
v 4.801986 24.011565 -3.5503869
v 4.8046911 2.7863775 -19.259582
v 4.8076211 5.3829643 -27.054057
v 4.8160806 17.874938 -28.107136
v 4.8326758 11.894138 -33.495717
v 4.8407057 21.74097 -22.40487
v 4.8412273 24.75935 -0.16854825
v 4.8455261 23.646443 -2.5247513
v 4.8476976 4.6417813 -25.390084
v 4.8517203 1.0588412 -6.9517917
v 4.853251 23.088903 -5.9529928
v 4.8538867 11.359131 -33.485343
v 4.8566719 6.8105762 -29.806939
v 4.8687228 13.946703 -32.813724
v 4.8694677 21.825819 -19.683047
v 4.8741756 3.0140579 -14.760088
v 4.8745114 2.9752734 -13.059386
v 4.8757267 -0.05894292 -2.4644013
v 4.8793846 16.295708 -30.512055
v 4.8847879 24.394332 2.6113257
v 4.8909718 0.20762081 -0.73730008
v 4.8952553 24.561301 0.88550923
v 4.9002035 21.784724 -18.93423
v 4.9042773 1.8898895 -8.6053641
v 4.9048364 2.698682 -19.852591
v 4.9087414 5.1496607 -26.535514
v 4.9173901 3.2610308 -18.220939
v 4.9210548 3.4124777 -16.479214
v 4.9218508 3.0458803 -21.596968
v 4.9279087 0.58821055 -5.8312735
v 4.9284422 12.329931 -33.478297
v 4.928587 8.1592707 -31.492927
v 4.9405953 18.690691 -26.393947
v 4.9410436 24.104882 -4.2584998
v 4.94816 4.8773451 -25.974841
v 4.951223 20.664229 -23.641134
v 4.9515145 3.4384119 -17.560319
v 4.9554962 0.53918618 3.6989877
v 4.9566894 24.687077 -0.84857668
v 4.9614995 1.3703854 -7.5759359
v 4.9628495 21.236148 -22.998993
v 4.9708249 2.9687434 -14.253555
v 4.9774964 18.361822 -27.069009
v 4.9875325 4.1470259 -24.374937
v 4.9885501 15.688565 -31.218484
v 4.9896666 2.5897636 -10.380323
v 4.9926972 0.14587822 -3.976387
v 4.9947733 2.9736354 -13.727199
v 5.0061203 22.010341 -21.297372
v 5.0087657 3.6983843 -23.269465
v 5.011711 0.01052537 -3.1496839
v 5.0185104 0.3775591 0.22101829
v 5.0254477 4.3980274 -24.98323
v 5.0273193 0.02691682 -1.4106306
v 5.027638 22.487007 -6.6411134
v 5.0298351 9.2678283 -32.444854
v 5.0300874 3.4429629 -17.132203
v 5.0349913 0.9062131 -6.5260818
v 5.0444121 21.952971 -20.417399
v 5.0506404 19.693829 -24.779435
v 5.0586414 19.210005 -25.415529
v 5.063893 24.260974 3.5949484
v 5.0646123 0.30369657 -4.8004422
v 5.0696304 24.573287 1.8917705
v 5.0739872 2.9396738 -18.85092
v 5.0740502 0.49267853 2.9509261
v 5.0752332 14.453149 -32.382138
v 5.0820308 2.140199 -9.2957926
v 5.0822097 0.25236174 1.230767
v 5.08575 23.833625 -4.9731984
v 5.0904476 3.1054931 -15.435334
v 5.1000458 14.943142 -31.901902
v 5.1048337 0.34017997 2.0661362
v 5.1072746 24.666418 0.19050409
v 5.1316048 3.9439297 -23.926882
v 5.1355593 24.344175 -1.5654708
v 5.1417126 0.36924875 -0.34960679
v 5.1480227 22.430669 -7.2754805
v 5.1494289 17.948101 -27.778066
v 5.1513738 -0.02132346 -2.1047366
v 5.1561396 16.533619 -30.140604
v 5.1586214 24.289613 2.9277149
v 5.1602611 21.810158 -21.975878
v 5.1740881 10.288675 -33.160422
v 5.1821471 23.341648 -5.6304303
v 5.1882305 3.1526826 -16.060896
v 5.1938809 17.570704 -28.523863
v 5.2000053 2.4281144 -9.9866413
v 5.2029507 7.825723 -31.156099
v 5.2043944 2.7160502 -19.527084
v 5.2049176 2.9879976 -14.46512
v 5.2060853 3.3492658 -22.333887
v 5.2104727 5.824764 -28.242799
v 5.2108477 24.587936 1.2190024
v 5.2144902 0.50165621 -5.5139204
v 5.2190992 24.036679 -3.8964939
v 5.2227861 23.880585 -2.1949382
v 5.230245 22.773101 -6.2366716
v 5.2304274 5.3830001 -27.331218
v 5.2307052 3.1843235 -17.85072
v 5.2307274 19.30577 -25.044722
v 5.2308484 2.8861828 -11.078869
v 5.2379528 3.0727955 -11.616712
v 5.24188 10.793035 -33.364995
v 5.2443209 20.204249 -23.776305
v 5.2446396 20.697994 -23.246658
v 5.2477606 1.72654 -8.1658877
v 5.2513912 7.0139284 -30.11834
v 5.2640694 15.990965 -30.799047
v 5.2642228 2.7483729 -20.272755
v 5.2643881 0.3007435 0.58500606
v 5.266633 13.401556 -33.194502
v 5.2956642 24.734265 -0.48040092
v 5.2965216 0.01605055 -2.7795723
v 5.2977267 1.2423338 -7.2372508
v 5.2991568 3.5747508 -22.941854
v 5.3029272 19.666726 -24.407909
v 5.304347 18.393407 -26.74656
v 5.3062697 17.256389 -29.098536
v 5.3076674 8.6551725 -31.903681
v 5.3095697 3.0312761 -13.294129
v 5.3251063 6.3156272 -29.160195
v 5.3301278 15.326378 -31.50745
v 5.3305181 21.868662 -21.61815
v 5.3318681 18.081119 -27.405634
v 5.3437622 3.0470701 -18.44567
v 5.3474457 3.1201912 -16.835287
v 5.3620551 24.018973 -4.575541
v 5.3624045 24.591561 0.54532755
v 5.3624812 0.77716609 -6.1603984
v 5.3674788 3.0009809 -15.031416
v 5.3676493 24.495684 2.2553193
v 5.3679271 0.18771806 1.6184943
v 5.3694339 24.558485 -1.1670471
v 5.3744963 21.141776 -22.754177
v 5.3835319 5.6956718 -28.034333
v 5.3937368 23.640131 -2.8943465
v 5.3971731 22.290149 -6.981045
v 5.3988061 3.1836493 -21.84252
v 5.4040099 3.0197527 -17.403081
v 5.4043082 19.830703 -24.020862
v 5.4072758 2.9684741 -21.092705
v 5.4102791 3.134879 -12.320769
v 5.4156484 18.804026 -25.748489
v 5.4219261 2.9847241 -14.059458
v 5.4261379 0.37468955 -0.04693718
v 5.4350832 0.11700803 -3.4637597
v 5.4360991 16.76433 -29.792208
v 5.4369036 19.127537 -25.097549
v 5.4414598 0.44851203 3.3818101
v 5.4433774 24.221409 3.24703
v 5.4469415 21.474468 -22.338818
v 5.4482284 21.900039 -20.729371
v 5.4495204 23.859113 -3.5054035
v 5.459289 0.08831595 -1.7292195
v 5.4610191 7.5512435 -30.834273
v 5.464602 3.7732849 -23.622415
v 5.4720882 2.9932705 -15.804699
v 5.4731893 21.710526 -19.236034
v 5.4861794 23.65818 -5.2533642
v 5.4893481 9.7563393 -32.739373
v 5.4897504 22.287862 -6.8945895
v 5.491564 24.201817 -1.8400487
v 5.492014 2.7713003 -19.215807
v 5.4940577 0.4329609 -5.1641223
v 5.4972025 17.778984 -28.098181
v 5.5000201 19.292781 -24.713505
v 5.500557 24.596983 1.5790545
v 5.5120454 2.6723439 -10.693036
v 5.5170754 2.916968 -17.530403
v 5.5265491 20.202512 -23.425769
v 5.5270929 13.848701 -32.849502
v 5.527161 0.17174933 1.0374802
v 5.5273161 20.723886 -22.948389
v 5.534966 14.583231 -32.177648
v 5.535883 0.32340074 -0.79281438
v 5.5365171 1.94771 -8.5100417
v 5.549647 11.258916 -33.45741
v 5.5538128 18.463532 -26.416194
v 5.5570412 0.33235455 2.7197882
v 5.5636069 2.9466708 -16.429355
v 5.5775976 3.0785661 -13.014688
v 5.5785385 8.1350112 -31.426458
v 5.5822134 0.08292628 -2.4271863
v 5.5851929 12.897187 -33.419525
v 5.5858236 23.677708 -2.5287237
v 5.5870099 16.224732 -30.462805
v 5.5910394 5.1571235 -27.043333
v 5.5963643 19.634778 -24.067068
v 5.5964819 21.73516 -21.712273
v 5.6086538 11.788744 -33.531911
v 5.6108953 24.345999 2.652015
v 5.6118379 2.9513114 -18.207315
v 5.6119333 2.9600197 -11.356681
v 5.6132918 21.728352 -19.650429
v 5.6136992 15.676487 -31.090079
v 5.6218042 21.829022 -21.274897
v 5.6228286 2.7269684 -19.842337
v 5.6342897 24.035661 -4.2146077
v 5.6380073 6.0078402 -28.682134
v 5.6439526 2.9151493 -18.037407
v 5.6475559 24.580635 0.90491597
v 5.6573279 2.9580271 -14.647716
v 5.6575989 18.183289 -27.116044
v 5.6586881 0.13138048 1.9413241
v 5.6619267 24.234278 3.633565
v 5.6653834 22.446728 -6.5719204
v 5.6691743 0.6521673 -5.7817046
v 5.6747992 1.0309034 -6.6705346
v 5.6805127 2.3481889 -9.6793405
v 5.684082 18.884958 -25.36512
v 5.6937875 5.451248 -27.715988
v 5.6980129 18.547837 -26.100962
v 5.7025333 12.358583 -33.525989
v 5.7069923 3.1050449 -11.982059
v 5.7087565 19.830553 -23.67926
v 5.710911 20.653077 -22.906697
v 5.7160518 2.8520644 -18.807295
v 5.7198784 2.9972957 -13.691306
v 5.7200472 2.9163331 -15.457345
v 5.7206335 2.7423926 -17.120132
v 5.7211483 24.640678 -0.79689839
v 5.7240511 2.5616818 -10.359285
v 5.7248386 16.488625 -30.065837
v 5.7268431 17.941462 -27.697627
v 5.7279323 14.951237 -31.767006
v 5.7313788 0.3158881 0.29782622
v 5.7332026 6.48633 -29.433504
v 5.7380468 0.38291639 -4.7811982
v 5.74667 19.127269 -24.795475
v 5.7488501 23.803265 -2.3781261
v 5.7493989 3.4287993 -22.479933
v 5.763289 21.774641 -20.276988
v 5.7719019 4.8757054 -26.541306
v 5.7727951 21.201973 -22.418963
v 5.7800341 23.8522 -4.9389449
v 5.7871027 3.6274135 -23.30076
v 5.7932765 2.8763222 -20.548082
v 5.7955537 24.600599 0.25160578
v 5.8021332 0.2764218 -1.3580251
v 5.8062308 0.30473206 3.0551358
v 5.8104955 4.4052886 -25.6382
v 5.8120108 0.08780545 1.3555092
v 5.8169283 21.520517 -21.973555
v 5.8169863 22.211128 -7.2271379
v 5.8326422 19.320819 -24.362467
v 5.834553 14.124859 -32.541299
v 5.8357547 20.216702 -23.176422
v 5.8455914 0.24990298 -3.777971
v 5.8460755 0.38431239 -0.35812339
v 5.8523072 1.8896875 -8.2478526
v 5.85281 3.1206284 -12.652484
v 5.8533367 10.719366 -33.227631
v 5.8651081 23.654612 -3.1720633
v 5.8656399 24.352609 -1.5420367
v 5.8667069 2.8170699 -16.067463
v 5.8722977 23.947003 -3.8794428
v 5.8730034 15.883279 -30.749981
v 5.8736852 24.02315 -2.1220681
v 5.8753318 0.11510579 2.2934996
v 5.8787817 2.6734015 -17.771315
v 5.8810658 2.9343302 -14.312276
v 5.8813606 9.1254989 -32.180572
v 5.8815328 21.712024 -21.391791
v 5.8818174 23.389557 -5.5749782
v 5.8888026 17.571211 -28.483878
v 5.8962223 0.56214854 -5.4201359
v 5.8967064 22.24506 -6.8122474
v 5.8972637 2.7392247 -19.480138
v 5.8984075 19.63597 -23.802616
v 5.9069982 24.239557 2.9720706
v 5.909209 7.8910715 -31.174824
v 5.929295 18.348573 -26.707151
v 5.9473304 13.364838 -33.135898
v 5.9504906 0.19358244 0.69568438
v 5.9626233 19.985775 -23.335985
v 5.9698811 18.968457 -25.013066
v 5.9760617 24.536286 1.9405409
v 5.9764912 18.595516 -25.908669
v 5.9767367 21.738226 -20.886467
v 5.9771696 5.1774669 -27.335005
v 5.9821877 0.36672181 -0.97579134
v 5.9850837 3.0158008 -11.677342
v 5.9930097 23.590616 -2.7969771
v 5.9945011 3.0240609 -13.328337
v 5.996688 22.759439 -6.2038363
v 5.9992687 0.20231893 -2.7484538
v 6.0018919 2.73642 -18.427844
v 6.0025123 2.6552323 -16.74017
v 6.0038265 16.698757 -29.749745
v 6.0078407 20.753251 -22.680596
v 6.0272346 0.82454219 -6.0435856
v 6.0345521 0.23417202 3.3807388
v 6.0378128 3.8399305 -24.192888
v 6.0409747 0.21786324 -3.2950444
v 6.0477808 23.989571 -4.5330777
v 6.0479206 0.02251236 1.7349441
v 6.0519944 0.37368815 -4.4299985
v 6.0563818 2.8195337 -20.146044
v 6.0575613 17.2289 -29.034555
v 6.0634248 24.509157 -1.1086513
v 6.0751672 19.45818 -23.986704
v 6.0837887 16.141333 -30.38708
v 6.0870034 18.693031 -25.663583
v 6.0914862 3.0799033 -12.271654
v 6.1007741 4.150342 -25.25042
v 6.1007793 24.21703 3.3431262
v 6.1010094 20.185626 -23.108876
v 6.1011321 21.566848 -21.604788
v 6.1012139 10.162782 -32.877279
v 6.1041542 21.668448 -19.894798
v 6.1060752 22.14638 -6.9428008
v 6.1076467 18.061395 -27.423286
v 6.1107967 3.1081053 -21.409448
v 6.1309594 7.5670529 -30.786509
v 6.1353553 18.479791 -26.33509
v 6.1569106 12.786502 -33.387494
v 6.1662343 2.9126871 -13.986293
v 6.1675706 2.7257719 -19.119222
v 6.1741177 2.4803526 -17.411544
v 6.1752512 23.677669 -5.2073479
v 6.1771312 0.51701984 -5.1116808
v 6.1779306 21.020132 -22.334593
v 6.179942 0.06445873 2.7506092
v 6.1807414 5.552456 -28.072719
v 6.1838726 17.823762 -28.01886
v 6.1917236 21.63039 -18.796955
v 6.2021296 0.29074397 -2.4315822
v 6.2164151 22.27706 -6.7147842
v 6.2183941 13.770687 -32.740059
v 6.2303035 2.8730069 -11.279072
v 6.2340569 23.787474 -2.4423944
v 6.2379806 2.9724277 -20.798095
v 6.2421311 4.9577743 -26.965644
v 6.2433107 19.099385 -24.647407
v 6.2590655 11.242421 -33.345611
v 6.2617365 2.6701945 -16.059293
v 6.2622154 0.38553878 -0.66869171
v 6.2630728 2.3555669 -9.4838746
v 6.2778168 0.04962691 1.2193604
v 6.2833446 23.091327 -5.8744028
v 6.2842565 2.5029613 -18.088304
v 6.2857616 14.981721 -31.551945
v 6.2900212 24.303161 2.6717626
v 6.293483 1.5993211 -7.5685622
v 6.2974068 21.657269 -20.525766
v 6.2983221 24.561523 1.2053007
v 6.3008976 0.28406824 -3.6703915
v 6.3100594 23.957371 -4.1713309
v 6.3125463 3.0251978 -12.890217
v 6.3146974 4.440065 -26.031765
v 6.3148968 9.610952 -32.451454
v 6.3152548 3.5158138 -23.039662
v 6.3169235 21.084411 -22.170469
v 6.3189928 1.8554609 -8.0354123
v 6.3260529 6.499808 -29.436834
v 6.3397947 18.287829 -27.025271
v 6.3455065 5.2313329 -27.612988
v 6.3461832 24.539749 0.58690915
v 6.346357 2.7786646 -19.77577
v 6.3485132 5.9473181 -28.694675
v 6.3496024 18.866666 -25.328462
v 6.3500831 12.332555 -33.448632
v 6.3538603 -0.05435267 2.0798806
v 6.3578386 20.292086 -22.958677
v 6.3589159 24.539995 1.6669059
v 6.3593642 21.567944 -21.237232
v 6.3628823 19.728801 -23.599234
v 6.3629522 2.5353564 -10.199896
v 6.364072 3.3794715 -22.377514
v 6.3680623 0.40080611 -1.3377721
v 6.3712532 18.573568 -26.207518
v 6.3733463 2.9933396 -11.96151
v 6.3885608 8.1439983 -31.339753
v 6.3904733 0.27485109 -3.0451304
v 6.3966589 2.0589176 -8.5126965
v 6.4049684 16.937193 -29.363779
v 6.4131296 23.803689 -3.7313381
v 6.4146995 2.7897397 -14.409145
v 6.4192335 23.827966 -4.8944525
v 6.4322594 2.4607123 -16.925195
v 6.4339486 2.6252081 -18.760141
v 6.4385098 2.9033199 -13.609009
v 6.4428547 23.57763 -3.1526038
v 6.4463301 24.590504 -0.39034381
v 6.4490114 0.47262578 -4.7532203
v 6.4624276 19.339814 -24.243819
v 6.4761949 -0.01614344 3.1644011
v 6.4792358 24.551889 0.12390193
v 6.4844806 13.354683 -32.98154
v 6.4868993 1.1523764 -6.5862473
v 6.4893998 24.405222 2.3410214
v 6.4902964 21.563072 -19.234971
v 6.4924816 2.7079742 -10.856857
v 6.5073944 22.074556 -7.2087096
v 6.5084938 4.6929219 -26.602
v 6.5103653 18.700142 -25.969564
v 6.5145005 20.630601 -22.567567
v 6.5152504 0.42711528 -2.0259489
v 6.5289002 10.729735 -33.110235
v 6.5306627 21.179403 -21.930386
v 6.5412017 24.224731 3.0112216
v 6.5424835 8.612794 -31.709107
v 6.5431925 16.32863 -30.055474
v 6.5618587 18.490521 -26.635381
v 6.5682455 23.413207 -5.510225
v 6.5711142 5.6407818 -28.326671
v 6.5744584 2.72235 -19.384634
v 6.581314 11.808419 -33.401083
v 6.5818543 24.043802 -2.1149062
v 6.5871519 4.1328767 -25.49426
v 6.5909138 22.218157 -6.7127405
v 6.6003193 2.3754952 -17.770611
v 6.6011579 12.823632 -33.246838
v 6.6095987 17.616556 -28.432334
v 6.617165 2.6594049 -15.113882
v 6.6176917 19.061917 -24.989629
v 6.6284779 2.9132854 -20.398884
v 6.6352005 24.375529 -1.2563053
v 6.6354698 0.6911589 -5.3827934
v 6.6360953 23.614236 -2.7461255
v 6.6387424 7.8870156 -31.055212
v 6.6444168 7.0644319 -30.099512
v 6.6602296 21.537954 -20.869183
v 6.6609199 0.32931882 -0.06771265
v 6.6726776 2.8886185 -13.279414
v 6.6727151 22.699856 -6.211723
v 6.6805712 20.686153 -22.453026
v 6.6836274 23.883994 -4.5230722
v 6.6927806 0.38823191 -0.96201035
v 6.6931829 2.900424 -11.64023
v 6.6993771 2.4798072 -18.404602
v 6.7125769 18.894298 -25.647091
v 6.7217591 18.204441 -27.387695
v 6.7285158 24.239654 -1.6192895
v 6.7347952 24.235476 3.3875543
v 6.7379775 6.1634103 -29.006049
v 6.7468768 17.190073 -29.027219
v 6.7488165 1.8417669 -7.8289505
v 6.7546783 21.318967 -21.542422
v 6.760847 0.12963762 0.80445109
v 6.7618373 2.349884 -17.334164
v 6.768623 2.7059126 -14.007345
v 6.7762796 3.6847806 -24.065241
v 6.779629 10.206749 -32.792387
v 6.7895578 20.094148 -23.185231
v 6.7896481 22.048782 -6.892374
v 6.7938753 23.685909 -5.0391103
v 6.7953429 4.4903643 -26.310497
v 6.7973781 7.5718664 -30.664837
v 6.7984519 -0.17512938 2.7013573
v 6.8035092 -0.14507284 3.4322714
v 6.8062757 0.31697217 -3.3765726
v 6.8151187 1.38493 -6.8867206
v 6.8177777 3.0883611 -21.281399
v 6.8197379 5.3625536 -27.970284
v 6.8236515 2.888258 -12.268568
v 6.827715 0.46476457 -1.657855
v 6.8388353 4.9106138 -27.118345
v 6.8538742 2.6592728 -19.07624
v 6.8546856 19.609033 -23.964903
v 6.863053 2.6045247 -10.511425
v 6.8693734 16.587751 -29.720421
v 6.874388 23.608696 -3.4551596
v 6.8774459 15.946143 -30.345718
v 6.8869401 2.8228984 -12.918882
v 6.8891372 2.780289 -11.220886
v 6.8965927 17.937708 -27.934803
v 6.8979274 19.356929 -24.600669
v 6.9066425 -0.13276284 1.9335097
v 6.907188 19.052445 -25.468481
v 6.9130532 0.62317608 -5.0048674
v 6.9200383 24.484035 -0.7539046
v 6.9220701 18.743713 -26.348266
v 6.925191 20.840019 -22.204675
v 6.9339199 22.194981 -6.6703688
v 6.9354761 2.5659686 -14.638188
v 6.946114 23.805191 -4.1781192
v 6.9528195 0.95119947 -5.8645946
v 6.9564177 23.749682 -2.5860461
v 6.9579092 4.2382804 -25.864198
v 6.9582501 13.312018 -32.831656
v 6.9593171 24.268527 2.672095
v 6.9644613 20.359842 -22.863109
v 6.9702942 23.067866 -5.8326073
v 6.9740748 0.4936288 -2.3327362
v 6.9741975 0.3942497 -3.9819216
v 6.9773935 2.3931812 -18.097699
v 6.9831292 2.8171866 -19.778811
v 6.9887967 15.240196 -30.996144
v 6.9888086 18.495722 -26.937646
v 6.9996016 5.8280971 -28.633204
v 7.0204802 8.2837837 -31.371205
v 7.0228716 21.369959 -21.186685
v 7.0355566 0.23203286 0.35946569
v 7.0387611 2.6633185 -13.553418
v 7.0403429 2.4660705 -15.791722
v 7.0492098 19.921245 -23.562576
v 7.0496069 23.887198 -2.39857
v 7.0565767 14.419037 -31.805317
v 7.0594453 2.841712 -11.857466
v 7.0596039 5.1087822 -27.565418
v 7.0639027 13.75463 -32.425177
v 7.0773751 2.4984324 -15.263858
v 7.081754 1.7063893 -7.4516087
v 7.0896937 24.25547 3.7018342
v 7.0910845 23.520501 -3.061486
v 7.0951754 2.2889085 -17.063673
v 7.0985333 21.023464 -21.862107
v 7.0988861 16.878755 -29.33922
v 7.1173698 0.31442478 -0.3127731
v 7.1234413 2.5831612 -18.719342
v 7.1251663 23.709806 -4.7256255
v 7.1270566 10.838555 -33.06964
v 7.1283333 0.40784149 -3.020864
v 7.1314968 -0.27133638 3.1153597
v 7.1353422 18.993412 -25.919642
v 7.1391467 3.2816546 -22.090958
v 7.1636099 3.5666092 -23.716446
v 7.1668587 4.5760809 -26.587941
v 7.1791857 21.928977 -7.1283154
v 7.186464 19.293911 -25.197866
v 7.1898287 23.678919 -3.9158184
v 7.1916491 3.02909 -21.026029
v 7.2021523 2.6598208 -10.912231
v 7.2063488 6.5250744 -29.428721
v 7.2168657 24.208453 3.0885971
v 7.2169952 15.384027 -30.770817
v 7.2237673 16.162894 -30.078212
v 7.2318756 2.3164517 -17.696692
v 7.2321075 22.134497 -6.6652736
v 7.2354824 5.5088644 -28.253479
v 7.2359682 0.86607266 -5.4257983
v 7.2402584 23.306576 -5.5000026
v 7.2407527 2.6859766 -12.710041
v 7.2484605 2.0176573 -8.1337073
v 7.248735 0.40660742 -3.6843766
v 7.2508946 2.4592831 -14.258865
v 7.2591376 0.54172591 -1.97871
v 7.2618649 24.472247 -0.32881684
v 7.2665829 7.946504 -30.998128
v 7.2669409 10.643931 -32.965726
v 7.2724874 24.063803 -2.0613866
v 7.2830656 19.656722 -24.300583
v 7.2847258 20.584652 -22.505678
v 7.2870865 0.56160309 -4.4196006
v 7.2905688 21.417774 -20.379414
v 7.2912711 4.0823481 -25.522971
v 7.2926654 2.7726511 -19.394885
v 7.3075492 21.401639 -19.274647
v 7.3132815 3.7403392 -24.479652
v 7.3189217 12.724601 -33.074675
v 7.3207217 2.265197 -16.696359
v 7.3305976 12.201994 -33.234395
v 7.3314465 21.614998 -17.680901
v 7.3322783 -0.08261947 1.6238465
v 7.3349919 4.9494763 -27.282131
v 7.3351726 18.749638 -26.656081
v 7.3370884 2.7403736 -11.531515
v 7.3450656 11.172425 -33.158718
v 7.3564193 0.13945306 0.79074339
v 7.3636379 22.727045 -6.0859866
v 7.3667589 -0.31106433 3.4790066
v 7.3751587 0.36924619 -0.94101756
v 7.3855205 2.3895796 -14.944485
v 7.3893488 2.4871204 -18.361068
v 7.4038355 0.57290572 -2.6524893
v 7.4070212 20.19612 -23.245203
v 7.412745 -0.27892828 2.6132143
v 7.4158267 2.6876087 -12.203849
v 7.4207016 2.2725877 -8.8412082
v 7.421005 23.659283 -4.393579
v 7.4288628 21.106927 -21.536819
v 7.431735 4.3841527 -26.221525
v 7.4324151 11.694959 -33.229752
v 7.4457017 3.1776963 -21.757496
v 7.453851 16.580087 -29.606737
v 7.4549965 10.157929 -32.654049
v 7.456326 2.8701297 -20.042382
v 7.4619577 19.271635 -25.619304
v 7.4646253 18.43791 -27.239785
v 7.4670849 2.366699 -15.599682
v 7.4676508 19.927755 -23.845181
v 7.4691848 21.929285 -6.8397451
v 7.4781165 5.2837731 -27.899714
v 7.4789295 17.276023 -28.867101
v 7.4794562 2.5697228 -10.474132
v 7.4823778 2.9529281 -20.649509
v 7.483034 2.4336813 -9.5517543
v 7.487072 2.224471 -17.278972
v 7.5004865 24.247302 -1.213386
v 7.5090363 21.420527 -18.665728
v 7.5148556 23.475195 -3.4171617
v 7.5186481 1.246774 -6.1492854
v 7.5250843 23.445238 -5.1358376
v 7.5349995 0.51491817 -3.3194087
v 7.5351018 1.6156495 -7.1133467
v 7.5415448 0.48357643 -1.601485
v 7.5432323 20.799909 -22.137629
v 7.5472038 24.125621 -1.6727162
v 7.5486339 0.22140351 0.2536691
v 7.5503947 21.871269 -7.4940008
v 7.5510594 17.862278 -28.106216
v 7.5513969 24.191994 3.4176381
v 7.556144 2.2725545 -16.258478
v 7.5596468 24.210734 2.6787341
v 7.5657591 8.5165623 -31.45178
v 7.5790254 4.697674 -26.875561
v 7.5853355 2.7454564 -19.032555
v 7.5960006 0.86732974 -4.9903062
v 7.5998733 24.37023 2.0640848
v 7.6020329 24.422095 0.21721211
v 7.6080958 13.95062 -32.098432
v 7.6085186 22.104737 -6.6103124
v 7.6122685 2.631064 -11.164291
v 7.6169082 3.3233061 -22.489436
v 7.6195996 19.006529 -26.256461
v 7.621403 20.42812 -22.851331
v 7.6228808 2.3825007 -13.636988
v 7.627033 14.951159 -31.06654
v 7.6290324 3.4655375 -23.405843
v 7.6395373 1.4749181 -6.6916135
v 7.6397367 21.285443 -20.820847
v 7.6464627 0.56971743 -3.9397817
v 7.646519 9.7206042 -32.301024
v 7.6496417 3.6186838 -24.146928
v 7.6603869 13.248883 -32.673801
v 7.663738 2.3760688 -18.051401
v 7.6716026 10.681607 -32.909266
v 7.6869518 2.2820137 -14.461931
v 7.6908466 23.908227 -2.4124124
v 7.6952187 5.7333944 -28.554868
v 7.6989362 24.368756 -0.68160936
v 7.700835 19.721667 -24.594605
v 7.7019736 21.193994 -21.147936
v 7.7024969 6.583258 -29.471603
v 7.7121376 2.8449105 -19.714075
v 7.7137433 23.527897 -4.0919189
v 7.7202562 22.958508 -5.7909801
v 7.7219948 1.8139177 -7.5202682
v 7.7249028 -0.21201931 2.1035963
v 7.7351435 0.02008172 1.2941229
v 7.7443581 23.549619 -3.0074188
v 7.7467273 7.4491628 -30.421058
v 7.7471603 2.6079201 -11.844751
v 7.7477654 16.830905 -29.265861
v 7.7532795 4.1657014 -25.780987
v 7.7594498 3.853691 -24.909991
v 7.7637299 2.1664639 -16.965
v 7.7658008 2.2976765 -15.309778
v 7.7743814 19.516851 -25.232716
v 7.7861135 18.707528 -26.880262
v 7.792139 1.2255341 -5.7600261
v 7.7924356 18.202165 -27.634338
v 7.802707 0.6746379 -2.3505884
v 7.8098932 14.326618 -31.656216
v 7.8106432 23.46995 -4.7546415
v 7.8165101 21.741166 -7.1032999
v 7.824027 0.7073211 -2.9661602
v 7.8290417 4.9639144 -27.327509
v 7.8368382 24.147691 -1.358184
v 7.8391904 12.76573 -32.904513
v 7.8401449 2.6314569 -18.624564
v 7.861782 4.5108747 -26.526077
v 7.8626922 2.258263 -15.901413
v 7.8692307 2.3409217 -9.1446474
v 7.8772419 22.072147 -6.5746834
v 7.8785612 -0.3528769 3.1046059
v 7.879918 20.924471 -21.810661
v 7.8820828 20.170711 -23.58633
v 7.8903156 13.577528 -32.366242
v 7.902813 24.096185 3.0985694
v 7.9036585 0.72954028 -4.2026335
v 7.904746 23.148406 -5.4466437
v 7.9062323 2.02277 -8.1079538
v 7.9063823 1.4390312 -6.3835316
v 7.9079573 21.748555 -16.547909
v 7.9118333 11.110212 -32.998851
v 7.9130521 2.2474615 -17.651324
v 7.9155594 3.0868781 -21.597411
v 7.9172128 2.4383457 -12.546579
v 7.9212968 0.37016578 -1.0693998
v 7.9279342 23.379638 -3.7352832
v 7.9365045 24.386104 1.7421432
v 7.9368283 0.88745919 -4.6492028
v 7.9372954 10.115758 -32.525259
v 7.9419828 19.298333 -25.854601
v 7.9448071 3.513996 -23.849289
v 7.9450918 0.69903034 -3.6246036
v 7.9514905 12.191871 -33.036716
v 7.9516712 -0.28748494 2.4687858
v 7.9551109 19.946193 -24.152692
v 7.9558728 24.019612 -2.0172082
v 7.9674414 11.60189 -33.067731
v 7.9750946 20.601455 -22.547188
v 7.9756316 17.714848 -28.280704
v 7.9770071 2.4597416 -9.7977556
v 7.978715 24.373874 -0.28149784
v 7.9877967 2.5294145 -10.669491
v 7.9889319 2.8440037 -19.362641
v 7.9891398 0.13873205 0.80167444
v 7.9894978 2.213863 -14.91153
v 7.9919318 15.790698 -30.195101
v 8.0028288 0.56347294 -1.8583645
v 8.0048145 1.6592765 -7.0252639
v 8.0070065 1.2227856 -5.3443213
v 8.027263 23.396684 -4.3993582
v 8.0328095 2.1488801 -16.602726
v 8.0392559 7.9680431 -30.899187
v 8.0413065 22.60185 -6.0796199
v 8.0428286 2.9033208 -20.500103
v 8.0537034 3.6550965 -24.420836
v 8.0651458 2.4594143 -18.268382
v 8.070711 0.21935042 -0.07202336
v 8.0735883 2.7744698 -18.908962
v 8.0807745 20.38712 -23.130751
v 8.092897 2.5152704 -11.422746
v 8.094506 21.596731 -7.2776231
v 8.1042661 21.00491 -21.454075
v 8.1045115 21.205847 -19.827584
v 8.112683 19.735576 -24.865107
v 8.1181476 0.76438735 -2.662358
v 8.1192283 2.2111724 -8.7371178
v 8.1238169 21.761382 -6.8035847
v 8.1239328 24.02886 3.4553513
v 8.12471 2.8671987 -19.986266
v 8.1326019 17.008904 -28.984293
v 8.1342689 4.2920356 -26.042319
v 8.1344598 -0.15089375 1.8404467
v 8.1400677 13.961599 -31.974582
v 8.1405927 24.195869 -1.0544078
v 8.1433182 23.745817 -2.7333352
v 8.1517368 10.584767 -32.724735
v 8.1590423 18.426126 -27.283498
v 8.165949 24.382392 0.95470736
v 8.1676058 3.9653878 -25.295235
v 8.1688586 2.2340726 -15.574871
v 8.1690427 13.276975 -32.508487
v 8.1694535 14.82558 -31.033353
v 8.1705205 2.1412056 -17.231816
v 8.1711069 5.3368854 -27.904824
v 8.1850532 1.4635549 -6.0713883
v 8.1887793 13.814257 -32.076082
v 8.1896776 16.39123 -29.514727
v 8.1908724 2.9720579 -21.206208
v 8.191919 2.4082142 -12.149728
v 8.1988734 23.393304 -3.3276134
v 8.212893 -0.3510863 3.4687343
v 8.2237047 24.052488 -1.6237494
v 8.2371465 20.772824 -22.130612
v 8.2421646 0.80991065 -3.2777176
v 8.2463748 19.481507 -25.534214
v 8.247002 1.1906947 -5.0255538
v 8.2577507 23.169119 -5.1405565
v 8.2622165 2.0984027 -13.653805
v 8.2717311 17.909238 -27.949275
v 8.2721862 20.155562 -23.839335
v 8.2748367 2.8373416 -19.060383
v 8.2799724 0.04302959 1.2166289
v 8.2834275 4.6717706 -26.772305
v 8.2867138 19.09013 -26.27953
v 8.291195 19.876746 -24.51556
v 8.3088725 2.1619401 -16.24723
v 8.3128184 21.407958 -17.990656
v 8.3132497 15.534602 -30.314986
v 8.3139349 2.1097453 -14.512565
v 8.3232824 3.5420088 -24.143365
v 8.3241398 24.027188 2.7456746
v 8.325067 24.368134 1.3952295
v 8.3380947 21.616123 -6.8883995
v 8.3451207 12.695225 -32.742684
v 8.3498865 6.7364486 -29.607453
v 8.3499547 23.195897 -4.0814409
v 8.3507865 2.355491 -18.009542
v 8.3508103 1.604473 -6.6983284
v 8.3508819 21.458289 -7.4559024
v 8.3527262 22.869963 -5.7151979
v 8.3538784 1.8215769 -7.4950355
v 8.3636845 0.85159282 -3.9613434
v 8.3681946 23.916281 -2.335229
v 8.3731258 21.028913 -21.045483
v 8.3743104 -0.2532907 2.2183757
v 8.3760405 5.8652777 -28.580361
v 8.3770325 0.41933161 -1.2988691
v 8.3871829 2.0534086 -8.3209498
v 8.3939107 2.8776559 -19.667599
v 8.3957072 0.69481679 -2.2859903
v 8.3967538 17.389515 -28.527173
v 8.4016577 24.317907 0.29791912
v 8.4062496 24.248915 -0.657776
v 8.4075041 1.480502 -5.6627896
v 8.4102569 11.148435 -32.822956
v 8.4102638 8.515203 -31.273574
v 8.4120109 2.4368125 -10.098462
v 8.4205011 7.2859326 -30.193696
v 8.4243805 20.522988 -22.79621
v 8.425214 11.681584 -32.884581
v 8.4346025 14.183833 -31.610617
v 8.438603 18.699135 -26.882611
v 8.4404541 22.099201 -6.4231662
v 8.4438392 10.083675 -32.330195
v 8.449921 21.081552 -20.464113
v 8.4580327 2.1221295 -16.926303
v 8.4587043 6.3867919 -29.181484
v 8.4704382 2.2947021 -9.2184315
v 8.471091 3.7335953 -24.756349
v 8.4763171 19.649566 -25.178922
v 8.476392 2.1891518 -15.214913
v 8.4771727 23.147876 -4.6794583
v 8.4862152 21.816596 -15.888912
v 8.4875021 12.124179 -32.831141
v 8.4919986 23.588066 -3.0070882
v 8.4990876 20.323604 -23.478609
v 8.4997865 0.23202178 -0.38433113
v 8.5007376 2.3644235 -11.757198
v 8.5031495 2.6965599 -18.665174
v 8.5155328 21.397417 -7.1161042
v 8.5175646 3.3906361 -23.568378
v 8.5265286 20.8483 -21.748017
v 8.5275428 23.831691 3.1842187
v 8.534533 0.82290501 -2.9315343
v 8.5362648 21.114594 -19.480804
v 8.5483464 1.0642104 -4.6223107
v 8.5492157 19.336696 -25.857649
v 8.5563815 -0.06604648 1.5269909
v 8.557561 21.164818 -19.015503
v 8.5613518 24.218464 2.0978427
v 8.5715584 2.2394009 -17.604016
v 8.5817992 1.5768301 -6.2796185
v 8.5894593 9.5136294 -31.900402
v 8.5902024 2.1921151 -15.894574
v 8.6011283 18.18129 -27.554492
v 8.602209 21.553053 -16.725059
v 8.6068555 22.558147 -5.9877338
v 8.6089879 23.166992 -3.6803369
v 8.6095316 20.038458 -24.229116
v 8.6195507 -0.31502562 2.5934258
v 8.6271921 24.247411 -0.26215672
v 8.6320244 5.100451 -27.470961
v 8.6402248 23.962838 -1.9729236
v 8.6481116 20.638123 -22.447128
v 8.651299 10.624221 -32.535347
v 8.6548376 2.8670666 -20.421936
v 8.6639976 2.9023833 -19.306813
v 8.6645345 0.88049966 -3.5906364
v 8.6654465 1.9873885 -13.161682
v 8.6695134 22.945617 -5.3857861
v 8.7026475 19.812736 -24.784624
v 8.7086354 0.10502274 0.80135825
v 8.7091911 2.1220408 -8.7108811
v 8.7108053 1.4286175 -5.2984383
v 8.7120956 2.3461545 -9.7677851
v 8.7209045 13.193216 -32.343708
v 8.7212284 18.915358 -26.506534
v 8.7214892 3.5487178 -24.352093
v 8.7248811 20.435018 -23.120218
v 8.7367156 2.1432433 -16.569298
v 8.7511324 2.4670548 -18.223334
v 8.7524039 20.879564 -21.38275
v 8.7575516 1.9569877 -13.916878
v 8.7654213 2.1183037 -14.780419
v 8.7669673 5.6213674 -28.220125
v 8.7705399 21.433266 -17.232439
v 8.781592 23.753992 -2.6894563
v 8.7973144 23.017566 -4.3495412
v 8.7984531 1.7324581 -7.1402917
v 8.7997519 2.8861137 -19.93168
v 8.8203544 -0.18811181 1.8870609
v 8.8274946 21.611301 -16.348604
v 8.828582 18.404298 -27.192225
v 8.8307297 21.237955 -18.414556
v 8.8340535 24.004123 2.4425311
v 8.8349808 2.3444671 -10.421528
v 8.8453954 0.9965847 -4.2164328
v 8.8475737 0.15627916 0.10549574
v 8.8588337 3.8851615 -25.185219
v 8.8590536 24.265396 1.766695
v 8.863903 9.0424448 -31.529169
v 8.8662518 1.614141 -5.968639
v 8.8754936 21.166773 -7.4158259
v 8.8805765 7.9027491 -30.713545
v 8.884923 21.596167 -6.7869465
v 8.8874235 23.392078 -3.2841428
v 8.8877423 -0.32956171 3.5655984
v 8.8885673 13.703171 -31.875335
v 8.8915468 22.971699 -5.0301466
v 8.8980512 -0.33708373 2.9012225
v 8.9003574 12.174179 -32.619904
v 8.9034886 11.614417 -32.638868
v 8.9066726 20.247406 -23.795229
v 8.9098771 23.973174 -1.6115855
v 8.9163628 24.258189 0.66080663
v 8.9298506 1.9271135 -8.0155445
v 8.9313284 19.513253 -25.441894
v 8.9365766 0.87316429 -3.2711522
v 8.9387856 20.692391 -22.063333
v 8.9446901 0.27762689 -0.67138313
v 8.947419 17.863402 -27.826976
v 8.9491934 4.3152682 -26.024156
v 8.9510172 15.497832 -30.139032
v 8.9511059 15.927177 -29.678186
v 8.9560626 22.713721 -5.6738587
v 8.9629778 1.9277451 -12.775006
v 8.9650181 22.992779 -3.9992629
v 8.9669408 -0.00027357 1.2611652
v 8.9763327 1.3194835 -4.9802274
v 8.9817155 23.682906 2.8604983
v 8.983495 2.8452565 -18.986293
v 8.9871904 14.43141 -31.148428
v 8.9878961 0.70712593 -2.384703
v 8.9900284 1.636338 -6.62788
v 8.9927983 2.2289207 -17.323301
v 8.9956755 24.030788 -1.1684921
v 8.9981061 6.7644759 -29.553014
v 9.0106207 24.17215 0.03192894
v 9.0123968 2.3810263 -17.94138
v 9.0220102 20.882593 -20.927628
v 9.0240573 19.124672 -26.135744
v 9.0336231 2.2016416 -9.256172
v 9.043649 21.008827 -19.349257
v 9.0497393 23.860584 -2.2914158
v 9.0563749 21.162748 -8.0179376
v 9.0572851 2.1071783 -11.8856
v 9.0612277 2.2105196 -15.204425
v 9.0688741 19.948271 -24.488151
v 9.0738854 2.2032558 -16.222388
v 9.0770319 10.557866 -32.289897
v 9.0832329 1.8413782 -13.481741
v 9.0869692 -0.27346361 2.2442758
v 9.0876476 3.4060636 -23.991527
v 9.0889874 2.8822658 -21.362729
v 9.0926998 20.475785 -22.809757
v 9.0928532 21.013419 -7.4886546
v 9.0975901 8.54742 -31.158444
v 9.101178 18.624525 -26.832839
v 9.1126324 9.5135288 -31.760618
v 9.1157721 2.9173302 -19.622004
v 9.1190959 0.97542402 -3.8575577
v 9.1247992 22.074694 -6.3459646
v 9.1307479 2.2638035 -10.037351
v 9.1362246 2.633025 -18.546821
v 9.1379683 1.5933886 -5.6112553
v 9.1450625 16.362748 -29.187368
v 9.1457698 2.2054981 -16.837158
v 9.1496953 1.9879945 -14.275334
v 9.1542004 20.348717 -23.407554
v 9.1567691 22.916679 -4.6663852
v 9.1591997 3.653859 -24.734637
v 9.1708415 2.2295675 -15.728679
v 9.1774363 23.57561 -2.9630231
v 9.1775522 1.1902319 -4.5961358
v 9.1829061 18.116986 -27.476555
v 9.1875185 22.544197 -5.8156367
v 9.1956592 6.2156059 -28.857112
v 9.2174173 11.058328 -32.398621
v 9.2436413 -0.09955381 1.5721222
v 9.2473043 21.194485 -7.0964239
v 9.2519048 1.880046 -12.465208
v 9.2644943 15.578091 -29.93147
v 9.267063 12.601893 -32.355452
v 9.2712203 1.5999049 -6.2335839
v 9.2731396 0.18470448 -0.20571006
v 9.2835542 19.278765 -25.80982
v 9.2854121 22.768893 -5.3665311
v 9.2870962 17.512943 -28.115229
v 9.2887785 13.734004 -31.678099
v 9.2905512 9.9909119 -31.944279
v 9.293437 5.6225541 -28.15263
v 9.3000862 24.241614 1.4814642
v 9.3024572 24.040315 -0.65212213
v 9.3031646 23.084495 -3.6716123
v 9.3061714 18.830635 -26.451464
v 9.3129638 20.916598 -19.745205
v 9.316632 20.130497 -24.111317
v 9.3225739 23.88014 -1.9310663
v 9.3311152 18.365441 -27.064036
v 9.3365271 8.9834243 -31.386811
v 9.3367895 0.92672777 -3.4711343
v 9.3371475 -0.31808181 2.6178727
v 9.3406486 21.757139 -15.614204
v 9.3583482 20.867525 -7.7752609
v 9.3598431 2.1914853 -9.6948447
v 9.3612919 20.512524 -22.402023
v 9.3779808 14.165877 -31.236463
v 9.3820717 12.043296 -32.422163
v 9.3959225 3.9082636 -25.266128
v 9.3978759 11.546383 -32.409628
v 9.4005758 1.484627 -5.2516904
v 9.41923 17.850608 -27.666619
v 9.4218243 23.685517 -2.6507375
v 9.4230481 22.861598 -4.267921
v 9.4250799 1.7417281 -13.105397
v 9.4260549 20.694408 -21.406136
v 9.4290208 2.490416 -18.209086
v 9.4305242 2.8572751 -19.302545
v 9.4327298 23.782442 2.4806918
v 9.4357229 2.2351609 -16.573332
v 9.4368462 2.1620739 -10.418514
v 9.438157 3.4812105 -24.371225
v 9.4385098 0.13060152 0.21751125
v 9.4390876 21.769323 -6.6288184
v 9.4446239 16.802964 -28.726485
v 9.4504397 20.988883 -18.956322
v 9.4648531 4.7880337 -26.753156
v 9.467645 1.1388408 -4.2518773
v 9.4733415 2.1785395 -14.820572
v 9.47695 7.1879299 -29.940197
v 9.4779437 22.338319 -6.0192899
v 9.4882799 21.065173 -8.3546472
v 9.4905759 1.8696783 -12.083631
v 9.5023046 1.8303091 -13.792953
v 9.5027955 0.05075274 0.90423928
v 9.5028194 23.574821 2.7055018
v 9.5061807 24.216352 1.1663994
v 9.5064261 24.109245 1.8949187
v 9.5099954 -0.19109726 1.9301357
v 9.5280087 15.091106 -30.323202
v 9.5341143 13.139918 -31.96745
v 9.5377312 1.9891936 -8.5533534
v 9.5470754 2.2864506 -17.177349
v 9.5537605 2.2609229 -15.490506
v 9.5542241 1.5924076 -5.9246485
v 9.5557599 10.532738 -32.055175
v 9.5561127 3.1969232 -23.349543
v 9.5604473 2.9455228 -22.304982
v 9.5622609 15.962908 -29.502574
v 9.5629359 9.4564293 -31.577096
v 9.5639296 22.793625 -4.9830283
v 9.5685284 2.6817775 -18.879397
v 9.5707033 23.357614 -3.2365446
v 9.5735669 20.807657 -7.4268549
v 9.5814009 1.8247098 -7.7142265
v 9.5895246 20.231097 -23.740845
v 9.5897121 23.864175 -1.5685035
v 9.5923098 19.399267 -25.461544
v 9.6099515 21.490606 -6.8208897
v 9.6152917 19.053501 -26.03303
v 9.6195274 1.7103557 -12.696987
v 9.6205467 2.0871478 -9.3449329
v 9.6242285 7.9086774 -30.563518
v 9.6346226 5.2814307 -27.540904
v 9.6376396 0.82220701 -2.9670632
v 9.6604903 -0.33717747 3.1144231
v 9.6651692 1.3684414 -4.892084
v 9.6691543 1.6063241 -6.5963985
v 9.6712594 2.2586533 -16.171188
v 9.6770138 2.0591545 -14.445286
v 9.685141 5.9359899 -28.446147
v 9.6939175 23.744491 -2.287175
v 9.7001628 2.4063844 -17.848833
v 9.7049235 18.873275 -26.227266
v 9.7054178 22.52146 -5.6588279
v 9.7121353 19.940024 -24.441873
v 9.71362 6.8629337 -29.501497
v 9.7200869 17.535717 -27.897352
v 9.7262129 11.072883 -32.126526
v 9.7266697 2.0701308 -10.023068
v 9.7473761 16.302432 -29.107843
v 9.7484704 22.854197 -3.9461357
v 9.7527556 20.996173 -7.1950905
v 9.7532022 1.9586667 -10.924623
v 9.760264 1.0658689 -3.8194469
v 9.764573 12.569153 -32.084598
v 9.767694 12.124077 -32.186446
v 9.7686723 21.454135 -16.204675
v 9.7721768 3.3524797 -23.992155
v 9.7763819 20.500698 -21.897223
v 9.7781051 -0.26032096 2.2912002
v 9.7784938 20.281689 -23.292888
v 9.779796 0.26991567 -0.59021591
v 9.7805289 1.8182957 -11.712561
v 9.7864743 1.7239816 -13.477546
v 9.7887447 20.702523 -8.0271829
v 9.794523 11.627213 -32.183242
v 9.7956002 18.294981 -26.909143
v 9.7995343 13.522851 -31.57891
v 9.8132096 2.2487092 -15.153445
v 9.8137874 21.959046 -6.3769386
v 9.8219384 8.9497823 -31.199925
v 9.824727 21.095374 -18.113844
v 9.8253236 24.121966 0.76542285
v 9.8255758 1.5665859 -5.566843
v 9.8284292 -0.05744125 1.4704352
v 9.831695 2.843662 -20.62434
v 9.8431971 2.2823921 -16.839286
v 9.8535912 4.4281589 -26.093172
v 9.8545457 23.505951 -2.838975
v 9.8548389 13.787538 -31.346309
v 9.8652364 23.821672 -1.17408
v 9.8704079 3.6282538 -24.701113
v 9.8807577 2.8465571 -21.933403
v 9.8861082 7.4254905 -30.082991
v 9.8910683 2.5137713 -18.555119
v 9.9006528 23.911431 2.1710754
v 9.9072544 21.191352 -8.7173199
v 9.907839 23.936447 -0.19669574
v 9.9088413 1.6723246 -12.376502
v 9.9098129 2.8519536 -20.248154
v 9.9209808 1.8967008 -14.048455
v 9.9385033 20.318871 -22.756662
v 9.9438895 1.2800615 -4.5130433
v 9.945219 9.9190778 -31.62651
v 9.946823 2.9730661 -22.693472
v 9.9475167 0.5454605 -1.6538553
v 9.9566342 1.5482863 -6.1896321
v 9.9660789 23.730134 -1.928709
v 9.967168 22.62322 -5.2951849
v 9.9751196 23.014839 -3.571759
v 9.9779866 0.16398612 -0.09779816
v 9.9867614 24.146235 1.5197416
v 9.9900273 10.569971 -31.814034
v 9.9960442 14.615625 -30.575241
v 9.997251 21.422225 -6.8461208
v 10.000738 20.075051 -24.061658
v 10.001257 2.3552566 -17.488929
v 10.015847 5.6878442 -28.051487
v 10.016415 20.93854 -8.4893174
v 10.018199 3.9723925 -25.32492
v 10.023451 19.087263 -25.779323
v 10.025188 2.8252618 -21.525123
v 10.035313 20.498943 -7.6606341
v 10.036699 1.624363 -12.95844
v 10.039746 2.1877797 -14.80874
v 10.050128 22.695728 -4.2669158
v 10.051243 -0.31079587 2.6534511
v 10.052245 13.099027 -31.690474
v 10.056224 1.6419425 -13.159051
v 10.075192 23.579198 2.5378791
v 10.082074 19.690451 -24.79288
v 10.085296 8.4450767 -30.806891
v 10.088925 9.5197495 -31.40146
v 10.09141 11.022046 -31.869993
v 10.093808 1.4912413 -5.208279
v 10.094146 22.26947 -5.9668271
v 10.117857 2.2903241 -15.847922
v 10.118118 24.069716 1.7617118
v 10.119903 12.645917 -31.81776
v 10.132917 20.698309 -19.766266
v 10.136097 1.9196938 -8.6635314
v 10.138098 5.0419645 -27.056805
v 10.145721 3.4496157 -24.276263
v 10.147356 15.901319 -29.396284
v 10.158423 23.525766 -2.5038246
v 10.159435 1.9307356 -9.4760244
v 10.163356 1.8718975 -10.342445
v 10.163785 0.70131013 -2.4429837
v 10.171335 16.457976 -28.850955
v 10.171906 7.2188838 -29.810447
v 10.17602 1.7448244 -11.318889
v 10.183473 15.615075 -29.62909
v 10.184949 23.21886 -3.2138367
v 10.191596 22.65026 -4.941434
v 10.194678 11.472313 -31.89434
v 10.194869 18.610367 -26.309843
v 10.197569 1.7831043 -13.742324
v 10.202546 20.583277 -20.420721
v 10.206212 2.4098999 -18.173577
v 10.214276 15.069084 -30.108481
v 10.216451 -0.17224534 1.997469
v 10.216901 1.6433155 -11.994407
v 10.216987 2.3155892 -17.133483
v 10.217547 20.711618 -8.3375739
v 10.220133 12.062144 -31.876818
v 10.223438 23.664558 -1.5592301
v 10.224577 2.2890917 -16.603195
v 10.227219 2.7621785 -19.930656
v 10.235968 2.2836151 -15.396132
v 10.237724 20.896546 -7.2222971
v 10.238835 17.461636 -27.738225
v 10.239306 1.5315914 -5.8807364
v 10.250518 13.549462 -31.313248
v 10.251339 0.93222824 -3.2499865
v 10.266767 23.950091 0.24018981
v 10.272792 20.113886 -23.699224
v 10.273928 23.999253 1.900426
v 10.283609 21.603972 -6.6801097
v 10.294138 22.44412 -5.5834671
v 10.310302 4.8199695 -26.621707
v 10.31135 23.765024 -0.56555415
v 10.312687 20.274905 -22.371022
v 10.315649 17.266241 -27.900631
v 10.318218 8.9181091 -31.006981
v 10.320722 6.8206741 -29.314021
v 10.324207 19.31824 -25.252605
v 10.324896 2.8324096 -20.563622
v 10.331387 2.8642772 -22.276827
v 10.337088 19.858426 -24.361973
v 10.338273 1.566084 -6.5522806
v 10.340733 22.710523 -3.9077893
v 10.340803 20.445443 -8.0760393
v 10.346929 21.42029 -9.0325722
v 10.350061 16.824322 -28.386728
v 10.369271 1.3898339 -4.8293712
v 10.378694 2.577261 -19.532908
v 10.38167 2.0690032 -14.425666
v 10.382454 21.090104 -17.274046
v 10.38875 23.517798 -2.1100649
v 10.390537 10.376088 -31.530396
v 10.398601 3.0208615 -23.003431
v 10.412065 -0.33723798 3.0600133
v 10.413437 24.120896 1.2084208
v 10.42415 20.722691 -19.227324
v 10.427535 22.985465 -3.3389216
v 10.429717 20.346798 -7.9290446
v 10.457456 -0.25508299 2.3868234
v 10.465096 23.255112 -2.8887319
v 10.467869 2.8475508 -21.235437
v 10.468491 21.837821 -9.7020011
v 10.470652 1.6814395 -13.433125
v 10.471447 14.162144 -30.685101
v 10.485117 22.568116 -4.5592659
v 10.486088 18.116534 -26.736237
v 10.489699 0.24579425 -0.53832199
v 10.505891 23.509037 -1.6681741
v 10.508363 21.954858 -6.2672953
v 10.510575 1.4988511 -5.5226684
v 10.510618 2.2518813 -15.086865
v 10.513712 10.963019 -31.604311
v 10.516211 14.646542 -30.32191
v 10.518982 20.42414 -7.5763672
v 10.519512 1.6882601 -7.2784353
v 10.520901 1.5460201 -12.427216
v 10.521757 0.09933393 0.31490289
v 10.52264 23.767502 2.2012607
v 10.530157 1.7895985 -9.807825
v 10.539201 23.533106 3.087831
v 10.543957 2.3312366 -17.550487
v 10.550502 20.984657 -8.6641331
v 10.554381 7.6112066 -30.07062
v 10.555581 1.6151918 -11.654852
v 10.557088 7.8561818 -30.271262
v 10.557191 9.3724377 -31.120921
v 10.563632 23.521538 -1.1414287
v 10.571236 2.42769 -19.108298
v 10.572642 20.107406 -23.267757
v 10.579576 1.8344468 -8.9334309
v 10.592043 16.040503 -29.108143
v 10.594045 6.8063375 -29.237144
v 10.602326 3.9989071 -25.241539
v 10.612662 2.8523874 -21.909342
v 10.619184 23.751551 -0.16890961
v 10.626639 1.7799706 -8.0422695
v 10.629354 1.6853437 -10.567935
v 10.634016 8.3451726 -30.55718
v 10.639599 2.7207538 -20.250462
v 10.639631 22.677749 -3.5835256
v 10.643001 15.166444 -29.854682
v 10.64485 1.497496 -6.1465084
v 10.649885 22.472578 -5.2515063
v 10.650877 -0.01872663 1.3463901
v 10.651423 2.3148426 -15.748876
v 10.652382 24.047305 1.6098976
v 10.654164 1.8863297 -14.008526
v 10.657409 23.533202 2.5145835
v 10.658766 13.588033 -30.987406
v 10.659395 23.650387 3.3004
v 10.664128 20.383765 -8.1389257
v 10.666296 22.488541 -4.0643463
v 10.670836 20.395088 -20.609758
v 10.673036 1.5919832 -13.048126
v 10.683763 19.876008 -24.059019
v 10.690272 18.914633 -25.612745
v 10.69369 23.362048 -1.900749
v 10.695931 8.8541012 -30.812932
v 10.699725 20.299809 -7.7368676
v 10.702398 17.510842 -27.354376
v 10.705187 23.545389 -0.64968468
v 10.710055 6.2247379 -28.550443
v 10.71373 23.004535 -2.9781455
v 10.715204 3.5606434 -24.360779
v 10.733314 1.0868191 -3.5540111
v 10.735619 19.580414 -24.654832
v 10.738718 23.188781 -2.4939504
v 10.739342 2.8085916 -20.878935
v 10.743405 16.402963 -28.711328
v 10.749616 13.038575 -31.258973
v 10.757965 2.9220977 -22.583848
v 10.764245 23.475666 2.6624253
v 10.767446 5.17209 -27.061414
v 10.768424 20.466327 -7.515534
v 10.769679 22.195092 -5.8860762
v 10.778024 1.279516 -4.2688939
v 10.779865 1.4429934 -5.1654083
v 10.78062 2.540781 -19.814367
v 10.782844 -0.28833123 2.5732528
v 10.783226 14.117383 -30.534425
v 10.788445 0.7138008 -2.5013773
v 10.790821 21.705481 -9.3794774
v 10.793954 2.1973761 -14.780925
v 10.807227 15.605279 -29.401319
v 10.808859 21.609738 -15.153726
v 10.818414 7.3238537 -29.723029
v 10.821467 24.031347 0.83380196
v 10.821572 1.5337749 -12.040281
v 10.826205 0.16890194 -0.19880678
v 10.830925 20.504191 -8.3359717
v 10.834921 16.722203 -28.232977
v 10.838405 22.387354 -4.2749777
v 10.849223 9.8937478 -31.17613
v 10.868975 1.7448371 -13.643158
v 10.880634 3.1165529 -23.271139
v 10.885889 2.8663047 -21.550535
v 10.892069 21.615315 -6.6240917
v 10.893772 23.202904 -1.5249183
v 10.896559 20.307052 -20.934954
v 10.90269 20.356977 -8.1860972
v 10.911658 0.46695657 -1.3657095
v 10.915997 21.94608 -9.9587248
v 10.921421 23.535859 -0.28962325
v 10.926184 1.4642487 -5.8375909
v 10.930527 2.3057729 -15.400559
v 10.952118 2.2940817 -17.27664
v 10.954356 22.437368 -4.8461559
v 10.955978 4.4720757 -25.930861
v 10.960066 6.4633416 -28.751896
v 10.96132 21.07566 -16.747278
v 10.963932 23.803202 0.21316389
v 10.966604 22.906668 -2.6515019
v 10.969386 14.621334 -30.10513
v 10.97083 2.3028752 -16.573937
v 10.973301 12.499174 -31.338471
v 10.973838 19.896346 -23.667885
v 10.979961 11.488502 -31.416221
v 11.002598 23.875142 1.9045466
v 11.003465 21.404038 -9.0463566
v 11.015699 2.6904083 -20.57672
v 11.019193 13.365172 -30.846123
v 11.020797 3.8931181 -24.89704
v 11.023447 16.983886 -27.754258
v 11.030025 1.507072 -12.663741
v 11.030501 10.407907 -31.208655
v 11.031321 20.384297 -20.106795
v 11.033665 2.3170883 -18.627777
v 11.03372 2.9010137 -22.224762
v 11.037308 23.327419 -0.53218404
v 11.03741 20.563854 -19.224209
v 11.038377 22.963212 -2.1106871
v 11.038661 5.5720136 -27.583343
v 11.040017 0.97083888 -3.1591129
v 11.048783 16.416582 -28.474936
v 11.04888 1.3908515 -4.8066432
v 11.053229 7.0817097 -29.372274
v 11.055687 20.889944 -7.1903332
v 11.056451 2.0850299 -14.405007
v 11.056771 1.5578844 -10.85505
v 11.06363 1.5327283 -6.5142444
v 11.06682 23.589626 2.9363048
v 11.067688 20.180083 -7.9141072
v 11.075752 -0.32354904 2.9464612
v 11.087207 7.8463289 -30.051492
v 11.088741 1.5339428 -11.638507
v 11.093774 24.051144 1.2368291
v 11.108289 1.7016737 -8.9891677
v 11.109522 2.3966243 -19.483417
v 11.112128 4.9380347 -26.579855
v 11.112573 22.295844 -5.5651189
v 11.119065 19.575473 -24.365757
v 11.119602 10.945364 -31.264795
v 11.119619 21.308285 -8.9842893
v 11.123274 15.134813 -29.640605
v 11.123917 23.585542 2.3336784
v 11.124203 22.974348 -1.0917213
v 11.135323 22.063885 -10.68966
v 11.146128 1.6479449 -13.334935
v 11.149197 1.5922602 -9.9522911
v 11.155989 2.7993787 -21.192495
v 11.156828 9.3867199 -30.846999
v 11.15746 6.1370556 -28.311538
v 11.170748 20.894332 -8.7197881
v 11.182894 21.655646 -14.752143
v 11.188328 3.0307639 -22.892696
v 11.188423 1.1863124 -3.7599364
v 11.191482 21.335773 -6.8328273
v 11.195558 1.4401511 -5.4792182
v 11.200222 2.2540955 -15.044421
v 11.216599 2.3324707 -16.142383
v 11.217207 15.651253 -29.140545
v 11.217918 8.8808978 -30.59515
v 11.220164 2.5464263 -20.216685
v 11.220602 6.8113019 -29.009826
v 11.221849 23.994051 1.4896723
v 11.237422 14.111649 -30.236643
v 11.239769 22.295399 -4.5337859
v 11.2477 20.689908 -8.5720195
v 11.249102 7.3288181 -29.526158
v 11.251468 12.048893 -31.255857
v 11.253112 20.881621 -17.284701
v 11.253922 1.4830605 -12.253679
v 11.274533 13.567891 -30.497686
v 11.276065 4.1701757 -25.330153
v 11.278283 23.891022 0.58396631
v 11.281375 1.5948357 -7.1120219
v 11.285163 3.2845787 -23.614871
v 11.296378 21.888228 -9.67699
v 11.298212 1.8855464 -13.970409
v 11.301185 1.6673815 -7.9888219
v 11.306097 2.9013623 -21.865671
v 11.309276 0.81499947 -2.7009541
v 11.327348 23.424396 -0.10585113
v 11.329575 22.986598 -0.59428884
v 11.331786 19.86026 -23.105808
v 11.332014 1.4740061 -6.1031144
v 11.33479 22.337646 -5.2081541
v 11.340189 1.3478108 -4.4268051
v 11.347444 2.3301117 -15.714075
v 11.352652 20.450768 -7.6213825
v 11.358429 19.648508 -23.975699
v 11.362028 20.119927 -21.383081
v 11.36267 22.067719 -10.324601
v 11.390706 20.579934 -18.781199
v 11.391874 1.5081297 -11.273111
v 11.400993 -0.21535164 2.1524826
v 11.405378 2.3285665 -19.160569
v 11.415498 16.034674 -28.618719
v 11.415582 22.076898 -11.125789
v 11.417697 22.049825 -4.2095585
v 11.417833 19.981679 -22.077794
v 11.420781 12.955642 -30.825982
v 11.421859 23.888311 1.6322804
v 11.422874 14.600012 -29.856434
v 11.42659 1.5651635 -13.028092
v 11.441882 1.112472 -3.4277655
v 11.44533 8.3529981 -30.193682
v 11.45045 23.931386 0.93404184
v 11.452335 0.26604898 -0.6555107
v 11.463589 2.6293399 -20.831926
v 11.464041 21.661491 -9.3112849
v 11.468651 1.4322328 -5.1205344
v 11.474798 21.685192 -14.369758
v 11.478988 2.2736002 -17.735727
v 11.479552 2.1805065 -14.7363
v 11.481471 20.434001 -8.2490637
v 11.486884 5.2477678 -26.937997
v 11.504908 22.014088 -5.9341192
v 11.512997 3.6526096 -24.337117
v 11.518067 9.8843688 -30.811586
v 11.519515 7.7738819 -29.747693
v 11.523961 2.9977167 -22.545663
v 11.531092 1.4660043 -10.293887
v 11.531204 20.717049 -18.094293
v 11.532332 5.8772847 -27.798763
v 11.532398 21.608248 -6.5112018
v 11.53592 23.520397 2.6003563
v 11.536036 2.4223795 -19.793329
v 11.536791 1.4887937 -11.943303
v 11.542982 15.07703 -29.421824
v 11.55411 23.638532 0.28238248
v 11.557285 17.363901 -26.882365
v 11.557373 1.7326013 -13.59868
v 11.566789 -0.34280578 3.1634849
v 11.568723 20.340864 -19.419033
v 11.570199 12.546368 -30.931566
v 11.572801 0.51155176 -1.4466014
v 11.574518 2.8259154 -21.505369
v 11.576626 21.495526 -15.079115
v 11.576774 4.4854076 -25.837539
v 11.593221 1.5555731 -9.2452128
v 11.594526 23.616498 1.9915459
v 11.606694 0.69986129 -2.2143283
v 11.611713 23.009209 -0.26565438
v 11.617844 7.3131409 -29.244511
v 11.618828 2.2944592 -15.358111
v 11.621191 15.622851 -28.89577
v 11.637271 22.024157 -9.96842
v 11.637682 22.23781 -4.8500316
v 11.638991 6.7699316 -28.758956
v 11.639218 16.614832 -27.740649
v 11.646127 8.8370475 -30.328486
v 11.657659 3.9917379 -24.987509
v 11.663822 1.476343 -10.913889
v 11.667229 22.037305 -11.661313
v 11.668269 20.891328 -7.2261766
v 11.67092 10.404221 -30.872917
v 11.676438 2.5030056 -20.414852
v 11.681273 1.0161108 -3.0981262
v 11.689375 1.4919606 -12.622538
v 11.695057 4.6779213 -26.093267
v 11.708791 18.934987 -24.90231
v 11.709863 23.825727 1.2689327
v 11.716216 19.64169 -23.504258
v 11.719756 6.3474999 -28.281927
v 11.720353 1.5975032 -8.264983
v 11.720519 1.51385 -6.4774853
v 11.721021 5.0270022 -26.566451
v 11.721601 20.863918 -16.843227
v 11.730386 23.672736 3.0124812
v 11.741521 22.156614 -5.5258089
v 11.745121 1.5662868 -7.3546739
v 11.753146 21.204047 -8.9295693
v 11.754075 3.4292314 -23.842246
v 11.75479 2.3291546 -16.046326
v 11.755123 2.0594648 -14.368641
v 11.758619 2.9554261 -22.134897
v 11.759924 22.794747 -0.43132883
v 11.763252 23.391296 0.18734137
v 11.776772 1.4332708 -9.9013005
v 11.781156 22.117591 -10.648818
v 11.78632 19.274485 -24.307483
v 11.795538 1.4261485 -4.7437368
v 11.79965 2.2949407 -18.552461
v 11.800414 -0.28465289 2.4736317
v 11.802801 0.18864788 -0.26010023
v 11.80572 14.607229 -29.571245
v 11.809829 1.5003383 -11.585218
v 11.8144 20.118008 -20.616528
v 11.816106 9.3005806 -30.420475
v 11.81677 20.555534 -7.839527
v 11.826578 21.68344 -13.942594
v 11.829929 13.509059 -30.167518
v 11.831708 23.653397 0.64871225
v 11.835954 1.636327 -13.292275
v 11.849323 2.6986974 -21.197365
v 11.854734 15.029863 -29.254929
v 11.855527 8.2785466 -29.887562
v 11.867154 10.931221 -30.870647
v 11.872626 23.402131 2.2668137
v 11.877005 0.40241347 -1.0079828
v 11.877085 22.025447 -4.5124522
v 11.88004 14.055756 -29.816736
v 11.881957 5.2312149 -26.750289
v 11.887319 1.4656839 -5.4355869
v 11.896011 11.505516 -30.914845
v 11.897461 1.2365768 -3.8145618
v 11.899475 21.506504 -14.769619
v 11.905308 21.851668 -4.3037606
v 11.905592 21.86638 -9.6173738
v 11.906977 5.6672972 -27.307907
v 11.907238 2.2313377 -15.014497
v 11.908543 2.3647039 -19.34721
v 11.911519 21.233008 -6.846068
v 11.915709 3.2922106 -23.430217
v 11.921921 20.860736 -8.5847539
v 11.930753 21.280552 -15.465284
v 11.933045 1.4195878 -10.55498
v 11.937887 12.005423 -30.860843
v 11.942388 1.4703167 -12.208404
v 11.943286 1.4819875 -6.0207681
v 11.952948 19.410551 -23.884085
v 11.958861 0.90155211 -2.6860584
v 11.959419 20.608771 -18.077369
v 11.983223 2.8930971 -21.769608
v 11.989263 9.8675137 -30.530286
v 11.994986 1.8659045 -13.938498
v 12.004044 23.433796 2.4318012
v 12.00496 12.969436 -30.370938
v 12.006387 16.146945 -28.018587
v 12.027252 22.925023 -0.06421839
v 12.036153 2.3217544 -15.672797
v 12.04234 23.435829 1.6107388
v 12.043912 22.133849 -5.1667425
v 12.050237 23.377153 0.54778034
v 12.056306 22.10686 -10.28304
v 12.065741 6.2590391 -27.939944
v 12.065789 2.4491276 -19.936385
v 12.065807 4.8729918 -26.266633
v 12.071452 2.5656047 -20.782586
v 12.071482 20.327937 -18.835683
v 12.081024 1.4816185 -11.227345
v 12.082761 20.786779 -7.4855661
v 12.087945 21.948004 -11.927604
v 12.088799 -0.33232046 2.791497
v 12.099808 21.579261 -9.2627949
v 12.106332 20.178508 -19.546547
v 12.113612 0.66194524 -1.7848723
v 12.11682 1.5608426 -12.986785
v 12.123237 6.7847536 -28.509807
v 12.134488 23.413727 1.0028897
v 12.138933 22.774845 -0.72243587
v 12.143474 10.380668 -30.583668
v 12.149615 21.716746 -13.245784
v 12.152552 2.320055 -16.329292
v 12.154548 18.390604 -25.245088
v 12.159165 1.3894222 -9.4266634
v 12.161793 23.571887 2.6965676
v 12.164594 7.7945756 -29.288446
v 12.164718 23.251647 2.1249607
v 12.168849 1.4983526 -5.1251149
v 12.169485 22.096133 -11.067825
v 12.193405 21.861805 -5.8502222
v 12.197071 20.82807 -7.6618025
v 12.198061 20.872289 -8.2180926
v 12.202393 3.5773221 -24.178703
v 12.206684 1.353353 -10.189683
v 12.210524 4.1083675 -25.205209
v 12.213725 21.523007 -14.339855
v 12.218524 5.5098641 -26.887806
v 12.218853 3.1611097 -22.858575
v 12.220436 21.517802 -6.4135242
v 12.224352 1.4706159 -11.898967
v 12.228094 1.5175641 -7.5821659
v 12.238476 16.984352 -26.912402
v 12.243684 9.3370026 -30.143699
v 12.245999 19.881304 -21.068496
v 12.251375 1.0838268 -3.1731419
v 12.261565 4.5897852 -25.879181
v 12.262578 1.7271929 -13.572506
v 12.267976 5.1581083 -26.515261
v 12.271991 21.350647 -6.630329
v 12.274632 8.7390082 -29.846998
v 12.282538 22.725838 -1.3968535
v 12.290244 2.2836296 -16.934455
v 12.292939 18.825265 -24.59453
v 12.296665 15.541667 -28.452413
v 12.299348 22.936717 0.32757254
v 12.304422 6.1136219 -27.505365
v 12.309994 2.2924683 -15.357666
v 12.312801 3.8920247 -24.844691
v 12.314399 5.73237 -27.060279
v 12.318937 1.4855269 -5.7394676
v 12.323456 22.012564 -9.9252549
v 12.339874 0.22576792 -0.32970744
v 12.342175 16.432739 -27.489411
v 12.348638 21.976607 -5.4724751
v 12.349619 1.4202995 -10.868415
v 12.356329 21.223124 -8.8140263
v 12.358902 7.3695134 -28.839283
v 12.360884 22.823065 -0.36549115
v 12.366826 21.007218 -7.2053372
v 12.371325 1.4850139 -12.575715
v 12.37984 21.840517 -4.5156674
v 12.386898 0.50507205 -1.1424156
v 12.391792 23.035611 1.302325
v 12.392742 12.404148 -30.426877
v 12.394924 1.4931359 -6.4946987
v 12.397705 2.5248907 -20.485259
v 12.398061 1.4836247 -4.7634393
v 12.402573 23.677901 3.0724852
v 12.405417 14.459816 -29.193123
v 12.426389 2.9967077 -22.125117
v 12.43292 0.03281018 0.6595879
v 12.434008 12.883349 -30.121732
v 12.441128 6.7229987 -28.213744
v 12.444464 22.948028 0.78257963
v 12.447516 2.337909 -15.998291
v 12.448482 19.006961 -24.16446
v 12.452327 2.1844456 -14.858878
v 12.456705 9.8804296 -30.190001
v 12.460332 22.414759 -2.1037254
v 12.466692 5.3497595 -26.588493
v 12.473441 22.118452 -10.597913
v 12.478267 15.054442 -28.755653
v 12.482201 21.733164 -12.795145
v 12.48707 1.288919 -9.8795612
v 12.495465 1.4500978 -11.541238
v 12.504122 10.366572 -30.331206
v 12.511253 4.3300361 -25.495679
v 12.513487 -0.28071461 2.3374939
v 12.514955 2.279197 -17.444783
v 12.518222 3.3991825 -23.688881
v 12.524215 21.070401 -7.8687057
v 12.544668 1.6408141 -13.262906
v 12.559233 1.5127267 -5.3479054
v 12.566627 22.861337 -1.0721594
v 12.570948 3.1578234 -22.804617
v 12.573412 21.82211 -9.5728382
v 12.573592 2.704768 -21.115971
v 12.574926 10.813157 -30.400556
v 12.575558 1.4434451 -8.0689886
v 12.57943 2.4415681 -19.442794
v 12.580251 22.93616 1.5491428
v 12.588317 21.732064 -4.4281168
v 12.590743 21.605797 -6.1508638
v 12.601303 21.080253 -15.584851
v 12.608445 3.7364222 -24.511949
v 12.613158 22.886223 1.2125994
v 12.614608 22.043861 -11.271886
v 12.615649 1.3115336 -10.510309
v 12.61771 21.314687 -14.670088
v 12.62001 22.807578 0.65475731
v 12.623867 5.6542862 -26.720709
v 12.623921 11.903174 -30.425779
v 12.625307 11.33269 -30.450682
v 12.62675 20.27873 -18.447792
v 12.62676 1.4206711 -12.163827
v 12.636418 6.1754548 -27.214786
v 12.637088 21.927117 -5.1800782
v 12.639594 21.84282 -5.5849943
v 12.639717 22.985823 1.752389
v 12.649645 22.752226 -1.6709934
v 12.649721 13.551539 -29.476478
v 12.65736 23.400607 2.3415464
v 12.663137 2.5161286 -20.116056
v 12.665484 20.433511 -17.958737
v 12.67713 1.4731667 -7.0731305
v 12.6772 21.314464 -8.531153
v 12.677927 19.977266 -19.812238
v 12.692013 22.800496 -0.04029555
v 12.700839 0.97868901 -2.6266484
v 12.707663 4.1640932 -25.179331
v 12.712264 1.4108855 -4.3809188
v 12.718312 2.3328474 -15.621818
v 12.724936 21.582703 -9.149726
v 12.725527 19.495097 -22.059346
v 12.72674 7.1709512 -28.443618
v 12.730439 1.2524237 -9.4693547
v 12.73929 21.494701 -13.67734
v 12.739625 17.911075 -25.446531
v 12.740724 8.9118765 -29.55283
v 12.743388 22.074878 -10.23859
v 12.745016 8.2000734 -29.152654
v 12.755779 6.6956915 -27.885216
v 12.763722 1.3808809 -11.183288
v 12.766054 5.1294311 -26.260709
v 12.780005 21.846001 -4.8123435
v 12.784827 21.421568 -4.0882329
v 12.791432 2.6261175 -20.753201
v 12.800443 15.580574 -28.078841
v 12.800548 -0.34002742 2.7617055
v 12.801636 22.879541 -0.63285943
v 12.801888 20.808377 -16.184901
v 12.807054 2.3238629 -18.137665
v 12.809789 21.193291 -7.5549841
v 12.825611 3.6099217 -24.138521
v 12.832909 21.709529 -5.8050692
v 12.843825 2.3379132 -16.27825
v 12.844623 23.598754 2.7339535
v 12.845289 22.791898 1.0047016
v 12.845981 1.5333616 -5.0415426
v 12.849669 1.9733246 -14.205994
v 12.869201 2.8161469 -21.480768
v 12.871032 20.642492 -16.758487
v 12.873555 16.587011 -26.948654
v 12.878063 1.4854767 -5.7875259
v 12.881848 22.320099 -2.4126297
v 12.88321 1.2195061 -10.148846
v 12.884101 1.4294169 -7.5666625
v 12.887552 22.073025 -10.912816
v 12.901655 6.1520911 -26.815378
v 12.903687 21.328061 -6.5174978
v 12.906201 1.364394 -11.85477
v 12.910913 1.3078178 -4.0140218
v 12.92173 21.821161 -5.2727782
v 12.954171 22.770099 0.33190968
v 12.95596 12.404972 -30.007246
v 12.963785 21.473756 -8.1760534
v 12.970799 10.851952 -30.099338
v 12.976899 19.026972 -23.523505
v 12.991923 2.2805257 -15.232785
v 12.993066 12.960748 -29.642838
v 13.00488 21.549854 -13.283447
v 13.007477 10.418122 -29.929534
v 13.017441 21.961233 -9.8557772
v 13.022145 22.843203 1.3922313
v 13.022386 5.6910283 -26.426101
v 13.028443 11.368746 -30.128741
v 13.028966 4.0228026 -24.819184
v 13.030846 22.882955 -1.3896805
v 13.033543 1.4282621 -12.515717
v 13.043263 6.6773203 -27.536377
v 13.054831 21.088881 -15.089124
v 13.064331 21.227257 -7.1327445
v 13.064429 2.9422928 -22.072827
v 13.064453 21.819196 -2.8870819
v 13.066311 11.848546 -30.094678
v 13.072295 2.6107376 -20.437358
v 13.073719 21.328984 -13.910448
v 13.085252 21.804532 -9.4242694
v 13.091681 7.2127902 -28.159404
v 13.093956 19.100064 -23.150258
v 13.10021 0.34070156 -0.33966351
v 13.106119 22.674831 -1.9884931
v 13.106232 15.002926 -28.345291
v 13.109532 7.7616938 -28.577603
v 13.1185 21.690963 -8.878526
v 13.119534 21.736684 -5.4567983
v 13.134013 1.5082464 -4.730549
v 13.136096 2.363723 -15.952748
v 13.140549 1.6364872 -13.249252
v 13.15029 4.5800831 -25.516774
v 13.151812 2.5040445 -19.341276
v 13.153126 2.3241459 -16.782183
v 13.158889 22.057913 -10.553883
v 13.162615 6.146407 -26.504993
v 13.175685 1.3090305 -11.497129
v 13.178213 22.789858 0.70958725
v 13.181126 19.989457 -18.838624
v 13.18598 19.243359 -22.321829
v 13.189946 15.455265 -27.884667
v 13.194046 18.582316 -24.11686
v 13.19502 1.1516008 -9.7123765
v 13.195078 21.97222 -11.29464
v 13.198943 22.919853 -0.99667419
v 13.201787 14.521616 -28.569438
v 13.202316 18.050992 -24.874448
v 13.202831 8.7114308 -29.040358
v 13.203257 21.590268 -4.4065662
v 13.205884 21.776434 -12.066549
v 13.214352 2.7456652 -21.063094
v 13.22002 21.494302 -6.1124445
v 13.232929 1.2407128 -10.979779
v 13.23509 16.003449 -27.280458
v 13.237556 2.3926707 -18.497205
v 13.242892 22.148995 -2.6869196
v 13.244168 21.573209 -7.8085287
v 13.251001 13.909726 -28.798405
v 13.252209 2.6048682 -19.991113
v 13.25683 1.5083666 -5.3561988
v 13.259968 1.4516838 -6.2377352
v 13.267465 2.1882373 -14.879497
v 13.267755 23.463937 2.3811337
v 13.270358 17.329695 -25.855447
v 13.271035 21.365248 -3.3291262
v 13.27728 -0.28940337 2.5004889
v 13.290906 0.87152881 -1.7360845
v 13.293208 8.207292 -28.705458
v 13.299579 1.1620222 -10.457334
v 13.303249 2.3422862 -17.524991
v 13.303424 3.8240845 -24.355963
v 13.30365 19.544814 -20.860345
v 13.30923 21.105828 -14.625648
v 13.309705 1.3195056 -12.121736
v 13.316737 21.237115 -6.7647857
v 13.34086 9.6646263 -29.321647
v 13.341604 21.88598 -9.474008
v 13.348303 1.3040823 -7.8707111
v 13.357646 21.384446 -13.598257
v 13.359088 11.870825 -29.78628
v 13.367179 1.4178646 -6.9402807
v 13.367233 2.8712231 -21.71774
v 13.36905 3.081676 -22.55318
v 13.369894 21.715403 -5.0920789
v 13.37213 21.591348 -12.892121
v 13.3737 23.084284 1.7475661
v 13.376887 12.35252 -29.660705
v 13.386202 1.4344665 -4.3442287
v 13.386264 16.424833 -26.75166
v 13.392772 22.801253 -1.6650173
v 13.410884 5.5629597 -26.1608
v 13.415035 1.1906291 -8.5262925
v 13.41608 2.3612199 -15.582735
v 13.428155 1.1356619 -3.3076518
v 13.428175 22.006261 -10.194296
v 13.429231 7.1648934 -27.77373
v 13.43908 21.818884 -8.4849197
v 13.452082 12.873782 -29.317603
v 13.452682 21.304872 -6.9036221
v 13.456961 0.57094894 -0.7676711
v 13.463156 21.325185 -4.0428153
v 13.464248 22.87054 -0.68740897
v 13.464299 18.15104 -24.482206
v 13.468762 20.687837 -16.004594
v 13.484823 2.4608206 -18.75039
v 13.490625 2.7253457 -20.704367
v 13.497335 21.576002 -5.7515607
v 13.498105 1.9072713 -13.983852
v 13.504481 22.873562 1.071066
v 13.51682 0.99395634 -2.4176009
v 13.517791 19.016389 -22.807061
v 13.522366 21.581029 -7.4650488
v 13.525484 22.428832 -2.3788271
v 13.52664 14.968345 -28.016242
v 13.53153 10.82787 -29.535079
v 13.532502 15.449848 -27.557182
v 13.533407 23.522187 2.7743735
v 13.538783 1.5223768 -4.9916856
v 13.553732 21.124165 -14.207803
v 13.555024 2.3798255 -16.269905
v 13.555966 -0.32969296 2.9293777
v 13.557154 21.92036 -9.0932759
v 13.563062 4.4337574 -25.113346
v 13.578156 21.973408 -10.874816
v 13.582721 19.672695 -19.814749
v 13.585681 6.1238967 -26.25506
v 13.588718 6.6273942 -26.756159
v 13.58954 1.2621044 -11.812398
v 13.591531 5.1136704 -25.831454
v 13.607393 2.6385741 -19.666274
v 13.620349 3.3391427 -23.112735
v 13.624757 21.324507 -6.4801549
v 13.624953 -0.04249011 1.3024452
v 13.630159 14.390691 -28.262278
v 13.637928 20.449086 -16.725535
v 13.642069 1.0804791 -9.9869694
v 13.644876 22.834569 0.39827065
v 13.649267 2.8496593 -21.371202
v 13.656067 7.6359791 -27.987988
v 13.667963 11.301021 -29.459671
v 13.669216 22.823708 -1.3113981
v 13.671136 17.012974 -25.946164
v 13.671549 21.83914 -3.0333326
v 13.673375 1.4502768 -5.6796489
v 13.676402 18.662466 -23.502744
v 13.677267 19.237522 -21.626753
v 13.683405 7.1113252 -27.43955
v 13.683534 21.307388 -3.6464938
v 13.686035 21.255651 -13.718146
v 13.688045 2.296093 -15.226524
v 13.68904 18.310291 -24.098298
v 13.706124 15.934908 -26.968988
v 13.708271 1.4216529 -6.4283982
v 13.708311 11.851599 -29.424067
v 13.710909 21.96162 -9.8198487
v 13.711879 4.212953 -24.69575
v 13.71264 21.885782 -8.0830986
v 13.713525 1.1263272 -10.771547
v 13.728561 21.419924 -13.225149
v 13.748491 1.3771821 -12.532438
v 13.754544 22.815537 -0.27899987
v 13.756884 0.80438802 -1.1871872
v 13.769561 2.7651853 -20.344703
v 13.770183 21.588353 -5.3927879
v 13.780171 20.701398 -15.583484
v 13.782865 20.830968 -15.024175
v 13.786644 1.0727952 -2.969069
v 13.791171 3.0023121 -22.043932
v 13.791383 21.498735 -7.1042485
v 13.79574 22.632574 -1.9471684
v 13.797931 6.5834203 -26.43762
v 13.801986 21.852933 -11.272526
v 13.808447 17.799215 -24.781685
v 13.809288 1.0748602 -8.9282995
v 13.810734 21.625213 -12.197216
v 13.815475 19.024359 -22.33933
v 13.822639 1.5157301 -4.6415968
v 13.824105 1.3948409 -4.1287288
v 13.826573 20.144467 -17.563747
v 13.830284 14.980464 -27.684277
v 13.840147 23.015212 1.4354466
v 13.84096 2.4080139 -15.901249
v 13.845047 21.939935 -10.512852
v 13.848685 0.88728874 -1.4846521
v 13.851408 13.411856 -28.635604
v 13.857919 1.1991934 -11.452631
v 13.871244 13.924176 -28.320555
v 13.875628 22.007635 -8.8087713
v 13.878084 -0.13294267 1.8798346
v 13.884642 12.362033 -29.161146
v 13.885295 18.065231 -24.26202
v 13.887255 21.427527 -4.3592527
v 13.890806 12.873874 -28.947417
v 13.893156 10.346983 -29.073643
v 13.89677 1.6382599 -13.318891
v 13.901001 1.2376012 -3.6633348
v 13.904455 21.428807 -6.0668735
v 13.906115 5.57262 -25.96006
v 13.919832 22.189036 -2.658164
v 13.921903 2.6316205 -19.238639
v 13.925763 3.7598712 -23.739979
v 13.928901 18.731216 -23.112765
v 13.944995 2.1908785 -14.862773
v 13.94536 17.595139 -24.946508
v 13.952915 8.9846439 -28.425004
v 13.953068 9.7833422 -28.797792
v 13.960663 1.4603624 -5.3089437
v 13.961944 22.793497 -0.90321572
v 13.962455 14.446093 -27.905366
v 13.962911 3.2555773 -22.69381
v 13.985129 21.865091 -7.7230355
v 13.987758 19.716358 -18.805045
v 13.994638 1.2598911 -12.077282
v 13.998951 7.1329708 -27.112509
v 14.000641 23.33466 2.3882356
v 14.004484 2.4276661 -16.910621
v 14.005477 10.841193 -29.090821
v 14.025338 21.600348 -3.3978649
v 14.026414 20.833332 -14.557295
v 14.034263 5.0476051 -25.548539
v 14.037971 1.0500587 -10.319919
v 14.038259 21.530857 -5.0336775
v 14.039152 0.75315632 -0.8002631
v 14.042112 23.156487 1.842412
v 14.056381 6.6255615 -26.363399
v 14.067246 -0.26149367 2.8099117
v 14.069071 2.9957293 -21.695733
v 14.089432 0.35096955 0.32547514
v 14.090505 1.461166 -4.284321
v 14.093892 0.07421707 1.0587432
v 14.09487 0.4884931 0.00743934
v 14.097184 22.837561 0.03585358
v 14.103403 22.043193 -8.4439927
v 14.111774 21.435228 -6.7805575
v 14.125501 15.003102 -27.369546
v 14.132866 1.1226548 -11.07949
v 14.144591 20.611735 -15.331236
v 14.145072 21.359727 -3.9639986
v 14.147196 1.8593992 -13.883553
v 14.148574 1.0802533 -8.3107457
v 14.152212 17.187864 -25.384899
v 14.163132 0.94745721 -1.6604024
v 14.166282 21.905226 -10.165797
v 14.168021 22.018925 -9.2609242
v 14.168815 22.352159 -2.3428273
v 14.171169 7.6144989 -27.445328
v 14.172008 11.326085 -28.974161
v 14.174344 0.85312092 -1.0433344
v 14.175224 23.004332 1.1075732
v 14.176183 6.3467742 -26.153638
v 14.178019 1.1236732 -3.1920978
v 14.178202 20.476808 -16.005773
v 14.178815 21.464209 -5.7070788
v 14.1882 14.620013 -27.589537
v 14.188662 1.3849155 -6.0020457
v 14.19427 21.757105 -3.2347911
v 14.19438 22.771487 -0.53903022
v 14.195474 2.38667 -15.571487
v 14.199742 1.0075873 -9.259408
v 14.205182 23.33083 2.8553473
v 14.206386 18.750802 -22.735355
v 14.215132 13.933111 -28.014632
v 14.216912 1.3416609 -6.6873556
v 14.225594 6.0512261 -26.033538
v 14.229705 1.488163 -4.9459778
v 14.237195 19.430369 -20.113566
v 14.238919 21.419966 -12.567179
v 14.241186 12.863881 -28.641225
v 14.255646 18.318519 -23.558485
v 14.260806 2.8966945 -20.102249
v 14.268106 3.1769523 -22.224474
v 14.268577 7.0626643 -26.73545
v 14.27331 21.758021 -7.3542478
v 14.281391 2.9925359 -21.302571
v 14.285628 11.800485 -28.855374
v 14.291445 21.426263 -4.6429762
v 14.302356 12.341445 -28.765839
v 14.304217 22.616899 -1.6081987
v 14.310925 15.419845 -26.909371
v 14.320318 21.415933 -6.3825059
v 14.320518 1.6793131 -13.493325
v 14.322004 21.994747 -2.9264417
v 14.322713 19.22193 -20.939384
v 14.341616 6.6132382 -26.23122
v 14.344164 22.940104 0.44142893
v 14.345068 2.8185647 -19.468666
v 14.345975 4.8970561 -25.174654
v 14.350101 22.680394 -1.2203515
v 14.358723 1.386326 -3.9667378
v 14.361221 2.1323932 -14.6439
v 14.366079 20.572037 -14.915666
v 14.367238 21.202878 -13.170228
v 14.372572 13.372391 -28.239437
v 14.373569 22.038473 -8.084602
v 14.379167 14.358131 -27.621578
v 14.382533 4.1392533 -24.001066
v 14.393686 16.539506 -25.924756
v 14.399123 1.3251237 -12.421326
v 14.399677 1.3842916 -5.5637608
v 14.402055 23.197317 2.1477943
v 14.407957 21.582333 -3.6228918
v 14.410165 2.3034991 -15.168278
v 14.413378 21.642216 -11.522442
v 14.432266 5.5880565 -25.760744
v 14.432422 19.690655 -18.333385
v 14.450125 21.453404 -5.3481931
v 14.454711 0.00010056 1.5631317
v 14.456207 21.937497 -9.8004786
v 14.462722 1.0880412 -2.9302368
v 14.466177 17.696344 -24.306198
v 14.470907 14.837836 -27.18598
v 14.473363 21.480575 -12.106602
v 14.477232 1.1656102 -11.50353
v 14.478402 22.439558 -2.005943
v 14.480481 23.07856 1.4767359
v 14.501634 1.5057646 -4.5871559
v 14.510078 1.0350453 -10.542826
v 14.514341 13.92776 -27.775288
v 14.521306 1.0811533 -7.8225347
v 14.522721 19.017613 -21.456191
v 14.523939 1.5312974 -13.112483
v 14.53363 1.0381416 -2.5300068
v 14.535738 22.768741 -0.27711468
v 14.542742 20.873895 -13.944164
v 14.543536 22.083371 -8.756286
v 14.546118 2.4724343 -16.49704
v 14.571882 21.402393 -4.3142749
v 14.575733 17.376988 -24.715403
v 14.580221 10.20181 -28.302375
v 14.591126 22.673293 -0.84768096
v 14.594355 18.765326 -22.234591
v 14.59789 3.5461422 -22.743633
v 14.599494 4.565541 -24.487578
v 14.599892 21.684133 -7.0668089
v 14.600228 15.919275 -26.315904
v 14.601118 0.27370139 0.8270751
v 14.604752 0.93154899 -0.95082448
v 14.615373 13.7183 -27.85164
v 14.621997 23.208301 2.5038408
v 14.622141 23.014354 0.80260681
v 14.631734 7.6261262 -26.99291
v 14.633746 22.159159 -2.5612727
v 14.634578 1.2586494 -3.5590787
v 14.634648 2.5486184 -17.526714
v 14.635036 5.2822084 -25.40268
v 14.638657 21.678123 -11.075493
v 14.644859 21.979181 -7.7246011
v 14.648285 21.718624 -3.4914806
v 14.648606 20.580901 -14.528126
v 14.655427 6.047742 -25.936875
v 14.656247 0.96745457 -8.6578708
v 14.664415 7.0685973 -26.487866
v 14.674978 18.420738 -22.944533
v 14.685877 16.672518 -25.540327
v 14.694704 1.3793051 -5.2378403
v 14.695993 15.472513 -26.586707
v 14.698635 21.203334 -12.839186
v 14.71988 21.415042 -4.9893679
v 14.736956 22.089417 -8.3925777
v 14.743447 -0.03097271 1.9295169
v 14.74482 1.2029127 -6.7445049
v 14.747442 21.575991 -6.6898646
v 14.74773 21.847952 -3.262316
v 14.749769 1.2517171 -12.012073
v 14.754875 23.12067 1.8350417
v 14.75799 20.352114 -15.22513
v 14.758792 0.83715303 -0.32253911
v 14.760014 2.3961121 -15.519725
v 14.766454 9.5126468 -27.861223
v 14.767397 1.8061357 -13.799536
v 14.771295 1.4637041 -4.2281662
v 14.777141 11.292243 -28.311337
v 14.778258 20.960586 -13.52198
v 14.780956 1.0007233 -1.6844496
v 14.787778 21.5752 -3.9376191
v 14.793043 21.996428 -9.4391907
v 14.795439 0.95828599 -9.5529295
v 14.799101 3.23247 -21.672686
v 14.807743 12.38906 -28.249361
v 14.8107 13.342261 -27.926969
v 14.817204 14.207899 -27.412643
v 14.818634 6.5210927 -26.097048
v 14.823383 12.820396 -28.116392
v 14.825277 5.5465882 -25.536853
v 14.833119 5.0499493 -24.967784
v 14.839423 21.506322 -5.7015136
v 14.844335 20.110876 -16.527043
v 14.847146 1.414932 -12.753278
v 14.852213 2.0681706 -14.42622
v 14.854688 14.910716 -26.847378
v 14.860386 1.1498716 -3.146485
v 14.870658 -0.10183956 2.4160626
v 14.874321 11.840149 -28.244667
v 14.885145 22.232083 -2.2467865
v 14.891342 21.677343 -10.797775
v 14.89213 17.947736 -23.510319
v 14.897564 13.790506 -27.64162
v 14.906654 1.2780621 -5.753269
v 14.90679 23.054354 1.1799137
v 14.916845 0.98504088 -10.123388
v 14.917128 21.88498 -7.3640402
v 14.920719 21.289221 -12.484028
v 14.932181 19.218899 -20.035363
v 14.938811 20.182198 -15.981646
v 14.949427 16.922836 -24.984993
v 14.949763 22.651995 -0.55074875
v 14.950852 21.52134 -11.594557
v 14.957024 20.643233 -14.186346
v 14.96098 1.4077594 -4.8598364
v 14.965628 19.563621 -18.194959
v 14.96608 21.571126 -6.3420791
v 14.968691 19.817984 -17.434538
v 14.973893 19.029492 -20.737523
v 14.98431 0.19204923 1.2223952
v 14.99106 21.442715 -4.6295263
v 14.991237 0.95466816 -0.53171104
v 14.998017 2.6864223 -18.002371
v 14.999739 22.939935 0.48126767
v 15.000373 3.5081171 -22.215308
v 15.004764 8.8604709 -27.296337
v 15.006421 3.0420494 -19.588969
v 15.01658 7.6142773 -26.647258
v 15.018122 1.6304711 -13.404521
v 15.023057 21.987782 -2.9081075
v 15.028978 20.363067 -14.864392
v 15.02958 1.0341394 -7.3205095
v 15.040301 8.2489972 -26.962058
v 15.041179 22.065038 -8.0551608
v 15.048851 1.3943329 -3.9204023
v 15.049964 3.1398288 -20.34285
v 15.052349 21.049894 -13.158322
v 15.055898 2.3285563 -15.123001
v 15.062414 21.692724 -3.8053924
v 15.071264 6.0012041 -25.730213
v 15.071504 0.46745514 0.62148947
v 15.087697 0.93371457 -8.0890243
v 15.09203 10.658661 -27.852036
v 15.093143 3.255775 -21.184442
v 15.122599 22.705341 -0.19733237
v 15.122957 22.29289 -1.9013878
v 15.127537 16.036214 -25.817024
v 15.128039 7.0740202 -26.258547
v 15.130327 23.075736 1.5387248
v 15.141217 21.508332 -5.3062578
v 15.142061 5.5054425 -25.254964
v 15.145056 1.1106346 -2.8838906
v 15.159989 18.704588 -21.641952
v 15.16408 20.151188 -15.544708
v 15.164105 21.788467 -3.57329
v 15.165707 21.77264 -6.9604157
v 15.173988 1.4426934 -4.489945
v 15.181382 13.292901 -27.674268
v 15.183854 20.788841 -13.835234
v 15.187563 17.393648 -24.016727
v 15.18782 0.87838181 -0.14511375
v 15.193044 12.848229 -27.78708
v 15.19962 21.373528 -12.124226
v 15.203873 9.7438214 -27.470265
v 15.20439 21.5738 -4.2511767
v 15.207003 2.4506114 -15.817982
v 15.216405 2.5382055 -16.584773
v 15.21716 0.08835686 1.6503347
v 15.219974 11.241212 -27.856856
v 15.231882 22.08497 -8.5206293
v 15.257944 20.499737 -14.508778
v 15.267443 1.1474341 -6.1715498
v 15.268652 14.942132 -26.563812
v 15.269903 1.2770181 -3.517898
v 15.270573 3.0095324 -19.02709
v 15.27062 12.283043 -27.835205
v 15.271075 21.697567 -10.479929
v 15.275504 18.406712 -22.26052
v 15.27578 1.5260083 -13.067232
v 15.276381 0.89896977 -8.7813227
v 15.27993 19.376761 -18.599058
v 15.285034 23.141976 2.436608
v 15.294662 22.479642 -0.98522923
v 15.29682 16.344922 -25.32792
v 15.30237 11.719163 -27.843619
v 15.318062 21.160038 -12.794913
v 15.318132 1.0687905 -2.4330805
v 15.319799 0.98935842 -10.325016
v 15.319908 1.149333 -11.185257
v 15.320026 19.517828 -17.893416
v 15.322599 3.9070287 -22.692426
v 15.322818 22.979259 0.86837631
v 15.324679 21.647297 -6.0763625
v 15.331671 22.015533 -7.6835282
v 15.35724 1.0334201 -0.80329117
v 15.357888 0.39535848 0.88030876
v 15.360075 2.2362654 -14.759626
v 15.368287 7.5334859 -26.349016
v 15.371628 22.044014 -9.034102
v 15.372929 22.083504 -2.4599487
v 15.375156 19.804967 -16.928413
v 15.379767 10.487509 -27.471367
v 15.385135 21.712232 -6.5780831
v 15.390125 18.008423 -22.851194
v 15.400801 4.3661973 -23.381523
v 15.401193 6.5924871 -25.894334
v 15.412151 21.546139 -11.191901
v 15.412518 21.522469 -4.9458627
v 15.428959 9.0695022 -26.971763
v 15.429547 21.881499 -3.2271268
v 15.43334 20.190997 -15.179741
v 15.451234 13.833953 -27.256141
v 15.452988 3.2142735 -19.920018
v 15.454068 1.4282621 -4.1824985
v 15.462727 20.948384 -13.473911
v 15.468252 21.663616 -4.0865872
v 15.469453 21.442058 -11.73921
v 15.477211 22.581602 -0.40429951
v 15.483575 8.1287122 -26.530717
v 15.483942 13.356374 -27.418322
v 15.484917 3.5509711 -21.603009
v 15.489304 15.324018 -26.141601
v 15.491448 -0.05475749 2.3627761
v 15.505332 1.0510703 -1.7568067
v 15.508659 0.7444258 0.25673552
v 15.511488 1.214292 -5.4093902
v 15.520614 22.330684 -1.3624999
v 15.523207 2.0734 -14.350887
v 15.529892 1.4370889 -12.60265
v 15.539357 23.095116 2.1182398
v 15.546523 0.88303428 -7.5134203
v 15.551688 7.2499136 -26.101739
v 15.555284 6.0353754 -25.406014
v 15.559039 19.518462 -17.530802
v 15.564518 11.195607 -27.47737
v 15.566834 20.652898 -14.177453
v 15.569251 12.79193 -27.4843
v 15.572113 0.27323691 1.2510081
v 15.576972 21.72578 -3.8876415
v 15.578803 19.96748 -15.86553
v 15.589903 9.6837373 -27.01905
v 15.594537 1.3084263 -11.736509
v 15.597577 3.3778957 -20.586754
v 15.599075 0.8352329 -8.2760018
v 15.60396 21.94717 -7.3140426
v 15.604437 11.738492 -27.533349
v 15.606643 1.3319511 -4.8263056
v 15.611502 1.1790043 -3.1421734
v 15.615977 14.296604 -26.833463
v 15.628217 21.577583 -4.5562842
v 15.638909 2.5352635 -16.12092
v 15.640738 12.221579 -27.49946
v 15.652697 3.8979427 -22.263119
v 15.666831 1.0017059 -0.41532686
v 15.669679 4.9429629 -24.035361
v 15.673197 0.92219377 -9.8544707
v 15.679386 19.303451 -18.230331
v 15.684214 22.062215 -8.001818
v 15.684706 21.06834 -13.122043
v 15.689433 2.8669431 -17.734423
v 15.699293 6.4975452 -25.608507
v 15.709057 14.709309 -26.417684
v 15.711905 22.820008 0.52426572
v 15.714395 2.3615838 -15.027567
v 15.721556 20.391267 -14.767709
v 15.723509 1.3577668 -3.8248792
v 15.724749 2.6820289 -16.87522
v 15.740432 22.988313 1.4837159
v 15.749938 18.112375 -22.311214
v 15.753683 21.75576 -6.2479815
v 15.755813 16.938759 -24.030891
v 15.763049 13.819945 -27.002138
v 15.778207 1.0325576 -10.646589
v 15.787577 20.018694 -15.499361
v 15.790807 3.1183793 -18.726922
v 15.801863 0.53618709 0.66459661
v 15.806436 9.0916575 -26.617623
v 15.807532 1.7093159 -13.445724
v 15.813995 21.871483 -6.9520141
v 15.815355 1.0542876 -1.0868907
v 15.821031 1.1118533 -2.7372385
v 15.828085 21.235833 -12.548204
v 15.83492 21.949579 -2.7604425
v 15.836774 19.473321 -17.175165
v 15.842907 0.84750284 -9.0195344
v 15.847901 17.598957 -22.904743
v 15.860128 1.3850254 -4.4455586
v 15.861884 13.316199 -27.102585
v 15.866699 0.1471532 1.6506031
v 15.86999 20.843363 -13.792835
v 15.871231 6.9139886 -25.672856
v 15.879266 15.342733 -25.79342
v 15.883679 1.9748612 -14.075986
v 15.887956 3.5860381 -21.024166
v 15.895422 17.948356 -22.370959
v 15.896059 21.927217 -9.5866005
v 15.901505 19.278139 -17.876683
v 15.905843 21.354632 -12.060036
v 15.908347 12.283131 -27.217554
v 15.916186 19.013803 -19.230693
v 15.926057 1.0475147 -1.7932428
v 15.928828 0.77176534 -7.9480883
v 15.929532 22.050251 -8.6548631
v 15.94143 12.728448 -27.144686
v 15.944515 19.731588 -16.167701
v 15.945091 1.2794913 -11.475822
v 15.946593 0.92248183 -0.10702981
v 15.955512 9.654504 -26.628652
v 15.962915 18.683251 -20.324542
v 15.964722 14.316164 -26.495614
v 15.974734 11.744152 -27.111182
v 15.976962 21.655845 -4.2593209
v 15.986894 10.675649 -26.76232
v 15.993721 21.83387 -9.9152068
v 15.997994 14.822284 -26.045742
v 16.004115 1.2840117 -3.5172303
v 16.016778 1.4027626 -12.031585
v 16.018523 22.138132 -1.7094514
v 16.019048 1.5726353 -12.919237
v 16.028563 22.019928 -7.6308102
v 16.031132 7.8044677 -25.930343
v 16.03586 18.145884 -21.812115
v 16.041215 21.636705 -4.9154397
v 16.045003 2.3152926 -14.762498
v 16.046412 13.794206 -26.723269
v 16.048792 22.352916 -0.73280016
v 16.049523 16.373752 -24.435021
v 16.054589 0.9580431 -10.332514
v 16.055359 22.826156 0.97777284
v 16.059236 2.7002263 -16.439611
v 16.079074 2.4781708 -15.44483
v 16.08707 1.045275 -0.72910137
v 16.087488 21.773097 -5.7018877
v 16.100023 19.064397 -18.566508
v 16.101651 20.155916 -15.159626
v 16.108859 1.0940565 -2.4272647
v 16.119301 3.1265226 -18.170708
v 16.12002 3.3587924 -19.475319
v 16.121333 21.841319 -6.6209695
v 16.124077 0.02378307 2.0623846
v 16.141639 1.3872311 -4.1376924
v 16.148184 20.978105 -13.377297
v 16.167511 0.8636889 -6.590114
v 16.169284 1.1357599 -5.302002
v 16.173942 2.9319328 -17.111819
v 16.185975 19.205348 -17.559869
v 16.189794 22.564429 0.09704136
v 16.195813 22.954352 2.0521422
v 16.197688 15.327133 -25.462328
v 16.19832 20.642139 -14.184604
v 16.205461 17.922432 -22.018308
v 16.205737 21.669408 -10.41848
v 16.206028 3.9478236 -21.613698
v 16.207648 0.7600221 0.27224744
v 16.226639 15.794136 -24.918009
v 16.227405 1.1191776 -10.921739
v 16.229443 1.0283977 -1.4015179
v 16.232438 13.271854 -26.719734
v 16.233263 12.224559 -26.839739
v 16.233466 0.74927258 -7.4263973
v 16.233759 10.134856 -26.396821
v 16.237212 0.34162455 1.1507699
v 16.242178 21.741777 -3.8216202
v 16.244559 12.748119 -26.795933
v 16.247593 19.783911 -15.754975
v 16.268644 1.1959702 -3.10325
v 16.272342 22.041411 -8.1029587
v 16.278255 14.333809 -26.084452
v 16.286224 4.8877154 -23.395906
v 16.289045 10.615625 -26.385929
v 16.289541 11.167668 -26.56898
v 16.289745 5.9333517 -24.576946
v 16.292147 4.2636777 -22.259765
v 16.294446 4.7132294 -23.102024
v 16.300525 21.98875 -8.9797903
v 16.301178 3.3063496 -18.77083
v 16.318536 5.4188379 -24.031536
v 16.318649 14.883483 -25.636881
v 16.319053 21.945974 -7.1565455
v 16.325498 21.060638 -13.022577
v 16.325508 1.2608124 -4.7617292
v 16.327379 13.782527 -26.367322
v 16.339703 8.9870609 -26.071354
v 16.346197 0.70480609 -8.150645
v 16.346637 1.0495942 -2.0456727
v 16.348841 0.88156584 -9.882412
v 16.35264 21.269799 -12.271092
v 16.356129 0.98481589 -0.37161206
v 16.358596 3.152086 -17.732804
v 16.360103 3.5887534 -20.252276
v 16.365286 6.9878264 -25.216118
v 16.366193 22.168677 -1.1157941
v 16.385756 21.869284 -2.9364028
v 16.387196 22.628536 0.57511392
v 16.387995 19.33199 -16.508903
v 16.392379 21.861278 -9.6674123
v 16.401892 20.339644 -14.741872
v 16.404064 16.987514 -23.087249
v 16.40947 1.3420836 -3.7823597
v 16.411073 21.52438 -10.953458
v 16.412222 2.7067171 -16.089373
v 16.412443 18.320965 -20.616469
v 16.4334 7.7662551 -25.503339
v 16.438309 21.669623 -4.5821745
v 16.438607 21.838402 -6.2276061
v 16.440637 -0.04530596 2.3576123
v 16.446571 1.0045891 -10.553567
v 16.448959 0.53452008 0.7019979
v 16.462043 2.441701 -15.063621
v 16.47181 1.5156951 -12.305576
v 16.495243 17.493901 -22.336582
v 16.497127 9.6341709 -26.100829
v 16.501497 1.3251996 -4.3607838
v 16.50178 1.0224507 -1.0433148
v 16.5072 3.9444581 -21.17808
v 16.523296 2.2911985 -14.595009
v 16.53107 20.778757 -13.76719
v 16.539211 3.0110188 -16.747912
v 16.551081 10.114315 -26.072268
v 16.554463 0.14417115 1.6907035
v 16.564165 2.0103884 -13.952905
v 16.579562 10.636738 -26.080259
v 16.584016 21.934946 -2.3915611
v 16.586096 21.763922 -5.1504653
v 16.586293 19.405768 -16.128158
v 16.592114 1.1185529 -2.6052726
v 16.61233 16.402138 -23.715584
v 16.61874 13.285375 -26.190912
v 16.619361 18.973747 -17.813403
v 16.626769 2.6124268 -15.672386
v 16.62991 1.0087268 -1.7344238
v 16.630926 20.500049 -14.306842
v 16.633271 0.88601291 -0.06259655
v 16.637381 4.2329487 -21.810637
v 16.655578 11.650922 -26.246967
v 16.659741 21.712072 -4.1852082
v 16.66873 11.115004 -26.093571
v 16.677302 21.807499 -3.2939876
v 16.690749 1.2889079 -3.475924
v 16.698796 13.702865 -25.87421
v 16.702797 12.198983 -26.237234
v 16.703596 12.749205 -26.202728
v 16.704288 21.882726 -9.3270917
v 16.706397 0.35975631 1.0721645
v 16.713653 8.1721534 -25.359277
v 16.723186 3.2728815 -17.383823
v 16.730043 0.93154984 -10.23639
v 16.731174 3.3482389 -18.076964
v 16.739897 21.982195 -8.454974
v 16.74477 2.3805209 -14.757136
v 16.74597 17.556952 -21.930096
v 16.758914 19.016752 -16.858952
v 16.773362 1.006124 -0.68512918
v 16.782132 9.4808968 -25.756803
v 16.785053 18.608685 -19.374248
v 16.794293 1.3160199 -4.1372126
v 16.799792 19.998951 -15.148961
v 16.81125 1.9241784 -13.606309
v 16.812145 15.30456 -24.700298
v 16.819186 17.938177 -20.965516
v 16.823384 2.9604834 -16.363648
v 16.824518 1.2006226 -11.051676
v 16.843198 6.962548 -24.752006
v 16.848843 0.72504718 -6.5637856
v 16.854693 20.838277 -13.388245
v 16.861903 1.0226015 -5.2662486
v 16.864632 21.874108 -6.6515915
v 16.865963 1.4253679 -11.788614
v 16.867644 10.095516 -25.747684
v 16.867998 3.4804511 -18.868439
v 16.869646 4.1731765 -21.418545
v 16.873707 5.9427568 -23.980714
v 16.882962 10.618232 -25.733291
v 16.886117 21.959083 -7.4153443
v 16.889272 6.5092207 -24.398657
v 16.892189 0.72687527 0.31906702
v 16.892644 18.815371 -18.285567
v 16.894442 21.845793 -5.5925688
v 16.908542 19.533586 -15.793642
v 16.910248 22.602183 1.2891551
v 16.915406 21.757695 -3.8218682
v 16.915786 0.98774595 -1.3585219
v 16.933438 2.261828 -14.381636
v 16.936869 3.3117802 -17.063555
v 16.939591 1.1200656 -4.7531491
v 16.941589 3.8584671 -20.325444
v 16.952167 1.2127758 -3.0958068
v 16.956887 21.725074 -9.9185511
v 16.960828 11.137325 -25.720804
v 16.973064 22.07023 -0.96629891
v 16.993556 0.25404665 1.330152
v 16.998976 21.059511 -12.483429
v 17.001598 21.895926 -8.9313335
v 17.015614 5.4345484 -23.364348
v 17.017423 7.4661065 -24.835742
v 17.021007 22.217537 -0.26140674
v 17.023065 17.591382 -21.458783
v 17.024866 22.735822 2.1274169
v 17.030149 2.5084362 -15.10292
v 17.033524 19.065655 -16.410442
v 17.04206 0.94157323 -0.32730238
v 17.042338 20.182795 -14.732246
v 17.046428 18.331603 -19.76121
v 17.046599 1.0128253 -2.0492973
v 17.056678 1.8481094 -13.183996
v 17.062395 18.017802 -20.4465
v 17.066554 18.869953 -17.308277
v 17.074345 0.85881058 -9.7830439
v 17.078593 21.747904 -4.5010397
v 17.079441 0.67067747 -8.2618483
v 17.080508 15.800028 -23.877836
v 17.082407 2.7771118 -15.820092
v 17.098307 3.4006637 -17.775118
v 17.109739 9.5596214 -25.391662
v 17.124574 21.955742 -7.9185662
v 17.128294 7.996263 -24.921581
v 17.131097 1.2931155 -3.7359275
v 17.131634 11.677344 -25.582452
v 17.134985 0.50189654 0.74658882
v 17.138187 8.7890782 -25.105955
v 17.152608 6.9852457 -24.441103
v 17.156663 10.081057 -25.402097
v 17.171402 10.601791 -25.353365
v 17.177616 12.217668 -25.562475
v 17.180528 1.1121626 -2.6785074
v 17.186993 14.743757 -24.627846
v 17.187354 1.0391345 -10.508954
v 17.188171 0.98217815 -0.99895909
v 17.18823 1.6594674 -12.478734
v 17.197683 3.2711463 -16.733071
v 17.206535 18.56973 -18.809021
v 17.211176 20.584397 -13.77041
v 17.226241 0.63041004 -6.9316661
v 17.230039 1.1493926 -4.3763217
v 17.234114 3.4927808 -18.406569
v 17.240584 16.370538 -23.009537
v 17.245352 19.708028 -15.426024
v 17.249071 12.687057 -25.439754
v 17.271947 22.426432 0.79691714
v 17.283717 2.1458725 -13.964233
v 17.287624 16.940759 -22.15655
v 17.292586 21.388983 -11.120677
v 17.293133 3.3996103 -17.356474
v 17.32001 0.85334676 -0.017542
v 17.327117 21.947816 -1.4976448
v 17.327815 0.64160528 -7.7162362
v 17.337327 21.803961 -2.9614047
v 17.33758 21.809756 -4.93508
v 17.354586 21.772282 -4.1397216
v 17.36153 1.2373481 -3.3810269
v 17.374907 7.4558973 -24.426066
v 17.374965 20.274443 -14.360664
v 17.378696 0.96375492 -1.6717161
v 17.383094 21.854032 -6.1480301
v 17.389117 7.9749651 -24.612812
v 17.391372 19.268003 -15.981968
v 17.393638 0.32404931 1.115449
v 17.394643 21.798249 -9.2786869
v 17.396462 13.214549 -25.142919
v 17.404376 4.6198613 -21.729896
v 17.405404 0.92250228 -5.0563838
v 17.409287 11.109178 -25.057585
v 17.424478 18.732993 -17.677001
v 17.425625 22.592114 1.9881624
v 17.427217 18.823489 -16.768155
v 17.432049 0.76384532 -5.8730959
v 17.455991 21.177525 -11.7831
v 17.459591 0.96616681 -0.64101297
v 17.462512 21.902915 -8.3899604
v 17.472131 9.5107547 -24.910536
v 17.473961 4.8591545 -22.05133
v 17.475352 14.219239 -24.556141
v 17.476305 2.3990916 -14.61181
v 17.477121 1.0302412 -2.3473111
v 17.486515 11.905807 -25.038675
v 17.489459 3.6978985 -18.984699
v 17.495162 21.785373 -3.6444556
v 17.501646 1.1636202 -4.0501456
v 17.502198 1.2256935 -10.955165
v 17.506961 17.489916 -20.940902
v 17.512369 18.565692 -18.300449
v 17.529735 19.900604 -14.954997
v 17.531707 8.5284905 -24.598528
v 17.53732 0.96154928 -10.051086
v 17.538308 3.1057659 -16.230933
v 17.542593 4.2032356 -20.640664
v 17.543679 0.67357173 -8.2115899
v 17.562291 22.019803 -0.47605782
v 17.571913 5.3519255 -22.61349
v 17.575366 10.040554 -24.803479
v 17.57854 1.1367059 -3.0356686
v 17.581438 0.69826331 0.36993311
v 17.594753 21.916798 -7.4173702
v 17.597261 10.518903 -24.742996
v 17.599959 3.4808679 -17.891647
v 17.607801 0.62137015 -6.455719
v 17.607962 2.6595524 -15.305824
v 17.609064 22.283491 0.51752693
v 17.620064 0.77791608 -9.0164569
v 17.621933 6.8654163 -23.790234
v 17.632357 0.14417541 1.6738876
v 17.633974 3.3956934 -17.037659
v 17.634223 21.868475 -5.5422191
v 17.635863 16.369007 -22.519907
v 17.651234 3.2695551 -16.530061
v 17.658964 1.4343728 -11.660069
v 17.67051 2.0236222 -13.438739
v 17.679974 0.23121213 1.3740126
v 17.692044 21.835486 -8.8779047
v 17.708582 18.920979 -16.382786
v 17.729522 0.91236469 -0.28289213
v 17.729677 11.536341 -24.643255
v 17.730276 15.805616 -23.05456
v 17.73142 21.806904 -4.4790434
v 17.731764 21.791252 -2.3181068
v 17.736317 1.1367682 -3.6958965
v 17.741936 0.95760674 -1.4371652
v 17.759733 0.57188557 -7.1264127
v 17.766396 12.64462 -24.663406
v 17.775248 20.650271 -13.072943
v 17.777637 5.9468706 -22.984228
v 17.779016 6.4051904 -23.335208
v 17.787186 1.1425507 -10.522053
v 17.794396 21.921069 -7.8926746
v 17.798109 15.2959 -23.465596
v 17.817291 13.860835 -24.248544
v 17.822442 0.47699786 0.79132378
v 17.833056 22.532751 2.277357
v 17.839003 18.671314 -17.084216
v 17.839313 7.4103876 -23.796616
v 17.84493 7.9993933 -24.032309
v 17.85358 0.91841827 -4.3818328
v 17.866499 21.741284 -9.4206329
v 17.871432 21.262244 -11.244142
v 17.871517 21.847971 -6.607895
v 17.876622 0.970244 -0.95526559
v 17.876862 2.549607 -14.94881
v 17.893297 2.2703548 -13.994789
v 17.894247 1.0261981 -2.662133
v 17.902087 22.060735 0.01927549
v 17.916421 19.542051 -15.411732
v 17.932085 9.4541828 -24.331158
v 17.934103 0.61551941 -7.765356
v 17.950511 3.9582254 -19.291123
v 17.966555 16.939204 -21.163718
v 17.973208 18.514081 -17.786731
v 17.975937 21.916303 -0.75057227
v 17.980974 10.031004 -24.311359
v 17.986921 18.065579 -19.145653
v 17.99595 8.5211585 -24.027452
v 18.001767 0.69875251 -5.5942976
v 18.004375 10.888714 -24.278755
v 18.01149 0.8173875 0.0249089
v 18.023248 11.762241 -24.256825
v 18.038634 1.0349567 -3.335553
v 18.039374 20.736265 -12.610836
v 18.041184 21.767672 -3.3621733
v 18.048977 0.75534917 -5.0376704
v 18.052754 0.52151294 -6.7977471
v 18.054645 19.133343 -16.005775
v 18.055038 14.222982 -23.78734
v 18.058127 4.592059 -20.929559
v 18.06301 13.19891 -24.137475
v 18.066731 2.4602973 -14.578668
v 18.079597 0.31325633 1.1610762
v 18.103019 2.7126948 -15.198332
v 18.114788 12.574938 -24.173259
v 18.120309 3.3310582 -16.459641
v 18.126393 18.680089 -16.687932
v 18.126543 21.842244 -4.8990125
v 18.127598 20.031095 -14.368467
v 18.135091 0.04420485 2.137961
v 18.159486 3.648494 -18.071586
v 18.164241 0.95307188 -0.60999679
v 18.165493 0.98084778 -2.3021074
v 18.170037 0.87489267 -9.2511684
v 18.172711 1.5619326 -11.885461
v 18.176248 0.53261443 -7.3708506
v 18.177349 21.384422 -10.669631
v 18.177426 0.89878909 -4.005345
v 18.186102 8.9707751 -23.942652
v 18.187256 3.4466933 -17.156397
v 18.191863 6.8759442 -23.12214
v 18.199804 21.547181 -10.051903
v 18.207882 2.2129997 -13.641472
v 18.208186 1.8200948 -12.639346
v 18.228268 20.834241 -12.239084
v 18.229622 21.819898 -4.2261042
v 18.233755 0.68457777 -8.3040581
v 18.241112 18.877233 -16.308597
v 18.241187 19.722617 -14.927116
v 18.250449 0.52851337 -6.373639
v 18.267397 20.193993 -13.914935
v 18.26812 17.586466 -19.77792
v 18.274111 0.66775167 0.41285787
v 18.306141 0.97639389 -1.2813799
v 18.308825 0.95790673 -2.9752713
v 18.340429 22.231347 0.99784178
v 18.344201 20.472935 -13.029401
v 18.350306 21.925124 -0.27854136
v 18.35377 0.21553317 1.4651052
v 18.355994 10.929052 -23.877294
v 18.357414 8.4806619 -23.582001
v 18.365695 14.756803 -23.136104
v 18.367205 2.4436612 -14.246977
v 18.374399 21.707011 -2.7419937
v 18.374483 21.780338 -1.8016844
v 18.375598 3.2210353 -16.003281
v 18.379203 21.923208 -7.9093737
v 18.385022 13.392158 -23.64306
v 18.409192 7.9490548 -23.283254
v 18.414616 1.124932 -9.9492255
v 18.437306 0.97251697 -1.9442469
v 18.441126 11.588663 -23.735683
v 18.447172 17.218705 -20.1164
v 18.447216 0.86173382 -3.6467367
v 18.4476 18.012877 -18.664351
v 18.449572 5.3100154 -21.642732
v 18.454496 0.47041588 -7.0614098
v 18.4708 8.9585751 -23.622667
v 18.471277 4.169424 -19.259697
v 18.472419 2.7008766 -14.959028
v 18.490908 21.824115 -1.1673791
v 18.491319 1.4029637 -11.183907
v 18.491571 0.88413795 -0.28865253
v 18.492069 16.238721 -21.43832
v 18.495147 4.9648024 -21.08597
v 18.508384 0.46952442 0.83284743
v 18.510435 0.70721712 -4.4587916
v 18.516167 0.79602227 -8.8075194
v 18.520156 6.3647849 -22.477818
v 18.530391 19.377664 -15.401622
v 18.541476 21.853463 -8.5689736
v 18.541933 18.389341 -17.038879
v 18.559395 0.56747173 -7.7489262
v 18.559847 22.134672 0.70725121
v 18.560326 2.0820743 -13.143841
v 18.561775 3.3876907 -16.590069
v 18.578754 0.52054221 -6.0506678
v 18.579243 9.4835729 -23.63014
v 18.57986 0.94341581 -2.6154643
v 18.627613 0.12854332 1.7678617
v 18.632529 9.9841927 -23.617966
v 18.653728 15.783036 -21.775618
v 18.654349 18.971606 -16.058402
v 18.675926 2.4146112 -13.883058
v 18.683017 12.081385 -23.438948
v 18.683068 0.999698 -9.4483065
v 18.689596 21.700413 -2.3341816
v 18.697831 22.239172 1.5656843
v 18.707414 1.0074689 -1.6246545
v 18.711213 0.57326793 -5.4421305
v 18.71992 7.0043657 -22.521949
v 18.720368 8.7834695 -23.238664
v 18.721953 14.116662 -23.005749
v 18.722422 21.897019 -7.2170719
v 18.729455 0.43875625 -6.6959195
v 18.731994 0.83459541 -3.267652
v 18.733835 7.8251903 -22.800799
v 18.749844 3.9021342 -18.199721
v 18.761208 20.547642 -12.594284
v 18.76183 5.7779227 -21.791008
v 18.768843 0.30217785 1.2019428
v 18.768965 18.557077 -16.6079
v 18.77165 1.0070632 -1.0992663
v 18.773049 12.626507 -23.299151
v 18.80446 3.1963616 -15.711914
v 18.825854 11.512912 -23.222846
v 18.834502 11.02445 -23.269117
v 18.842355 0.71254373 -3.9099336
v 18.843207 21.824025 -3.9586648
v 18.847978 2.6934926 -14.568654
v 18.854138 2.0244549 -12.865766
v 18.854293 0.97580242 -2.257496
v 18.859502 5.2647295 -21.121741
v 18.860793 0.03386442 2.1668636
v 18.865528 15.209773 -22.099897
v 18.868504 1.2133698 -10.058635
v 18.873024 10.529903 -23.318926
v 18.873716 3.3665513 -16.255331
v 18.885612 0.63464661 0.47023861
v 18.888588 0.46747389 -7.3443454
v 18.891707 13.53848 -22.937616
v 18.894931 21.719579 -3.1493993
v 18.909774 3.5457281 -17.026607
v 18.927509 19.906658 -14.043428
v 18.939804 8.7364889 -22.915192
v 18.977097 0.85781174 -2.8820331
v 18.981251 21.699119 -9.1511186
v 19.00149 19.528202 -14.833038
v 19.009743 17.271545 -19.347508
v 19.030197 17.918168 -18.065729
v 19.044113 0.19096772 1.5078066
v 19.048125 9.4380879 -23.059895
v 19.057112 0.64870458 -8.0778078
v 19.059128 21.882525 -7.879474
v 19.06208 19.053375 -15.707146
v 19.063134 21.84693 -4.874046
v 19.064397 0.42438379 -6.1980205
v 19.070889 3.1109135 -15.345165
v 19.07188 2.6638707 -14.195094
v 19.083944 1.1565073 -9.8107304
v 19.088906 20.27193 -12.989674
v 19.090096 18.20222 -16.950079
v 19.09684 11.534498 -22.878187
v 19.102051 12.057708 -22.863405
v 19.110964 0.7626104 0.07248273
v 19.118259 12.56413 -22.806648
v 19.120385 0.56751008 -4.5697218
v 19.128175 1.6227982 -11.532205
v 19.12908 18.669129 -16.304721
v 19.132635 3.3336423 -15.878407
v 19.146444 11.006718 -22.912771
v 19.149324 0.40902101 -6.9434818
v 19.153732 21.688681 -2.7588829
v 19.172115 0.83150939 -8.7989704
v 19.173876 1.0419648 -1.8774466
v 19.181855 20.723616 -12.01966
v 19.190302 10.524374 -22.975723
v 19.195295 2.2499271 -13.220357
v 19.199795 8.2918879 -22.407047
v 19.205126 0.48283923 0.81458613
v 19.222074 1.8795849 -12.32077
v 19.222293 12.940124 -22.578653
v 19.226736 21.065456 -11.100285
v 19.233353 21.779516 -8.6091779
v 19.238141 5.7925125 -21.30746
v 19.261263 0.99550404 -0.84958576
v 19.264058 0.89455934 -2.5713404
v 19.275952 13.537695 -22.415537
v 19.280664 2.9996804 -14.928344
v 19.292663 16.771991 -19.646728
v 19.303434 0.71741437 -3.313336
v 19.306681 22.077794 1.1140709
v 19.319453 17.836576 -17.696867
v 19.320079 0.0916389 1.8178133
v 19.321436 6.3063772 -21.56472
v 19.323338 21.707756 -1.7879528
v 19.334427 21.736247 -0.69692697
v 19.337729 1.0169178 -9.3949518
v 19.359515 1.0656081 -1.4655573
v 19.362034 21.844405 -5.4318314
v 19.365499 2.5992475 -13.862883
v 19.367035 12.508689 -22.427584
v 19.385053 12.037998 -22.483279
v 19.385242 11.555035 -22.548247
v 19.387 21.686145 -2.3003717
v 19.387765 17.556835 -18.454801
v 19.395604 1.5109532 -11.090003
v 19.404267 3.3165179 -15.561185
v 19.414952 9.9874066 -22.76273
v 19.422672 19.651752 -14.258911
v 19.440537 7.7608748 -21.978153
v 19.44465 8.9566421 -22.417396
v 19.44682 3.8548433 -17.393051
v 19.455494 0.27653344 1.2403617
v 19.459278 2.1194551 -12.830949
v 19.466791 0.72565825 -8.409951
v 19.47175 2.8735361 -14.494557
v 19.471787 18.298557 -16.673062
v 19.48121 4.5450127 -18.956177
v 19.487991 3.4961659 -16.28506
v 19.495211 1.2424761 -10.073553
v 19.500404 0.88393255 -0.42035603
v 19.512675 11.004705 -22.559631
v 19.519205 10.465069 -22.65389
v 19.520433 0.9565738 -2.2406716
v 19.555087 1.054897 -1.6503479
v 19.557034 0.36787321 -6.4718011
v 19.57232 16.042431 -20.203281
v 19.578976 21.774323 -0.14389673
v 19.586225 19.973025 -13.354255
v 19.589481 0.86132389 -8.9873975
v 19.59119 13.030719 -22.025317
v 19.592677 14.636652 -21.641667
v 19.592864 4.2907547 -18.215367
v 19.596251 0.46231774 -7.3275346
v 19.596316 17.869325 -17.271608
v 19.605408 18.886374 -15.612038
v 19.613572 21.242436 -10.339885
v 19.619059 12.562845 -22.034767
v 19.6269 0.59653965 0.50380219
v 19.638109 1.4168061 -10.694646
v 19.639691 2.4051614 -13.439137
v 19.665497 0.38446664 -5.4977944
v 19.678129 3.2847227 -15.239027
v 19.68164 1.0549012 -1.2525647
v 19.685392 21.811375 -6.0770729
v 19.690962 21.801827 -7.990362
v 19.694559 12.070403 -22.11933
v 19.697022 3.7059455 -16.76276
v 19.698527 18.535839 -16.229344
v 19.699983 0.75878291 -2.7964043
v 19.715603 1.6793821 -11.559975
v 19.715962 14.104809 -21.744296
v 19.728388 17.519381 -18.032587
v 19.730038 0.15234259 1.5530862
v 19.744015 11.496555 -22.249565
v 19.751726 13.556024 -21.793326
v 19.755778 0.63196115 -8.1001275
v 19.769356 20.518923 -12.151786
v 19.775908 17.162634 -18.642426
v 19.777356 9.4430685 -22.249411
v 19.781346 1.1093732 -9.7352451
v 19.784087 6.9066076 -21.312861
v 19.798195 5.7865986 -20.647941
v 19.799289 9.9664931 -22.363033
v 19.823991 0.572408 -3.6088006
v 19.829035 0.99795172 -1.8529301
v 19.836195 21.860719 0.45088472
v 19.841633 3.4820738 -15.812562
v 19.845202 0.75757186 -8.7075633
v 19.852177 20.127729 -12.820576
v 19.859186 2.2694122 -13.118066
v 19.859713 13.054639 -21.680448
v 19.877278 2.0211993 -12.46431
v 19.8804 0.44454137 0.8341957
v 19.883265 4.9522994 -19.334335
v 19.910567 10.440635 -22.294533
v 19.911671 3.1616688 -14.852241
v 19.915188 4.0313831 -17.38227
v 19.915339 0.38786544 -6.7873641
v 19.920828 21.646433 -1.3553775
v 19.927031 1.3098905 -10.359517
v 19.93991 12.537377 -21.711972
v 19.951272 8.3609556 -21.630566
v 19.953328 17.97575 -16.931335
v 19.956231 1.0018167 -0.80950071
v 19.959275 0.71212527 0.0720191
v 19.969263 20.914973 -11.041716
v 19.973535 6.2844811 -20.817061
v 19.995835 0.92844763 -9.3224861
v 19.998231 0.05807703 1.9147234
v 20.000038 21.989838 1.7254858
v 20.044028 17.518664 -17.599642
v 20.053246 15.594836 -20.196144
v 20.058747 1.5298716 -11.027432
v 20.064716 20.652054 -11.719944
v 20.074602 11.96108 -21.829859
v 20.078923 19.457507 -14.162056
v 20.088635 19.042305 -14.906625
v 20.094733 21.658942 -8.525459
v 20.10279 17.116976 -18.327984
v 20.102916 4.5047896 -18.161661
v 20.111244 9.9079038 -22.024838
v 20.120012 3.4423987 -15.452536
v 20.123569 18.206457 -16.454741
v 20.124089 0.53635073 -7.7509989
v 20.129996 8.8505191 -21.606706
v 20.134383 21.706877 -2.7948294
v 20.135721 1.032734 -1.4469939
v 20.136921 19.850863 -13.156205
v 20.140775 0.22701733 1.2892744
v 20.151297 21.809151 -6.5063171
v 20.153634 7.2443953 -21.072404
v 20.154854 21.792515 -3.9651683
v 20.160032 0.58320695 -3.1322992
v 20.161115 21.672633 -2.3033116
v 20.161659 13.579264 -21.321936
v 20.167125 10.94641 -22.022217
v 20.16833 6.6114136 -20.78016
v 20.180684 0.37701451 -4.7694285
v 20.193487 0.7884781 -2.2689925
v 20.194522 2.9809784 -14.43419
v 20.199546 14.589597 -20.93659
v 20.211159 14.06438 -21.173384
v 20.214001 13.056244 -21.326774
v 20.217169 10.38195 -22.009119
v 20.229191 7.8387694 -21.216469
v 20.236453 0.75057057 -8.9194232
v 20.23995 17.662709 -17.235641
v 20.260278 21.787853 -7.1889389
v 20.266254 2.4490876 -13.409003
v 20.27955 0.45749141 -7.258057
v 20.280913 21.863963 -5.0732103
v 20.32407 9.4338505 -21.626608
v 20.324477 16.677362 -18.653987
v 20.325372 1.0532359 -9.7375377
v 20.339378 17.131378 -17.971449
v 20.341534 5.6987382 -19.922381
v 20.343902 3.3517732 -15.129372
v 20.374124 0.31774346 -5.4962689
v 20.380857 1.0463326 -1.1049781
v 20.381399 21.860305 -5.4447129
v 20.387343 8.3623132 -21.191084
v 20.388129 21.620178 -1.8236274
v 20.38862 1.381163 -10.613501
v 20.391621 3.6453586 -15.848019
v 20.393702 11.43914 -21.743508
v 20.414642 1.717599 -11.517018
v 20.41868 0.12196305 1.6019503
v 20.447761 2.801252 -14.058059
v 20.461673 0.98613774 -0.726998
v 20.464413 19.109341 -14.512185
v 20.470794 15.708281 -19.531924
v 20.497453 0.6401019 -8.597473
v 20.501539 17.832397 -16.839601
v 20.504285 0.87260351 -1.8508937
v 20.508612 13.529609 -20.973419
v 20.513741 0.34181205 -6.2386403
v 20.52353 5.2176052 -19.024666
v 20.565666 21.539811 -0.5771832
v 20.565981 21.804467 -5.9722905
v 20.568294 0.3447779 0.96454155
v 20.573564 6.274802 -20.170479
v 20.574003 3.9209349 -16.5171
v 20.576673 10.882621 -21.677868
v 20.577197 0.61994177 -2.5369574
v 20.578748 10.411867 -21.656669
v 20.581402 19.533755 -13.509514
v 20.596477 18.574075 -15.277217
v 20.613269 21.421983 -9.1169073
v 20.620033 4.869674 -18.330293
v 20.620113 2.37147 -13.11099
v 20.620312 20.017798 -12.60997
v 20.62938 21.832653 1.2082861
v 20.637704 0.81749318 -9.2683525
v 20.651761 12.447221 -21.144242
v 20.660926 15.04625 -19.980034
v 20.663868 21.697369 -7.5938615
v 20.667461 0.64162233 0.14118485
v 20.681675 17.139696 -17.647039
v 20.69843 1.0034292 -0.82588705
v 20.698657 8.9567044 -21.044353
v 20.707897 1.541106 -10.996773
v 20.716938 21.104381 -10.134549
v 20.719866 9.8813739 -21.383505
v 20.720134 16.618403 -18.225797
v 20.764981 3.5741951 -15.435506
v 20.76934 0.98329035 -1.4189827
v 20.773357 14.559129 -20.271755
v 20.774136 1.1798548 -10.14528
v 20.77445 19.169666 -14.112773
v 20.77927 17.902251 -16.513679
v 20.779354 14.025333 -20.561014
v 20.784195 19.737789 -12.964394
v 20.795146 11.901766 -21.269821
v 20.795952 0.55987131 -8.3046478
v 20.814961 0.49492508 0.55720374
v 20.821411 2.1096874 -12.284362
v 20.827655 0.18111989 1.3390257
v 20.844909 18.744942 -14.805336
v 20.864685 20.663242 -11.124332
v 20.866707 0.85459617 -0.39871212
v 20.867003 3.0543398 -14.411104
v 20.868091 0.27789279 -4.7204545
v 20.872814 17.350539 -17.259123
v 20.878925 21.834257 -5.6100618
v 20.900446 11.464152 -21.315241
v 20.911111 0.65991005 -2.1818416
v 20.923941 3.886733 -16.052375
v 20.924038 21.647863 -2.3340376
v 20.930029 1.8171349 -11.631529
v 20.937241 20.213757 -12.05389
v 20.959458 0.33628346 -6.3670503
v 20.964793 0.68998364 -8.9497039
v 20.966627 6.8162496 -20.127681
v 20.978814 18.238816 -15.590268
v 20.97885 21.882827 1.8758367
v 20.996118 10.91702 -21.285419
v 20.999742 8.2795676 -20.601657
v 21.000356 0.49392624 -7.8668043
v 21.006981 3.4079608 -15.025567
v 21.044873 17.953001 -16.164646
v 21.05144 0.46525888 -2.7757746
v 21.058282 1.0115145 -1.0637579
v 21.063604 4.3613897 -16.999447
v 21.064746 19.181279 -13.793065
v 21.066961 18.89234 -14.454042
v 21.069578 21.570899 -7.9830658
v 21.087895 5.2474026 -18.444441
v 21.096231 12.956863 -20.560861
v 21.102414 0.95699823 -9.6514427
v 21.104004 16.58749 -17.912245
v 21.105523 0.0903912 1.6467253
v 21.111925 6.2338118 -19.524731
v 21.114451 21.838903 -5.1725068
v 21.119505 15.619972 -18.867846
v 21.119878 21.741816 -3.1653173
v 21.120226 7.7101144 -20.375861
v 21.127789 2.8581299 -13.998393
v 21.146627 0.77054747 -1.8118978
v 21.169795 0.95178924 -0.66770053
v 21.17304 21.51486 0.04233159
v 21.174255 19.723045 -12.747487
v 21.180981 0.23988299 -5.482813
v 21.188696 7.2468353 -20.13997
v 21.200077 20.452798 -11.416108
v 21.210095 17.426274 -16.86957
v 21.233227 0.59790412 -8.5889061
v 21.245581 4.7398625 -17.532155
v 21.250456 21.722841 -6.244301
v 21.254485 16.894814 -17.520878
v 21.256444 0.29950943 1.0023272
v 21.260078 6.7009487 -19.731755
v 21.268055 1.4873116 -10.849085
v 21.279492 19.264098 -13.42961
v 21.285887 3.8659414 -15.662341
v 21.286493 0.31756619 -3.3401075
v 21.288151 12.407525 -20.608393
v 21.297468 0.2565966 -5.9151599
v 21.311467 3.4120277 -14.865311
v 21.320208 5.740097 -18.811382
v 21.34343 8.7542141 -20.376028
v 21.346072 18.651775 -14.617217
v 21.350015 0.48468777 -2.3998855
v 21.36047 18.926498 -14.141139
v 21.377556 0.76965771 -9.2152057
v 21.380346 2.7870329 -13.7334
v 21.383241 0.9674682 -0.79670919
v 21.401 0.42004325 -7.1727648
v 21.405203 14.542341 -19.529497
v 21.422081 11.397802 -20.83534
v 21.425709 3.1644173 -14.386666
v 21.432547 21.140421 -9.6534208
v 21.440913 9.829336 -20.686047
v 21.458001 13.483546 -20.062836
v 21.475068 0.89529399 -1.3844885
v 21.487458 21.413746 -0.48694711
v 21.504842 16.618386 -17.626055
v 21.507704 11.912139 -20.640286
v 21.508681 13.960583 -19.784709
v 21.514614 7.1597645 -19.756288
v 21.517509 13.013394 -20.157631
v 21.521305 0.16005807 1.3680928
v 21.523841 0.82318284 -0.40471967
v 21.524192 0.52934177 -8.1901446
v 21.52913 1.0953365 -10.033352
v 21.540078 0.20943186 -4.8295459
v 21.544374 6.5714713 -19.297579
v 21.544779 16.985659 -17.196112
v 21.563099 0.64083229 0.03505587
v 21.571823 0.56107384 -2.0277625
v 21.579618 15.667978 -18.321137
v 21.58197 17.932424 -15.604332
v 21.586695 4.6647139 -17.081659
v 21.598966 7.6919093 -19.893494
v 21.606948 21.516043 -1.6184939
v 21.610725 10.334854 -20.631278
v 21.615638 1.8923151 -11.640485
v 21.617129 5.1655771 -17.831376
v 21.639029 21.562424 0.65432095
v 21.646015 21.770776 -5.3962003
v 21.655099 21.782555 -4.3774058
v 21.658598 9.3849403 -20.316369
v 21.663214 5.5912972 -18.305409
v 21.674358 0.31185096 -2.8034278
v 21.678243 0.23930346 -3.9352196
v 21.683273 18.960326 -13.782796
v 21.688461 12.436541 -20.26958
v 21.694161 0.95261166 -1.0360058
v 21.709256 0.68193919 -8.9055255
v 21.712757 1.3732387 -10.616475
v 21.716577 21.697163 1.4963122
v 21.749217 19.829539 -12.291978
v 21.754898 16.065786 -17.873341
v 21.764418 21.764247 -3.7870437
v 21.76927 17.494946 -16.189725
v 21.782722 18.578856 -14.392973
v 21.791259 21.401612 -0.11228397
v 21.798537 0.07658123 1.6783509
v 21.7986 20.946382 -10.004641
v 21.79899 19.502917 -12.787401
v 21.799512 0.90467137 -1.1176589
v 21.809113 2.504618 -12.798909
v 21.814132 0.91733079 -9.5785492
v 21.815228 10.84152 -20.472736
v 21.827289 21.332857 -8.4719748
v 21.829116 17.044811 -16.842925
v 21.83206 2.2420991 -12.259721
v 21.832419 11.893651 -20.379541
v 21.836363 14.99828 -18.674182
v 21.838223 0.2286869 -3.3873208
v 21.845677 19.166657 -13.270884
v 21.848621 0.26564075 -6.3546448
v 21.859564 0.90110468 -0.83294374
v 21.862108 12.939537 -19.88205
v 21.866029 0.61312116 -1.7680202
v 21.888073 4.1352051 -15.654339
v 21.896454 18.069418 -15.075515
v 21.904546 16.5679 -17.377902
v 21.922244 3.8257353 -15.144048
v 21.932899 11.383806 -20.359218
v 21.959325 6.7044084 -18.968806
v 21.962941 1.1537212 -10.203821
v 21.970778 13.305236 -19.622778
v 21.979207 5.1027108 -17.426271
v 21.97928 7.1890787 -19.287247
v 21.983405 21.397516 -0.80820528
v 21.983974 15.393727 -18.161801
v 21.988377 0.83596584 -0.66016999
v 21.992103 0.3360559 -2.3620355
v 21.992119 0.46388845 -7.6581966
v 21.995773 21.438358 0.26912392
v 22.002935 6.1496391 -18.490327
v 22.00578 0.58869463 -8.4800951
v 22.017027 0.35852821 0.81419068
v 22.043516 4.6523971 -16.535057
v 22.054335 17.539732 -15.809262
v 22.059377 0.17889806 -5.3554778
v 22.061622 21.738678 -4.8304914
v 22.084324 5.6815891 -18.026478
v 22.089233 14.365072 -18.862748
v 22.094623 0.70833358 -1.3407298
v 22.11017 9.7825761 -19.989351
v 22.11042 2.9636682 -13.669301
v 22.110577 3.5771337 -14.62199
v 22.118731 1.5524905 -10.970451
v 22.12002 0.19342563 -3.069181
v 22.12398 21.560674 -7.239667
v 22.144488 12.400945 -19.902274
v 22.155569 2.4984724 -12.639344
v 22.169028 17.077316 -16.472853
v 22.171162 11.873732 -20.068522
v 22.173758 19.865441 -12.044673
v 22.185112 18.147244 -14.717102
v 22.189832 7.6418861 -19.302877
v 22.207393 16.059953 -17.557095
v 22.217967 0.14783586 1.3936477
v 22.222995 4.9908636 -17.038444
v 22.236287 12.950271 -19.530201
v 22.238709 0.69156798 -0.28401796
v 22.242068 0.18947968 -3.9074096
v 22.248788 1.0453994 -9.9400688
v 22.265427 14.990134 -18.250655
v 22.269191 3.390706 -14.277994
v 22.26926 19.175666 -12.994082
v 22.275767 17.629058 -15.47792
v 22.279771 20.484343 -10.805981
v 22.281436 4.5699566 -16.111873
v 22.28326 21.475284 -7.6137318
v 22.290321 1.9427081 -11.630755
v 22.302708 0.19841303 -6.0318193
v 22.3167 5.556096 -17.699506
v 22.324671 10.27483 -19.87927
v 22.326045 15.513155 -17.796365
v 22.32848 0.16832837 -4.9913937
v 22.328762 8.7975786 -19.382979
v 22.358538 14.483021 -18.499197
v 22.36523 18.690425 -13.749665
v 22.368792 17.268209 -16.030763
v 22.378629 1.326893 -10.550494
v 22.394143 0.40655373 0.65674818
v 22.401526 0.1646935 -2.7632072
v 22.406112 0.69645397 -1.004988
v 22.409508 18.335675 -14.327987
v 22.423289 21.368994 -0.03565842
v 22.423867 7.1139915 -18.842323
v 22.450928 21.457805 0.82280529
v 22.474041 19.378383 -12.629635
v 22.474775 16.525422 -16.946454
v 22.482212 10.7996 -19.801943
v 22.489308 0.07262676 1.7190155
v 22.498826 0.45964591 -1.6593988
v 22.508491 21.594036 -5.8573061
v 22.51117 13.931498 -18.714813
v 22.51561 21.70561 -3.3561239
v 22.518302 3.9619498 -14.989261
v 22.519185 0.42827775 -7.4894558
v 22.520946 21.349863 -0.37573442
v 22.521165 0.56781008 0.08796823
v 22.533545 17.8149 -15.011297
v 22.539716 2.4130499 -12.394543
v 22.546246 20.918507 -9.6790371
v 22.548828 0.13150321 -3.399191
v 22.551306 4.9860862 -16.731271
v 22.555119 9.5686264 -19.438797
v 22.575669 15.018691 -17.946393
v 22.599377 2.7498115 -13.007398
v 22.604639 11.322667 -19.717597
v 22.61993 18.084958 -14.496766
v 22.631914 0.60670793 -8.4842959
v 22.633021 4.4632182 -15.669454
v 22.639469 21.490088 1.2525847
v 22.647202 0.18195936 -2.4379929
v 22.648051 1.1256615 -10.156326
v 22.657003 1.7167766 -11.24774
v 22.658324 6.0247665 -17.893769
v 22.669842 15.594321 -17.515095
v 22.678332 0.67157574 -0.646787
v 22.679948 21.495594 -7.0996024
v 22.680052 0.16547161 -5.7350039
v 22.680486 5.5327957 -17.381217
v 22.70444 17.219725 -15.778758
v 22.722266 19.145157 -12.793853
v 22.728932 13.309195 -18.854276
v 22.736115 0.23207377 -6.4315039
v 22.737521 17.582604 -15.167985
v 22.73973 0.86447212 -9.3728792
v 22.741579 0.33673174 0.81397506
v 22.746136 16.765158 -16.422576
v 22.748426 10.276108 -19.441766
v 22.75753 14.430275 -18.195797
v 22.781342 2.1473588 -11.92181
v 22.783652 8.8229631 -18.992132
v 22.791024 11.866478 -19.488752
v 22.793901 7.61763 -18.749563
v 22.794012 12.388022 -19.316586
v 22.798394 3.166144 -13.66655
v 22.801188 21.703778 -3.9351685
v 22.802993 12.833371 -19.084002
v 22.807312 19.471989 -12.313525
v 22.807888 0.48256225 -1.3474652
v 22.810391 0.08801255 -3.0401634
v 22.817643 0.25237708 -2.0728443
v 22.819731 4.9277736 -16.394663
v 22.832604 6.4662154 -18.104268
v 22.836454 21.353973 -0.67258908
v 22.857321 21.382179 0.4252173
v 22.859126 7.098858 -18.48512
v 22.892683 0.12769874 -4.0554816
v 22.903126 18.890588 -13.046703
v 22.904342 0.13072169 1.4480865
v 22.910393 1.0237333 -9.8750195
v 22.93038 0.13107026 -5.3369838
v 22.945397 0.61363337 -0.25882781
v 22.950751 21.583901 -5.157611
v 22.956052 14.92578 -17.722539
v 22.959755 19.922445 -11.594982
v 22.963069 21.598292 -2.4789506
v 22.971295 9.7473642 -19.090462
v 22.9824 5.3700036 -16.965609
v 22.986194 17.87397 -14.499964
v 23.022592 6.0485172 -17.60421
v 23.02675 10.743234 -19.301907
v 23.031698 16.537929 -16.451052
v 23.040009 0.52006154 -8.0865656
v 23.049532 21.541467 -5.5390952
v 23.056049 18.3092 -13.76422
v 23.07113 0.08163852 -2.675845
v 23.07533 1.3221732 -10.540059
v 23.093021 3.4416581 -13.91876
v 23.094681 21.633857 -4.5334062
v 23.102759 13.466509 -18.462349
v 23.105104 0.52411317 -0.98486276
v 23.11299 10.150179 -19.097694
v 23.145951 4.8872611 -16.04373
v 23.153134 21.33577 -7.5985003
v 23.153569 8.2213772 -18.569474
v 23.159455 5.6408832 -17.154621
v 23.165291 19.022173 -12.70323
v 23.172671 15.490025 -17.206948
v 23.188803 21.471887 -6.8086978
v 23.188946 0.65056165 -8.6258694
v 23.198236 4.5810257 -15.518267
v 23.213568 0.52618671 0.09811264
v 23.221371 2.4436016 -12.272694
v 23.225392 0.03932397 -3.3355675
v 23.231617 0.30142445 -1.6645665
v 23.234593 21.339546 -0.20401492
v 23.235605 0.14230812 -5.8663098
v 23.240056 16.887588 -15.770021
v 23.256094 16.194322 -16.617009
v 23.264194 17.398455 -15.011507
v 23.266462 21.370609 0.99007943
v 23.271504 20.900986 -9.2580299
v 23.285101 14.407262 -17.835212
v 23.287066 20.984804 -8.9486974
v 23.301011 0.28317934 -6.7849228
v 23.303399 19.117653 -12.540053
v 23.309735 1.1024929 -10.092531
v 23.309789 2.8647903 -12.929446
v 23.309931 11.845481 -19.07399
v 23.317102 6.5775973 -17.832028
v 23.319575 18.524756 -13.270629
v 23.345386 0.10844285 -2.3170031
v 23.356101 6.1573401 -17.483636
v 23.360787 0.0802732 -4.8639438
v 23.361407 15.921697 -16.782841
v 23.378861 0.55784038 -0.62243803
v 23.382461 14.902657 -17.45208
v 23.3864 11.284663 -19.056484
v 23.38953 0.24365167 1.0533288
v 23.414499 2.1570354 -11.858944
v 23.418922 17.951755 -13.98705
v 23.420801 5.5299956 -16.829691
v 23.423765 0.41543169 0.48829708
v 23.425766 5.2430024 -16.413851
v 23.455682 19.336016 -12.234938
v 23.461609 7.1190701 -18.006121
v 23.475834 1.5894128 -11.003724
v 23.496462 8.6808629 -18.404005
v 23.498049 1.8859044 -11.434167
v 23.500139 0.00828734 -3.0133003
v 23.512296 20.419061 -10.301029
v 23.512845 18.772637 -12.906997
v 23.513867 13.002924 -18.379196
v 23.550373 21.375683 -7.15277
v 23.584044 7.6574671 -18.080013
v 23.592536 0.99805058 -9.7870402
v 23.595933 0.11349502 1.4998201
v 23.609035 16.462573 -15.979674
v 23.626406 0.13322306 -2.0026039
v 23.626501 21.323786 0.13237081
v 23.634837 0.55766481 -0.24633372
v 23.639785 3.9329057 -14.307195
v 23.644736 18.084608 -13.596353
v 23.661374 0.06972908 -5.4218609
v 23.696228 16.950355 -15.298569
v 23.703682 21.464055 -6.4537755
v 23.714725 21.568182 -4.4453123
v 23.729083 12.296822 -18.563646
v 23.731977 0.00903988 -4.0510596
v 23.734772 1.310862 -10.485953
v 23.736119 2.7216648 -12.594695
v 23.738312 0.16294211 -6.1265523
v 23.747193 9.2486926 -18.39355
v 23.751296 4.3224885 -14.835437
v 23.761651 0.01028929 -2.6338854
v 23.763287 5.1081482 -15.934591
v 23.767773 3.2407054 -13.35267
v 23.775745 21.351881 -0.74805385
v 23.775948 0.23482741 -1.5552901
v 23.781605 18.741444 -12.812127
v 23.796914 14.918711 -17.134192
v 23.79718 20.742446 -9.3323212
v 23.797219 21.303427 0.58103028
v 23.807521 13.856415 -17.724211
v 23.813741 5.5617652 -16.512406
v 23.814289 21.421122 -5.0905934
v 23.816613 0.42155771 -0.9260383
v 23.845978 15.988486 -16.286016
v 23.858777 6.0753948 -17.043916
v 23.868641 1.7411827 -11.19697
v 23.869988 0.90994513 -9.4777835
v 23.884778 19.892252 -11.21427
v 23.889851 21.57591 -2.8900512
v 23.899553 17.175598 -14.881966
v 23.904204 0.49769151 0.07656674
v 23.905116 21.448287 -6.0948446
v 23.908863 15.398423 -16.674604
v 23.911215 17.53574 -14.276695
v 23.915113 21.587036 -4.0681129
v 23.923644 -0.03138435 -3.3858336
v 23.92533 0.0114833 -4.9950686
v 23.928843 7.0357292 -17.595121
v 23.949524 21.202119 -7.5550514
v 23.95489 21.293461 1.3995036
v 23.961803 21.409756 -1.3077667
v 23.974497 4.8913579 -15.502149
v 23.992512 19.648636 -11.572672
v 23.999838 7.5148615 -17.712319
v 24.016994 17.75165 -13.891394
v 24.025312 0.36177787 0.58915229
v 24.025503 0.0317798 -2.2707937
v 24.049572 21.485283 -1.8100876
v 24.049899 16.467642 -15.614012
v 24.067318 9.7156287 -18.266978
v 24.06789 0.0682257 -5.6837675
v 24.067904 18.238587 -13.250269
v 24.069055 0.48669399 -0.57694627
v 24.072418 1.1336429 -10.113043
v 24.075939 5.4790746 -16.201155
v 24.085965 6.6378212 -17.258238
v 24.09814 3.8600122 -14.006789
v 24.098924 21.469129 -4.7329869
v 24.106341 21.010883 -8.2583831
v 24.128049 0.34135353 -7.2849644
v 24.132889 0.45817066 -8.0232812
v 24.134496 2.1544488 -11.724028
v 24.136054 21.372765 -5.4380504
v 24.136332 19.098446 -12.241017
v 24.137308 6.0540385 -16.777881
v 24.14489 21.312128 -0.28027314
v 24.160295 0.24856664 1.0143713
v 24.179188 17.998467 -13.461797
v 24.183739 1.4725343 -10.747907
v 24.187407 0.65418204 -8.7213409
v 24.202925 -0.05467994 -3.0976277
v 24.218493 20.483309 -9.7382689
v 24.221266 10.647243 -18.308905
v 24.232211 18.550898 -12.858469
v 24.23535 16.722192 -15.197757
v 24.257601 17.154235 -14.627235
v 24.275151 8.5976435 -17.845453
v 24.291652 0.97916969 -9.7123365
v 24.302494 14.343034 -17.078565
v 24.303476 21.373636 -6.7625246
v 24.307073 11.221764 -18.287635
v 24.307393 0.05281008 -1.9561005
v 24.309986 -0.05293792 -4.4815435
v 24.310097 0.50214029 -0.18911747
v 24.31301 0.23349022 -6.4354434
v 24.316354 12.738386 -17.825589
v 24.346865 -0.01475767 -5.3114532
v 24.374447 9.2589197 -17.955166
v 24.400017 15.900791 -15.912973
v 24.404215 21.198357 1.0537507
v 24.409792 20.836491 -8.6557324
v 24.414958 21.264641 0.09459453
v 24.415974 3.2322629 -13.121114
v 24.421415 14.89215 -16.587391
v 24.423706 -0.04114951 -2.555459
v 24.439046 0.37907527 -0.80961577
v 24.440901 6.5118525 -16.915418
v 24.445868 5.9104938 -16.42212
v 24.478939 1.3505252 -10.485315
v 24.47957 0.09417436 -5.9411942
v 24.498193 2.5986799 -12.23949
v 24.49942 21.381734 -5.0486376
v 24.500721 19.294787 -11.864915
v 24.516658 11.745661 -18.059784
v 24.516716 0.15737517 -1.461521
v 24.529514 5.4677605 -15.90127
v 24.541138 4.6357133 -14.897064
v 24.541239 17.265516 -14.257507
v 24.549663 10.060351 -17.955546
v 24.559104 21.516234 -4.3741395
v 24.561495 0.43852529 0.18195255
v 24.578581 21.316632 -0.62478344
v 24.578636 20.60307 -9.1603264
v 24.594486 19.856615 -10.873137
v 24.60231 21.531399 -3.7918888
v 24.604302 7.0413046 -17.112359
v 24.604568 17.536241 -13.815338
v 24.606087 13.280863 -17.352049
v 24.621654 21.526347 -2.5579663
v 24.622403 1.751616 -11.111327
v 24.632014 18.691444 -12.58174
v 24.639806 -0.07822523 -5.0068971
v 24.640965 0.87628014 -9.387688
v 24.642545 21.202639 0.47720411
v 24.649506 3.9639074 -13.894803
v 24.653798 21.344022 -5.7252907
v 24.658936 0.49715288 -8.3166459
v 24.676593 17.961017 -13.315123
v 24.69118 6.2423451 -16.560027
v 24.694326 7.6945113 -17.287177
v 24.708977 -0.03505417 -2.2379725
v 24.721553 0.41439193 -0.57012822
v 24.724096 1.1434285 -10.064542
v 24.732879 21.353645 -6.4012377
v 24.734613 18.225544 -13.052093
v 24.742184 15.452717 -15.99929
v 24.751809 -0.09239826 -3.1317333
v 24.754373 -0.01229976 -5.6320069
v 24.768996 0.41317917 -7.9282163
v 24.781809 10.648224 -17.88022
v 24.791415 13.757914 -17.013016
v 24.806422 14.301683 -16.711597
v 24.806979 16.318195 -15.244422
v 24.814484 12.199813 -17.651648
v 24.81624 20.952002 -8.0705755
v 24.818991 2.2959276 -11.764658
v 24.829082 6.0364053 -16.299961
v 24.841235 0.35549673 0.53110168
v 24.842595 21.127743 1.4214023
v 24.844388 15.811594 -15.704451
v 24.850112 18.970701 -12.142771
v 24.852079 0.29024029 -6.8317999
v 24.854218 6.5729525 -16.703274
v 24.85782 21.246547 -0.24218579
v 24.87801 16.886487 -14.542225
v 24.902078 21.231202 -7.0477485
v 24.905877 2.8910202 -12.517061
v 24.91283 0.16621222 -6.2794647
v 24.913946 3.7196055 -13.517243
v 24.913978 21.337481 -5.3631898
v 24.924927 0.22740084 1.1855795
v 24.925467 19.550957 -11.243127
v 24.92942 0.19027909 -1.2063971
v 24.932614 5.0988241 -15.281775
v 24.936977 20.229571 -9.942358
v 24.954807 21.107459 0.82594586
v 24.959866 1.5355365 -10.765116
v 24.990078 21.328055 -1.017309
v 24.992618 -0.00781604 -1.8634828
v 25.002877 0.45468493 -0.15580872
v 25.012499 -0.09124857 -5.3042154
v 25.012919 4.3305048 -14.219496
v 25.026089 21.316501 -6.0413957
v 25.02739 -0.11116325 -4.5779627
v 25.038817 7.0122904 -16.81982
v 25.051074 12.748848 -17.188213
v 25.066701 12.375867 -17.337045
v 25.078914 9.6250125 -17.569083
v 25.085277 0.57892521 -8.6457397
v 25.11418 21.1569 0.18052757
v 25.119908 21.400586 -1.6811322
v 25.120998 2.01673 -11.411547
v 25.124508 -0.10630794 -2.5675172
v 25.129974 0.31080524 -0.78011234
v 25.135303 8.0101267 -17.123273
v 25.136675 14.828135 -16.136327
v 25.141378 21.43417 -4.7608335
v 25.15163 17.49303 -13.61915
v 25.158199 -2.471e-05 -5.894897
v 25.159626 11.202899 -17.62763
v 25.161034 9.0713644 -17.436506
v 25.164902 11.698758 -17.545016
v 25.168258 17.10987 -14.103973
v 25.188778 21.261157 -6.6353143
v 25.199655 7.4392979 -16.887718
v 25.208339 4.8461338 -14.808017
v 25.210407 20.759992 -8.429783
v 25.217292 5.4744081 -15.55245
v 25.224285 18.646958 -12.45754
v 25.233495 2.5721338 -12.068932
v 25.234066 13.248882 -16.887525
v 25.247192 21.460842 -2.4278612
v 25.248153 19.101037 -11.805095
v 25.265817 0.8628196 -9.4090106
v 25.274904 21.225693 -0.56287125
v 25.278088 16.36255 -14.860342
v 25.279774 0.025116 -1.5558739
v 25.279813 0.41520414 0.20180672
v 25.290084 21.017326 1.145843
v 25.294443 17.952473 -13.11695
v 25.3025 19.7175 -10.788729
v 25.320629 5.9725462 -15.990131
v 25.327267 6.4223451 -16.333679
v 25.329125 21.289286 -5.6774936
v 25.342686 3.2731014 -12.846606
v 25.34736 0.46828439 -8.2738149
v 25.348841 -0.13236228 -3.5042342
v 25.388938 12.70685 -16.916897
v 25.398377 18.446886 -12.606623
v 25.406203 -0.10862097 -2.1854948
v 25.406666 0.22604575 -6.6850162
v 25.407338 1.1369096 -9.9974828
v 25.415486 0.38180249 -0.46904545
v 25.418687 15.276606 -15.677365
v 25.418831 -0.09753993 -5.5704651
v 25.452214 14.270843 -16.259978
v 25.462665 20.993352 -7.6292369
v 25.464514 15.82816 -15.240839
v 25.473955 21.30483 -1.2368201
v 25.475442 4.2133877 -13.876186
v 25.489276 2.3379609 -11.744832
v 25.497176 10.15995 -17.33302
v 25.498122 3.7981034 -13.35619
v 25.499477 17.139488 -13.879491
v 25.530994 20.855759 -8.0412707
v 25.536509 0.04944367 -6.2230022
v 25.546772 0.13868347 -1.144998
v 25.565829 18.757197 -12.17126
v 25.566279 6.9541098 -16.500868
v 25.572161 -0.15904559 -2.9393299
v 25.573124 0.36171054 0.51782437
v 25.580632 20.975127 0.73984577
v 25.593745 12.179475 -16.941712
v 25.593795 1.5118157 -10.652396
v 25.61143 14.824283 -15.796183
v 25.612829 21.3073 -5.3275514
v 25.614474 20.530635 -8.7789645
v 25.620905 10.692446 -17.287617
v 25.628896 0.4190069 -8.0135621
v 25.641008 21.208559 -0.88047665
v 25.654738 5.3205041 -15.140419
v 25.666772 0.94979836 -9.6273699
v 25.680558 -0.08023485 -1.8250072
v 25.682148 0.35613848 -7.5724749
v 25.687618 -0.14095559 -5.2444935
v 25.690691 0.41784357 -0.11200443
v 25.697201 20.289008 -9.3979483
v 25.698602 21.067393 -0.09323092
v 25.699867 0.55895087 -8.6220956
v 25.700572 17.445307 -13.461218
v 25.715424 21.428434 -3.6806505
v 25.731018 18.099855 -12.86433
v 25.747296 21.076721 -7.078763
v 25.756847 2.014936 -11.36163
v 25.761171 4.573882 -14.19199
v 25.767628 9.5700803 -17.107343
v 25.808338 12.695264 -16.603741
v 25.810406 3.7319751 -13.133608
v 25.813786 0.26007636 -0.73402827
v 25.814234 5.8516714 -15.587322
v 25.827052 2.8163829 -12.228882
v 25.83145 19.776853 -10.446188
v 25.839362 21.277222 -1.5507318
v 25.842009 0.23836086 1.2095134
v 25.851255 -0.07754684 -5.9027838
v 25.858606 13.244948 -16.455259
v 25.866617 15.346069 -15.338739
v 25.882035 21.155473 -6.0597405
v 25.88354 2.5869222 -11.984856
v 25.886376 16.775511 -14.097804
v 25.886865 5.5133809 -15.231817
v 25.894014 11.144962 -17.071967
v 25.896753 -0.18723398 -2.6385476
v 25.906474 14.232151 -15.985544
v 25.92484 20.864025 1.1887805
v 25.931832 18.425622 -12.453611
v 25.933434 12.122144 -16.662805
v 25.940031 21.341267 -2.1015756
v 25.960171 21.065884 -0.51726188
v 25.962863 13.702975 -16.218481
v 25.96313 -0.0335951 -1.5114402
v 25.970542 7.4283839 -16.471675
v 25.970864 9.033987 -16.898308
v 25.971869 0.39544371 0.25169868
v 25.972916 21.204471 -5.6472184
v 25.983465 15.848028 -14.910709
v 25.99612 8.3733235 -16.721659
v 26.005193 0.12478828 -6.5766176
v 26.01425 11.579503 -16.842434
v 26.01611 21.390737 -2.8911114
v 26.016236 3.3198468 -12.668105
v 26.017661 4.2725335 -13.643026
v 26.020712 0.83150172 -9.3489265
v 26.024852 14.768977 -15.557231
v 26.026358 0.45231139 -8.2286811
v 26.080026 17.075864 -13.749041
v 26.086818 -0.14433308 -5.5003311
v 26.090916 -0.16941585 -2.1372818
v 26.097628 21.153592 -1.151173
v 26.099993 1.1721129 -10.023843
v 26.101339 0.33324601 -0.42491475
v 26.108029 16.312859 -14.433982
v 26.115153 20.896899 0.5049391
v 26.151856 0.27425536 -7.2267459
v 26.171972 19.892368 -10.039245
v 26.17486 5.3806726 -14.925376
v 26.181519 21.338243 -4.9123413
v 26.197106 18.653599 -12.088092
v 26.205809 -0.20959208 -2.7198589
v 26.215654 5.0406503 -14.520927
v 26.22876 19.25227 -11.117463
v 26.230023 0.08277543 -1.1012316
v 26.244276 18.111342 -12.71766
v 26.246478 12.183588 -16.433806
v 26.254004 12.635942 -16.354597
v 26.254643 18.916551 -11.63274
v 26.255374 21.25652 -1.8630669
v 26.261332 -0.03537632 -6.1685592
v 26.265157 0.34235067 0.57477642
v 26.272079 1.5656945 -10.676467
v 26.287608 21.405674 -4.2598813
v 26.293855 2.3279503 -11.610466
v 26.305318 15.225253 -15.161216
v 26.306165 0.38129284 -7.919311
v 26.308574 13.75457 -15.976613
v 26.321724 6.8743948 -16.027073
v 26.335565 20.819197 0.85777935
v 26.339683 17.392622 -13.310567
v 26.352687 0.93310947 -9.5808512
v 26.358376 16.729948 -13.943079
v 26.362467 -0.13685709 -1.7764963
v 26.371167 21.034865 -0.82728475
v 26.376618 0.37009248 -0.06751066
v 26.383978 -0.16026773 -5.2063588
v 26.3849 17.870586 -12.860462
v 26.386838 11.657543 -16.530764
v 26.397514 20.918696 0.12819219
v 26.406268 21.077857 -5.9437983
v 26.407495 4.2447814 -13.368081
v 26.407557 2.0040365 -11.257766
v 26.422251 3.8789604 -12.982861
v 26.437796 10.428253 -16.745364
v 26.461714 -0.17511063 -4.4546313
v 26.468621 0.54554998 -8.594508
v 26.472867 15.773987 -14.712583
v 26.476975 21.19548 -5.4222674
v 26.479901 3.2543415 -12.456048
v 26.483631 21.372993 -3.2359881
v 26.486271 -0.21463063 -2.4550491
v 26.49957 0.20742735 -0.68852031
v 26.505968 5.8371426 -15.184241
v 26.516369 4.789486 -14.038516
v 26.520876 21.155903 -1.5013163
v 26.526837 21.321138 -2.5012095
v 26.532818 1.3379382 -10.307404
v 26.542719 -0.10418071 -5.8582751
v 26.550035 18.254373 -12.418663
v 26.599986 19.386702 -10.713926
v 26.618962 20.789847 1.2304116
v 26.6254 2.7930166 -12.00047
v 26.628017 0.79523734 -9.2693292
v 26.639964 0.22973688 1.0855492
v 26.648461 20.972219 -0.49669522
v 26.648655 -0.08662593 -1.4668821
v 26.657469 0.34390604 0.29953244
v 26.67397 12.674811 -16.126651
v 26.687122 14.20933 -15.48347
v 26.702011 0.07117792 -6.541494
v 26.702298 0.23936482 -7.2946375
v 26.702988 12.132037 -16.214206
v 26.72191 0.41210533 -8.1869878
v 26.749583 5.3572573 -14.61425
v 26.774595 -0.20220558 -2.0902934
v 26.789071 9.5337708 -16.464502
v 26.789296 0.26585552 -0.38183232
v 26.790363 21.064166 -1.0916207
v 26.794263 1.1410013 -9.9472824
v 26.796397 -0.20570153 -3.8600484
v 26.809505 6.3357268 -15.404563
v 26.810775 -0.15846691 -5.4759221
v 26.819175 11.069385 -16.433383
v 26.858535 13.683244 -15.68743
v 26.868943 11.558185 -16.275334
v 26.871179 3.7805793 -12.698686
v 26.892878 20.887681 0.13434037
v 26.896179 20.788807 -7.5975202
v 26.89666 18.393667 -12.094658
v 26.902759 -0.21071877 -2.7716633
v 26.916547 2.4878209 -11.669406
v 26.919758 0.03149685 -1.0537541
v 26.928245 21.208543 -1.8220179
v 26.938598 17.8373 -12.678002
v 26.939087 0.28480971 0.61133994
v 26.948283 13.149083 -15.859765
v 26.949128 5.1498572 -14.300628
v 26.961111 1.5557282 -10.613431
v 26.981369 20.910574 -6.5198041
v 26.996318 14.717797 -15.095908
v 26.999769 0.32507543 -7.8781104
v 27.003451 -0.04178444 -6.1310723
v 27.034751 20.393697 -8.5012848
v 27.038341 4.5904994 -13.48468
v 27.049488 -0.17184819 -1.7318871
v 27.061352 0.54191511 -8.6357615
v 27.063598 0.29473424 -0.02443249
v 27.065726 10.534618 -16.336807
v 27.069421 6.9055188 -15.628496
v 27.074228 21.004939 -0.75894229
v 27.07634 2.1120856 -11.273592
v 27.07839 20.154592 -9.0465936
v 27.08012 18.844383 -11.3475
v 27.083882 19.449724 -10.426101
v 27.085699 0.91342405 -9.5400843
v 27.090397 5.8619428 -14.941126
v 27.096836 3.2753164 -12.292864
v 27.099105 10.042775 -16.32139
v 27.100741 21.281447 -2.3300409
v 27.102442 4.2361617 -12.993879
v 27.107362 16.294087 -14.009198
v 27.10749 20.795289 0.80472722
v 27.126256 20.981608 -5.9528126
v 27.16867 15.745687 -14.411406
v 27.179277 21.150868 -1.4287036
v 27.190397 -0.21748313 -2.4039912
v 27.193416 15.212484 -14.765612
v 27.198142 -0.20881738 -4.9635688
v 27.201263 8.9084274 -16.13068
v 27.214293 18.605511 -11.682514
v 27.217603 1.3180142 -10.260301
v 27.219306 5.0197201 -14.002804
v 27.239163 21.17876 -5.2717103
v 27.248698 21.367026 -3.7683269
v 27.255734 -0.12558258 -5.7300953
v 27.257463 0.12605473 -0.66644345
v 27.268316 0.24933111 -7.5214273
v 27.273054 2.8830763 -11.957747
v 27.299174 21.330171 -2.9913385
v 27.303873 4.3866856 -13.051688
v 27.306338 20.960092 -0.42024438
v 27.311118 7.4700797 -15.715841
v 27.315977 0.09002047 -6.5922761
v 27.320554 17.277876 -13.033307
v 27.327633 11.075554 -16.11387
v 27.331342 0.25740369 0.33596983
v 27.335332 -0.12601468 -1.4237094
v 27.336116 -0.18596582 -3.0777667
v 27.345417 13.632089 -15.455149
v 27.363952 6.3759265 -15.196044
v 27.364837 4.2286959 -12.90179
v 27.377384 21.269427 -4.8780474
v 27.377604 11.430714 -16.030076
v 27.388601 1.8247592 -10.930345
v 27.408687 0.37161035 -8.1429389
v 27.431453 21.31821 -4.5354171
v 27.434717 20.59424 -7.9227235
v 27.440355 1.1417027 -9.9325954
v 27.459424 0.67895799 -8.9993376
v 27.462195 -0.23041442 -2.0459394
v 27.464224 8.0908021 -15.782752
v 27.46531 0.19425146 -0.28840112
v 27.474393 -0.23303341 -3.7505769
v 27.494351 3.8780093 -12.598869
v 27.498036 20.879088 0.09927086
v 27.516 5.3555208 -14.284347
v 27.529404 21.341139 -4.1711703
v 27.574393 2.6129365 -11.686744
v 27.577042 18.993992 -10.95387
v 27.604703 21.061986 -0.86581784
v 27.605663 -0.2791047 -4.439491
v 27.607689 -0.20869722 -2.7186018
v 27.610694 14.167704 -15.104432
v 27.612462 -0.04759427 -1.0525481
v 27.622137 0.18544169 0.72103817
v 27.63001 1.5660047 -10.582687
v 27.654101 17.939968 -12.314718
v 27.687503 0.29604927 -7.834018
v 27.700432 4.6422365 -13.288384
v 27.717337 0.00456894 -6.1319574
v 27.720566 -0.19876928 -5.1827385
v 27.723802 21.189555 -1.5886696
v 27.735622 -0.21629508 -1.6890373
v 27.738345 0.92414544 -9.5405607
v 27.744458 0.18979501 0.02232997
v 27.748818 20.810604 -6.3402161
v 27.751721 -0.21234402 -3.3921855
v 27.754825 10.528454 -15.940514
v 27.771121 2.1211162 -11.203644
v 27.774067 6.8898258 -15.279371
v 27.788386 14.663046 -14.83256
v 27.792012 3.1803332 -12.109222
v 27.816542 0.14574101 -6.7956378
v 27.819342 13.628791 -15.243541
v 27.846764 0.48735363 -8.507098
v 27.862009 16.704869 -13.34823
v 27.862862 3.6965434 -12.420186
v 27.869064 0.22397136 -7.3438196
v 27.876726 -0.26044198 -2.359835
v 27.877054 21.310175 -3.3341715
v 27.888578 20.925819 -5.8117683
v 27.8904 -0.30312215 -4.0660086
v 27.891939 0.05350808 -0.62770072
v 27.892304 1.2879576 -10.165889
v 27.917217 12.450316 -15.559312
v 27.923744 4.2709389 -12.833515
v 27.931999 19.635576 -9.7361178
v 27.937993 20.945622 -0.32897024
v 27.955066 8.8805978 -15.718779
v 27.955499 20.667096 -7.2111598
v 27.968596 13.049321 -15.375455
v 27.982125 20.731435 0.99674578
v 27.992447 0.72843917 -9.1330627
v 28.001996 18.542003 -11.442966
v 28.013495 21.240166 -2.1443751
v 28.019396 -0.18617377 -1.3813701
v 28.023216 -0.22386568 -3.0333343
v 28.027799 0.15814135 0.39954221
v 28.029923 20.214591 -8.5914297
v 28.030734 4.5166309 -13.062894
v 28.032626 -0.27210085 -4.7446909
v 28.041011 20.592496 -7.5875727
v 28.048487 9.3986608 -15.770031
v 28.096545 0.36052249 -8.0992642
v 28.114634 5.1694058 -13.82425
v 28.136087 16.234194 -13.653765
v 28.143738 0.10037027 -0.24306702
v 28.1474 -0.28804232 -2.0019672
v 28.162824 -0.30337271 -3.7069806
v 28.16514 0.08086297 -6.2800889
v 28.177718 -0.10951754 -5.4708111
v 28.183781 1.1501358 -9.9048272
v 28.190994 1.9467172 -10.994231
v 28.20034 10.960612 -15.675219
v 28.210586 9.9692629 -15.723564
v 28.211281 6.3116813 -14.801288
v 28.237618 5.7398242 -14.37588
v 28.237908 20.774443 -6.1618584
v 28.246043 15.708251 -14.008326
v 28.251721 -0.1088988 -1.0166647
v 28.274215 13.601076 -15.02615
v 28.279476 0.62824019 -8.8733502
v 28.291659 -0.28558782 -2.6745691
v 28.299727 18.035164 -11.972083
v 28.304989 -0.33546273 -4.3797998
v 28.310859 0.1113712 0.70980969
v 28.317682 4.0762528 -12.629874
v 28.323333 2.5943999 -11.595244
v 28.352091 1.5801232 -10.531642
v 28.363111 17.641212 -12.34108
v 28.379657 0.31845766 -7.7904617
v 28.385858 21.041441 -0.80590419
v 28.402703 20.755439 0.57295345
v 28.405062 18.791548 -10.910202
v 28.414311 4.7388807 -13.241359
v 28.415433 19.031851 -10.561327
v 28.419252 21.229894 -2.5331635
v 28.419808 -0.27115655 -1.6442947
v 28.420662 0.90496455 -9.4783801
v 28.425206 0.10288443 0.06571496
v 28.434544 -0.31099444 -3.3481298
v 28.443001 -0.22114357 -5.0067842
v 28.46037 3.6364167 -12.355452
v 28.467434 7.2764947 -15.04189
v 28.469275 21.263991 -3.7102157
v 28.489756 21.142057 -1.4542547
v 28.500972 5.8295643 -14.361552
v 28.511325 11.503128 -15.460576
v 28.515285 14.195933 -14.714306
v 28.524179 6.7841673 -14.889764
v 28.537885 8.8841551 -15.43238
v 28.551722 -0.01361565 -0.60821216
v 28.552595 3.0908829 -11.990699
v 28.553929 21.089362 -5.1784449
v 28.562699 0.26941966 -7.2788929
v 28.57503 -0.37574209 -4.021774
v 28.575161 7.815063 -15.086478
v 28.587624 2.0415657 -11.060212
v 28.592547 20.64279 -6.5939679
v 28.615024 0.0301017 -5.8279216
v 28.644772 9.3980097 -15.488597
v 28.677635 1.27718 -10.104558
v 28.679332 0.72181116 -9.088701
v 28.681211 0.20288909 -6.7152044
v 28.693981 -0.22031944 -1.2853016
v 28.697427 0.08992842 0.42282161
v 28.703581 -0.34901447 -2.9881144
v 28.721216 20.87457 -0.21732631
v 28.723118 -0.31090496 -4.6942118
v 28.732291 10.399083 -15.45588
v 28.740006 9.8743104 -15.47072
v 28.750448 10.911817 -15.417737
v 28.787317 -0.37022032 -2.4637131
v 28.791264 18.485109 -11.229025
v 28.794285 20.765041 -5.9626698
v 28.822232 0.04353838 -0.19788122
v 28.829179 5.1436945 -13.58604
v 28.832595 -0.34976616 -1.9603141
v 28.845533 -0.40082486 -3.6621634
v 28.885824 0.59895665 -8.7301293
v 28.888889 -0.09345165 -5.3829524
v 28.90066 1.8912438 -10.894152
v 28.917524 8.270757 -15.026128
v 28.917691 17.950576 -11.87763
v 28.941865 4.1105996 -12.686801
v 28.95049 15.159825 -14.133634
v 28.95171 0.44296725 -8.1459849
v 28.960396 14.591534 -14.416853
v 28.969938 21.132977 -1.7866075
v 28.971718 0.06261785 0.78097738
v 28.978597 -0.1617873 -0.97575299
v 28.987662 8.8843776 -15.176524
v 28.989762 21.243094 -4.0428247
v 28.989949 -0.3990837 -4.3356635
v 29.000142 2.5176431 -11.506161
v 29.036203 12.94134 -14.901051
v 29.045936 21.032798 -1.0775312
v 29.051578 9.4085189 -15.252733
v 29.054952 7.2856888 -14.779238
v 29.09884 3.2627055 -12.15037
v 29.107271 -0.42988085 -3.2636157
v 29.107339 -0.32160163 -1.6027715
v 29.107711 0.9162561 -9.4517803
v 29.108805 0.05106807 0.109786
v 29.118299 6.2493029 -14.410298
v 29.1224 16.920729 -12.718883
v 29.131379 -0.27033924 -4.9584373
v 29.144716 20.425372 -7.5572698
v 29.155904 7.8301616 -14.793472
v 29.156558 19.523279 -9.4845027
v 29.170842 4.7850099 -13.212025
v 29.180514 0.12013496 -6.1807887
v 29.18424 1.5622548 -10.475786
v 29.199311 19.032783 -10.262438
v 29.208301 20.483205 -7.1824115
v 29.209058 20.092571 -8.4600807
v 29.222479 15.72339 -13.664427
v 29.223045 -0.06360221 -0.55893553
v 29.226253 13.582606 -14.614037
v 29.259065 -0.44901486 -3.9761173
v 29.278394 0.34113109 -7.3986674
v 29.279232 -0.43008113 -2.4088474
v 29.282392 19.841283 -8.8806208
v 29.29728 14.02437 -14.474798
v 29.322605 5.6967299 -13.944425
v 29.327821 21.2114 -4.3851686
v 29.335256 20.252371 -8.0247446
v 29.342691 4.2298541 -12.81243
v 29.347307 10.889594 -15.114638
v 29.354367 9.8271116 -15.09767
v 29.368593 0.73165814 -9.0451456
v 29.373366 15.039841 -14.07694
v 29.379168 -0.27343719 -1.2398695
v 29.383051 0.0460014 0.46595943
v 29.407347 -0.37747984 -4.6486586
v 29.410374 10.372143 -15.085058
v 29.416851 18.348585 -11.157084
v 29.442041 6.8059961 -14.519745
v 29.454047 5.2310112 -13.526592
v 29.461885 0.01087053 -5.7653123
v 29.501549 21.130356 -3.2406121
v 29.503761 -0.00745213 -0.15711012
v 29.524781 -0.49194218 -3.5776898
v 29.526898 1.8124765 -10.806309
v 29.529455 -0.41268827 -1.9000553
v 29.534957 12.391809 -14.827798
v 29.536089 7.3243267 -14.568691
v 29.555548 -0.18342354 -5.2871609
v 29.560965 17.713226 -11.869731
v 29.562744 21.140648 -4.70952
v 29.569705 11.456998 -14.967387
v 29.570517 3.6280867 -12.458481
v 29.571635 7.779823 -14.578366
v 29.573292 14.593611 -14.204675
v 29.589488 0.51809879 -8.2211395
v 29.595416 8.7840866 -14.75785
v 29.595478 15.53415 -13.698717
v 29.633618 8.2295461 -14.610549
v 29.645212 0.64260754 -8.7349241
v 29.655473 -0.22482106 -0.92824394
v 29.665315 -0.48145602 -2.4991329
v 29.677574 -0.45274349 -4.2946014
v 29.680042 20.48104 -6.7521182
v 29.692655 17.189795 -12.31148
v 29.728259 5.1625409 -13.421455
v 29.731453 3.100314 -12.070109
v 29.741128 13.404065 -14.486641
v 29.745113 1.2554705 -10.030688
v 29.764804 21.067139 -2.1338109
v 29.77304 -0.37756677 -1.5138871
v 29.779538 20.610765 0.66424463
v 29.780912 0.2328425 -6.8204112
v 29.792015 0.00347806 0.1543275
v 29.801979 16.051016 -13.225889
v 29.810253 0.9061918 -9.3949492
v 29.814283 -0.34125211 -4.9144596
v 29.82349 4.7380438 -13.124662
v 29.847688 -0.51633036 -3.1014986
v 29.85769 -0.11611912 -0.4983503
v 29.874571 19.017332 -10.104822
v 29.8861 18.418695 -10.936006
v 29.904751 6.67864 -14.308233
v 29.915486 15.014563 -13.882369
v 29.931171 5.6342373 -13.700266
v 29.946529 17.951493 -11.503112
v 29.951738 9.8721755 -14.725454
v 29.952822 -0.07348072 -5.6803222
v 29.974619 10.426588 -14.790363
v 29.982385 7.746014 -14.405423
v 29.997436 20.997027 -1.5896821
v 29.998817 7.1636175 -14.368975
v 30.016915 20.551087 -6.4168178
v 30.021712 10.92076 -14.801269
v 30.052345 -0.34095979 -1.2031837
v 30.057523 0.73553165 -9.0007328
v 30.058151 4.1424885 -12.78902
v 30.065238 -0.49820457 -4.0317296
v 30.070594 -0.00615585 0.51028786
v 30.071865 -0.469648 -2.0082757
v 30.082566 -0.41838817 -4.6421772
v 30.099396 9.0002871 -14.487354
v 30.105577 0.08222658 -6.2917606
v 30.109484 21.129517 -3.9652779
v 30.110022 0.43247853 -7.5654217
v 30.116759 8.2984221 -14.373564
v 30.13739 2.8927946 -11.890406
v 30.160336 6.1710951 -13.960005
v 30.168405 15.526969 -13.483838
v 30.213023 1.0772099 -9.7236758
v 30.217403 -0.26060732 -5.2870113
v 30.242044 21.121843 -4.359444
v 30.255656 -0.06682545 -0.12461783
v 30.257224 3.5341118 -12.416781
v 30.263923 13.472993 -14.28201
v 30.305895 20.263248 -7.1972825
v 30.329502 14.4932 -14.004064
v 30.331398 2.4128436 -11.415632
v 30.331728 9.6187041 -14.470003
v 30.335325 0.64910259 -8.6916551
v 30.342958 -0.28759829 -0.88698193
v 30.349565 -0.53882824 -3.4485831
v 30.373288 0.22661421 -6.8561263
v 30.390739 5.6803772 -13.593618
v 30.391063 6.7480312 -14.109498
v 30.399234 20.405165 -6.7223612
v 30.405803 -0.05921735 -5.9322361
v 30.440664 10.293533 -14.566576
v 30.442304 7.2460683 -14.177042
v 30.451014 5.1439544 -13.284453
v 30.464224 -0.44195562 -1.5232832
v 30.475422 11.883861 -14.532124
v 30.475889 -0.0389379 0.24689621
v 30.476571 17.586221 -11.728579
v 30.479104 10.803136 -14.612773
v 30.48644 -0.51899963 -2.2935942
v 30.495133 0.90868635 -9.3720022
v 30.497359 11.373064 -14.595718
v 30.498706 13.92417 -14.115978
v 30.513058 1.7910865 -10.747739
v 30.516777 7.7573533 -14.159459
v 30.523278 19.861057 -8.4408887
v 30.542082 8.2465205 -14.159768
v 30.585725 -0.37784802 -4.9756129
v 30.587678 8.7053176 -14.208125
v 30.58792 17.867719 -11.441628
v 30.594036 3.0754409 -12.038189
v 30.616406 0.38157153 -7.2605686
v 30.623129 -0.19633523 -0.51578407
v 30.629463 20.819851 -0.97857055
v 30.629763 1.2451991 -10.005268
v 30.629855 12.535856 -14.357693
v 30.631771 20.904961 -5.1698447
v 30.645488 6.2349453 -13.792874
v 30.661371 16.253325 -12.785892
v 30.670616 19.314359 -9.4332181
v 30.685163 21.028814 -4.6527469
v 30.705593 20.53022 -6.3522474
v 30.745458 0.73244903 -8.9582572
v 30.746031 18.91208 -10.074954
v 30.74719 20.930261 -3.024559
v 30.750129 -0.40083338 -1.1545198
v 30.755157 -0.05792277 0.55412113
v 30.760898 4.1051562 -12.709739
v 30.77121 20.596753 0.24775529
v 30.786084 18.109097 -11.093898
v 30.786128 2.75939 -11.735984
v 30.812023 -0.19943659 -5.6699554
v 30.838644 12.914343 -14.192209
v 30.847286 20.676988 -5.8944718
v 30.859296 6.6109325 -13.871745
v 30.863151 -0.50581692 -1.8340522
v 30.86548 0.01657042 -6.351771
v 30.89613 -0.11557538 -0.10037709
v 30.896475 -0.4425718 -4.7124177
v 30.897501 9.8503569 -14.345363
v 30.904152 20.194266 -7.0637688
v 30.915719 9.1373291 -14.202243
v 30.918248 1.0505539 -9.6799064
v 30.920089 7.2147896 -13.983156
v 30.921974 14.945875 -13.597319
v 30.970226 19.915353 -8.0597953
v 30.973808 -0.54303583 -3.5524438
v 30.977269 10.369444 -14.402929
v 30.982771 0.23630607 -6.9372897
v 30.990571 3.560692 -12.361642
v 30.992664 2.4610226 -11.406522
v 30.996042 0.67799239 -8.6771045
v 31.016684 19.481737 -9.0052992
v 31.025472 7.7669173 -13.99048
v 31.033262 10.887636 -14.418723
v 31.03706 -0.34674917 -0.84655002
v 31.059436 8.3600471 -14.034562
v 31.064826 0.47345162 -7.5201029
v 31.082604 11.381086 -14.383199
v 31.104286 -0.50621152 -4.2687716
v 31.107282 20.897061 -2.4095352
v 31.121038 6.0213805 -13.56082
v 31.146186 0.8879518 -9.326398
v 31.146817 15.456545 -13.196573
v 31.14801 16.6088 -12.379514
v 31.151306 0.60576533 -8.1385677
v 31.161124 -0.48664285 -1.4678729
v 31.172995 20.876724 -1.9430916
v 31.173025 14.331217 -13.786421
v 31.174072 -0.53981259 -2.2194546
v 31.176329 11.838934 -14.299772
v 31.179455 -0.09284143 0.25482476
v 31.210555 17.799188 -11.324393
v 31.210743 5.0883208 -13.122502
v 31.223827 3.2223699 -12.092046
v 31.266426 20.87879 -5.0453709
v 31.28162 -0.31197624 -5.5297212
v 31.285336 20.974135 -4.1969438
v 31.307361 -0.24209034 -0.47882595
v 31.319893 2.9809443 -11.876088
v 31.332312 1.2115929 -9.9648022
v 31.350782 6.6232143 -13.715728
v 31.369995 20.167398 -6.9640105
v 31.371448 20.306455 -6.6907007
v 31.416921 0.37109985 -7.2943674
v 31.432936 15.985312 -12.758183
v 31.437532 -0.44225221 -1.1107394
v 31.438994 12.440319 -14.106563
v 31.439287 18.357508 -10.675236
v 31.441476 -0.55228281 -3.1556237
v 31.442141 -0.16794826 -0.19079045
v 31.443791 19.941325 -7.6130585
v 31.456857 14.453001 -13.660951
v 31.458753 20.876884 -2.9579232
v 31.480918 0.75448584 -8.9549683
v 31.50337 14.935789 -13.398874
v 31.504625 2.1196775 -11.042411
v 31.507751 7.1146818 -13.786972
v 31.508511 8.2709675 -13.932319
v 31.533083 2.7970853 -11.691761
v 31.538493 7.6867566 -13.857155
v 31.571905 -0.42187731 -5.1624011
v 31.584219 -0.13870648 -0.0026062
v 31.594708 1.7091199 -10.633226
v 31.594855 0.98693971 -9.5846727
v 31.603602 0.58070813 -7.966526
v 31.617675 0.12756919 -6.8608563
v 31.629562 -0.54952747 -1.8330197
v 31.630183 20.920401 -4.5874257
v 31.652873 18.033974 -10.954911
v 31.692714 20.768126 -1.4246362
v 31.694954 -0.24326475 -5.8928422
v 31.699577 13.934296 -13.742639
v 31.724203 20.870337 -2.529065
v 31.725496 -0.37641282 -0.79900091
v 31.745524 5.5251893 -13.248945
v 31.745796 19.531604 -8.5826668
v 31.769895 18.754907 -10.01998
v 31.813953 15.382365 -13.047381
v 31.835965 20.450672 -6.3097057
v 31.836521 -0.58505294 -2.5770373
v 31.851299 19.974324 -7.2650736
v 31.855785 -0.12959756 0.28762386
v 31.862409 5.0372996 -12.996828
v 31.867001 -0.52435862 -1.4366304
v 31.87824 0.42745447 -7.6157917
v 31.889313 20.630231 -0.56055737
v 31.905451 13.387729 -13.776137
v 31.906423 6.60885 -13.612538
v 31.922817 0.86858085 -9.3164496
v 31.924419 -0.55000984 -4.3314282
v 31.982413 0.60549005 -8.2453197
v 31.982959 -0.23502428 -0.35382887
v 31.991798 17.168962 -11.692412
v 32.009607 0.22359892 -7.2245172
v 32.027191 19.679581 -8.0302391
v 32.028602 1.1584274 -9.9189772
v 32.035229 -0.02084279 -6.6560552
v 32.064274 20.820792 -1.9469366
v 32.065757 3.4575706 -12.14699
v 32.071031 -0.57574544 -3.2612286
v 32.072129 9.3378361 -13.986431
v 32.080587 0.71506726 -8.8784015
v 32.092668 3.198119 -11.972894
v 32.103949 7.1304677 -13.686988
v 32.106239 20.876499 -2.8283179
v 32.11348 9.8478777 -14.043081
v 32.143435 -0.38599304 -5.5872298
v 32.144168 -0.46749349 -1.0749932
v 32.147148 20.834297 -3.5116062
v 32.194458 10.402356 -14.052305
v 32.208091 14.437239 -13.46395
v 32.215826 6.1079229 -13.41005
v 32.223517 -0.4921382 -5.0966167
v 32.24933 11.116454 -14.02874
v 32.256929 11.786677 -13.972792
v 32.257853 -0.16249382 0.02478618
v 32.275187 19.75802 -7.6449611
v 32.291721 0.96087174 -9.5918811
v 32.295863 0.43910994 -7.9290233
v 32.298011 -0.58390495 -3.995573
v 32.302913 15.43898 -12.893367
v 32.310202 -0.18382325 -6.2891983
v 32.31463 20.852506 -4.1917689
v 32.352177 15.947849 -12.556301
v 32.366631 13.885565 -13.591101
v 32.397609 0.57942804 -8.5607987
v 32.412629 20.741399 -1.4709934
v 32.417514 20.194845 -6.6567396
v 32.421022 12.888292 -13.702558
v 32.423828 20.84652 -3.1542333
v 32.434597 18.611451 -10.017175
v 32.457744 2.8019696 -11.659026
v 32.460768 -0.37379213 -0.73911965
v 32.466737 14.933178 -13.162423
v 32.470494 18.116653 -10.658044
v 32.496089 19.907783 -7.162998
v 32.520014 12.275848 -13.813651
v 32.520699 -0.61226208 -1.926488
v 32.535831 19.182155 -9.0094522
v 32.549014 -0.53630726 -1.3444307
v 32.549747 8.3332521 -13.751189
v 32.553258 0.79077152 -9.2383931
v 32.561934 -0.5567171 -4.7868478
v 32.57991 4.9843719 -12.8944
v 32.583466 -0.64033968 -2.5711069
v 32.593072 20.706143 -5.2894253
v 32.59448 20.799822 -3.8236456
v 32.600528 17.509076 -11.238021
v 32.602529 16.513303 -12.083461
v 32.633019 -0.23055334 -0.30057987
v 32.642902 20.654195 -1.0710967
v 32.652649 20.860681 -2.1084976
v 32.653013 1.1074207 -9.8741638
v 32.669803 20.783128 -4.8902866
v 32.710694 0.39805673 -8.2426445
v 32.749993 20.890057 -2.8356209
v 32.754135 0.02742903 -7.1582245
v 32.771603 2.3709075 -11.272258
v 32.802666 0.55897985 -8.8269662
v 32.809116 19.326109 -8.6160096
v 32.811519 -0.45912859 -5.5167252
v 32.830743 4.3445832 -12.523053
v 32.832083 -0.47137041 -1.0679143
v 32.835741 18.333481 -10.305621
v 32.837493 20.803626 -1.7864341
v 32.852087 20.495012 -0.33074379
v 32.859225 15.39071 -12.826065
v 32.86531 20.897136 -2.4414398
v 32.874549 14.369512 -13.354093
v 32.88704 20.782647 -3.4877601
v 32.910865 -0.61569924 -4.3311214
v 32.943541 20.786704 -4.4817825
v 32.956154 -0.59896006 -1.6974806
v 32.956349 0.91169482 -9.5548087
v 32.960937 -0.18611923 0.01763148
v 32.977208 5.5009282 -13.086945
v 32.984626 -0.64362002 -3.2335558
v 33.00699 19.591741 -7.6319232
v 33.045904 18.773494 -9.5823835
v 33.064531 9.6556614 -13.804204
v 33.074257 -0.27789705 -6.3284174
v 33.077649 11.729729 -13.778348
v 33.085643 0.38490044 -8.5671276
v 33.088213 10.181076 -13.837151
v 33.096691 12.79547 -13.548108
v 33.106029 20.707231 -1.4281505
v 33.128007 17.62982 -11.023816
v 33.141258 15.931346 -12.425316
v 33.141667 20.369928 -6.2143361
v 33.149129 10.697568 -13.830918
v 33.152756 -0.53579761 -5.2092531
v 33.153288 -0.32415329 -0.627128
v 33.162687 -0.66631562 -2.4360787
v 33.166072 19.806489 -7.1331898
v 33.171015 0.09313205 -7.6453284
v 33.174765 11.220467 -13.810889
v 33.177833 12.345869 -13.627741
v 33.182602 3.3780235 -12.029998
v 33.183536 18.004888 -10.611206
v 33.195591 20.123295 -6.6243875
v 33.207696 16.675719 -11.81999
v 33.221615 1.9258454 -10.871875
v 33.224915 9.1339294 -13.711276
v 33.228733 7.586884 -13.584931
v 33.228859 -0.12087727 -6.9753042
v 33.241517 0.67947702 -9.2060457
v 33.242734 -0.52431175 -1.3403979
v 33.256844 7.0303446 -13.511749
v 33.257775 20.600748 -1.0824053
v 33.258961 20.850219 -2.0943515
v 33.263008 1.1557402 -9.9502209
v 33.264821 -0.61067177 -4.699131
v 33.291193 20.516221 -5.7813121
v 33.332937 0.20211779 -8.1565469
v 33.355034 6.5121989 -13.384314
v 33.361341 19.275276 -8.4495298
v 33.364573 -0.23171837 -0.2454576
v 33.382501 6.0709068 -13.244138
v 33.384018 20.715767 -3.8701362
v 33.389837 20.874498 -2.8111705
v 33.451854 1.6010324 -10.545209
v 33.481455 0.40015925 -8.7816806
v 33.481465 20.757464 -1.7445239
v 33.485222 8.4013116 -13.615538
v 33.518916 13.817442 -13.377082
v 33.527391 2.7195231 -11.5623
v 33.540121 -0.63944907 -2.126107
v 33.562099 -0.41975348 -1.010012
v 33.564086 14.813615 -13.06686
v 33.574047 18.927957 -9.1390165
v 33.586067 0.02961251 -7.7181699
v 33.605959 -0.65878167 -4.2656332
v 33.615576 17.674092 -10.89138
v 33.642367 -0.56456809 -1.6090032
v 33.665556 3.9045196 -12.277052
v 33.673591 19.505071 -7.5477373
v 33.674641 20.847473 -2.4095258
v 33.733658 -0.29130135 -0.56973447
v 33.752602 4.9196366 -12.78082
v 33.752653 9.7064491 -13.675425
v 33.765682 0.27128184 -8.5217739
v 33.770216 2.2518063 -11.179186
v 33.780938 -0.59253064 -5.0738563
v 33.782594 18.222152 -10.212459
v 33.79739 11.715533 -13.656937
v 33.801988 20.472763 -0.80232727
v 33.813395 15.943823 -12.321542
v 33.817469 20.802528 -3.0605882
v 33.836542 20.549848 -5.427231
v 33.841332 -0.68107585 -3.0922738
v 33.887804 11.108601 -13.695317
v 33.888131 20.721392 -3.4368552
v 33.891765 20.59626 -1.4520247
v 33.894196 3.4040762 -12.023544
v 33.928528 -0.49030585 -1.3389196
v 33.932431 0.55920569 -9.1217941
v 33.934265 19.758666 -7.1344474
v 33.938622 20.171732 -6.5187732
v 33.941254 1.0129872 -9.7593248
v 33.947349 20.383286 -0.4078466
v 33.947734 15.328275 -12.7481
v 33.951382 19.182838 -8.2988303
v 33.969351 20.753537 -2.0977622
v 33.990835 3.2013959 -11.895832
v 34.021625 -0.17477484 -7.1814195
v 34.024952 0.10672725 -8.0979705
v 34.027973 10.593084 -13.662969
v 34.031143 14.334179 -13.173597
v 34.034859 20.656985 -3.7515843
v 34.03807 -0.60370457 -1.9529748
v 34.050922 -0.65795242 -4.6564546
v 34.052392 20.360118 -6.1275704
v 34.072389 -0.24420564 -0.23185729
v 34.073872 16.397179 -11.893992
v 34.092069 20.806352 -2.7253589
v 34.140777 -0.6648932 -2.6037999
v 34.162793 15.576263 -12.573761
v 34.166212 0.35097977 -8.7396311
v 34.187352 1.565761 -10.507392
v 34.194896 20.602096 -4.8415571
v 34.195973 2.7655714 -11.602845
v 34.207216 4.3681115 -12.507844
v 34.218084 3.8422495 -12.270114
v 34.228904 13.769865 -13.23776
v 34.239274 -0.37311544 -0.88405443
v 34.245087 -0.47894783 -5.8936817
v 34.251728 17.570294 -10.827458
v 34.268851 19.237212 -7.9767958
v 34.330919 -0.55527594 -1.6064468
v 34.342663 19.481566 -7.512119
v 34.34358 -0.70469615 -3.2287235
v 34.355744 -0.71512436 -3.9722647
v 34.382893 20.61668 -4.4102871
v 34.408304 20.614965 -4.018157
v 34.425619 2.074029 -11.060384
v 34.436793 18.746992 -9.1582588
v 34.458523 14.801066 -12.958126
v 34.459658 15.777418 -12.365279
v 34.461021 16.950198 -11.349
v 34.472223 3.8321562 -12.25632
v 34.48619 15.992524 -12.202339
v 34.489633 20.728951 -3.0610462
v 34.495197 -0.66721645 -2.3689311
v 34.500757 15.294831 -12.718281
v 34.501926 18.510515 -9.5601405
v 34.507394 1.2689685 -10.119023
v 34.517352 0.25660257 -8.4968829
v 34.524204 -0.13939766 -7.4855464
v 34.527913 20.202954 -6.4370734
v 34.558025 5.3081656 -12.873531
v 34.561956 0.55116891 -9.1047533
v 34.565747 3.3069956 -11.980565
v 34.599411 13.281146 -13.197051
v 34.61573 -0.51699342 -1.2972085
v 34.623693 18.858309 -8.796821
v 34.653335 3.0436346 -11.825911
v 34.655247 8.6077205 -13.438231
v 34.665505 -0.61331462 -5.2867833
v 34.667608 14.273247 -13.086915
v 34.679799 4.8229967 -12.696852
v 34.70654 -0.27205228 -7.0336467
v 34.751518 -0.66019726 -1.9313075
v 34.777962 2.7782879 -11.646786
v 34.78536 0.93991474 -9.7158529
v 34.796187 2.4448186 -11.400337
v 34.808071 15.513899 -12.535836
v 34.812121 20.603412 -2.2171714
v 34.813948 -0.73091753 -4.3207968
v 34.819395 20.323686 -6.0642004
v 34.82709 -0.75494691 -3.471612
v 34.834753 18.945652 -8.4254859
v 34.842942 12.691071 -13.272763
v 34.847462 13.729723 -13.141884
v 34.850087 20.679091 -2.6670514
v 34.861245 4.3364859 -12.495093
v 34.887917 19.71445 -7.2133646
v 34.914013 0.0466227 -8.0586772
v 34.918301 -0.45081398 -0.95184037
v 34.933175 1.5435111 -10.519447
v 34.933458 17.963273 -10.239354
v 34.935732 17.365887 -10.872455
v 34.936768 7.4583024 -13.362553
v 34.950766 -0.11595208 -7.662025
v 34.97139 20.605877 -3.6065289
v 34.977148 20.401669 -1.1364251
v 34.990106 6.9337102 -13.298226
v 35.013008 15.298169 -12.653118
v 35.014024 -0.6394218 -1.5639687
v 35.069925 -0.75383897 -2.7547656
v 35.099157 16.407316 -11.725849
v 35.099219 15.741942 -12.301376
v 35.110857 2.0536805 -11.095304
v 35.138204 4.8768184 -12.687946
v 35.146809 3.2628743 -11.986471
v 35.15497 -0.36158355 -0.52502338
v 35.156807 -0.74507266 -2.1994147
v 35.165071 18.222705 -9.8207768
v 35.167539 14.785205 -12.877727
v 35.193274 0.47801631 -9.0227653
v 35.20693 -0.70937674 -4.7285943
v 35.221323 20.16428 -6.4066154
v 35.227967 18.775741 -8.7430964
v 35.234063 -0.21541044 -7.3998341
v 35.254612 19.054451 -8.1647175
v 35.281042 2.915301 -11.780283
v 35.299945 -0.59940238 -1.2562324
v 35.31277 0.90859346 -9.7683144
v 35.322537 13.180796 -13.12358
v 35.32941 16.902037 -11.255415
v 35.330415 -0.79955829 -3.6826887
v 35.354919 14.225016 -13.030946
v 35.373192 9.6550895 -13.391866
v 35.405765 0.00529762 -8.0396002
v 35.416013 1.7010627 -10.765416
v 35.425493 20.61577 -3.084462
v 35.426359 8.9958868 -13.313744
v 35.429124 20.496341 -4.5955903
v 35.431503 -0.74385308 -1.8830578
v 35.432492 20.49725 -2.1219974
v 35.448865 2.6814451 -11.617094
v 35.482311 13.686413 -13.098473
v 35.516835 12.687812 -13.189455
v 35.52292 10.593376 -13.441716
v 35.532922 6.2848045 -13.067816
v 35.544485 17.886317 -10.177192
v 35.549885 0.28143477 -8.7006915
v 35.561595 15.266194 -12.594804
v 35.569497 12.137518 -13.333231
v 35.573414 19.646594 -7.3030408
v 35.579332 1.3529686 -10.418813
v 35.598542 18.537755 -9.132951
v 35.599108 -0.49335352 -0.85105846
v 35.609782 18.885005 -8.4304818
v 35.614507 20.49776 -4.0404997
v 35.629731 17.358937 -10.756226
v 35.635748 -0.17346066 -7.6163721
v 35.647918 -0.81641081 -2.6405278
v 35.66524 -0.82725322 -3.2577927
v 35.695099 2.0359067 -11.140183
v 35.70144 4.2823864 -12.480934
v 35.70383 0.62120311 -9.3925587
v 35.708667 -0.69559404 -1.5065001
v 35.709424 19.902983 -6.8181029
v 35.736802 -0.80996519 -3.9588199
v 35.782974 3.2402128 -12.00045
v 35.787733 18.152066 -9.7402811
v 35.801147 11.574899 -13.395592
v 35.804393 15.819774 -12.146895
v 35.827469 13.162434 -13.129502
v 35.832173 14.733714 -12.864978
v 35.832899 20.283134 -0.74934076
v 35.843873 -0.36192701 -6.922812
v 35.866628 0.11877135 -8.3823293
v 35.869761 10.026604 -13.353883
v 35.871339 20.552728 -2.9497641
v 35.883874 6.8492814 -13.144302
v 35.884594 3.7605087 -12.271644
v 35.90592 18.718055 -8.7495966
v 35.912316 -0.27663145 -7.3072467
v 35.916059 20.220897 -6.0256899
v 35.932426 14.151047 -13.050806
v 35.936131 -0.80818312 -2.2162919
v 35.944678 7.3988438 -13.199456
v 35.959439 0.33934902 -8.9652295
v 35.9622 17.599644 -10.443929
v 35.978519 8.4140188 -13.163412
v 35.980616 1.0130921 -10.086761
v 36.016145 1.5933042 -10.785454
v 36.020471 5.5803619 -12.814317
v 36.021169 8.9615579 -13.194773
v 36.021926 -0.07687611 -7.9439242
v 36.029903 20.31982 -5.5200349
v 36.036428 2.7146652 -11.679638
v 36.057728 20.373663 -5.0879804
v 36.074262 18.301642 -9.4167951
v 36.076566 9.5038285 -13.265737
v 36.089947 20.476634 -2.5258733
v 36.105891 -0.75715255 -1.7854016
v 36.115463 16.18417 -11.812996
v 36.133568 -0.7850418 -4.4354381
v 36.134939 16.995844 -11.095785
v 36.140966 0.712346 -9.6886301
v 36.156791 13.649162 -13.138801
v 36.180115 12.607449 -13.183367
v 36.19502 17.835962 -10.091519
v 36.227661 11.031753 -13.360276
v 36.22837 6.3476763 -13.011135
v 36.240373 19.266491 -7.8895374
v 36.244819 0.19768521 -8.706261
v 36.285846 -0.85590098 -3.6733241
v 36.293973 18.909283 -8.4525587
v 36.295899 12.080761 -13.266296
v 36.297062 2.1922063 -11.339151
v 36.304657 17.276584 -10.750876
v 36.314908 20.33054 -1.2390773
v 36.330484 -0.61070927 -5.6567676
v 36.342647 18.510997 -9.0818233
v 36.384885 0.46565688 -9.325019
v 36.407487 19.581541 -7.3572443
v 36.41151 -0.6870425 -1.4861883
v 36.420697 15.923016 -12.043001
v 36.424866 -0.20659811 -7.6783209
v 36.447697 15.237111 -12.551252
v 36.451944 11.537856 -13.320553
v 36.45372 20.451528 -3.3517007
v 36.463457 3.1884893 -11.989139
v 36.470667 18.099787 -9.6957379
v 36.496361 0.03319199 -8.3045856
v 36.497257 -0.80232897 -2.1476959
v 36.519613 0.81057115 -9.9306412
v 36.527621 20.389337 -2.006918
v 36.532547 1.7535702 -11.032096
v 36.540419 6.8144957 -13.095832
v 36.541977 17.565719 -10.409911
v 36.548096 -0.86815728 -3.1307958
v 36.565352 20.425463 -2.8630261
v 36.572266 15.681411 -12.219196
v 36.597932 3.6416104 -12.210794
v 36.619283 8.4026241 -13.095315
v 36.620592 16.945366 -11.103245
v 36.621172 7.846726 -13.131483
v 36.62276 20.360545 -4.2376186
v 36.640457 0.23739696 -8.9214712
v 36.652211 1.3534698 -10.662109
v 36.667654 7.3203544 -13.153731
v 36.685094 2.6617282 -11.705552
v 36.687794 19.741702 -6.9977347
v 36.698301 10.479184 -13.290234
v 36.721026 8.8809242 -13.116751
v 36.745588 6.2987248 -12.994343
v 36.748124 16.247078 -11.748991
v 36.755559 18.313872 -9.3746493
v 36.784505 9.9585543 -13.247311
v 36.802065 -0.7507129 -1.8376581
v 36.816441 4.7206586 -12.586016
v 36.827186 0.63723235 -9.6911212
v 36.854878 17.815912 -10.085536
v 36.895084 14.16731 -13.064594
v 36.903013 -0.29900916 -7.5111542
v 36.90949 4.1955116 -12.431818
v 36.913479 13.632373 -13.158823
v 36.924135 -0.80543971 -4.7625593
v 36.924418 12.486911 -13.190407
v 36.926085 0.11665945 -8.6619991
v 36.943891 19.065534 -8.3331933
v 36.953375 18.604359 -9.0275831
v 36.954162 -0.83197046 -2.5619592
v 36.956075 -0.64174676 -1.3595255
v 36.957847 2.115989 -11.388191
v 36.962807 1.0488161 -10.317376
v 37.007067 17.284249 -10.725263
v 37.031571 13.043444 -13.180177
v 37.043434 16.725109 -11.32434
v 37.059491 14.677359 -12.881982
v 37.065528 19.549271 -7.4244388
v 37.069902 0.37659605 -9.2839496
v 37.081104 20.257694 -4.6926334
v 37.093748 15.703631 -12.209457
v 37.103307 18.180322 -9.6550043
v 37.11576 20.159368 -5.5831824
v 37.1192 3.1177835 -11.992606
v 37.159092 1.568091 -10.950914
v 37.167591 -0.06137612 -8.2545965
v 37.203082 19.927782 -6.4241953
v 37.206802 -0.79529274 -2.1010302
v 37.230252 0.72920705 -9.9117253
v 37.241932 -0.40277994 -7.1499593
v 37.286556 15.105248 -12.622733
v 37.320905 -0.87579095 -4.4501135
v 37.324093 0.1625424 -8.8735812
v 37.324226 8.3885039 -13.101945
v 37.359243 16.245346 -11.812218
v 37.368478 -0.84506539 -2.8309071
v 37.386113 5.1124721 -12.714145
v 37.395052 20.053923 -5.9613091
v 37.395945 20.167771 -5.2175941
v 37.414636 1.2406761 -10.638712
v 37.41824 18.484785 -9.3489308
v 37.420289 3.5949749 -12.222081
v 37.428146 19.736101 -6.9382937
v 37.430925 -0.25111915 -7.8430238
v 37.433601 17.962458 -10.058286
v 37.482752 -0.7478621 -1.7377668
v 37.50233 8.8567662 -13.100273
v 37.53069 10.890661 -13.245645
v 37.540975 1.8730924 -11.300608
v 37.550398 20.284216 -3.3094437
v 37.554819 0.54513664 -9.641508
v 37.556578 -0.75805594 -5.4065053
v 37.56897 14.092531 -13.0531
v 37.570729 9.7804378 -13.181125
v 37.585783 15.574134 -12.333031
v 37.603793 17.433043 -10.726448
v 37.626906 -0.84959002 -2.4165936
v 37.628236 -0.90095212 -4.1116926
v 37.631505 18.8557 -8.8574096
v 37.653909 0.0290628 -8.5818452
v 37.659323 0.9560616 -10.303096
v 37.665275 14.613334 -12.871477
v 37.672188 16.802879 -11.379637
v 37.679456 19.840987 -6.5614794
v 37.683738 3.1807261 -12.099251
v 37.684011 13.560575 -13.141725
v 37.706064 11.440037 -13.237014
v 37.708713 0.27944305 -9.2017963
v 37.719386 -0.34797983 -7.5849946
v 37.721647 4.2083926 -12.472486
v 37.72977 2.5386691 -11.760988
v 37.819629 6.2968635 -13.045076
v 37.823075 -0.52995283 -6.5971029
v 37.826774 19.378842 -7.9083476
v 37.829713 -0.67109763 -1.4228405
v 37.836636 20.092411 -5.5607012
v 37.851166 15.130622 -12.611708
v 37.853545 -0.16371425 -8.1686814
v 37.864778 20.243712 -1.9749857
v 37.879144 1.5020965 -10.978936
v 37.888761 19.126525 -8.4430219
v 37.900856 -0.83550136 -2.0588315
v 37.901715 18.424418 -9.6361473
v 37.912024 -0.90097598 -3.7623798
v 37.926008 20.172153 -4.5735723
v 37.926914 16.135903 -11.97826
v 37.927722 0.65914132 -9.9198576
v 37.944096 -0.8720342 -3.2358092
v 37.959627 19.945059 -6.2400001
v 37.972507 17.917529 -10.321988
v 37.989429 -0.86260398 -4.9313394
v 38.021951 14.939062 -12.709002
v 38.050754 3.0435383 -12.061195
v 38.054777 -0.88822196 -2.7117335
v 38.061598 2.2877673 -11.650763
v 38.065382 17.301245 -11.009103
v 38.065553 -0.91209538 -4.4028286
v 38.069664 20.124959 -5.1980229
v 38.091424 2.0327422 -11.470517
v 38.111752 15.139993 -12.592255
v 38.112471 -0.31553101 -7.7983502
v 38.142658 19.548915 -7.5313748
v 38.147451 0.14109962 -8.9680274
v 38.187388 0.43985566 -9.5770731
v 38.191278 -0.78582758 -1.7422778
v 38.203789 15.585919 -12.385044
v 38.21796 16.682407 -11.590452
v 38.238455 18.718878 -9.264092
v 38.238922 14.050635 -13.013211
v 38.239526 9.4384919 -13.159213
v 38.245481 3.604071 -12.299108
v 38.261442 -0.40722531 -7.4241328
v 38.275907 1.7465988 -11.267338
v 38.297827 -0.89913937 -2.3264755
v 38.304127 14.55806 -12.866747
v 38.33522 -0.93462223 -4.0836124
v 38.335663 18.267223 -9.9956411
v 38.349756 0.79755804 -10.205899
v 38.394479 19.260279 -8.2028875
v 38.422921 19.791927 -6.7084123
v 38.435885 17.762588 -10.628622
v 38.446675 18.928498 -8.915352
v 38.448693 10.881526 -13.231335
v 38.485538 16.097516 -12.085605
v 38.512916 2.6185878 -11.904783
v 38.524022 18.549046 -9.6010599
v 38.5287 -0.77561584 -5.7035262
v 38.533609 11.479747 -13.23166
v 38.541166 17.180528 -11.218215
v 38.548332 -0.21098297 -8.1393893
v 38.56938 -0.89744338 -4.805917
v 38.587839 -0.86507893 -2.011562
v 38.60107 12.786243 -13.148752
v 38.607673 15.095318 -12.650739
v 38.609292 0.55614694 -9.8727951
v 38.618534 19.398742 -7.8967842
v 38.624739 -0.95663091 -3.7174148
v 38.629641 20.01827 -5.8779026
v 38.630814 19.935359 -6.2240586
v 38.661226 -0.94607997 -2.7937615
v 38.685675 20.072347 -5.5074202
v 38.692193 18.102095 -10.27289
v 38.696069 1.5192039 -11.105916
v 38.70782 -0.4987449 -7.0126616
v 38.714018 2.0254231 -11.539533
v 38.731509 19.101821 -8.5462515
v 38.738123 -0.9503404 -4.3569716
v 38.74715 20.103557 -5.0043591
v 38.803675 17.525871 -10.939418
v 38.810705 16.637088 -11.715875
v 38.815256 -0.34404496 -7.7351341
v 38.86408 18.720388 -9.2762912
v 38.871972 0.34660343 -9.5166805
v 38.884077 3.5579392 -12.345459
v 38.890108 4.5745664 -12.675402
v 38.898064 19.513974 -7.5220137
v 38.898644 6.6844758 -13.183697
v 38.902622 7.2663639 -13.226312
v 38.937589 14.010145 -12.976507
v 38.972204 18.362551 -9.9080214
v 38.974355 19.228349 -8.2011975
v 38.996234 8.1925428 -13.189512
v 39.000141 7.7316006 -13.222311
v 39.001627 0.70204477 -10.168919
v 39.003632 1.2412804 -10.864184
v 39.008711 -0.93895681 -2.3441377
v 39.012911 8.7904001 -13.164617
v 39.01648 -0.99381998 -4.0950574
v 39.019184 20.09531 -4.1212306
v 39.037245 20.147639 -2.4872755
v 39.053206 16.073524 -12.116234
v 39.068154 14.539241 -12.852261
v 39.088673 -1.0099225 -3.6306912
v 39.098525 15.627856 -12.392495
v 39.107287 17.868773 -10.577396
v 39.112738 13.429444 -13.068725
v 39.125184 19.904396 -6.2071243
v 39.126295 -0.92209405 -4.8480151
v 39.144261 20.108519 -2.056536
v 39.144503 18.919517 -8.8766101
v 39.171151 20.106524 -3.2875919
v 39.198921 -0.18049689 -8.2486776
v 39.212711 19.618498 -7.0656519
v 39.217091 17.213314 -11.261638
v 39.224867 -0.45702608 -7.321424
v 39.261756 18.553118 -9.5557684
v 39.279606 12.738137 -13.162031
v 39.285701 -1.0123148 -3.1247209
v 39.2906 -0.88166896 -2.0268118
v 39.300865 5.8863246 -13.054417
v 39.305842 0.50817853 -9.8782291
v 39.306121 10.908549 -13.281998
v 39.306217 15.07026 -12.675212
v 39.332623 11.582564 -13.273163
v 39.350954 4.0699648 -12.550786
v 39.405454 1.7318112 -11.424947
v 39.410155 1.9887905 -11.616145
v 39.412452 19.291989 -7.9360519
v 39.486994 -0.76751428 -5.9742575
v 39.488879 0.89800672 -10.508325
v 39.492851 19.091872 -8.415575
v 39.529529 18.68969 -9.2206951
v 39.533285 19.966211 -5.7875566
v 39.536855 -0.99726992 -2.7160744
v 39.55121 0.2761218 -9.4609957
v 39.577627 3.0225813 -12.21133
v 39.585123 -1.0050434 -4.4650105
v 39.588048 20.093384 -2.3543712
v 39.602154 16.668125 -11.700433
v 39.639136 19.426386 -7.4714424
v 39.640571 3.4918731 -12.365536
v 39.65973 -1.0499505 -3.9261209
v 39.659914 6.6588941 -13.235412
v 39.665102 1.3956377 -11.126033
v 39.691628 13.973086 -12.997446
v 39.707681 0.58337996 -10.094154
v 39.717335 19.724574 -6.518622
v 39.722343 20.000763 -5.3213197
v 39.734684 7.15003 -13.302865
v 39.744253 -0.39520934 -7.6281674
v 39.750328 2.4914038 -11.981141
v 39.756982 6.0081969 -13.12375
v 39.773349 8.2450623 -13.269524
v 39.784364 13.396972 -13.123625
v 39.831712 18.88041 -8.83307
v 39.838611 8.7336602 -13.270955
v 39.840422 2.2272068 -11.842839
v 39.864015 4.7240957 -12.818135
v 39.878988 17.939253 -10.441655
v 39.884354 1.0819783 -10.822036
v 39.88659 -0.00606636 -8.8300811
v 39.916232 7.6900224 -13.3382
v 39.940429 19.836546 -6.104357
v 39.947093 -1.0719225 -3.6177442
v 39.971277 20.058304 -2.8219439
v 40.011831 1.7228566 -11.510746
v 40.031099 0.41581179 -9.8229483
v 40.035005 19.223063 -7.8607934
v 40.051607 17.280054 -11.189229
v 40.063662 19.534304 -6.902931
v 40.09256 -1.0650303 -4.2935654
v 40.13082 19.027838 -8.4510877
v 40.140648 10.190103 -13.370265
v 40.154168 19.955782 -5.050787
v 40.163062 18.265086 -9.9221493
v 40.163437 4.0658893 -12.688914
v 40.164395 0.7860628 -10.479666
v 40.178018 6.6125952 -13.304965
v 40.183448 0.17084423 -9.3767604
v 40.198168 -0.98354773 -5.0016382
v 40.200306 14.43344 -12.877209
v 40.204741 2.9590933 -12.304596
v 40.213802 -0.54690763 -7.0964256
v 40.21718 18.659974 -9.1856035
v 40.239946 20.00088 -2.3316977
v 40.247845 5.4506199 -13.064083
v 40.252972 19.867173 -5.7631096
v 40.271527 15.965612 -12.146191
v 40.274926 1.3558143 -11.187479
v 40.30271 14.944763 -12.695589
v 40.303991 2.502409 -12.066593
v 40.35033 -0.83229773 -5.7387559
v 40.370116 6.096714 -13.241889
v 40.379716 -0.34107996 -7.9915023
v 40.385995 -1.1063034 -3.9944054
v 40.4033 0.51032195 -10.100016
v 40.436084 19.642118 -6.3340521
v 40.460759 4.3502627 -12.829746
v 40.474552 19.109306 -8.060766
v 40.485665 12.270018 -13.347776
v 40.495251 12.813802 -13.299503
v 40.512181 18.879268 -8.7952784
v 40.520932 13.878055 -13.074474
v 40.522895 19.87739 -4.435418
v 40.528793 -1.071112 -4.6279292
v 40.534094 1.9668304 -11.753915
v 40.550219 19.86996 -5.3878337
v 40.552728 2.8972476 -12.306473
v 40.565648 -0.68600701 -6.3665372
v 40.571791 3.5027888 -12.558862
v 40.591795 19.955237 -2.9350691
v 40.593721 -0.02611059 -9.0342981
v 40.622422 3.9679054 -12.70595
v 40.642494 0.2907542 -9.7324975
v 40.653502 19.944464 -2.6467958
v 40.66887 16.569514 -11.710346
v 40.676438 -0.96456542 -5.3050642
v 40.749725 3.2539034 -12.479875
v 40.754334 19.861337 -3.8543481
v 40.755142 7.1141764 -13.499768
v 40.765591 19.017189 -8.4131717
v 40.76931 15.43036 -12.460018
v 40.784108 6.5062877 -13.42126
v 40.7869 19.248534 -7.3472354
v 40.78823 10.639611 -13.464629
v 40.794601 -0.58199589 -7.0995935
v 40.800942 -1.1238377 -4.2693043
v 40.825163 19.418463 -6.7543008
v 40.827444 19.827448 -5.0083753
v 40.828102 1.5458582 -11.44828
v 40.846436 0.62354852 -10.371653
v 40.875133 -0.78423897 -5.969181
v 40.897067 2.9479381 -12.330897
v 40.919082 0.05673643 -9.3829742
v 40.919621 9.593283 -13.51544
v 40.929374 8.3606334 -13.522702
v 40.932899 1.1132876 -11.028748
v 40.935452 2.4352546 -12.123031
v 40.944592 11.30621 -13.453794
v 40.952133 13.401452 -13.238644
v 41.006565 18.325386 -9.7401652
v 41.013689 14.947419 -12.711797
v 41.024486 19.658265 -5.7803721
v 41.031266 -0.462622 -7.8543486
v 41.042083 -1.0451906 -5.05736
v 41.048158 5.6193697 -13.304039
v 41.058914 15.946098 -12.147891
v 41.124755 19.776529 -4.6669255
v 41.159497 3.95284 -12.820666
v 41.171585 -0.08638303 -9.0994693
v 41.191364 14.695248 -12.833196
v 41.198169 18.901237 -8.7472094
v 41.207465 19.496331 -6.236124
v 41.221787 17.254042 -11.108508
v 41.227674 1.8773537 -11.793968
v 41.27 14.354086 -12.981447
v 41.281213 19.667261 -5.3701898
v 41.292497 -0.74390677 -6.3090269
v 41.293567 14.94302 -12.696132
v 41.309896 3.4137714 -12.617115
v 41.311257 -0.89147332 -5.7817046
v 41.314277 0.16770452 -9.7085414
v 41.316605 19.228594 -7.1381423
v 41.3192 16.45186 -11.772911
v 41.330736 19.770304 -2.5973947
v 41.344113 19.749577 -4.3111381
v 41.349179 4.9077826 -13.176795
v 41.349915 -1.1196617 -4.6847794
v 41.391945 2.898907 -12.421909
v 41.404354 17.905568 -10.295099
v 41.41633 15.404457 -12.500661
v 41.422609 19.751933 -3.3405856
v 41.42851 1.3917855 -11.40036
v 41.455342 19.016797 -8.2924418
v 41.457913 0.53874898 -10.377043
v 41.459836 19.682198 -4.9655545
v 41.476472 6.0043536 -13.507999
v 41.49621 19.314198 -6.7919117
v 41.518219 5.5074134 -13.372966
v 41.544465 2.3900688 -12.193893
v 41.564196 7.5816392 -13.686139
v 41.599493 -0.07813489 -9.2647185
v 41.600806 1.0459713 -11.067096
v 41.629527 19.680237 -3.9464698
v 41.631221 2.1300734 -12.06229
v 41.647983 19.110444 -7.5673691
v 41.66526 -0.44206471 -8.2447981
v 41.667554 19.548248 -5.6529759
v 41.678548 15.946765 -12.166765
v 41.701962 18.723758 -9.0816341
v 41.725133 3.934871 -12.926
v 41.742434 19.696574 -2.9111113
v 41.756094 19.659696 -4.6250388
v 41.765693 -0.74715472 -6.6767262
v 41.770098 14.871546 -12.798483
v 41.781658 1.8864285 -11.909983
v 41.81704 0.30574539 -10.053105
v 41.820814 1.6183316 -11.708649
v 41.82182 -0.84145267 -6.2646823
v 41.887212 3.3548456 -12.672529
v 41.911235 6.4089029 -13.693889
v 41.91371 19.659158 -3.5718029
v 41.914065 19.448262 -6.1670081
v 41.920058 18.885615 -8.6997319
v 41.925768 12.302502 -13.521751
v 41.93232 10.651702 -13.634665
v 41.9364 18.309834 -9.7061141
v 41.942247 17.181603 -11.109154
v 41.955529 0.72287563 -10.723554
v 41.963291 -0.55743982 -7.947046
v 41.964535 7.0099953 -13.774045
v 41.966328 -0.63815961 -7.5724127
v 41.971817 2.9040452 -12.54373
v 41.981931 0.02938666 -9.5952287
v 41.990168 5.5372884 -13.503178
v 41.993031 19.62399 -4.26412
v 41.998639 15.401929 -12.520945
v 42.025857 -0.98200003 -5.795301
v 42.026426 12.817039 -13.47652
v 42.059054 3.8138651 -12.90385
v 42.071633 -0.31704035 -8.7250567
v 42.075519 15.863684 -12.210888
v 42.079198 1.2820183 -11.411545
v 42.081744 2.3958249 -12.298054
v 42.087175 16.424082 -11.773725
v 42.090584 19.585141 -5.0514002
v 42.1221 19.658696 -3.2126836
v 42.167103 4.3925849 -13.16123
v 42.188917 0.41068547 -10.33159
v 42.209787 5.1953592 -13.438666
v 42.217502 14.303626 -13.079587
v 42.224521 13.79191 -13.257871
v 42.304361 4.0817916 -13.059796
v 42.31287 1.8515652 -11.990305
v 42.331892 16.868654 -11.369908
v 42.33453 2.7897363 -12.537151
v 42.337766 -1.0826686 -5.3988794
v 42.36904 -0.52433646 -8.2179767
v 42.371815 -0.09263519 -9.3708304
v 42.373605 14.85093 -12.880502
v 42.386269 13.345334 -13.404927
v 42.402203 3.8511888 -12.950178
v 42.421829 3.4161714 -12.808566
v 42.441884 19.565974 -4.7175947
v 42.46122 0.20688276 -10.001181
v 42.52038 3.0984603 -12.685076
v 42.522327 19.580532 -3.9211851
v 42.546449 19.497459 -5.732517
v 42.562778 15.332063 -12.595374
v 42.564838 5.9122818 -13.723629
v 42.568161 4.3479317 -13.22302
v 42.570026 0.54202505 -10.61337
v 42.584474 1.4270178 -11.670021
v 42.602364 18.924635 -8.2933921
v 42.633492 19.367773 -6.5654756
v 42.636836 2.7995262 -12.556483
v 42.651573 -0.79056186 -7.0214794
v 42.65924 -0.63994935 -7.8881091
v 42.662107 9.8618564 -13.790829
v 42.723477 2.3317761 -12.387578
v 42.744831 -0.38737625 -8.6412287
v 42.745922 7.4732918 -13.910086
v 42.751223 18.462199 -9.3824253
v 42.752061 4.6046792 -13.366293
v 42.790822 17.935228 -10.085976
v 42.794572 12.165955 -13.69221
v 42.800994 19.03225 -7.7352815
v 42.805696 15.790972 -12.30042
v 42.806343 19.605939 -3.3131446
v 42.812497 0.98352131 -11.229981
v 42.824711 3.9157643 -13.101923
v 42.827973 8.7488705 -13.831563
v 42.829378 4.9907732 -13.530323
v 42.832347 -1.0327988 -5.8916107
v 42.846304 16.516739 -11.694723
v 42.848332 4.3490252 -13.260749
v 42.854359 3.3774619 -12.849223
v 42.855651 14.255112 -13.173735
v 42.871824 -0.89589057 -6.4851236
v 42.881001 10.700857 -13.817894
v 42.890829 14.812006 -12.920959
v 42.930023 19.179163 -7.2923816
v 42.934049 6.9850702 -13.955656
v 42.941682 -0.73295186 -7.5761899
v 42.942547 18.811069 -8.6696149
v 42.9778 1.7602894 -12.041648
v 42.98471 18.694066 -8.9809229
v 43.062 -0.5863228 -8.1756809
v 43.081554 -0.13568609 -9.3259403
v 43.102772 18.277638 -9.6579131
v 43.117604 6.4615792 -13.947175
v 43.132839 0.12583315 -9.9353277
v 43.139787 17.118197 -11.060835
v 43.162082 5.3474704 -13.701552
v 43.178196 0.42967801 -10.549877
v 43.183245 -0.80280027 -7.2421172
v 43.218999 13.769217 -13.388517
v 43.22611 1.2661995 -11.615941
v 43.234139 15.294998 -12.685889
v 43.234445 2.757036 -12.66977
v 43.26587 12.743829 -13.689585
v 43.289794 -1.0076726 -6.098251
v 43.305626 4.8653198 -13.558875
v 43.306055 4.3498911 -13.396693
v 43.316623 2.2884337 -12.442221
v 43.341216 -0.69195832 -7.8623956
v 43.357597 19.01643 -7.7552976
v 43.36345 -0.86308806 -6.8336523
v 43.387633 18.48972 -9.3519469
v 43.411521 19.225402 -7.069216
v 43.421785 1.9829568 -12.275027
v 43.442669 0.93438871 -11.304592
v 43.482326 3.8085828 -13.169275
v 43.483352 18.02042 -10.005389
v 43.48493 19.360982 -6.3281601
v 43.49438 -0.41746006 -8.6328672
v 43.498304 15.817962 -12.338785
v 43.503888 14.221623 -13.218147
v 43.527673 19.458022 -5.5468414
v 43.555647 14.818902 -13.002684
v 43.562298 0.25540174 -10.288085
v 43.603524 1.5075561 -11.931757
v 43.604431 -0.78093136 -7.4961281
v 43.611654 3.2897042 -12.946381
v 43.655433 -0.92159207 -6.4513832
v 43.657107 18.692303 -8.9248887
v 43.696563 18.838017 -8.3654316
v 43.699924 8.1262756 -14.012674
v 43.706354 0.61859435 -10.940826
v 43.707894 2.7827094 -12.777977
v 43.719056 17.226451 -10.93111
v 43.741231 -0.19991471 -9.2625955
v 43.746035 5.4174833 -13.849266
v 43.762548 -0.62572518 -8.1355933
v 43.774261 7.5345393 -14.061304
v 43.782351 6.9971032 -14.086265
v 43.787713 16.355047 -11.875028
v 43.798009 0.05377228 -9.9068462
v 43.807261 15.282806 -12.789091
v 43.833469 13.717097 -13.510464
v 43.849171 4.8287298 -13.680455
v 43.866411 -0.8328534 -7.0967853
v 43.879345 1.1542795 -11.610839
v 43.885958 2.2377944 -12.480829
v 43.897886 8.9650139 -14.062188
v 43.93107 19.470131 -5.1337261
v 43.932256 4.2699196 -13.444979
v 43.939337 12.13183 -13.913735
v 43.953041 19.475735 -3.8847583
v 43.966377 0.30633601 -10.506791
v 44.001657 14.223411 -13.326363
v 44.086624 1.7526481 -12.174121
v 44.095245 3.8019454 -13.302441
v 44.097403 18.178994 -9.862441
v 44.108762 15.759268 -12.463008
v 44.111182 19.450416 -4.4764048
v 44.118631 -0.69986641 -7.8387225
v 44.143769 0.77052872 -11.233505
v 44.168904 18.521257 -9.2870246
v 44.185993 14.756123 -13.1055
v 44.204481 3.2766467 -13.071413
v 44.210385 13.212763 -13.721512
v 44.227597 -0.4800336 -8.5515321
v 44.253768 8.0545275 -14.148381
v 44.281259 -0.76311579 -7.3546407
v 44.291844 0.14815204 -10.235083
v 44.297932 15.160797 -12.892855
v 44.300922 2.9311197 -12.918367
v 44.307184 5.3193476 -13.922443
v 44.315359 5.8632157 -14.056477
v 44.324601 -0.28885367 -9.1499638
v 44.324659 1.3905958 -11.897536
v 44.36912 2.6421586 -12.74569
v 44.399559 9.795636 -14.166881
v 44.399818 0.45599826 -10.876086
v 44.400834 7.4184849 -14.184485
v 44.420892 13.706255 -13.581015
v 44.424738 -0.07221 -9.7817298
v 44.428982 4.8503951 -13.833986
v 44.430182 17.060804 -11.188402
v 44.507997 4.2154894 -13.603229
v 44.541756 16.188557 -12.119899
v 44.543092 14.163714 -13.448264
v 44.552696 2.1972977 -12.534267
v 44.590737 1.0314923 -11.576922
v 44.600408 15.714044 -12.534218
v 44.60634 19.384946 -5.5282613
v 44.61251 3.7566906 -13.438783
v 44.660619 12.683845 -13.928886
v 44.661256 0.21207386 -10.511793
v 44.663595 -0.40776138 -8.8485879
v 44.686674 19.002511 -7.5620859
v 44.691252 14.629145 -13.238325
v 44.693451 -0.65997483 -7.7464623
v 44.703988 17.760403 -10.373933
v 44.716585 1.7449829 -12.204563
v 44.743642 3.3507104 -13.222351
v 44.74942 18.865555 -8.004737
v 44.760609 -0.23490922 -9.4760756
v 44.799506 -0.55176805 -8.3910811
v 44.83587 19.11016 -7.0863946
v 44.842681 0.61583134 -11.160858
v 44.843748 12.160671 -14.069074
v 44.87116 11.458103 -14.159324
v 44.872865 5.396147 -14.065452
v 44.899683 18.190252 -9.8185797
v 44.930907 0.02715375 -10.165479
v 44.932952 2.722385 -12.933314
v 44.93345 13.647064 -13.685845
v 44.953577 14.183314 -13.473663
v 44.956263 8.4309344 -14.329294
v 44.991114 -0.63607499 -7.4090683
v 45.012475 19.383768 -3.7194056
v 45.057556 0.32687454 -10.808547
v 45.068631 7.8644837 -14.339058
v 45.082097 9.038648 -14.345825
v 45.08855 16.562193 -11.818377
v 45.112979 17.082665 -11.247414
v 45.130812 10.410365 -14.297869
v 45.135946 -0.60630907 -8.082381
v 45.15218 0.88144396 -11.493727
v 45.166477 2.1801827 -12.582133
v 45.167486 -0.20647453 -9.7401686
v 45.194718 1.9083315 -12.370707
v 45.20307 3.7751181 -13.542754
v 45.218533 13.869455 -13.632189
v 45.222447 17.419563 -10.843542
v 45.237007 14.18231 -13.481091
v 45.240075 6.9251629 -14.330046
v 45.281914 14.6093 -13.328419
v 45.292686 -0.49981363 -8.7678962
v 45.301758 19.219429 -6.2194492
v 45.317132 12.551194 -14.070417
v 45.322103 19.311088 -4.5737981
v 45.326279 18.474766 -9.1851313
v 45.329541 3.2427891 -13.317439
v 45.38534 13.12245 -13.938411
v 45.396181 0.121548 -10.503369
v 45.404789 5.2218047 -14.101273
v 45.417194 -0.3463256 -9.4339647
v 45.418306 -0.67596487 -7.6585946
v 45.435064 18.630288 -8.75752
v 45.436186 0.60912493 -11.231806
v 45.476269 4.682913 -13.966506
v 45.485443 5.8188732 -14.239663
v 45.503395 14.70894 -13.291531
v 45.514171 4.3286486 -13.845868
v 45.51923 1.6149728 -12.141222
v 45.529494 17.840602 -10.317434
v 45.531294 6.2835709 -14.325583
v 45.531628 18.158738 -9.8332811
v 45.539377 2.6608146 -12.999181
v 45.54324 -0.60876016 -8.3471729
v 45.54821 -0.12740385 -10.066268
v 45.555042 0.4636234 -11.07217
v 45.607599 19.218597 -5.6430104
v 45.613312 15.659998 -12.706028
v 45.637864 12.038574 -14.26146
v 45.655683 13.093472 -14.007948
v 45.659845 16.842625 -11.571672
v 45.66485 14.156704 -13.579458
v 45.695896 2.3549004 -12.829178
v 45.712481 1.0750707 -11.720241
v 45.741539 3.7119889 -13.611647
v 45.759017 15.271275 -12.999544
v 45.767431 0.22001348 -10.778534
v 45.774736 -0.48145261 -9.0942756
v 45.819504 -0.71501612 -8.0370759
v 45.833269 18.486533 -9.1345516
v 45.841284 1.9031958 -12.490476
v 45.859086 12.623089 -14.18204
v 45.862809 -0.30126678 -9.7443984
v 45.863317 4.718135 -14.005474
v 45.873489 11.330358 -14.407736
v 45.882451 6.8517504 -14.419482
v 45.900192 14.214554 -13.581516
v 45.90775 0.71575588 -11.425886
v 45.911571 14.703938 -13.346386
v 45.917237 3.1170301 -13.349459
v 45.958258 19.00133 -7.4346011
v 45.963102 9.8722863 -14.519335
v 45.963617 -0.60567584 -8.6741633
v 45.972494 3.6590032 -13.63017
v 45.978371 7.7312171 -14.519606
v 45.979203 8.375703 -14.539979
v 45.992931 16.009508 -12.453718
v 45.99724 18.013678 -10.090856
v 46.005105 19.094014 -6.795302
v 46.03973 0.0152017 -10.43412
v 46.076483 2.6757069 -13.147696
v 46.087078 17.497342 -10.847583
v 46.088023 -0.87342423 -7.6862129
v 46.100002 13.586301 -13.889795
v 46.127666 10.484006 -14.540124
v 46.131965 5.7414086 -14.228062
v 46.139601 -0.41917054 -9.4364814
v 46.176644 1.3967218 -12.170009
v 46.176831 0.40326487 -11.109082
v 46.180963 5.2287063 -14.125797
v 46.191994 19.113967 -6.1497218
v 46.202897 6.2453838 -14.320259
v 46.221728 -0.7467286 -8.301607
v 46.237706 19.179673 -5.2178988
v 46.243726 15.201417 -13.114395
v 46.266761 2.1334739 -12.855526
v 46.267883 19.233681 -4.5703733
v 46.272516 -0.21659593 -10.009993
v 46.284901 4.1677766 -13.837434
v 46.340291 12.491831 -14.336136
v 46.34448 14.09991 -13.699436
v 46.354649 8.922003 -14.623996
v 46.395118 -0.53162326 -9.0593092
v 46.395394 0.89787718 -11.753915
v 46.408386 3.642824 -13.652408
v 46.408686 17.760744 -10.513271
v 46.430602 15.675173 -12.783334
v 46.446042 14.624115 -13.504198
v 46.455509 18.639015 -8.7637653
v 46.47101 1.6564317 -12.549036
v 46.475302 18.926243 -7.7196307
v 46.481557 -0.8840621 -8.0266442
v 46.492954 4.7598769 -14.003599
v 46.499213 16.322651 -12.159291
v 46.519697 3.0908667 -13.447365
v 46.545231 6.760801 -14.446863
v 46.546734 -0.35139056 -9.7015154
v 46.557821 17.264231 -11.169055
v 46.56997 13.02846 -14.208194
v 46.580337 2.5620346 -13.269839
v 46.599312 -0.70623617 -8.6283179
v 46.608976 7.2911586 -14.531064
v 46.619186 5.1428687 -14.086828
v 46.650904 6.1746026 -14.400139
v 46.657405 5.6807484 -14.283479
v 46.674184 0.57216681 -11.43488
v 46.708332 7.8588681 -14.62245
v 46.709809 15.037001 -13.330428
v 46.714291 13.546718 -14.023711
v 46.720332 -0.06017443 -10.352094
v 46.755626 2.1494128 -13.070525
v 46.774761 0.25344922 -10.969177
v 46.777785 15.333893 -13.13367
v 46.797673 5.2129169 -14.157999
v 46.798048 17.599074 -10.782943
v 46.80399 18.979255 -7.3495672
v 46.807201 4.6301191 -14.029557
v 46.823343 -0.4642856 -9.3942325
v 46.831845 18.792171 -8.1830129
v 46.835697 18.510745 -9.1501913
v 46.872126 14.037522 -13.899592
v 46.875515 12.042609 -14.562772
v 46.898808 -0.87979826 -8.3005434
v 46.904604 4.1538115 -13.895641
v 46.956138 -0.27322839 -9.9645329
v 46.969276 14.439568 -13.7228
v 46.972399 1.6041091 -12.743695
v 46.975195 3.8199382 -13.778101
v 46.98926 19.206669 -4.6464402
v 47.012407 19.003241 -6.9320458
v 47.029187 8.4441776 -14.749368
v 47.079286 17.830114 -10.457079
v 47.080332 -0.6405357 -8.9909276
v 47.097476 15.671936 -12.862041
v 47.099812 3.1463725 -13.586564
v 47.104571 6.2536515 -14.584312
v 47.112711 1.1254519 -12.324231
v 47.129525 2.5799098 -13.435767
v 47.14583 15.085839 -13.356247
v 47.150163 6.7351945 -14.63579
v 47.16773 12.768965 -14.444105
v 47.172032 13.473348 -14.216935
v 47.18263 0.07365032 -10.726975
v 47.191204 18.017404 -10.14443
v 47.196843 17.396776 -11.066971
v 47.198326 5.7005211 -14.51481
v 47.205045 9.2911401 -14.870736
v 47.215374 16.835694 -11.688277
v 47.218006 7.2158131 -14.676413
v 47.226811 7.7718715 -14.723078
v 47.232 -0.42684596 -9.6600233
v 47.25315 18.855606 -7.7166648
v 47.268033 11.358736 -14.766207
v 47.271381 4.6459335 -14.205704
v 47.278196 18.411943 -9.4074092
v 47.299782 2.0506814 -13.211286
v 47.320696 0.44031673 -11.381932
v 47.337397 -0.17656543 -10.291124
v 47.371763 18.706117 -8.3358114
v 47.389211 9.8403915 -14.93334
v 47.40885 1.7511941 -13.046517
v 47.422882 4.1294532 -14.087767
v 47.423141 18.576737 -8.9494014
v 47.434155 16.1372 -12.409527
v 47.44878 13.652662 -14.214482
v 47.48393 10.451749 -14.922934
v 47.490677 0.81910479 -12.05821
v 47.523939 18.903138 -7.3249105
v 47.554777 15.483291 -13.058097
v 47.557467 5.5884264 -14.643652
v 47.574938 3.0441272 -13.730242
v 47.592736 -0.84086546 -8.8287849
v 47.60444 14.536689 -13.823343
v 47.605892 -0.60022481 -9.416565
v 47.618952 6.1122072 -14.764949
v 47.628538 -0.39240115 -10.0002
v 47.646152 1.3244794 -12.716964
v 47.658912 18.723121 -8.0009402
v 47.687678 13.050434 -14.493313
v 47.701692 2.4822199 -13.511851
v 47.738609 17.880213 -10.405774
v 47.739539 18.957254 -6.9411952
v 47.74333 15.820212 -12.751373
v 47.778337 4.6742336 -14.485617
v 47.788278 17.370969 -11.113012
v 47.80741 13.484905 -14.342294
v 47.821949 -0.08271918 -10.71058
v 47.835111 1.9974597 -13.340073
v 47.844132 18.609842 -8.6610207
v 47.845563 16.760605 -11.79266
v 47.853217 13.951608 -14.20232
v 47.856084 7.2500526 -14.862626
v 47.869621 4.3345155 -14.40643
v 47.909169 7.8212137 -14.895169
v 47.926119 15.091396 -13.39561
v 47.934379 18.449311 -9.3418835
v 47.940975 18.291241 -9.6928769
v 47.95078 0.22076943 -11.300689
v 47.956452 18.769765 -7.7075832
v 47.980752 12.470341 -14.712885
v 48.003599 15.57715 -12.933408
v 48.012606 14.26561 -14.071253
v 48.019789 18.970565 -6.1391943
v 48.021814 18.651178 -8.2744319
v 48.022318 -0.42861013 -10.215406
v 48.026024 3.4975841 -14.089957
v 48.067215 11.972641 -14.840708
v 48.074831 6.1595752 -14.920869
v 48.095837 16.067448 -12.459207
v 48.124722 1.5410881 -13.063299
v 48.144781 19.02505 -5.5322009
v 48.171514 0.61858498 -12.000676
v 48.207762 2.5658604 -13.736314
v 48.209613 12.90945 -14.653917
v 48.211758 18.546533 -8.9804755
v 48.218889 17.661461 -10.771438
v 48.22312 18.89137 -7.285809
v 48.246895 4.6923875 -14.680523
v 48.253651 13.436668 -14.490193
v 48.254002 13.948946 -14.268413
v 48.255799 8.7634117 -15.101694
v 48.282533 2.3273205 -13.661796
v 48.317772 3.4914785 -14.191702
v 48.338042 1.0646979 -12.647357
v 48.339675 17.173737 -11.369024
v 48.343738 14.59987 -13.798027
v 48.347631 -0.62373005 -9.947123
v 48.38557 10.883753 -15.108874
v 48.387265 1.9712724 -13.503442
v 48.394758 5.0717862 -14.845615
v 48.414131 17.971926 -10.339383
v 48.456959 16.520341 -11.994858
v 48.463296 18.672643 -8.0704315
v 48.468113 -0.35611036 -10.633247
v 48.481258 18.605063 -8.5891345
v 48.481913 9.7847169 -15.221486
v 48.49153 9.2305591 -15.207843
v 48.494124 18.918853 -6.9222099
v 48.498709 15.004893 -13.338814
v 48.549429 1.6758461 -13.336098
v 48.559274 3.7784623 -14.412152
v 48.568495 12.40479 -14.894504
v 48.57098 13.955466 -14.262857
v 48.571557 13.488913 -14.536341
v 48.578743 15.593989 -12.756256
v 48.589665 17.521732 -11.01166
v 48.591043 10.306967 -15.22684
v 48.594162 3.4823713 -14.256641
v 48.60249 1.3996161 -13.115795
v 48.620633 18.961226 -5.8861802
v 48.665438 18.469908 -9.296073
v 48.705136 5.5175795 -15.024945
v 48.706738 18.813361 -7.6766565
v 48.741541 13.063384 -14.732831
v 48.748448 3.0153107 -14.094183
v 48.75293 1.1722041 -12.965893
v 48.763072 2.419983 -13.803336
v 48.763553 -0.05288508 -11.275034
v 48.764334 18.930751 -6.5605905
v 48.800313 16.015692 -12.345376
v 48.827748 17.008617 -11.568088
v 48.845001 4.6045752 -14.854041
v 48.8715 6.6179444 -15.177053
v 48.902409 17.816105 -10.644923
v 48.918534 15.061609 -13.090899
v 48.92226 10.76343 -15.253614
v 48.931086 13.469265 -14.576663
v 48.931734 11.247019 -15.208588
v 48.949386 17.327063 -11.269948
v 48.951544 4.1489571 -14.694629
v 48.953115 1.9541011 -13.662079
v 48.970365 18.935948 -5.5142174
v 48.97659 11.816559 -15.129759
v 48.980636 18.360428 -9.5789779
v 48.982798 18.891738 -7.2962764
v 48.991208 0.29011841 -11.896667
v 49.022172 0.78504861 -12.638258
v 49.029297 14.511672 -13.698505
v 49.048612 3.5516529 -14.45163
v 49.079116 18.898537 -6.2371497
v 49.082317 6.0461368 -15.20238
v 49.088992 13.932621 -14.291274
v 49.096233 16.509721 -11.960605
v 49.105812 -0.45368694 -10.727131
v 49.116571 15.469585 -12.664602
v 49.139538 1.3579092 -13.304818
v 49.150392 18.625033 -8.5672878
v 49.152557 12.414876 -15.059919
v 49.300843 8.2400434 -15.3955
v 49.302796 18.853596 -5.8427879
v 49.320574 4.5562011 -14.957138
v 49.328156 14.678353 -13.340051
v 49.32997 2.4679727 -14.033592
v 49.335472 17.568202 -11.010078
v 49.358196 -0.16112765 -11.281041
v 49.374631 5.1022523 -15.125259
v 49.37967 13.27553 -14.801356
v 49.386955 18.732596 -8.2227315
v 49.387838 17.023636 -11.559885
v 49.419378 8.6874031 -15.439416
v 49.422197 2.1827991 -13.947648
v 49.433907 1.8438157 -13.781435
v 49.442365 14.204546 -14.009682
v 49.462257 18.841221 -6.4983191
v 49.463205 9.2019131 -15.453719
v 49.468028 4.0157025 -14.806374
v 49.479813 10.170726 -15.422032
v 49.482592 11.883582 -15.308121
v 49.491254 7.4088894 -15.419804
v 49.502385 10.832357 -15.398358
v 49.50967 13.596285 -14.658052
v 49.514442 11.311686 -15.386841
v 49.51612 15.987511 -12.271161
v 49.562994 14.968638 -12.952748
v 49.589349 17.868375 -10.586045
v 49.594844 15.503496 -12.55571
v 49.602688 0.50254767 -12.533291
v 49.604874 3.6466506 -14.647406
v 49.608886 18.589088 -8.806183
v 49.626719 18.871824 -7.2473859
v 49.646177 1.4878937 -13.604886
v 49.673415 3.4276948 -14.541716
v 49.683994 17.34444 -11.276888
v 49.686438 14.448907 -13.640078
v 49.7122 2.9921336 -14.363553
v 49.734369 12.785043 -15.131583
v 49.784267 14.016948 -14.341863
v 49.796168 5.4410635 -15.309366
v 49.806296 1.0155807 -13.238365
v 49.810963 16.503336 -11.938531
v 49.833687 18.487678 -9.1744278
v 49.843519 0.24902515 -12.199887
v 49.860874 2.3795357 -14.114588
v 49.89865 2.8118634 -14.326422
v 49.902246 14.668601 -13.299512
v 49.903235 18.802614 -6.8075029
v 49.91905 4.5224654 -15.129273
v 49.925124 18.786786 -8.0218537
v 49.929887 -0.14128712 -11.528479
v 49.933289 18.153092 -10.024326
v 49.948906 13.298727 -14.971277
v 49.980828 15.479769 -12.535803
v 49.983613 17.586911 -10.984337
v 49.995797 12.302793 -15.393084
v 50.002305 0.5762781 -12.805044
v 50.013094 1.8687127 -13.954918
v 50.060081 14.368517 -13.997958
v 50.060517 4.0088716 -14.950565
v 50.082182 10.367165 -15.618634
v 50.100819 17.023267 -11.557168
v 50.112392 5.983268 -15.483401
v 50.118358 18.35687 -9.5527429
v 50.141458 16.013285 -12.224487
v 50.159372 3.4534355 -14.724719
v 50.187217 13.831632 -14.691853
v 50.202237 14.970249 -12.993055
v 50.207825 17.86601 -10.565931
v 50.234061 1.3179477 -13.654586
v 50.247335 3.1415657 -14.58018
v 50.296398 12.863962 -15.289675
v 50.308848 18.656012 -6.2068946
v 50.340054 2.8608869 -14.462798
v 50.355235 14.738267 -13.635618
v 50.371069 17.361145 -11.236263
v 50.388885 0.30789308 -12.574191
v 50.406278 16.619248 -11.871265
v 50.409094 14.340179 -14.396716
v 50.426084 13.362851 -15.102903
v 50.447466 2.4076159 -14.346823
v 50.46928 4.483369 -15.256902
v 50.488442 16.432555 -11.979745
v 50.503237 14.56359 -14.225803
v 50.50605 15.405001 -12.69329
v 50.513386 0.76811853 -13.221717
v 50.51823 5.0259305 -15.436618
v 50.522079 2.0545643 -14.20722
v 50.544674 18.673862 -8.5004444
v 50.548632 18.78622 -7.7537176
v 50.550446 18.006247 -10.241486
v 50.639581 12.306834 -15.584469
v 50.648949 13.734395 -14.954639
v 50.654343 15.131629 -13.26743
v 50.658219 18.758075 -7.1912221
v 50.658556 17.62687 -10.886469
v 50.662449 16.867698 -11.680699
v 50.664345 3.6279998 -14.943011
v 50.694828 6.2771529 -15.693541
v 50.70645 15.920325 -12.37334
v 50.721463 18.653343 -6.5650265
v 50.726737 3.3551294 -14.819161
v 50.730204 1.3457901 -13.828136
v 50.735191 14.871679 -14.116227
v 50.788491 11.750129 -15.772792
v 50.79235 17.0392 -11.516059
v 50.80632 18.20923 -9.8390065
v 50.809781 18.738054 -8.1544478
v 50.810128 14.265171 -14.727523
v 50.810827 15.112919 -13.863925
v 50.81304 2.9149277 -14.66345
v 50.819776 18.518876 -8.9651749
v 50.855598 12.743901 -15.475007
v 50.871286 16.120407 -12.214752
v 50.882468 14.592955 -14.551116
v 50.909471 2.5921457 -14.53922
v 50.91349 9.5953284 -15.902286
v 50.950795 15.562513 -12.916751
v 50.955663 10.616322 -15.930091
v 50.969718 4.3799255 -15.387161
v 50.990074 13.297296 -15.280748
v 50.994526 17.829409 -10.51369
v 51.010702 2.3016369 -14.425072
v 51.033198 16.452288 -11.975417
v 51.058469 17.33495 -11.192168
v 51.070912 1.8284393 -14.259269
v 51.072773 11.259215 -15.94033
v 51.073632 15.470268 -13.610019
v 51.092038 14.860903 -14.468076
v 51.121604 13.844966 -15.082771
v 51.136699 2.8029531 -14.68933
v 51.165359 15.877647 -12.655875
v 51.170694 17.986241 -10.160029
v 51.179496 16.623322 -11.836489
v 51.190664 8.63941 -16.005535
v 51.215901 12.23655 -15.731079
v 51.242335 15.273726 -14.183966
v 51.2484 16.049527 -12.516629
v 51.249075 18.373774 -9.365387
v 51.253493 18.635575 -6.7807915
v 51.321752 18.619797 -8.53905
v 51.353854 17.534083 -10.870148
v 51.365435 14.396179 -14.911305
v 51.410676 12.77795 -15.60413
v 51.418599 15.940243 -13.194655
v 51.469093 16.957342 -11.511814
v 51.491419 18.678643 -8.1062288
v 51.504898 18.146407 -9.8298388
v 51.521681 15.729564 -13.837426
v 51.530742 13.262986 -15.425514
v 51.540904 16.403711 -12.165656
v 51.617744 17.770555 -10.434721
v 51.643932 18.514216 -6.4919357
v 51.647774 15.14646 -14.546284
v 51.690653 13.804661 -15.303811
v 51.71545 18.664636 -7.7088709
v 51.720352 16.306499 -12.814885
v 51.741171 17.232094 -11.150595
v 51.79278 12.232342 -15.897726
v 51.803883 11.728394 -16.037609
v 51.823816 16.070956 -13.604303
v 51.849762 18.605269 -7.1616914
v 51.863848 16.689169 -11.870743
v 51.905701 17.93748 -10.111539
v 51.921614 12.71906 -15.735312
v 51.939863 15.709336 -14.158534
v 51.999998 16.566579 -12.481115
v 52.017967 14.782674 -14.920169
v 52.031214 18.571656 -8.5062168
v 52.032026 17.428897 -10.820113
v 52.039352 13.252217 -15.610724
v 52.081078 10.59727 -16.230652
v 52.129585 16.977121 -11.486583
v 52.134661 16.46802 -13.169061
v 52.199661 18.140806 -9.7928943
v 52.232296 13.763781 -15.441464
v 52.239318 16.152965 -13.793496
v 52.261024 17.759708 -10.388197
v 52.283718 14.216731 -15.299951
v 52.291054 16.784211 -12.107456
v 52.307421 15.387085 -14.588518
v 52.329736 18.575167 -8.1506919
v 52.38006 12.690131 -15.89747
v 52.403603 18.321442 -9.3668393
v 52.497031 18.529664 -7.5559531
v 52.504391 17.311584 -11.06549
v 52.51382 11.59377 -16.21773
v 52.54652 16.979409 -11.842239
v 52.552799 14.653443 -15.137411
v 52.598817 16.483532 -13.523814
v 52.611796 13.198589 -15.755159
v 52.619701 15.93904 -14.186037
v 52.629591 16.892628 -12.584729
v 52.635522 17.952444 -10.124247
v 52.658247 13.69911 -15.620797
v 52.72039 17.60911 -10.697993
v 52.783846 17.232587 -11.43503
v 52.804099 15.311907 -14.772991
v 52.83299 12.128692 -16.165653
v 52.840974 14.178625 -15.453036
v 52.847792 16.787613 -13.098912
v 52.868666 18.47544 -7.8999776
v 52.883178 18.194384 -9.7108007
v 52.899364 18.337076 -9.2087678
v 52.994455 12.613472 -16.091459
v 52.994916 18.419058 -8.6907977
v 53.02545 16.338087 -13.865206
v 53.040941 13.164986 -15.910183
v 53.076361 17.872269 -10.354295
v 53.098867 14.62382 -15.315019
v 53.114808 17.072884 -12.705926
v 53.116857 11.072309 -16.447057
v 53.144483 17.525816 -11.085723
v 53.200817 15.036798 -15.090692
v 53.226747 11.58169 -16.401509
v 53.227865 13.716673 -15.740217
v 53.24088 18.406553 -8.2672968
v 53.242997 17.40757 -11.71111
v 53.248765 16.712105 -13.437219
v 53.25826 10.538788 -16.532093
v 53.360677 14.158681 -15.623582
v 53.455557 17.786535 -10.64248
v 53.462948 15.553471 -14.762656
v 53.546241 18.030787 -10.162844
v 53.551392 18.221822 -9.6471636
v 53.559229 17.066927 -13.005969
v 53.583634 18.315572 -9.0832014
v 53.604675 17.580135 -11.366884
v 53.623465 16.551012 -13.775811
v 53.690701 17.461624 -12.12733
v 53.783959 17.683789 -11.010062
v 53.984941 18.123444 -9.9785022
v 54.008713 17.615342 -11.682971
v 54.120682 17.820269 -10.686473
v 54.235505 17.685021 -11.297477
v 54.239872 18.207584 -9.603597
v 54.395743 18.006584 -10.295483
vn 0.12818147 0.97676837 0.17173536
vn 0.1465227 0.9670403 0.20824051
vn 0.12298065 0.97742534 0.17180057
vn 0.14299282 0.98349762 0.11083972
vn 0.11343806 0.98924649 0.092321143
vn 0.12914357 0.99132234 0.024535501
vn 0.15145445 0.98767519 -0.03948753
vn 0.16360599 0.98564106 0.041769989
vn 0.1757053 0.98434532 0.013855088
vn 0.12211631 0.98338687 -0.13430525
vn 0.17743596 0.98348564 -0.035672348
vn 0.056719888 0.97387004 -0.21990907
vn 0.051352404 0.9846819 -0.16662684
vn 0.0094725732 0.96615195 -0.25779957
vn -0.016889589 0.94561356 -0.32485333
vn 0.033130728 0.97845185 -0.20379984
vn 0.10801369 0.992383 -0.059237003
vn 0.13433349 0.98917329 -0.059082467
vn 0.072377183 0.99324393 -0.090708613
vn 0.12118348 0.99262911 -0.0014361035
vn 0.15761505 0.98705834 -0.029551543
vn 0.13623184 0.98381698 0.11638302
vn 0.16613348 0.97968048 0.1123649
vn 0.15013283 0.98685557 0.059801552
vn 0.10088638 0.9905107 -0.093330078
vn 0.081449285 0.99604881 -0.035394609
vn 0.095653541 0.97912902 -0.17932299
vn -0.015342874 0.92706484 -0.37458703
vn 0.040614568 0.94990289 -0.30989513
vn -0.065145403 0.90804088 -0.41378471
vn -0.084834933 0.93077773 -0.35560638
vn -0.035687596 0.91756094 -0.39599025
vn 0.060482554 0.99637729 -0.059784658
vn 0.074579746 0.9971925 -0.0067060604
vn 0.076209605 0.99709034 -0.0017011991
vn 0.064961232 0.96880609 -0.23915431
vn 0.062128402 0.9867174 -0.15009587
vn -0.13388617 0.9000113 -0.41479406
vn -0.15159383 0.95018232 -0.272347
vn -0.14962721 0.97210521 -0.18061896
vn 0.0035705394 0.87664169 -0.48113054
vn 0.048351809 0.93354207 -0.35519198
vn -0.073220722 0.8595112 -0.50584507
vn -0.12801479 0.86751741 -0.48065141
vn 0.10003408 0.99448383 -0.031544819
vn 0.077577047 0.99633408 -0.036057629
vn 0.0961008 0.99526542 -0.014539454
vn 0.11326257 0.99239272 -0.048251994
vn 0.0750181 0.99340451 -0.086716756
vn 0.05500602 0.99481541 -0.085537024
vn 0.044039983 0.99351209 -0.10485337
vn 0.031260815 0.997742 -0.059444685
vn 0.0073200907 0.99322397 -0.11598502
vn 0.008365659 0.98603219 -0.16634455
vn 0.027670765 0.96718359 -0.25256726
vn 0.035665061 0.95595872 -0.29132614
vn 0.069804221 0.8705709 -0.48706642
vn 0.042933013 0.84843439 -0.52755648
vn -0.020789167 0.8352254 -0.54951465
vn -0.15185638 0.8455373 -0.5118655
vn -0.27169532 0.90149456 -0.33688164
vn -0.20083229 0.96290594 -0.18021816
vn -0.21938084 0.96404648 -0.14995474
vn 0.12980485 0.98945612 -0.06424427
vn 0.09401796 0.99346191 -0.064761907
vn 0.055187628 0.99352413 -0.099318124
vn 0.010128904 0.98325837 -0.18193503
vn -0.043254159 0.97126514 -0.23403646
vn -0.061352417 0.96913815 -0.23876156
vn -0.0069753584 0.97151816 -0.23686253
vn -0.22004737 0.8385064 -0.4984839
vn -0.37365812 0.86440939 -0.33641639
vn 0.10035757 0.87042296 -0.481967
vn 0.10656427 0.84203154 -0.52879763
vn 0.021101318 0.81182235 -0.58352309
vn -0.36597329 0.90552944 -0.21466258
vn -0.31141096 0.91595298 -0.25308755
vn 0.020197343 0.95525545 -0.2950916
vn 0.027923405 0.9360671 -0.35071158
vn 0.063773997 0.89529622 -0.44088265
vn 0.077879541 0.99174559 -0.10185986
vn 0.076354995 0.97909749 -0.18851522
vn 0.039244518 0.96787339 -0.24835651
vn -0.036832877 0.97613275 -0.21402858
vn -0.052417349 0.97758663 -0.20390393
vn 0.08735127 0.99576008 -0.028838456
vn 0.092499577 0.99456489 -0.047796696
vn 0.076069437 0.99495059 -0.065473311
vn -0.054533713 -0.99337667 0.10113806
vn 0.010140898 -0.9855774 0.16892101
vn -0.030523818 -0.99434352 0.10173109
vn 0.14651588 0.79209232 -0.59255618
vn 0.085790619 0.79034734 -0.60662264
vn -0.17111917 0.85628784 -0.48732886
vn -0.41988504 0.87026185 -0.25756723
vn -0.43282443 0.87178457 -0.22946605
vn 0.070945278 0.87749231 -0.47431421
vn 0.10687692 0.85909754 -0.50052851
vn 0.11408191 0.9695285 -0.21679452
vn 0.108923 0.97337508 -0.20168479
vn 0.052249145 0.98660767 -0.15451625
vn -0.00054774299 0.98939729 -0.14523312
vn 0.015460954 0.89806485 -0.4395912
vn 0.11075294 0.9911803 -0.072769463
vn 0.10399827 0.98803991 -0.11384854
vn 0.070663735 0.99138165 -0.11031324
vn 0.078070104 0.98441124 -0.15760589
vn 0.20206961 0.97911596 -0.022356827
vn 0.23422118 0.9719823 0.019770386
vn 0.19071831 0.98163396 0.0046197874
vn 0.17601022 0.98341316 -0.043805666
vn 0.18824105 0.98196465 0.017626833
vn 0.1137524 0.99174261 -0.05922012
vn 0.11473886 0.99294347 -0.029970502
vn 0.075913064 0.99629921 -0.040312301
vn -0.052894391 -0.98320538 0.17466919
vn -0.053611666 -0.96821964 0.24428776
vn -0.069856256 -0.98565638 0.1536282
vn -0.068305179 -0.97737879 0.2001628
vn -0.064323045 -0.99194032 0.10916451
vn -0.057452545 -0.99054813 0.12455349
vn -0.083995655 -0.99552226 0.043361124
vn -0.067463651 -0.9967702 0.04356347
vn -0.071665451 -0.99742073 0.0039879153
vn -0.18033944 -0.97479928 -0.13131684
vn -0.25248739 -0.93944323 -0.23172507
vn -0.22106411 -0.95462584 -0.19954984
vn -0.197483 -0.94610864 -0.25666881
vn -0.20043485 -0.93597507 -0.2894417
vn -0.14682834 -0.93725389 -0.31622243
vn -0.19111194 -0.91777021 -0.34810063
vn -0.16795409 -0.92241085 -0.34777823
vn -0.23318712 -0.89815038 -0.37275949
vn -0.23566312 -0.90931386 -0.34294492
vn 0.032842882 0.74936187 -0.66134566
vn -0.26766822 0.85532826 -0.44358459
vn -0.40440521 0.87806523 -0.25584733
vn 0.10383896 0.74482232 -0.65913367
vn -0.32818496 0.88045067 -0.34220067
vn -0.25975299 0.86345613 -0.43240252
vn 0.04800415 0.86096978 -0.50638592
vn 0.076041497 0.80505395 -0.58830756
vn 0.10384943 0.97762161 -0.1829517
vn 0.047281571 0.98624551 -0.1583799
vn 0.0098423641 0.97865313 -0.20528311
vn 0.00030917409 0.94952768 -0.31368312
vn -0.00073440617 0.91634315 -0.40039316
vn 0.063701421 0.99393284 -0.089664049
vn 0.060792364 0.98030698 -0.1878895
vn 0.032471064 0.97793698 -0.20636113
vn 0.040752783 0.97072822 -0.23669788
vn 0.047840435 0.97055203 -0.23609327
vn 0.1297407 0.9913587 -0.019371402
vn 0.14809325 0.98836762 0.034609836
vn 0.10571014 0.9936617 0.038233496
vn 0.16192374 0.98659265 -0.020387426
vn 0.14571354 0.9892633 -0.011211837
vn 0.020417111 -0.98037463 0.19608335
vn -0.0019114804 -0.97939795 0.20193075
vn 0.01164439 -0.98638022 0.16406839
vn -0.029798191 -0.99150056 0.12664382
vn -0.066823781 -0.99565113 0.06491062
vn -0.090124071 -0.99559087 0.026009768
vn -0.086919501 -0.99618161 -0.0082010562
vn -0.079320945 -0.99649179 -0.026688468
vn -0.084998213 -0.99354488 -0.075125575
vn -0.088833079 -0.99424589 -0.059864867
vn -0.080710076 -0.98917705 -0.12253439
vn -0.074582778 -0.99170721 -0.10466228
vn -0.077927217 -0.98153383 -0.17469591
vn -0.076975547 -0.98534489 -0.15221784
vn -0.095775254 -0.97287625 -0.21056807
vn -0.087417416 -0.97977 -0.18002491
vn -0.073833503 -0.97416008 -0.21344975
vn -0.035024237 -0.96956778 -0.24230488
vn -0.067946941 -0.97687095 -0.20274702
vn -0.020568654 -0.98407525 -0.17655836
vn -0.033622093 -0.99012887 -0.13606758
vn 0.024925103 -0.98915201 -0.1447656
vn 0.071092755 -0.98962051 -0.12488826
vn -0.015354108 -0.99875534 -0.047455881
vn -0.042560652 -0.99202251 -0.11865886
vn -0.14007504 -0.97707564 -0.16031899
vn -0.13350606 -0.96190476 -0.23856942
vn -0.082479291 -0.95282465 -0.2920998
vn -0.096281573 -0.94135952 -0.32337609
vn -0.17225729 -0.9192366 -0.35402185
vn -0.25393653 -0.88466734 -0.39099857
vn -0.2748611 -0.87682539 -0.3944979
vn -0.24258131 -0.90054005 -0.36080736
vn -0.25328439 -0.83948052 -0.48074886
vn -0.18671417 -0.83820885 -0.5123902
vn -0.18826437 -0.84375334 -0.50262994
vn -0.17438783 -0.84903789 -0.49872196
vn 0.062758148 0.68220836 -0.72845948
vn -0.055467404 0.69009155 -0.72159344
vn -0.31320032 0.80295539 -0.50711751
vn -0.46198431 0.85714096 -0.22777161
vn 0.037775889 0.72732425 -0.68525356
vn -0.31401253 0.8541559 -0.41450432
vn -0.22263893 0.8150062 -0.53497368
vn 0.021032454 0.77936643 -0.62621534
vn -0.0010195096 0.85204542 -0.52346683
vn 0.0277211 0.9647882 -0.26156306
vn -0.003410358 0.94127434 -0.33762556
vn -0.024547383 0.89623082 -0.44290829
vn 0.10888357 0.99006796 -0.088936858
vn 0.07017833 0.98521006 -0.15632045
vn 0.086621471 0.99616891 0.012011636
vn 0.094931766 0.99325192 0.066622764
vn 0.10591169 0.99394417 0.029287437
vn 0.1645104 0.98533612 -0.045265842
vn 0.18086401 0.98345619 -0.010103272
vn 0.16167991 0.98563176 -0.048884157
vn -0.091714941 -0.96330732 0.25224474
vn -0.10644011 -0.9562754 0.27241114
vn -0.041314766 -0.97004002 0.23940638
vn -0.10086433 -0.96078891 0.2582849
vn -0.084789172 -0.95348799 0.28926012
vn -0.046794701 -0.97863865 0.2001915
vn -0.00079260324 -0.98629087 0.16501428
vn 0.01387318 -0.99261349 0.12052356
vn 0.0038769012 -0.99645513 0.084036745
vn -0.021314744 -0.9986853 0.046619125
vn -0.070605308 -0.99729007 0.020672569
vn -0.10394838 -0.99458069 -0.0020077182
vn -0.084448457 -0.99475491 -0.057715904
vn -0.078426614 -0.99188495 -0.10006747
vn -0.078634135 -0.98289603 -0.16652961
vn -0.077754289 -0.9710052 -0.22606009
vn -0.11625316 -0.95997328 -0.25482637
vn -0.12760338 -0.96482134 -0.22986336
vn -0.090425059 -0.98417586 -0.15238495
vn -0.055637207 -0.98650992 -0.15395658
vn -0.0092959534 -0.98347521 -0.18080391
vn 0.043995906 -0.97725439 -0.20745648
vn 0.082366042 -0.98427337 -0.15627457
vn -0.018445265 -0.97464442 -0.22299781
vn -0.1048951 -0.97098321 -0.21491535
vn -0.095444955 -0.96198225 -0.25589144
vn -0.055103011 -0.95337337 -0.29672009
vn -0.047549188 -0.93733335 -0.34517428
vn -0.098385841 -0.92004573 -0.37925726
vn -0.16969588 -0.89089715 -0.42131403
vn -0.25019962 -0.84799504 -0.46723074
vn -0.21583439 -0.83152819 -0.51183629
vn -0.20575577 -0.84213966 -0.498463
vn -0.0039070291 0.55681556 -0.83062696
vn -0.1851199 0.66466117 -0.72384816
vn -0.092681654 0.66091985 -0.7447114
vn -0.46612039 0.73371935 -0.4943558
vn -0.54512811 0.79523283 -0.26540539
vn 0.046224199 0.60982782 -0.79118478
vn 0.009453767 0.6575737 -0.75333089
vn 0.018695394 0.56380528 -0.82569611
vn -0.44858098 0.82567775 -0.3420985
vn -0.27224752 0.80162519 -0.53223896
vn -0.21137176 0.77347243 -0.59754699
vn -0.19227609 0.78645486 -0.5869571
vn -0.024032963 0.76964396 -0.63802081
vn 0.002270282 0.71522468 -0.69889092
vn -0.044474244 0.86322796 -0.50285137
vn -0.039105207 0.84149116 -0.53885376
vn 0.028958129 0.95223516 -0.30398944
vn -0.0070881769 0.95183921 -0.30651563
vn -0.023427317 0.91882229 -0.39397562
vn -0.026756907 0.91419685 -0.40438625
vn 0.04786814 0.99028516 -0.13055266
vn 0.036974907 0.96266681 -0.26815206
vn 0.046822339 0.9619571 -0.26915845
vn 0.10356679 0.99378306 -0.040855579
vn 0.18452623 0.98192888 -0.042020109
vn 0.15955824 0.98717207 -0.0056958203
vn 0.18565987 0.97855186 -0.089256078
vn -0.11503613 -0.96646619 0.22958615
vn -0.13138402 -0.97081405 0.20064488
vn -0.087407596 -0.9864282 0.13899396
vn -0.033209413 -0.99461728 0.098150648
vn -0.019219095 -0.99932772 0.031220499
vn -0.036868349 -0.99881625 0.031730186
vn -0.06433478 -0.9978435 -0.013012918
vn -0.076136939 -0.99486172 -0.066733479
vn -0.056223202 -0.99079943 -0.1231074
vn -0.034394756 -0.97225016 -0.23140134
vn -0.067397974 -0.96586412 -0.25012803
vn -0.11290129 -0.97432423 -0.19479619
vn 0.0077955481 -0.97160906 0.23646361
vn -0.045476306 -0.98215526 0.18249099
vn -0.11742618 -0.97847193 -0.16971678
vn -0.075161822 -0.97690427 -0.20002191
vn -0.040076252 -0.965285 -0.25810617
vn -0.016238967 -0.95492357 -0.29640734
vn -0.036048751 -0.94784874 -0.31667536
vn -0.090275139 -0.95593572 -0.27935159
vn -0.12451383 -0.94745612 -0.29465783
vn -0.088196442 -0.93156564 -0.35271358
vn -0.045337483 -0.91608584 -0.39841089
vn -0.078329153 -0.89359599 -0.44198495
vn -0.14331242 -0.8692382 -0.47316653
vn -0.2400786 -0.82602417 -0.50994736
vn -0.23727441 -0.79710257 -0.55527318
vn -0.24748479 -0.81175989 -0.52895856
vn -0.2387199 -0.81189191 -0.5327704
vn -0.22643523 -0.8018223 -0.5529992
vn -0.23527873 -0.7808972 -0.57865667
vn -0.21576348 -0.71563852 -0.66430992
vn -0.54429537 0.69693911 -0.46692449
vn -0.24209642 0.6396842 -0.72951591
vn -0.58684158 0.69858164 -0.4093906
vn -0.62920439 0.7218349 -0.28819484
vn -0.033470433 0.52662796 -0.8494367
vn 0.011364341 0.55158269 -0.83404279
vn -0.464737 0.76270032 -0.44978634
vn -0.33021823 0.76278979 -0.55597448
vn -0.23094167 0.69253737 -0.68341637
vn -0.0051798644 0.65463305 -0.75592905
vn -0.074069865 0.79967231 -0.59585053
vn -0.075511292 0.77382731 -0.62887943
vn -0.034343556 0.73540461 -0.6767574
vn -0.036478743 0.87173569 -0.48861665
vn -0.039736133 0.83801311 -0.54420125
vn 0.005609842 0.91670322 -0.3995294
vn 0.21149895 0.96746016 -0.13888484
vn 0.12481362 0.97823745 -0.16575004
vn 0.047389999 0.98063827 -0.19000721
vn 0.025788616 0.97992903 -0.19767158
vn 0.054921892 0.96884352 -0.24150729
vn 0.082797647 0.98552185 0.14795668
vn 0.070601687 0.98674953 0.14608485
vn 0.099886149 0.98124617 0.16485979
vn 0.079822056 0.98928982 0.1222052
vn 0.10561976 0.99130678 0.078456074
vn 0.1159888 0.99298513 -0.022960057
vn 0.21160068 0.97615123 -0.048517358
vn 0.021091377 -0.96604222 0.25752211
vn 0.031759202 -0.9662295 0.25571832
vn 0.017032554 -0.97594893 0.21733294
vn -0.068433799 -0.98047644 0.1843441
vn -0.13631359 -0.98277348 0.1247992
vn -0.12643501 -0.98844463 0.083614975
vn -0.072462209 -0.99669665 0.036674038
vn -0.033678405 -0.99936688 -0.011471416
vn -0.046901476 -0.99797785 -0.042900182
vn -0.047892753 -0.99402195 -0.098115355
vn -0.040954925 -0.98023975 -0.19352695
vn -0.034391079 -0.98039794 -0.19400294
vn -0.016126366 -0.96739364 0.25276381
vn -0.011368071 -0.97846806 0.20608501
vn 0.032934263 -0.97539419 0.21799433
vn -0.10932704 -0.97630733 -0.18673946
vn -0.082742907 -0.96560603 -0.24649265
vn -0.050870895 -0.95032674 -0.30706885
vn -0.038268361 -0.93485594 -0.35295886
vn -0.089298055 -0.944462 -0.3162553
vn -0.13434903 -0.93405885 -0.33088437
vn -0.14768609 -0.91960216 -0.36403397
vn -0.119374 -0.90485203 -0.4086473
vn -0.068560816 -0.88305986 -0.46422479
vn -0.090430014 -0.85920197 -0.50358158
vn -0.16899088 -0.84071499 -0.51443207
vn -0.27260733 -0.74852854 -0.60447514
vn -0.25438797 -0.68910658 -0.67854172
vn -0.22919184 -0.596102 -0.7695021
vn -0.25388831 -0.56850696 -0.7825219
vn -0.38180563 0.66015965 -0.64684904
vn -0.041389864 0.57206869 -0.8191607
vn -0.29483023 0.74389505 -0.59974599
vn -0.61623353 0.71418446 -0.33195904
vn 0.068098783 0.52524781 -0.84822011
vn 0.10974701 0.5543198 -0.82503647
vn -0.65074813 0.69711357 -0.30093116
vn -0.52242994 0.72446156 -0.44969144
vn -0.3424893 0.69151682 -0.63600749
vn -0.23136729 0.59775871 -0.76756346
vn -0.2184319 0.59101093 -0.77652663
vn -0.21334384 0.61437911 -0.75962013
vn -0.23732355 0.5498547 -0.80083543
vn 0.044654813 0.5922516 -0.80451477
vn -0.01674567 0.66405219 -0.74749869
vn -0.032564256 0.77047294 -0.63664043
vn -0.051710621 0.72774702 -0.68389344
vn -0.02156763 0.8688246 -0.49465001
vn -0.02569389 0.83795798 -0.5451296
vn 0.04451447 0.9181214 -0.39379123
vn 0.23012576 0.9476738 -0.22126117
vn 0.15779518 0.95672399 -0.24449939
vn 0.013087188 0.95889944 -0.28344414
vn 0.040461075 0.95727956 -0.28631929
vn 0.11348759 0.98225486 0.14931837
vn 0.12717663 0.9912985 -0.033961557
vn 0.14746557 0.98898154 -0.01301496
vn 0.21243291 0.96998024 -0.11836644
vn -0.034307171 -0.96837431 0.24713194
vn -0.0058650263 -0.95693356 0.29024771
vn 0.016673099 -0.96855885 0.24822523
vn 0.035496227 -0.97548097 0.21720238
vn 0.036828451 -0.98075575 0.19173361
vn 0.0032139302 -0.99027145 0.13911207
vn -0.080765575 -0.99349385 0.080292821
vn -0.1151654 -0.99267954 0.036390387
vn -0.072945789 -0.99733359 -0.0021385979
vn -0.053999171 -0.99769241 -0.041157048
vn -0.05760283 -0.99521583 -0.078913637
vn -0.05338712 -0.99255234 -0.10949716
vn -0.053125888 -0.98464239 -0.16630381
vn -0.062243026 -0.98413146 0.16616568
vn -0.043281261 -0.98717427 0.1536673
vn 0.0099118408 -0.98339802 0.18119091
vn -0.05210923 -0.97638881 -0.2096414
vn -0.082763784 -0.98285097 -0.16478522
vn -0.10587379 -0.96042275 -0.25764102
vn -0.074212931 -0.95523345 -0.28639397
vn -0.047378365 -0.93603545 -0.3487018
vn -0.071307518 -0.93522704 -0.34679335
vn -0.11029077 -0.92115533 -0.37324092
vn -0.13311093 -0.90201765 -0.41066486
vn -0.11885116 -0.86894041 -0.48043415
vn -0.10396499 -0.84664017 -0.52191162
vn -0.10239847 -0.8064664 -0.58234572
vn -0.15630512 -0.80560744 -0.571459
vn -0.17969914 -0.79845637 -0.5746091
vn -0.27177799 -0.71916854 -0.63947892
vn -0.28948122 -0.69186544 -0.66145509
vn -0.28419083 -0.62988144 -0.72283119
vn -0.25279456 -0.58650047 -0.76948822
vn -0.24436727 -0.45266452 -0.85754269
vn -0.25890395 -0.47453395 -0.84130037
vn -0.2446381 -0.42302585 -0.87246853
vn -0.26490402 -0.37218732 -0.88955182
vn -0.19737905 -0.38255891 -0.9026019
vn -0.20735367 -0.40958565 -0.88839412
vn -0.22917657 0.35524932 -0.90624279
vn -0.27618843 0.37398615 -0.88535547
vn -0.2399554 0.4012396 -0.88398427
vn 0.097424589 0.67657357 -0.72990185
vn -0.15012942 0.83210957 -0.53390521
vn -0.53594661 0.75716186 -0.37345299
vn -0.25661236 0.45118558 -0.85474068
vn -0.2330787 0.49562332 -0.83667904
vn 0.21485643 0.60410166 -0.76739681
vn -0.6541357 0.67857593 -0.33412755
vn -0.50833052 0.66686499 -0.54487717
vn -0.33667451 0.58323884 -0.7392447
vn -0.26073709 0.4895879 -0.8320576
vn 0.14584208 0.59013361 -0.79402292
vn 0.04729946 0.65966982 -0.75006562
vn -0.00081618945 0.71548343 -0.6986292
vn -0.048245426 0.82470131 -0.56350702
vn -0.049732693 0.801184 -0.59634793
vn -0.025202636 0.78362435 -0.62072355
vn 0.014537879 0.86918294 -0.49427688
vn 0.024064764 0.96514463 -0.26060846
vn 0.055488966 0.96743625 -0.24695766
vn 0.21129176 0.93079138 -0.29830059
vn 0.048573405 0.96433139 -0.260203
vn 0.12042081 0.97523022 0.18553923
vn 0.10453817 0.97653514 0.1882842
vn 0.13729171 0.98533803 0.10129132
vn 0.14776976 0.9883976 0.035131883
vn 0.15411647 0.98760086 -0.029876731
vn 0.084712856 0.99464715 -0.059167735
vn 0.077746727 0.99615872 -0.040289909
vn 0.11822037 0.9893508 -0.084905498
vn 0.19231485 0.95869869 -0.20955142
vn -0.046592567 -0.9778614 0.20400049
vn -0.059735168 -0.95591015 0.28751966
vn -0.074282758 -0.98381519 0.1630637
vn -0.047545113 -0.96151561 0.27060533
vn -0.032681685 -0.97282737 0.22921339
vn -0.022243472 -0.98012459 0.19713195
vn 0.0045665973 -0.98926306 0.14607444
vn 0.017663604 -0.99441177 0.10408301
vn -0.02171552 -0.99762857 0.065311968
vn -0.087485038 -0.99606484 0.014185633
vn -0.072801292 -0.99695212 -0.028043477
vn -0.056127153 -0.99641126 -0.063359022
vn -0.0515025 -0.99194717 -0.11570773
vn -0.079373807 -0.98877841 -0.12655832
vn -0.076186359 -0.98298097 -0.16716486
vn -0.078399912 -0.99287605 0.089724839
vn -0.077914611 -0.99444181 0.070814967
vn -0.036008816 -0.99185717 0.12215864
vn -0.10999624 -0.96932453 -0.21979715
vn -0.11844601 -0.95114255 -0.2851288
vn -0.077073351 -0.93784416 -0.33839035
vn -0.048753995 -0.92701912 -0.37183139
vn -0.090653457 -0.91189766 -0.40028062
vn -0.11859315 -0.90100235 -0.41728935
vn -0.12493698 -0.88880694 -0.44092286
vn -0.094309986 -0.8415947 -0.53181201
vn -0.10987274 -0.796776 -0.59420198
vn -0.13996895 -0.73013699 -0.66881138
vn -0.20983095 -0.72589678 -0.65501511
vn -0.24827859 -0.72750568 -0.63960397
vn -0.20979834 -0.70379174 -0.67872071
vn -0.29685596 -0.65639067 -0.69356167
vn -0.2576896 -0.64155406 -0.72249877
vn -0.2719979 -0.5963816 -0.75521266
vn -0.29353639 -0.46726084 -0.83396864
vn -0.28067821 -0.50575143 -0.81574214
vn -0.25799322 -0.3848089 -0.88620633
vn -0.24964419 -0.3739835 -0.89320439
vn -0.24189773 -0.39596128 -0.88583302
vn -0.28075781 -0.3746385 -0.88364083
vn -0.26957124 -0.38868931 -0.8810516
vn -0.21137778 -0.40543544 -0.88934892
vn -0.24716233 -0.43425414 -0.86621827
vn -0.24113078 -0.42514545 -0.87241465
vn -0.25306836 0.23628487 -0.93815023
vn -0.25772476 0.2769163 -0.92568642
vn -0.24973607 0.29885316 -0.9210422
vn -0.25809902 0.33011407 -0.90797007
vn -0.2521807 0.31817874 -0.9138748
vn -0.26220533 0.33118659 -0.90640157
vn -0.26863733 0.3655785 -0.89117134
vn -0.26155093 0.35200655 -0.89871156
vn -0.2537078 0.34346613 -0.9042474
vn -0.2499693 0.39642957 -0.88337928
vn 0.27892563 0.68192583 -0.67614913
vn 0.16121618 0.78490806 -0.59827143
vn -0.10694749 0.85571814 -0.5062694
vn -0.38451269 0.78024656 -0.49332067
vn -0.60475004 0.62697583 -0.49109945
vn -0.56970692 0.66711247 -0.47999477
vn -0.45323652 0.57652664 -0.67984825
vn -0.47958452 0.56926107 -0.66778779
vn -0.3392399 0.47295368 -0.81316119
vn 0.25041583 0.63746101 -0.72865313
vn 0.11903229 0.68179232 -0.72179675
vn -0.058534842 0.75779992 -0.64985609
vn -0.039239991 0.72923517 -0.68313706
vn -0.037460878 0.81552684 -0.57750553
vn -0.055721 0.79045832 -0.60997605
vn 0.023320395 0.85679257 -0.51513368
vn 0.061170116 0.94971502 -0.30708244
vn 0.066005148 0.97596121 -0.20770906
vn 0.043860629 0.93619865 -0.34872386
vn 0.038887274 0.89905602 -0.43610331
vn 0.1710097 0.94287622 -0.28590229
vn 0.10202177 0.96160662 -0.25476325
vn 0.061737198 0.97756445 -0.20138597
vn 0.1136838 0.96964663 0.21647494
vn 0.15682165 0.95924437 0.23506843
vn 0.13209192 0.98817712 -0.077831574
vn 0.059320174 0.99212569 -0.11030731
vn 0.10510167 0.97804886 -0.17992809
vn 0.15926082 0.94476527 -0.28645164
vn 0.17040618 0.96552473 0.19678333
vn 0.15051135 0.9839946 0.095399126
vn 0.15572521 0.9870016 0.039717562
vn -0.089468993 -0.95769703 0.27351734
vn -0.073295355 -0.98537874 0.1538067
vn -0.075883441 -0.96171653 0.26333061
vn -0.060288057 -0.97559899 0.21112065
vn -0.051811256 -0.98522204 0.16325791
vn -0.046254303 -0.99407518 0.098361857
vn -0.020709602 -0.99906188 0.038032163
vn -0.03058313 -0.99937582 0.017682351
vn -0.057667129 -0.99764282 0.037192635
vn -0.061558597 -0.98370862 -0.16890189
vn -0.085837141 -0.98905313 0.12002447
vn -0.068218812 -0.99483383 0.07517878
vn -0.033316638 -0.96901065 -0.24476185
vn -0.042865504 -0.97811335 -0.20360942
vn -0.051620848 -0.95896453 -0.27878717
vn -0.10942839 -0.95416617 -0.27855393
vn -0.05001051 -0.91960901 -0.38963863
vn -0.070057325 -0.9022761 -0.42542893
vn -0.10235859 -0.88286471 -0.45833683
vn -0.11859912 -0.88087475 -0.45825091
vn -0.11834673 -0.82549071 -0.55186874
vn -0.10239934 -0.761917 -0.63952863
vn -0.092857577 -0.74513382 -0.66041887
vn -0.070386633 -0.68627006 -0.7239331
vn -0.1581226 -0.67433202 -0.72129989
vn -0.28146955 -0.65826809 -0.69818193
vn -0.30702209 -0.62538141 -0.717381
vn -0.24710737 -0.60538131 -0.75660521
vn -0.26215762 -0.50783193 -0.82059741
vn -0.25005302 -0.5117476 -0.82194155
vn -0.24838901 -0.40755033 -0.87875229
vn -0.24778311 -0.40340853 -0.88083202
vn -0.26411662 -0.38942915 -0.88237596
vn -0.26222682 -0.41051072 -0.87333733
vn -0.24882746 -0.40546262 -0.87959361
vn -0.25690126 -0.43897289 -0.86099046
vn -0.25201577 -0.43521753 -0.86433429
vn -0.24155784 -0.45581871 -0.85666746
vn -0.23482043 -0.39856762 -0.88656825
vn -0.2501626 -0.40448377 -0.87966561
vn -0.26075399 -0.34244978 -0.90262699
vn -0.30140713 -0.33315128 -0.89340025
vn -0.27044669 -0.23538797 -0.93351543
vn -0.24837454 0.043574125 -0.96768349
vn -0.23647302 0.11544664 -0.96475518
vn -0.26333165 0.1093365 -0.95848942
vn -0.24289055 0.08957848 -0.96590883
vn -0.22895883 0.19588961 -0.9535225
vn -0.22684661 0.22942351 -0.94652283
vn -0.2422637 0.18670574 -0.95207632
vn -0.24287751 0.30987942 -0.91923082
vn -0.23683065 0.34104735 -0.90972412
vn -0.2499955 0.31915689 -0.91413409
vn -0.24852647 0.38163307 -0.89027566
vn -0.26974118 0.33932686 -0.90116423
vn -0.32910904 0.41186079 -0.84973991
vn -0.3156293 0.45898587 -0.83048791
vn 0.1761695 0.75458485 -0.63211232
vn -0.084810138 0.79689562 -0.59813428
vn -0.26067254 0.71878827 -0.64451009
vn -0.47720936 0.62835646 -0.61436093
vn -0.33088303 0.56061941 -0.75909305
vn -0.3999168 0.48840776 -0.77558005
vn 0.21854177 0.68660957 -0.69340235
vn -0.019866655 0.71585071 -0.69797069
vn 0.030931523 0.69537723 -0.71797889
vn 0.12223891 0.66880763 -0.73331714
vn -0.046645269 0.71214604 -0.70047998
vn -0.034862176 0.78033847 -0.62438488
vn -0.057888482 0.77584177 -0.62826622
vn -0.02097076 0.79971939 -0.60000759
vn 0.05710442 0.97539747 -0.2129292
vn -0.004001942 0.85524029 -0.51821619
vn 0.033516318 0.90032828 -0.43391889
vn 0.15618198 0.9348278 -0.3189109
vn 0.17754723 0.93657893 -0.30215371
vn 0.14919798 0.95300502 -0.26366913
vn 0.070140727 0.97896248 0.19160584
vn 0.088734619 0.98358643 0.15711111
vn 0.12411803 0.99074727 -0.054905266
vn 0.13734964 0.98778605 -0.073578812
vn 0.05256464 0.99486089 -0.086538002
vn 0.092030451 0.95629233 -0.27755249
vn 0.050882053 0.97826654 -0.20101143
vn 0.083236255 0.96632731 0.24348143
vn 0.11588339 0.9642486 0.23831835
vn 0.17204314 0.96842748 0.18041435
vn -0.096707866 -0.96075147 0.26000813
vn -0.098210044 -0.96558809 0.24082041
vn -0.086563975 -0.97328031 0.21267852
vn -0.062012792 -0.98849821 0.13793373
vn -0.064321823 -0.99507594 0.07540945
vn -0.061576027 -0.99806488 0.0086541446
vn -0.058247529 -0.99804378 -0.022713548
vn -0.065584026 -0.99765569 -0.019540554
vn -0.060755439 -0.99578029 -0.068777874
vn -0.051925879 -0.99367732 -0.0995446
vn -0.060435142 -0.97930968 -0.19313243
vn -0.076822706 -0.99660647 0.029560057
vn -0.064106576 -0.9979347 0.0040789191
vn -0.073892288 -0.99445593 0.07481499
vn -0.06017578 -0.99689001 0.050884437
vn -0.085249417 -0.98711324 0.13542536
vn -0.082565099 -0.93590575 -0.34243745
vn -0.13755734 -0.92446363 -0.35559109
vn -0.11809382 -0.92555481 -0.35972512
vn -0.1034278 -0.92269528 -0.37139744
vn -0.079125643 -0.90045673 -0.42768776
vn -0.074691162 -0.88261533 -0.46412435
vn -0.092261739 -0.85428268 -0.51155531
vn -0.12524532 -0.81023264 -0.57257026
vn -0.10959044 -0.75931543 -0.64142811
vn -0.070170134 -0.7064634 -0.70426244
vn -0.15323952 -0.65376765 -0.74101657
vn -0.081985019 -0.64827871 -0.75697631
vn -0.32241279 -0.61441678 -0.72009861
vn -0.22627856 -0.638165 -0.73589635
vn -0.29551747 -0.57073158 -0.7661168
vn -0.30356759 -0.54052299 -0.78465378
vn -0.27413413 -0.49028271 -0.82732904
vn -0.24527153 -0.37884659 -0.89236605
vn -0.25280738 -0.40254566 -0.87979853
vn -0.28059795 -0.39091921 -0.87661105
vn -0.31413284 -0.34866348 -0.88303697
vn -0.32383013 -0.39160839 -0.86126471
vn -0.26327193 -0.42762792 -0.86476719
vn -0.25894591 -0.43394637 -0.86292386
vn -0.2575123 -0.438122 -0.86124128
vn -0.28486764 -0.40487164 -0.86886674
vn -0.26855946 -0.37475887 -0.88737345
vn -0.25283962 -0.39054352 -0.88518238
vn -0.26055047 -0.30988306 -0.91437733
vn -0.25522265 -0.29514655 -0.92073333
vn -0.25752509 -0.21255094 -0.94260436
vn -0.2676228 -0.18167123 -0.94624186
vn -0.27065879 -0.11676306 -0.95556802
vn -0.30503476 0.014918809 -0.95222437
vn -0.30147457 0.005553415 -0.95345807
vn -0.27628344 0.20162059 -0.93968964
vn -0.23366798 0.29018545 -0.92800415
vn -0.23671803 0.29768372 -0.92485076
vn -0.22193138 0.34263292 -0.91287959
vn -0.26411626 0.36346745 -0.89338344
vn -0.27539349 0.46676624 -0.84040922
vn -0.27656978 0.45818537 -0.84473389
vn -0.051449884 0.65988505 -0.74960297
vn -0.22760399 0.56746656 -0.79131418
vn 0.072099097 0.64688414 -0.75917238
vn 0.049144484 0.65870047 -0.75079858
vn -0.00098396605 0.65768909 -0.75328887
vn -0.05419419 0.68044519 -0.73079222
vn -0.066464938 0.75892627 -0.64777565
vn -0.050501335 0.73924267 -0.67154294
vn -0.061133478 0.75500089 -0.65286779
vn 0.021538412 0.83237398 -0.5537957
vn -0.016843408 0.80714387 -0.59011447
vn -0.027341016 0.78462917 -0.61936224
vn 0.07881391 0.97034717 -0.2285054
vn 0.064047314 0.94791591 -0.31201506
vn 0.040059265 0.87949818 -0.47421321
vn 0.11959764 0.94586807 -0.30171186
vn 0.0811496 0.98672968 0.14063869
vn 0.10617061 0.99217039 -0.065770328
vn 0.10396957 0.98953551 -0.10004871
vn 0.059947498 0.98873228 -0.13716677
vn 0.044810932 0.9625963 -0.26720843
vn 0.029806672 0.98236388 0.18458818
vn 0.021083137 0.9793632 0.20100567
vn 0.068254828 0.985811 0.15335581
vn 0.10730978 0.99133879 0.075709879
vn 0.1377203 0.99047112 0.00022317634
vn 0.11711779 0.98847932 -0.095875017
vn 0.088823311 0.98896629 -0.11855846
vn -0.10810497 -0.9596653 0.25953007
vn -0.096123569 -0.96898609 0.22765364
vn -0.093641497 -0.97114319 0.21934502
vn -0.082897887 -0.98445708 0.15482964
vn -0.058010668 -0.99316496 0.10128216
vn -0.04052645 -0.9986704 0.031859402
vn -0.064070612 -0.99790692 -0.0087609626
vn -0.05667061 -0.99712896 -0.050222073
vn -0.061495807 -0.99410224 -0.089325063
vn -0.047292277 -0.98826122 -0.1452693
vn -0.12270343 -0.99214625 0.024283756
vn -0.100756 -0.99489969 -0.0047783176
vn -0.096270062 -0.99284756 0.070609972
vn -0.083269276 -0.98876935 0.12410246
vn -0.063191995 -0.97818822 -0.19787505
vn -0.03005117 -0.97650754 -0.21337757
vn -0.017764436 -0.96514386 -0.2611163
vn -0.021737568 -0.94737661 -0.31938225
vn -0.14311215 -0.90126359 -0.40895334
vn -0.11704349 -0.87959665 -0.46109709
vn -0.10596026 -0.85687453 -0.50451803
vn -0.11878714 -0.84790701 -0.51666564
vn -0.10260476 -0.8271777 -0.55249375
vn -0.12796125 -0.76546746 -0.6306231
vn -0.11032348 -0.75383705 -0.64773333
vn -0.099246167 -0.71679747 -0.69018233
vn -0.063309871 -0.6613341 -0.74741495
vn -0.043153312 -0.6279406 -0.77706397
vn -0.12346397 -0.59540623 -0.79388165
vn -0.2156485 -0.57854962 -0.78662318
vn -0.24066956 -0.48141417 -0.84280401
vn -0.28790206 -0.44745466 -0.84669757
vn -0.19652814 -0.34777218 -0.91675037
vn -0.26647249 -0.28502795 -0.92073423
vn -0.23935871 -0.3425743 -0.90848792
vn -0.38763648 -0.34035632 -0.85667706
vn -0.36789531 -0.35178804 -0.86075443
vn -0.32691276 -0.31110767 -0.89237887
vn -0.26835272 -0.29833445 -0.91596037
vn -0.31886387 -0.21070582 -0.92408276
vn -0.26983216 -0.17241673 -0.94734526
vn -0.2683199 -0.11671454 -0.95623332
vn -0.28918448 -0.057055067 -0.95557159
vn -0.28679138 -0.088768616 -0.95387149
vn -0.31222406 -0.045734618 -0.94890702
vn -0.28159481 -0.017526058 -0.95937335
vn -0.26044896 0.0072725764 -0.96546024
vn -0.30404252 0.014725826 -0.95254463
vn -0.25868246 0.041951682 -0.965051
vn -0.32902011 0.020021399 -0.94411063
vn -0.29027769 0.048830111 -0.95569581
vn -0.32575649 0.079621665 -0.94209504
vn -0.33246058 0.16907857 -0.92783749
vn -0.30124682 0.26874274 -0.9148922
vn -0.29659823 0.27434412 -0.91474849
vn -0.30394027 0.35594365 -0.8836993
vn -0.10674428 0.43002692 -0.89648342
vn -0.20542274 0.34429291 -0.91611344
vn -0.14642343 0.48774245 -0.86062038
vn -0.25914875 0.41279092 -0.87318128
vn -0.065207839 0.48638743 -0.8713066
vn -0.020877788 0.5418908 -0.84018958
vn -0.15369096 0.52730715 -0.83565915
vn -0.074432276 0.539482 -0.83870077
vn -0.087671734 0.59371674 -0.79988384
vn -0.087822296 0.65272856 -0.75248432
vn -0.1152939 0.61406887 -0.78078598
vn -0.060116313 0.68626678 -0.72486132
vn -0.073609367 0.72294939 -0.68696862
vn 0.020745523 0.78385311 -0.62059969
vn -0.036393158 0.74981511 -0.66064578
vn 0.057324771 0.8163963 -0.5746398
vn 0.029667862 0.95822835 -0.28446141
vn 0.02156003 0.92574614 -0.37753046
vn 0.039435446 0.95473385 -0.29483575
vn 0.15252683 0.93676054 -0.3149845
vn 0.13236052 0.94187856 -0.30878064
vn 0.09265466 0.98054475 0.1730525
vn 0.090804897 0.97874683 0.18387248
vn 0.087520353 0.97606826 0.1990751
vn 0.10763423 0.97974366 0.16887054
vn 0.11149453 0.99051094 -0.080355488
vn 0.13150306 0.98581529 -0.10428388
vn 0.12050405 0.98192853 -0.14592846
vn 0.086008668 0.96978015 -0.2283178
vn 0.033556964 0.95564514 -0.29260251
vn 0.01461805 0.9934383 0.11343126
vn -0.0085915402 0.99049771 0.13726045
vn 0.0047002677 0.99903929 0.043570895
vn 0.058073349 0.99314505 -0.10144175
vn 0.092594415 0.98459435 -0.14832482
vn 0.080682985 0.98360604 -0.16127425
vn -0.091232106 -0.96217704 0.2566945
vn -0.093467303 -0.96939796 0.22700551
vn -0.10798447 -0.96798509 0.22659262
vn -0.095380038 -0.97788006 0.18615386
vn -0.069557793 -0.99182326 0.1069968
vn -0.052025087 -0.99690306 0.05897218
vn -0.042438235 -0.99903941 -0.010922102
vn -0.056471795 -0.99821061 -0.019661514
vn -0.068809405 -0.99547058 -0.065601423
vn -0.14925972 -0.98868769 0.014772591
vn -0.13723038 -0.99007887 -0.030193275
vn -0.14237413 -0.98736626 0.069552265
vn -0.12160413 -0.98416144 0.12899129
vn -0.068123356 -0.96443474 -0.25539157
vn -0.037463613 -0.95737582 -0.28640524
vn -0.029670445 -0.94181335 -0.33482423
vn -0.058612883 -0.91683394 -0.39494312
vn -0.10570283 -0.90585542 -0.41018635
vn -0.12707599 -0.8818143 -0.45415333
vn -0.10873076 -0.82178319 -0.55932999
vn -0.12295302 -0.79626155 -0.59232605
vn -0.12689549 -0.71001476 -0.69265908
vn -0.098207116 -0.66184843 -0.743177
vn -0.071425438 -0.61263168 -0.78713453
vn -0.10280087 -0.54866785 -0.82969606
vn -0.16639552 -0.51628381 -0.84009737
vn -0.18374063 -0.53717142 -0.82321703
vn -0.15092604 -0.4626523 -0.8735984
vn -0.095582202 -0.37279907 -0.92297608
vn -0.11566205 -0.39183721 -0.9127354
vn -0.083846785 -0.31043574 -0.94688928
vn -0.21802083 -0.33327624 -0.91727525
vn -0.22115327 -0.24928534 -0.9428404
vn -0.099445976 -0.21269551 -0.97204483
vn -0.38953418 -0.28588071 -0.87552005
vn -0.40472785 -0.28037235 -0.87039459
vn -0.25531447 -0.30015537 -0.91908717
vn -0.12261225 -0.33328089 -0.93482089
vn -0.38835835 -0.23633784 -0.89068639
vn -0.36849442 -0.20878659 -0.90588081
vn -0.34250137 -0.13110711 -0.93032455
vn -0.2992532 -0.07328178 -0.95135552
vn -0.28984195 -0.031396184 -0.95655942
vn -0.28056264 -0.070801504 -0.95722085
vn -0.30600646 -0.053176209 -0.95054317
vn -0.27191481 -0.080482826 -0.95894986
vn -0.25697741 -0.041910894 -0.96550822
vn -0.23899159 0.01879425 -0.97083974
vn -0.23101121 0.077644758 -0.96984798
vn -0.2347398 0.086943664 -0.96816218
vn -0.24953863 0.12878552 -0.95976287
vn -0.27360883 0.10550217 -0.9560374
vn -0.29828438 0.16605516 -0.93992132
vn -0.24237479 0.18817198 -0.95175928
vn -0.25902504 0.23679926 -0.93639314
vn -0.2429786 0.22933282 -0.94253266
vn -0.22685368 0.28058794 -0.93263489
vn -0.21792439 0.31131548 -0.92498195
vn -0.21542275 0.37329057 -0.90235645
vn -0.21920244 0.33610961 -0.91595882
vn -0.21262905 0.34664318 -0.91357946
vn -0.21049508 0.39014131 -0.89637136
vn -0.2404018 0.39188609 -0.88804972
vn -0.1851033 0.4786858 -0.85825211
vn -0.15933639 0.52579087 -0.83555722
vn -0.1481577 0.56203097 -0.81373858
vn -0.19492336 0.45024616 -0.87136865
vn -0.12173084 0.52397466 -0.84299004
vn -0.096798331 0.60897934 -0.78725743
vn -0.080722354 0.66895735 -0.73890454
vn 0.037861206 0.74010128 -0.6714288
vn 0.068232007 0.7914049 -0.60747236
vn 0.08873906 0.92222273 -0.37633842
vn 0.058156449 0.94256955 -0.32890794
vn 0.017909085 0.90930855 -0.41573694
vn 0.027885076 0.8719089 -0.48887351
vn 0.092096224 0.94354737 -0.31817704
vn 0.1205046 0.9251141 -0.36005911
vn 0.059374955 0.98528081 0.1603006
vn 0.11003559 0.97992504 -0.16625006
vn 0.080359422 0.93516845 -0.34496722
vn 0.039531033 0.94821966 -0.31514558
vn 0.10119925 0.99225903 0.071977429
vn 0.0030523543 0.99685901 -0.079137996
vn 0.089587972 0.99515796 -0.04043068
vn 0.088573411 0.99095309 -0.10083036
vn 0.1065988 0.99387819 -0.029032601
vn -0.092196502 -0.95923561 0.26714572
vn -0.12306229 -0.96298242 0.23983449
vn -0.083881378 -0.97075272 0.22495122
vn -0.095035352 -0.9803924 0.17262387
vn -0.1046914 -0.98580259 0.13127439
vn -0.061877213 -0.99766076 -0.029055271
vn -0.06412822 -0.99273282 -0.10182858
vn -0.057673786 -0.98982066 -0.13011082
vn -0.058362395 -0.98108733 -0.18455745
vn -0.05730474 -0.97472602 -0.21592917
vn -0.012620505 -0.98464519 -0.17411092
vn -0.061682109 -0.98533243 -0.15910786
vn -0.055944044 -0.99104398 -0.12125207
vn -0.093297578 -0.99506336 -0.033829104
vn -0.099112831 -0.99224854 -0.074963585
vn -0.12608351 -0.98829299 0.085906684
vn -0.14518139 -0.97756118 0.15263194
vn -0.082387865 -0.95719504 -0.27747059
vn -0.086118616 -0.95047224 -0.29864052
vn -0.068806387 -0.93180013 -0.35639057
vn -0.07319358 -0.90152103 -0.42650029
vn -0.099409826 -0.87717807 -0.46976194
vn -0.11572398 -0.86119419 -0.49492675
vn -0.10938547 -0.83664721 -0.53670871
vn -0.11421824 -0.75706547 -0.64327759
vn -0.12711409 -0.72145534 -0.68069392
vn -0.13940278 -0.69280159 -0.70752585
vn -0.13656175 -0.6104942 -0.78015876
vn -0.10916773 -0.55916119 -0.82184011
vn -0.083518587 -0.51417702 -0.85360801
vn -0.13581811 -0.50288689 -0.85361481
vn -0.1291341 -0.48045179 -0.8674621
vn -0.18409985 -0.46480232 -0.86606354
vn -0.17906731 -0.44542474 -0.87722957
vn -0.16560945 -0.43136284 -0.88684815
vn -0.14120623 -0.38199902 -0.9133113
vn -0.12375797 -0.36532715 -0.92261589
vn -0.031293124 -0.27407074 -0.9612003
vn -0.034306716 -0.28901994 -0.95670819
vn -0.21183148 -0.25640833 -0.94307059
vn -0.082454331 -0.19844036 -0.9766385
vn -0.26648149 -0.1711114 -0.94852966
vn -0.077489525 -0.16412342 -0.98339152
vn -0.34298128 -0.12601046 -0.93085188
vn -0.21374707 -0.13131545 -0.96802294
vn -0.30347162 -0.063856684 -0.95069832
vn -0.17968211 -0.10765209 -0.97781664
vn -0.26985425 -0.048546962 -0.9616766
vn -0.23484083 -0.085312732 -0.96828276
vn -0.17025949 -0.099457107 -0.9803673
vn -0.22373937 -0.089472793 -0.97053355
vn -0.25585622 -0.061305996 -0.96476895
vn -0.2659477 0.010674023 -0.96392834
vn -0.25719121 0.078416809 -0.96317363
vn -0.23707199 0.13816418 -0.96161717
vn -0.22865582 0.1846505 -0.9558351
vn -0.22624364 0.26275355 -0.93796289
vn -0.16894865 0.36979491 -0.91362357
vn -0.22946905 0.3384859 -0.91256303
vn -0.24713758 0.34891376 -0.90398133
vn -0.26012501 0.34015086 -0.90367717
vn -0.13661629 0.41273686 -0.90054667
vn -0.21157199 0.4010309 -0.89129764
vn -0.097096302 0.4703818 -0.87710506
vn -0.15111703 0.45912468 -0.87542456
vn -0.087142676 0.52886957 -0.84421748
vn -0.078941174 0.61357206 -0.78568286
vn -0.051549654 0.70092219 -0.71137244
vn -0.070145629 0.62714946 -0.77573395
vn 0.034613155 0.84128934 -0.5394758
vn 0.07516364 0.91581446 -0.39450514
vn 0.056921635 0.89443928 -0.4435519
vn 0.023605784 0.94620061 -0.32271835
vn 0.0033211696 0.94074732 -0.33909214
vn 0.045763772 0.9205119 -0.38802508
vn 0.02736952 0.98777282 0.15347905
vn 0.040373359 0.99287379 0.11212331
vn 0.049397968 0.99321479 0.10528153
vn 0.11144144 0.98728412 -0.11336158
vn 0.10927756 0.95396084 -0.27931541
vn 0.10580397 0.97976983 0.16987234
vn 0.11834481 0.98640728 0.11399622
vn 0.007606802 0.99949151 0.030965073
vn 0.08075726 0.99660659 0.015922531
vn -0.010646253 0.99919951 -0.038562015
vn 0.023890663 0.9938367 -0.10824891
vn 0.067846589 0.99320698 -0.094534121
vn 0.10260246 0.99446428 -0.0226615
vn -0.10837909 -0.95400977 0.27949843
vn -0.11851283 -0.95563167 0.26967165
vn -0.09579131 -0.97407621 0.20493795
vn -0.089806549 -0.98401934 0.15375522
vn -0.099102095 -0.98852229 0.11402805
vn -0.11630458 -0.99153656 0.057693109
vn -0.088545881 -0.99409676 0.062699363
vn -0.069597252 -0.99744725 0.015976621
vn -0.029257737 -0.99942166 -0.017331472
vn -0.023676028 -0.9994598 -0.022793891
vn -0.055282004 -0.99670583 -0.059341397
vn -0.064593732 -0.99235034 -0.10520681
vn -0.066811174 -0.98751026 -0.14268756
vn 0.0099025005 -0.98228681 -0.18712173
vn -0.0073541156 -0.98969102 -0.14303023
vn -0.042838316 -0.99765015 -0.053470418
vn -0.090485528 -0.99202842 0.087703846
vn -0.11288441 -0.97149181 0.20847251
vn -0.060921177 -0.96157867 -0.26768473
vn -0.074778296 -0.94779313 -0.30999422
vn -0.092187978 -0.93000185 -0.35580605
vn -0.066414215 -0.92380351 -0.37706262
vn -0.066967003 -0.88546395 -0.45985761
vn -0.07750617 -0.86394495 -0.4975861
vn -0.08909633 -0.85947412 -0.50335479
vn -0.10022517 -0.81349564 -0.57286972
vn -0.11130168 -0.75302643 -0.64850837
vn -0.13279727 -0.69623208 -0.70542592
vn -0.14211769 -0.65831715 -0.73920298
vn -0.14839149 -0.60936964 -0.77887648
vn -0.13690925 -0.46553835 -0.87437403
vn -0.13196228 -0.49770442 -0.85724926
vn -0.17009586 -0.3987059 -0.90116644
vn -0.14323521 -0.42921558 -0.89177221
vn -0.184835 -0.38846213 -0.90273649
vn -0.18714081 -0.43086785 -0.88279736
vn -0.23442796 -0.39809415 -0.88688475
vn -0.19371127 -0.43407258 -0.87980503
vn -0.22696103 -0.36746934 -0.9019174
vn -0.13525769 -0.30015835 -0.94425118
vn -0.070774272 -0.22560953 -0.97164363
vn -0.062674344 -0.19172949 -0.97944462
vn -0.11386686 -0.14029801 -0.98353994
vn -0.085773058 -0.13013206 -0.98777962
vn -0.14795314 -0.074315131 -0.98619831
vn -0.19056597 -0.028537471 -0.98125952
vn -0.23561034 -0.019399382 -0.97165394
vn -0.24772279 0.025327351 -0.96849984
vn -0.25930631 0.055943377 -0.9641735
vn -0.24286903 0.10209175 -0.96467191
vn -0.22506882 0.26006201 -0.93899506
vn -0.2108974 0.2581594 -0.94280219
vn -0.16646528 0.31895286 -0.93303716
vn -0.17784144 0.30353713 -0.93607563
vn -0.12008014 0.38911715 -0.91332829
vn -0.072716653 0.39193815 -0.9171133
vn -0.10356987 0.39161947 -0.91427976
vn -0.13107865 0.41139102 -0.90198439
vn -0.10001856 0.42409629 -0.90007699
vn -0.10941192 0.44826922 -0.88717741
vn -0.080326743 0.62668324 -0.77512306
vn -0.09569414 0.53368115 -0.84025413
vn -0.010074307 0.6776244 -0.73533911
vn 0.034625899 0.6844399 -0.72824657
vn 0.061409909 0.71185654 -0.69963497
vn 0.066821173 0.85506803 -0.51419222
vn 0.0046437285 0.9081589 -0.41859981
vn 0.032931682 0.91058415 -0.41200978
vn 0.065609843 0.89077431 -0.44968492
vn 0.077784017 0.88023967 -0.46811089
vn 0.070875973 0.89023775 -0.44994816
vn 0.044665866 0.91951889 -0.39049968
vn -0.024902532 0.90645349 -0.42157078
vn -0.051433008 0.90681863 -0.41837138
vn 0.10727631 0.99022973 0.089089282
vn 0.07053531 0.99719846 0.024899252
vn 0.17474522 0.98315883 0.053505469
vn 0.0423676 0.9906925 0.12935755
vn 0.025681883 0.97996312 0.19751637
vn 0.095034055 0.97421926 -0.20461023
vn 0.04868022 0.97964948 0.19472325
vn 0.12346338 0.99164814 0.037292499
vn 0.037158344 0.99918407 -0.015824949
vn 0.072822735 0.99732929 -0.005582748
vn 0.099409074 0.99491531 0.016167287
vn 0.10893176 0.99343675 0.03488965
vn 0.11414415 0.99290788 -0.033242188
vn -0.088288426 -0.97175783 0.21884201
vn -0.096558429 -0.94731444 0.30540439
vn -0.093790069 -0.98523271 0.14324789
vn -0.10235077 -0.99294466 0.059876803
vn -0.13944718 -0.98994881 0.023575488
vn -0.047580983 -0.99440438 -0.094318375
vn -0.077438377 -0.98578757 -0.14908428
vn -0.075476021 -0.97748458 -0.19704647
vn -0.074766122 -0.96899694 -0.23548867
vn -0.011192207 -0.98323971 -0.18197349
vn -0.010341957 -0.97092986 -0.23914057
vn -0.023607995 -0.99571002 -0.089466102
vn -0.052959334 -0.99638885 0.066366859
vn -0.084976204 -0.97297472 0.21470745
vn -0.10396134 -0.95162874 0.28912768
vn -0.057682287 -0.95634359 -0.28649548
vn -0.062469751 -0.95240045 -0.29838049
vn -0.06418857 -0.93406862 -0.35127708
vn -0.087718338 -0.93253231 -0.35026982
vn -0.08532162 -0.9264344 -0.36665991
vn -0.076494716 -0.92061514 -0.38290507
vn -0.070197508 -0.89748615 -0.43542045
vn -0.083778933 -0.87448198 -0.47776809
vn -0.085132658 -0.8620134 -0.4996852
vn -0.073165491 -0.83519864 -0.54505962
vn -0.10592437 -0.7984587 -0.59265822
vn -0.10915332 -0.76212698 -0.63815987
vn -0.094892725 -0.71484596 -0.69281358
vn -0.11699467 -0.66952717 -0.73351592
vn -0.15339331 -0.59676981 -0.78761429
vn -0.14412966 -0.58276165 -0.79975963
vn -0.162705 -0.538454 -0.82679766
vn -0.14904097 -0.49726021 -0.85470408
vn -0.098223142 -0.40493333 -0.90905511
vn -0.12276482 -0.39482999 -0.91051531
vn -0.11966895 -0.39701056 -0.9099791
vn -0.14864898 -0.40292433 -0.90308112
vn -0.1693572 -0.40940073 -0.89649826
vn -0.18508957 -0.37638861 -0.90778494
vn -0.20115083 -0.3897706 -0.89867526
vn -0.21234745 -0.3306171 -0.91956562
vn -0.20270513 -0.29175413 -0.93476743
vn -0.1997305 -0.24764104 -0.94804096
vn -0.16922988 -0.21906465 -0.96092242
vn -0.17719279 -0.19768304 -0.9641183
vn -0.16908251 -0.053862821 -0.98412901
vn -0.19292289 0.004654347 -0.9812029
vn -0.21017927 -0.028740531 -0.97724032
vn -0.22393973 -0.0041808859 -0.974594
vn -0.21946301 0.022392906 -0.97536379
vn -0.21850735 0.056659117 -0.97418904
vn -0.20377463 0.10198616 -0.97369128
vn -0.22140028 0.17121752 -0.96003461
vn -0.18493819 0.17349571 -0.96731436
vn -0.19440801 0.2265601 -0.95439827
vn -0.15953009 0.23278329 -0.95935506
vn -0.14096703 0.28372645 -0.94848698
vn -0.12968318 0.32949954 -0.93520713
vn -0.13892847 0.3292864 -0.93395358
vn -0.12677145 0.38318551 -0.91493052
vn -0.15639125 0.37771776 -0.91261768
vn -0.10917534 0.45024756 -0.88620418
vn -0.11799861 0.42322338 -0.89830858
vn -0.10420283 0.53419071 -0.8389172
vn -0.049016695 0.60044646 -0.79816127
vn 0.017950226 0.64243352 -0.76613116
vn 0.059456836 0.6981039 -0.71352351
vn 0.058270231 0.79184645 -0.607934
vn 0.031832367 0.87870508 -0.47630247
vn 0.066789284 0.88002855 -0.47020099
vn -0.069968082 0.88968515 -0.45118159
vn -0.030983644 0.88412768 -0.46621701
vn 0.02585089 0.88132387 -0.47180504
vn 0.20766678 0.97284627 0.10219874
vn 0.23040804 0.97214711 0.042920634
vn 0.13836518 0.98123896 0.13425803
vn 0.11603506 0.98534715 0.12500763
vn -0.0082767038 0.98718107 0.15938973
vn 0.083414182 0.95562023 -0.2825456
vn 0.089779213 0.9175843 -0.38727087
vn -0.026696349 0.98043048 0.19504708
vn 0.068491019 0.98910981 0.13027163
vn 0.10004736 0.99094689 0.089525148
vn 0.1096232 0.99324369 0.038075384
vn 0.10378902 0.98319483 -0.15018572
vn -0.0078478428 -0.96097976 -0.27650726
vn -0.020990474 -0.95857894 -0.28405249
vn -0.04367435 -0.96986753 -0.2396863
vn -0.07399004 -0.96595556 0.24790195
vn -0.094408184 -0.94158137 0.32328254
vn -0.059175529 -0.98446208 0.16532607
vn -0.066758499 -0.99636936 0.052833833
vn -0.096257001 -0.99509603 -0.022770129
vn -0.14565904 -0.98900694 -0.025471134
vn -0.17379639 -0.98470718 0.012106335
vn -0.14810869 -0.98888266 0.013225768
vn -0.093535177 -0.99542713 -0.019389745
vn -0.041618396 -0.99483311 -0.092600934
vn -0.062307909 -0.98531145 -0.15899411
vn -0.086718328 -0.9770301 -0.1946591
vn -0.10237771 -0.9630459 -0.24912138
vn -0.11201489 -0.95998001 -0.25669247
vn -0.047747478 -0.99029732 -0.13050419
vn -0.049506307 -0.99828887 0.031119416
vn -0.075199343 -0.97792578 0.19495195
vn -0.089961872 -0.9526124 0.29057956
vn -0.10598719 -0.95908874 -0.2625176
vn -0.079829149 -0.94982755 -0.30241525
vn -0.066028312 -0.9444921 -0.32183066
vn -0.062832706 -0.92687184 -0.37008202
vn -0.087824956 -0.92383844 -0.37257129
vn -0.10254513 -0.92232537 -0.37255928
vn -0.088191472 -0.91860247 -0.3852165
vn -0.076963842 -0.88485676 -0.45946178
vn -0.085671209 -0.85706282 -0.50803912
vn -0.10356982 -0.84634769 -0.52246422
vn -0.093951702 -0.82424879 -0.55837893
vn -0.096178964 -0.75168931 -0.65246671
vn -0.1246604 -0.66266847 -0.73846483
vn -0.1157808 -0.72695351 -0.67685556
vn -0.09819255 -0.62401843 -0.77521563
vn -0.11286274 -0.59959894 -0.79230243
vn -0.12403955 -0.47340447 -0.87206787
vn -0.16989258 -0.4820939 -0.85948938
vn -0.17408139 -0.38633582 -0.90578163
vn -0.15314844 -0.39134979 -0.90740889
vn -0.16736473 -0.35444453 -0.91997725
vn -0.15808935 -0.36067134 -0.91919744
vn -0.11327975 -0.40684098 -0.90644807
vn -0.16877708 -0.39515758 -0.9029755
vn -0.1969523 -0.38443056 -0.90189964
vn -0.14886901 -0.41494817 -0.89758343
vn -0.15996297 -0.37520391 -0.91303551
vn -0.19259982 -0.38170773 -0.90399367
vn -0.19215147 -0.38870656 -0.90110213
vn -0.18984875 -0.31148982 -0.93109161
vn -0.18267204 -0.31212419 -0.93231404
vn -0.19895621 -0.27313173 -0.94117773
vn -0.18906507 -0.25187603 -0.94911164
vn -0.17998731 -0.13810459 -0.97392589
vn -0.16148239 0.0023377067 -0.98687285
vn -0.18093763 0.042274404 -0.98258561
vn -0.22826172 0.0049064974 -0.97358745
vn -0.19188416 0.046438087 -0.98031831
vn -0.22650293 0.0050381818 -0.97399747
vn -0.2140709 0.024567949 -0.97650909
vn -0.182211 0.10501685 -0.9776352
vn -0.17454845 0.15025821 -0.97311628
vn -0.15962508 0.19740963 -0.96723795
vn -0.14323035 0.35596037 -0.92345941
vn -0.12638591 0.34052819 -0.93170124
vn -0.086315647 0.35548252 -0.93068886
vn -0.12617609 0.37797129 -0.91717899
vn -0.076963492 0.46762976 -0.88056743
vn -0.05510921 0.53623867 -0.84226543
vn -0.011305729 0.58124739 -0.81364834
vn 0.017871795 0.61910141 -0.78510767
vn 0.0013177342 0.57810318 -0.81596261
vn 0.04081472 0.60331315 -0.79645926
vn 0.040818129 0.68796021 -0.72459966
vn -0.086319 0.86262292 -0.49842826
vn -0.060734779 0.85341305 -0.5176847
vn 0.016534628 0.83840644 -0.54479462
vn -0.030047873 0.84908766 -0.52739668
vn -0.10330153 0.86012918 -0.49950638
vn -0.14888959 0.84487408 -0.5138284
vn 0.047784276 0.89056623 -0.45233661
vn 0.023093328 0.85249615 -0.52222311
vn 0.19790825 0.98019683 -0.0068159606
vn 0.2021351 0.97712076 0.066154361
vn 0.18988566 0.9726274 0.13393784
vn 0.054670844 0.99015647 0.12884572
vn 0.090168819 0.96943557 -0.22817582
vn 0.077474169 0.95479935 -0.28697735
vn 0.056705907 0.93758482 -0.34310222
vn 0.16201508 0.98671514 0.012012159
vn 0.16442788 0.98457903 -0.059729286
vn -0.026217174 0.98468781 0.17234425
vn 0.0074509168 0.98936248 0.14528036
vn 0.12067039 0.99061751 0.064152986
vn 0.13380186 0.99060231 0.028356068
vn 0.10889862 0.99058348 -0.082978338
vn -0.011616195 -0.95135975 -0.30786306
vn -0.0032172394 -0.95971507 -0.28095666
vn -0.029936003 -0.95615178 -0.29133758
vn -0.041896366 -0.95334297 -0.29896811
vn -0.037567824 -0.96730286 -0.25082624
vn -0.09703815 -0.96098495 0.25902033
vn -0.10031538 -0.94308603 0.3170577
vn -0.074016474 -0.97838587 0.19308709
vn -0.032935388 -0.99547869 0.089092501
vn -0.019005394 -0.99981934 -0.00019652043
vn -0.056292284 -0.9976961 -0.037863832
vn -0.12725089 -0.99187005 0.0010109727
vn -0.16361785 -0.98564368 0.041661728
vn -0.14188938 -0.98977488 0.014595801
vn -0.10105551 -0.99321616 -0.057527393
vn -0.063527621 -0.98959261 -0.12911516
vn -0.048156966 -0.98041606 -0.19095874
vn -0.072267823 -0.97385854 -0.21535298
vn -0.096732974 -0.96349525 -0.24963893
vn -0.11488667 -0.94493639 -0.30642503
vn -0.066825017 -0.98871201 -0.13410076
vn -0.092432328 -0.99568319 -0.0084433444
vn -0.095897466 -0.97690713 0.19093479
vn -0.090772472 -0.9577893 0.2727637
vn -0.13394514 -0.94392455 -0.30176997
vn -0.15761121 -0.9475826 -0.27793142
vn -0.064115986 -0.91897798 -0.38906118
vn -0.10018859 -0.90241086 -0.41906661
vn -0.12725826 -0.8989172 -0.41922924
vn -0.10979915 -0.87529892 -0.47095221
vn -0.081573352 -0.84611928 -0.52671427
vn -0.08120057 -0.84036261 -0.5359078
vn -0.089673311 -0.80275446 -0.58952862
vn -0.10788565 -0.66643363 -0.73771739
vn -0.13241227 -0.56947958 -0.81127059
vn -0.11661854 -0.53352922 -0.83770323
vn -0.11329775 -0.50782639 -0.85397655
vn -0.060595434 -0.43011197 -0.90073961
vn -0.10024612 -0.40959775 -0.90674162
vn -0.082562104 -0.40545171 -0.91038036
vn -0.13442895 -0.40572536 -0.90405518
vn -0.17011693 -0.34187359 -0.92422003
vn -0.13779116 -0.38667613 -0.91186357
vn -0.18276741 -0.33715522 -0.92353797
vn -0.20236698 -0.28624707 -0.93654162
vn -0.19416898 -0.23966305 -0.95124131
vn -0.16836801 -0.023878707 -0.98543495
vn -0.16560091 0.047690548 -0.98503906
vn -0.18209833 0.012256004 -0.98320395
vn -0.19085017 0.017901948 -0.98145592
vn -0.19639374 0.047971249 -0.97935092
vn -0.12408224 0.26585934 -0.95599288
vn -0.095885888 0.30151859 -0.94862658
vn -0.097841166 0.35668969 -0.92908531
vn -0.073070295 0.44910985 -0.89048362
vn -0.087987296 0.43631339 -0.89548248
vn -0.032328058 0.47442389 -0.87970275
vn -0.036636081 0.52414894 -0.85083824
vn -0.005279371 0.55834842 -0.82958972
vn -0.12418246 0.80021173 -0.58671957
vn -0.058142889 0.78879774 -0.61189663
vn -0.004342834 0.7604537 -0.64937764
vn -0.13375969 0.81292349 -0.56680131
vn -0.063519448 0.84334421 -0.53360641
vn -0.20354496 0.80015957 -0.56419331
vn -0.19023512 0.80935663 -0.555655
vn 0.021199532 0.86200535 -0.50645572
vn -0.00036995503 0.82886344 -0.55945081
vn 0.17909791 0.97738183 0.11246637
vn 0.18515104 0.97229004 0.14272763
vn 0.1184954 0.97813517 0.17091066
vn 0.064118043 0.89577317 -0.43986285
vn 0.15260199 0.98464441 0.084782399
vn 0.020085918 0.98017812 0.19709742
vn -0.024219114 0.98321277 0.18084826
vn 0.05509077 0.99505585 0.08263696
vn 0.091453642 0.99475962 0.045711678
vn 0.11688895 0.99183834 0.050928038
vn 0.09021315 0.9695828 -0.2275319
vn -0.0072477618 -0.94650191 -0.32261673
vn -0.0056338408 -0.95024335 -0.31145751
vn -0.023466997 -0.9460808 -0.32307962
vn -0.027303463 -0.95249516 -0.30332741
vn -0.11475348 -0.94684929 0.30051297
vn -0.11381502 -0.9605304 0.25382563
vn -0.099166483 -0.97593099 0.19422837
vn -0.081361175 -0.98984343 0.11657747
vn -0.031770043 -0.99810088 0.052775528
vn 0.010699806 -0.99991149 -0.0079096947
vn -0.011883023 -0.99992555 0.002764584
vn -0.082070701 -0.99480271 0.060265448
vn -0.12812114 -0.98956418 0.065937221
vn -0.11575217 -0.9931277 -0.017285772
vn -0.092790619 -0.98818082 -0.12201885
vn -0.075274915 -0.97444141 -0.21165438
vn -0.075978354 -0.9646551 -0.25232494
vn -0.098274402 -0.94775075 -0.3034974
vn -0.11823145 -0.94511032 -0.30461097
vn -0.052500945 -0.98369658 -0.17200206
vn -0.076792233 -0.9967767 -0.023219483
vn -0.097454175 -0.98270971 0.15743047
vn -0.11047605 -0.96436715 0.24039759
vn -0.15421796 -0.92467374 -0.34813124
vn -0.1993404 -0.91970664 -0.33823535
vn -0.22611439 -0.93199164 -0.28330877
vn -0.1413897 -0.94899797 -0.28180104
vn -0.063927405 -0.94114584 -0.33190027
vn -0.012684087 -0.9126702 -0.40850002
vn -0.067397572 -0.88305902 -0.46439674
vn -0.13681644 -0.85608894 -0.49839038
vn -0.14841321 -0.83879346 -0.52383113
vn -0.098069809 -0.82955003 -0.54975367
vn -0.096003346 -0.79294109 -0.60168743
vn -0.088188775 -0.70912188 -0.69954908
vn -0.091634393 -0.75878495 -0.64486325
vn -0.10176931 -0.64835691 -0.75450402
vn -0.097923003 -0.60172653 -0.79267663
vn -0.096798815 -0.50498635 -0.85768223
vn -0.13316728 -0.4792873 -0.86749649
vn -0.12607212 -0.36696726 -0.92165112
vn -0.12310303 -0.41467965 -0.90160215
vn -0.15387012 -0.32316357 -0.93375009
vn -0.12863213 -0.32827336 -0.93578327
vn -0.15046428 -0.31542274 -0.93694663
vn -0.15482089 -0.32342067 -0.93350393
vn -0.17548604 -0.29920775 -0.93791223
vn -0.19982149 -0.27963713 -0.93908173
vn -0.22603521 -0.23370793 -0.9456684
vn -0.22156486 -0.25959918 -0.93995601
vn -0.20947099 -0.25866243 -0.94298232
vn -0.23045613 -0.23029923 -0.94543761
vn -0.21802594 -0.16897388 -0.96120369
vn -0.2008972 -0.044063237 -0.97862083
vn -0.1939186 0.033280648 -0.98045295
vn -0.19483499 0.036467806 -0.98015785
vn -0.16286974 0.046024937 -0.98557353
vn -0.14863622 0.082495585 -0.98544496
vn -0.13634802 0.16517612 -0.97679377
vn -0.096180543 0.23780024 -0.9665404
vn -0.069800951 0.34548834 -0.9358235
vn -0.0098932721 0.42198637 -0.9065482
vn -0.050754342 0.43789047 -0.89759451
vn -0.030697457 0.44549674 -0.89475715
vn -0.0066761631 0.48306119 -0.87556112
vn 0.025070272 0.54462796 -0.83830297
vn 0.020638021 0.59604549 -0.80268538
vn -0.023856407 0.67077333 -0.74127865
vn -0.13316481 0.73250419 -0.66761124
vn -0.074196339 0.70862472 -0.70167369
vn -0.14414805 0.80442649 -0.576298
vn -0.074896887 0.82083631 -0.56623155
vn -0.20574598 0.76533163 -0.60986567
vn -0.21079873 0.74446571 -0.63350987
vn 0.011615883 0.87193948 -0.48947585
vn 0.030917594 0.87872624 -0.47632378
vn 0.0028115311 0.83586228 -0.54893202
vn 0.028651273 0.84381109 -0.53587496
vn 0.026708283 0.85810125 -0.51278543
vn 0.05871601 0.84767252 -0.5272606
vn 0.027751558 0.83013254 -0.55687505
vn 0.13342853 0.98921484 -0.060421921
vn 0.1540148 0.97944283 -0.13027352
vn 0.10830674 0.9937672 0.026390139
vn 0.1081943 0.99149472 0.072334237
vn 0.13330038 0.98496056 0.10992618
vn 0.16596009 0.97574735 0.1427386
vn 0.18723843 0.96725237 0.17136109
vn 0.17542697 0.96703237 0.18459067
vn 0.077464163 0.97974938 0.18463606
vn 0.015524653 0.98714244 0.15908745
vn 0.020561602 0.99353981 0.11160584
vn 0.11607583 0.98075968 -0.15696122
vn 0.11867361 0.99063224 -0.067560032
vn -0.034529708 -0.93874693 -0.34287304
vn -0.015591854 -0.94997549 -0.31193501
vn -0.024785576 -0.93645477 -0.3499116
vn -0.11754034 -0.95498317 0.27238107
vn -0.12694065 -0.97250968 0.19522031
vn -0.10534747 -0.98785454 0.11421602
vn -0.086553454 -0.99539191 0.041272331
vn -0.042762421 -0.99906927 0.0056570005
vn -0.039028354 -0.99923497 0.0024984805
vn -0.065233141 -0.99552286 0.068402186
vn -0.09259145 -0.99526709 0.029499006
vn -0.074592248 -0.9937067 -0.083564028
vn -0.065708876 -0.97536987 -0.21056105
vn -0.077878706 -0.95626861 -0.28193134
vn -0.088861793 -0.93669569 -0.33868086
vn -0.12047458 -0.93911773 -0.32178217
vn -0.12128788 -0.94481444 -0.30432701
vn -0.066658169 -0.96826911 -0.24085604
vn -0.10672401 -0.98947948 -0.097674586
vn -0.11629511 -0.98685139 0.1122488
vn -0.11926509 -0.96360344 0.23925774
vn -0.10078757 -0.93833071 -0.33072251
vn -0.12983936 -0.91283846 -0.38712746
vn -0.17731526 -0.89974117 -0.39877951
vn -0.168764 -0.93999749 -0.29651886
vn -0.063215822 -0.92489469 -0.37493145
vn -0.0039735655 -0.90969431 -0.41525945
vn -0.0023009209 -0.87352073 -0.48678151
vn -0.061584868 -0.82798308 -0.55736101
vn -0.11852684 -0.80779582 -0.57742298
vn -0.14122134 -0.79519016 -0.58968568
vn -0.11039936 -0.74195099 -0.66130227
vn -0.10586653 -0.70394605 -0.7023192
vn -0.10027926 -0.61705941 -0.78050095
vn -0.083046287 -0.60666364 -0.79060894
vn -0.087547392 -0.55366772 -0.82812285
vn -0.088343501 -0.40881658 -0.90833056
vn -0.077220999 -0.33053687 -0.94062865
vn -0.098376773 -0.31350204 -0.94447786
vn -0.13619098 -0.25856584 -0.95634496
vn -0.19277364 -0.23930171 -0.95161599
vn -0.1985793 -0.20429869 -0.95855534
vn -0.23452041 -0.17331931 -0.9565357
vn -0.21389312 -0.081507891 -0.97345066
vn -0.17400177 0.013967393 -0.98464626
vn -0.13980511 0.025034318 -0.9898625
vn -0.12144776 0.04845801 -0.99141425
vn -0.11407453 0.13415769 -0.98437226
vn -0.069039546 0.26641056 -0.96138388
vn -0.026140967 0.30770323 -0.95112324
vn -0.0055986652 0.40498587 -0.91430581
vn 0.0010544147 0.48697922 -0.87341291
vn -0.057951789 0.61354953 -0.78752691
vn 0.00085558172 0.55212229 -0.83376271
vn -0.12020811 0.66576439 -0.73641551
vn -0.2093288 0.71568078 -0.66632009
vn -0.1781576 0.68862081 -0.70289493
vn 0.12488542 0.8656621 -0.48480177
vn 0.081849054 0.84507418 -0.52834678
vn 0.01889425 0.82957309 -0.55807841
vn -0.049083356 0.78555864 -0.61683744
vn 0.13263652 0.91449875 -0.3822298
vn 0.10981511 0.90871632 -0.40270999
vn 0.11346829 0.88691658 -0.44777662
vn 0.1151777 0.8989864 -0.42256072
vn 0.1133415 0.86345303 -0.49153087
vn 0.069270305 0.95084077 -0.30183345
vn 0.1098021 0.86509806 -0.48943722
vn 0.086314276 0.91260034 -0.39963797
vn 0.078529701 0.99535495 -0.05569179
vn 0.13013518 0.98398572 -0.12180678
vn 0.066130079 0.99767399 0.016537266
vn 0.058641691 0.99629772 0.062864743
vn 0.072852381 0.99202591 0.10284529
vn 0.095019229 0.98592299 0.13757633
vn 0.16377605 0.97529453 0.14824985
vn 0.1638391 0.97541976 0.14735334
vn 0.11579567 0.97992849 0.16226988
vn 0.067398302 0.9923014 0.1039011
vn 0.048506096 0.99696368 0.060914442
vn 0.0853284 0.99569875 0.036098342
vn 0.086165227 0.99570602 0.03383806
vn 0.080790088 0.99662483 0.014557514
vn 0.082753271 0.99346155 -0.078651339
vn 0.091556735 0.97330517 -0.21046233
vn 0.084888257 0.95567685 -0.28191432
vn -0.033076491 -0.94114697 -0.33637533
vn -0.023638213 -0.96376324 -0.26570973
vn -0.035202887 -0.94276965 -0.33158126
vn -0.044498432 -0.94767708 -0.31611395
vn -0.046011895 -0.92901993 -0.36715779
vn -0.045244761 -0.93741971 -0.34524944
vn -0.11195832 -0.97450691 0.19442645
vn -0.14488722 -0.95426416 0.26151025
vn -0.098093189 -0.98614275 0.13379151
vn -0.10032853 -0.99319315 0.059173431
vn -0.087491311 -0.99613506 0.007758854
vn -0.070116259 -0.99684858 -0.037102982
vn -0.028597077 -0.98950052 -0.14167196
vn -0.0051389402 -0.97274631 -0.23181495
vn -0.016918804 -0.95308357 -0.30223417
vn -0.069258235 -0.95632255 -0.28399032
vn -0.070719115 -0.93759573 -0.34046006
vn -0.13792837 -0.96927083 -0.20369056
vn -0.17483079 -0.98433334 0.022849742
vn -0.17458728 -0.96406966 0.20022215
vn -0.088802978 -0.96014285 -0.26502779
vn -0.034080829 -0.95071727 -0.30818051
vn -0.055897083 -0.92067844 -0.38629878
vn -0.10920045 -0.91661966 -0.38455638
vn -0.17870227 -0.92142153 -0.34503314
vn -0.24908827 -0.92435032 -0.28901809
vn -0.26719895 -0.92448741 -0.27189666
vn -0.20870739 -0.91025072 -0.35760996
vn -0.11590625 -0.90313917 -0.41340703
vn -0.038331289 -0.85863769 -0.5111478
vn -0.1368279 -0.7591939 -0.6363197
vn -0.13598944 -0.70263678 -0.6984328
vn -0.12544473 -0.6541149 -0.74592042
vn -0.11929347 -0.59064627 -0.79806393
vn -0.10760521 -0.49882215 -0.85999858
vn -0.078392714 -0.34071204 -0.93689376
vn -0.087195598 -0.28335938 -0.95504159
vn -0.086368322 -0.2201394 -0.97163737
vn -0.1278954 -0.22493505 -0.96594357
vn -0.16518572 -0.16772936 -0.97189534
vn -0.10812955 -0.14886232 -0.98292828
vn -0.13056023 -0.066102654 -0.98923427
vn -0.16865334 0.030747438 -0.98519576
vn -0.15553208 0.048659571 -0.98663163
vn -0.1799574 -0.0042913011 -0.98366505
vn -0.15157197 -0.019926079 -0.98824537
vn -0.11563396 0.076452605 -0.9903453
vn -0.075672328 0.057554789 -0.99547029
vn -0.087804481 0.18236387 -0.9793027
vn -0.037416864 0.22474301 -0.97369939
vn 0.0068656662 0.37702844 -0.92617625
vn -0.13252392 0.63415122 -0.76176745
vn -0.070755087 0.56594861 -0.82139874
vn -0.072000377 0.74157232 -0.66699809
vn -0.15598179 0.67144036 -0.72445673
vn 0.086736239 0.79825634 -0.59603995
vn 0.049542844 0.76898313 -0.63734645
vn 0.13110347 0.8316201 -0.53964794
vn 0.19301815 0.92340368 -0.33176738
vn 0.17057881 0.92358494 -0.34335658
vn 0.17770669 0.89790654 -0.40272093
vn 0.18997093 0.91668022 -0.3515799
vn 0.15582915 0.89484614 -0.41829139
vn 0.11060477 0.89371431 -0.43478879
vn 0.16522574 0.97069919 -0.17448086
vn 0.16782342 0.97322553 -0.15705863
vn 0.027938401 0.99960828 -0.0016516116
vn 0.022320496 0.99716061 0.071920328
vn 0.029591281 0.99159223 0.12597314
vn 0.1054299 0.98815906 0.11147281
vn 0.13012971 0.98484904 0.114624
vn -0.023808999 -0.97135401 -0.23644127
vn -0.012029285 -0.96507072 -0.26171318
vn 0.0044430131 -0.97113973 -0.23846988
vn -0.044518702 -0.95567083 -0.29105222
vn -0.023002572 -0.94967115 -0.31240299
vn -0.033604689 -0.93086201 -0.36382231
vn -0.055011775 -0.92363197 -0.3793121
vn -0.17598291 -0.94652867 0.2703951
vn -0.13762571 -0.96589082 0.21934932
vn -0.10772938 -0.98196346 0.1553776
vn -0.089019619 -0.99179 0.091804661
vn -0.07174895 -0.99694687 0.030805958
vn -0.064694747 -0.99789214 -0.0050892988
vn -0.052582275 -0.99833095 -0.023884468
vn -0.049119342 -0.99621916 -0.07165695
vn 0.014927077 -0.98682362 -0.16110975
vn 0.060293432 -0.96952689 -0.23744969
vn 0.057002738 -0.97070354 -0.23342101
vn -0.042095318 -0.93666744 -0.34768105
vn -0.11048019 -0.93621397 -0.33361292
vn -0.25631171 -0.95633185 -0.14047681
vn -0.26275527 -0.95525527 0.13581969
vn -0.22072192 -0.93894613 0.26393554
vn 0.00014382711 -0.9768033 -0.21413836
vn -0.021636823 -0.97246897 -0.23202582
vn 0.019481469 -0.9438706 -0.32974038
vn 8.5827724e-06 -0.95698863 -0.29012549
vn -0.059250258 -0.96942532 -0.23812601
vn -0.17585352 -0.95371455 -0.24393451
vn -0.22369702 -0.93489861 -0.27554345
vn -0.21320875 -0.90742183 -0.36211556
vn -0.10035361 -0.86102664 -0.49856022
vn -0.02834638 -0.80892497 -0.58722812
vn -0.054600962 -0.79667211 -0.60194045
vn -0.079937823 -0.75854731 -0.64669621
vn -0.11839268 -0.71706718 -0.6868754
vn -0.090712599 -0.64367479 -0.75990397
vn -0.11594966 -0.59999448 -0.79155689
vn -0.090977773 -0.5179925 -0.85053325
vn -0.091141745 -0.4383921 -0.89415073
vn -0.092373781 -0.40237746 -0.91080153
vn -0.066010751 -0.3697567 -0.92678076
vn -0.062409088 -0.31818548 -0.94597203
vn -0.057777286 -0.27280846 -0.96033186
vn -0.061416697 -0.13895233 -0.98839277
vn -0.05852988 -0.01240244 -0.99820858
vn -0.081796668 0.032262489 -0.99612671
vn -0.071540087 0.064311564 -0.99536228
vn -0.085660763 -0.013921276 -0.99622709
vn -0.093806207 -0.0036479509 -0.99558377
vn -0.075674661 0.11198117 -0.9908247
vn 0.0015751263 0.14813754 -0.98896551
vn 0.023269026 0.21026118 -0.9773683
vn 0.00398133 0.28436744 -0.95870709
vn -0.024132444 0.41807345 -0.90809262
vn -0.051220682 0.49164748 -0.8692866
vn -0.11459541 0.59760559 -0.79355872
vn -0.075509511 0.6958099 -0.71424568
vn -0.093537271 0.63233644 -0.76902628
vn 0.062562115 0.74487799 -0.66426104
vn 0.027352035 0.71787781 -0.69563162
vn 0.1417401 0.77899241 -0.61080325
vn 0.097354926 0.75878441 -0.64402503
vn 0.16099948 0.84117794 -0.51623529
vn 0.15728214 0.82324916 -0.54545683
vn 0.20097612 0.9215796 -0.33211392
vn 0.11804879 0.89689785 -0.42619094
vn 0.1449669 0.9206512 -0.36247209
vn 0.19291571 0.92133957 -0.3375158
vn 0.077043988 0.92606252 -0.36942172
vn 0.1711221 0.98031622 -0.098475061
vn 0.16528921 0.97731209 -0.13244097
vn 0.14623377 0.9778043 -0.15004805
vn 0.17049128 0.96663386 -0.19118504
vn 0.11212077 0.98332947 -0.14315042
vn 0.05181947 0.99575865 -0.076022871
vn 0.042425726 0.9990977 0.0019645814
vn 0.018888846 0.99732757 0.070575774
vn 0.043211769 0.99111468 0.12579541
vn 0.11087716 0.99124414 0.071702749
vn 0.092749394 0.99495053 0.038353875
vn 0.051296595 0.99738204 0.050968204
vn 0.057732403 0.99819356 0.016631152
vn 0.066695385 0.99728811 -0.031114517
vn 0.063348748 0.99237496 -0.10573008
vn 0.070561811 0.97606516 -0.20571299
vn 0.087524839 0.94677377 -0.30977213
vn 0.08593379 0.95347816 -0.28895468
vn 0.0058342335 -0.96082836 -0.27708268
vn 0.018595943 -0.9659971 -0.25788319
vn 0.0061793108 -0.95194727 -0.30619955
vn -0.0055412222 -0.93485981 -0.35497388
vn -0.021581771 -0.92097276 -0.38902885
vn -0.055438794 -0.93659079 -0.34601194
vn -0.17289019 -0.94830883 0.26611912
vn -0.13788155 -0.97289366 0.18565185
vn -0.10191464 -0.98965263 0.10100048
vn -0.082999118 -0.99597311 0.033892367
vn 0.093553863 -0.97731942 -0.18998532
vn -0.050142691 -0.94653165 -0.31869036
vn -0.03267736 -0.93264878 -0.35930267
vn -0.047237266 -0.96395409 -0.26184177
vn -0.31290513 -0.94658059 -0.077945858
vn -0.35152769 -0.90366304 0.24458423
vn -0.34744254 -0.91371119 0.21074992
vn -0.25915268 -0.91310936 0.31475574
vn 0.066321589 -0.98411489 -0.16467963
vn 0.054113515 -0.974437 -0.21804658
vn -0.098923452 -0.9888531 -0.1112819
vn -0.17152639 -0.98108774 0.089697026
vn 0.046968173 -0.98291671 -0.17795707
vn -0.085647129 -0.9646219 -0.24933733
vn -0.1031114 -0.91170049 -0.3977063
vn -0.058408704 -0.86340767 -0.50111443
vn -0.012111542 -0.82760376 -0.56118214
vn -0.018495683 -0.77654946 -0.62978476
vn -0.040224411 -0.6982789 -0.71469474
vn -0.067846254 -0.67934 -0.73068053
vn -0.043507028 -0.59257275 -0.80434114
vn -0.067520633 -0.55526656 -0.82892704
vn -0.043827228 -0.46598187 -0.88370812
vn -0.014667512 -0.41245756 -0.91085875
vn -0.013032567 -0.32878882 -0.94431353
vn -0.052506965 -0.22733933 -0.972399
vn -0.017877107 -0.026524529 -0.99948829
vn -0.023203185 -0.056413792 -0.99813783
vn -0.01661972 -0.026046159 -0.99952257
vn -0.03269862 0.030240014 -0.9990077
vn 0.0052793366 0.068066932 -0.99766678
vn 0.061952297 0.23258726 -0.97060037
vn 0.030246682 0.3193942 -0.94713908
vn 0.00074865157 0.47097909 -0.88214403
vn 0.0047000237 0.44926724 -0.89338505
vn -0.0050517265 0.46348298 -0.88609141
vn -0.06612128 0.5557459 -0.8287186
vn -0.0044129775 0.65787315 -0.75311577
vn -0.031193689 0.5984422 -0.80055851
vn 0.060059041 0.70647788 -0.70518219
vn 0.10544005 0.72987944 -0.67539501
vn 0.15143566 0.76442873 -0.62667054
vn 0.17117766 0.87822336 -0.44656685
vn 0.19798701 0.92806548 -0.3154293
vn 0.17445044 0.9069342 -0.38345459
vn 0.1890709 0.94272238 -0.27482125
vn 0.14933939 0.92495847 -0.34949905
vn 0.070601903 0.94632041 -0.31542516
vn 0.11278706 0.93006545 -0.34965312
vn 0.15984109 0.97427577 -0.15886331
vn 0.096303523 0.99120057 -0.090813205
vn 0.072579257 0.99602628 0.051613037
vn 0.0058988519 -0.94289023 -0.33305141
vn 0.023532586 -0.93656808 -0.34969476
vn 0.0072105639 -0.91402513 -0.40559354
vn -0.024759578 -0.92728221 -0.37354335
vn -0.15287068 -0.97008461 0.18859054
vn -0.12402716 -0.9845165 0.12387285
vn -0.10442977 -0.99357975 0.043517422
vn -0.097356528 -0.99524474 0.00310747
vn -0.052099939 -0.99863803 -0.0027761494
vn -0.022630623 -0.99801701 -0.058735646
vn -0.019830938 -0.99836612 -0.053588916
vn -0.021006541 -0.9944489 -0.10310255
vn 0.021601263 -0.98505259 -0.17089425
vn 0.070671953 -0.97353911 -0.21731785
vn -0.035484422 -0.95363146 -0.29887772
vn -0.016492706 -0.96051282 -0.27774659
vn -0.035194729 -0.98845112 -0.14739652
vn -0.24940805 -0.89324927 0.37403384
vn -0.18492426 -0.93660796 0.29760465
vn 0.056171872 -0.98239261 -0.17818381
vn -0.07398279 -0.99723434 0.0070867529
vn 0.053759821 -0.97411275 -0.21957752
vn -0.0076685646 -0.96484292 -0.26271537
vn -0.049870811 -0.92518818 -0.3762176
vn -0.048660237 -0.89384383 -0.44573018
vn -0.022866867 -0.84486449 -0.53449142
vn -0.010069082 -0.75601965 -0.65447146
vn -0.047602862 -0.61717141 -0.78538746
vn -0.04207395 -0.56286091 -0.8254801
vn -0.024348298 -0.50273192 -0.86409938
vn -0.012061087 -0.41822368 -0.90826398
vn 0.0021929657 -0.34817877 -0.93742561
vn -0.0019320016 -0.26407975 -0.96449894
vn -0.012658627 -0.2303804 -0.97301829
vn 0.00055537769 -0.17756855 -0.98410827
vn 0.012959313 -0.054105666 -0.99845111
vn 0.012781899 0.055465732 -0.99837875
vn -0.017369783 0.029246755 -0.9994213
vn 0.033186466 -0.076104961 -0.9965474
vn 0.058433373 -0.021094857 -0.99806839
vn 0.030106539 0.03701729 -0.99886101
vn 0.028080072 0.076843634 -0.99664766
vn 0.047597494 0.11561632 -0.99215287
vn 0.053791739 0.24795552 -0.96727687
vn 0.037191309 0.38849235 -0.92070109
vn 0.0036920258 0.51934302 -0.85455787
vn 0.025126182 0.61227447 -0.79024595
vn 0.025481449 0.55633962 -0.8305642
vn 0.043500207 0.66082048 -0.7492823
vn 0.035113908 0.64074463 -0.76695067
vn 0.094291501 0.68111837 -0.72607636
vn 0.13670857 0.69776672 -0.70315886
vn 0.16768226 0.70601946 -0.68805462
vn 0.16071287 0.77996302 -0.60483807
vn 0.16080144 0.83871478 -0.52028877
vn 0.19948958 0.92835474 -0.31362623
vn 0.18446909 0.90303779 -0.38793549
vn 0.16119578 0.87566888 -0.45521411
vn 0.17316401 0.95355308 -0.24647677
vn 0.12048145 0.96292621 -0.2413656
vn 0.18234032 0.97397715 -0.13461241
vn 0.10478701 0.99441057 0.012933303
vn 0.050487991 0.99435186 0.093356229
vn 0.086721055 0.99622983 -0.0023626015
vn 0.063634709 0.99759817 0.027359538
vn 0.06186533 0.99734539 -0.038403708
vn 0.11930736 0.94827169 -0.29418796
vn 0.083870769 0.95784962 -0.27475408
vn 0.19441986 0.97314411 -0.12325338
vn 0.012811572 -0.95982599 -0.28030321
vn -0.00033853448 -0.95133531 -0.30815747
vn -0.018185522 -0.93770009 -0.34696952
vn -0.013566387 -0.93204743 -0.3620823
vn 0.0052727666 -0.9049682 -0.42544651
vn -0.018918416 -0.92814618 -0.37173483
vn -0.17291498 -0.97960204 0.1023733
vn -0.21540612 -0.93958712 0.26603797
vn -0.13159494 -0.9907977 0.031664766
vn -0.12247463 -0.99241012 -0.011051103
vn -0.12345213 -0.99190181 -0.029838491
vn -0.10718473 -0.99392986 -0.02479524
vn -0.040035948 -0.9982475 -0.043577958
vn -0.0060264259 -0.98556256 -0.16920438
vn 0.019496867 -0.97412819 -0.22515365
vn 0.017430995 -0.97961187 -0.20014171
vn -0.015975935 -0.96100479 -0.27606985
vn 0.0065282513 -0.98321182 -0.18235107
vn -0.10103844 -0.97569895 0.19442932
vn -0.18810891 -0.90824199 0.37377998
vn -0.22335525 -0.89716405 0.38106313
vn 0.063742608 -0.98407626 -0.16592416
vn 0.085798591 -0.98608673 -0.14237809
vn 0.064414762 -0.97560179 -0.20988551
vn -0.028339272 -0.99857473 -0.045225784
vn 0.031823613 -0.96481895 -0.26098207
vn 0.026753807 -0.94742388 -0.31886089
vn 0.008106092 -0.92435861 -0.38143873
vn -0.024728471 -0.90781426 -0.41864276
vn -0.033204984 -0.85758507 -0.51326925
vn -0.021477167 -0.65654641 -0.7539798
vn -0.0025400845 -0.6935308 -0.72042251
vn -0.039778225 -0.58118111 -0.81280148
vn -0.048810925 -0.57261664 -0.81836891
vn -0.04223562 -0.50356555 -0.86292404
vn -0.051628564 -0.54641074 -0.83592451
vn -0.0072320723 -0.45223966 -0.89186716
vn 0.045398004 -0.30694801 -0.95064288
vn 0.069513023 -0.27004683 -0.96033466
vn 0.056463212 -0.22450563 -0.9728356
vn 0.048302189 0.0051591033 -0.99881947
vn 0.061652817 -0.082000405 -0.9947235
vn 0.089292988 -0.10164273 -0.99080551
vn 0.097745791 -0.057430737 -0.99355298
vn -0.00084538193 0.036497753 -0.99933338
vn -0.00073903758 0.10765301 -0.99418825
vn 0.010958719 0.26213679 -0.9649685
vn 0.032062411 0.41942254 -0.90722477
vn 0.068682536 0.62190527 -0.78007472
vn 0.10365364 0.65948975 -0.74453288
vn 0.13721724 0.66283631 -0.73608387
vn 0.16971973 0.82889217 -0.53304124
vn 0.17899753 0.95649058 -0.23040332
vn 0.12898625 0.96317005 -0.23593634
vn 0.1333725 0.97802329 -0.16025671
vn 0.1589911 0.97401196 -0.1613151
vn 0.17922592 0.95904094 -0.21935929
vn 0.15606302 0.98532194 -0.069173619
vn 0.15818633 0.97186315 -0.17452542
vn 0.04842937 0.99082756 0.12615591
vn 0.070058599 0.99672121 0.040479522
vn 0.040916417 0.99370873 0.10425334
vn 0.071142182 0.97809815 -0.19560863
vn 0.044576354 0.98675919 -0.15594627
vn 0.1906742 0.96658975 -0.17131142
vn 0.043299653 -0.96932268 -0.24194774
vn 0.039270397 -0.95072281 -0.30754513
vn 0.010873582 -0.92953295 -0.36857879
vn -0.020157315 -0.92579895 -0.37747842
vn -0.011830241 -0.90132433 -0.43298325
vn -0.015157103 -0.91985232 -0.39197186
vn -0.2013814 -0.96667403 0.15807229
vn -0.23041974 -0.92835575 0.29165438
vn -0.1707487 -0.98319316 0.064622335
vn -0.13338146 -0.99092919 -0.016392503
vn -0.12193021 -0.99184155 -0.037193846
vn -0.10461944 -0.99229813 -0.066326432
vn -0.088949598 -0.99018472 -0.1078063
vn -0.086344048 -0.98627824 -0.14071244
vn -0.073508866 -0.97566998 -0.20655401
vn -0.036239024 -0.96893269 -0.2446553
vn -0.025227154 -0.96701729 -0.25345841
vn -0.031648453 -0.9588753 -0.28205764
vn -0.021954875 -0.97304219 -0.22957982
vn 0.014601288 -0.98398244 -0.17766647
vn -0.16936061 -0.93444687 0.31325081
vn -0.058620162 -0.99295068 0.10301735
vn -0.19837128 -0.92665339 0.3193154
vn 0.043423202 -0.9879896 -0.14829367
vn 0.078903094 -0.97959912 -0.18482374
vn 0.077438451 -0.97264826 -0.21899465
vn -0.040459599 -0.99887276 -0.02482334
vn 0.048199445 -0.95389706 -0.29623851
vn 0.027605243 -0.94535601 -0.32486913
vn 0.0076229828 -0.91044414 -0.41356176
vn -0.0050495244 -0.88731384 -0.4611384
vn -0.014346749 -0.84799904 -0.52980357
vn -0.0020462046 -0.7548272 -0.65592051
vn -0.00055143482 -0.66207486 -0.74943751
vn 0.0053045424 -0.6164813 -0.78735167
vn 0.0055103307 -0.54086459 -0.84109163
vn -0.049294703 -0.51043671 -0.85850126
vn 0.007972165 -0.38566744 -0.92260343
vn 0.11410745 -0.24024336 -0.9639827
vn 0.096549161 -0.16397996 -0.98172748
vn 0.11211929 -0.036077321 -0.99303961
vn 0.13573624 -0.01295991 -0.99066025
vn 0.15382685 -0.097774662 -0.98324841
vn 0.1333317 -0.12408652 -0.98327267
vn 0.12927522 -0.087008581 -0.98778409
vn 0.11653168 -0.0007944862 -0.99318665
vn 0.086056344 0.067398518 -0.99400795
vn 0.078250498 0.14673989 -0.98607516
vn 0.023764152 0.13339643 -0.99077779
vn -0.021881472 0.059460737 -0.99799079
vn -0.039671697 0.083409049 -0.99572539
vn -0.020301407 0.2025829 -0.97905463
vn 0.022122314 0.38573217 -0.92234552
vn 0.086838149 0.53357387 -0.84128362
vn 0.12235054 0.60167116 -0.78931755
vn 0.15361397 0.68906921 -0.70822763
vn 0.14874575 0.74202901 -0.65365714
vn 0.15912434 0.80208385 -0.5756222
vn 0.14996438 0.79004669 -0.59442145
vn 0.17158586 0.87434816 -0.45395333
vn 0.17062736 0.89173824 -0.41915295
vn 0.16486171 0.93155777 -0.32406908
vn 0.12305016 0.96533293 -0.23019762
vn 0.14775898 0.9699977 -0.19305898
vn 0.18730661 0.95238554 -0.2405784
vn 0.067846388 0.99178153 -0.10847253
vn 0.10006809 0.96724945 -0.23327005
vn 0.23736629 0.95490682 -0.17835413
vn 0.23155728 0.96011537 -0.15671517
vn 0.25692621 0.9509111 -0.17250226
vn 0.10974959 -0.98051351 -0.16293655
vn 0.10205057 -0.97662807 -0.18916482
vn 0.12736222 -0.97014844 -0.20637541
vn 0.098855115 -0.96027184 -0.26097071
vn 0.094855152 -0.92884976 -0.35810706
vn -0.0046342248 -0.90043062 -0.43497494
vn -0.015051452 -0.91829693 -0.39560613
vn -0.21387699 -0.95339715 0.21281567
vn -0.17207621 -0.9792757 0.10681252
vn -0.14386937 -0.98879319 0.03987046
vn -0.10043404 -0.99492306 -0.006414813
vn -0.11123183 -0.99333507 -0.030215526
vn -0.1162787 -0.99133176 -0.061160471
vn -0.11593088 -0.98606819 -0.11928762
vn -0.11428773 -0.9730171 -0.20043966
vn -0.12148677 -0.96304727 -0.24037661
vn -0.11420034 -0.95029181 -0.28966144
vn -0.085468963 -0.95208943 -0.29363364
vn -0.021478055 -0.96138316 -0.27437398
vn -0.023329953 -0.97891164 -0.20294757
vn -0.0054208585 -0.99236262 -0.12323571
vn 0.04985293 -0.99680454 -0.062413268
vn 0.026503235 -0.99928415 -0.02699581
vn -0.20629601 -0.9389289 0.27541697
vn -0.14001456 -0.97062039 0.19568324
vn -0.20824479 -0.94018501 0.26960382
vn -0.07618463 -0.97689968 -0.19965684
vn -0.057725903 -0.98021448 -0.18933383
vn -0.024606779 -0.98422867 -0.17518099
vn 0.002533745 -0.97730482 -0.21182263
vn 0.039546475 -0.97190934 -0.23200923
vn 0.054241791 -0.94711345 -0.31628147
vn -0.070446685 -0.99464548 0.07561519
vn 0.042779479 -0.9359839 -0.34943387
vn 0.017190736 -0.90525889 -0.42451248
vn 0.012261295 -0.88077652 -0.47337335
vn 0.00058475701 -0.84720296 -0.53126907
vn 0.017491352 -0.68885344 -0.72468954
vn 0.024978673 -0.62353587 -0.78139561
vn 0.015390542 -0.49195084 -0.87048692
vn 0.037512593 -0.50773758 -0.86069471
vn 0.00056207256 -0.44332755 -0.8963595
vn -0.0041677644 -0.44948995 -0.89327568
vn 0.0053374702 -0.41597801 -0.90935904
vn 0.041380327 -0.36493531 -0.93011284
vn 0.077012278 -0.32700464 -0.94187951
vn 0.13243572 -0.16961458 -0.97657138
vn 0.1470456 -0.061043739 -0.98724425
vn 0.17957756 -0.063374907 -0.9817003
vn 0.18473399 -0.10410652 -0.97725904
vn 0.16579482 -0.084212452 -0.98255807
vn 0.13576101 -0.045215327 -0.98970932
vn 0.12619817 0.10128362 -0.986821
vn 0.11197156 0.21173422 -0.97089183
vn 0.059556078 0.18799193 -0.98036325
vn 0.068228289 0.10471536 -0.99215907
vn 0.0015704036 0.085751042 -0.99631536
vn 0.048882507 0.21179695 -0.97609043
vn 0.093037181 0.37318736 -0.92307925
vn 0.12537047 0.52169961 -0.84386718
vn 0.10720608 0.60713494 -0.78733349
vn 0.11011092 0.59392911 -0.79694653
vn 0.12314236 0.65108669 -0.74894732
vn 0.10660302 0.62917435 -0.7699191
vn 0.1604106 0.74533165 -0.64710832
vn 0.14140211 0.68645144 -0.7132951
vn 0.14602764 0.85820472 -0.49209818
vn 0.1502324 0.89204007 -0.42625663
vn 0.14517754 0.97309923 -0.17888935
vn 0.1616386 0.97881174 -0.12570041
vn 0.1610176 0.97766733 -0.13505514
vn 0.15669176 0.96166015 -0.22507212
vn 0.14605798 0.97593945 -0.16189255
vn 0.14175251 0.9867503 -0.078930646
vn 0.12127141 0.99256492 0.010396932
vn 0.075110875 0.99416077 0.077477373
vn 0.040924039 0.99186212 0.1205602
vn 0.056556705 0.99623692 0.065676138
vn 0.095517665 0.99300641 -0.069387361
vn 0.084989235 0.98227954 -0.16704404
vn 0.135469 0.974576 -0.17846522
vn 0.27994719 0.94327629 -0.1784921
vn 0.22850321 0.94342566 -0.24027973
vn 0.27796289 0.94548213 -0.16970612
vn 0.09514834 -0.98344594 -0.15421033
vn 0.057964735 -0.9837141 -0.17013723
vn 0.10704581 -0.97675449 -0.18571995
vn 0.15160583 -0.96007973 -0.23508008
vn 0.14749783 -0.93243581 -0.3298603
vn 0.12343606 -0.90086758 -0.41617441
vn 0.044704478 -0.90130067 -0.43088114
vn -0.00029772022 -0.91220373 -0.40973684
vn -0.21279566 -0.95676118 0.19830793
vn -0.096272051 -0.99482912 0.03235295
vn -0.088479705 -0.99163228 -0.094004266
vn -0.073479541 -0.98369473 -0.16415079
vn -0.078420065 -0.96953541 -0.23205899
vn -0.096019283 -0.9578492 -0.27074942
vn -0.036018331 -0.95724231 -0.28703636
vn -0.038922064 -0.97988331 -0.19573915
vn -0.022482539 -0.99606186 -0.085763328
vn 0.0014417681 -0.99936229 -0.035678655
vn 0.047571037 -0.99886626 -0.0017841647
vn 0.081322528 -0.99626124 0.029158926
vn 0.0097718444 -0.9937892 0.11084909
vn -0.11383696 -0.96606773 0.23184961
vn -0.19322045 -0.95197493 0.23750705
vn -0.090811566 -0.96653223 -0.23993489
vn -0.045699716 -0.97375584 -0.22296001
vn -0.021980735 -0.96725762 -0.25284287
vn 0.00558763 -0.94628656 -0.32328078
vn 0.020508958 -0.92847282 -0.37083372
vn 0.03902201 -0.91787726 -0.39494121
vn 0.031095417 -0.89403111 -0.44692445
vn 0.009919012 -0.85324299 -0.52141929
vn 0.02010645 -0.77004367 -0.63767427
vn 0.097276635 -0.52163118 -0.84760731
vn 0.054880392 -0.59057868 -0.80511177
vn 0.06159202 -0.4579246 -0.88685483
vn 0.045707155 -0.41457558 -0.90886629
vn 0.11792666 -0.26231453 -0.95774966
vn 0.16848172 -0.040138427 -0.98488718
vn 0.15563591 0.02476682 -0.98750395
vn 0.13933551 0.21666813 -0.96625078
vn 0.15889843 0.10233419 -0.98197711
vn 0.11061973 0.091484986 -0.98964328
vn 0.12835546 0.21857141 -0.96734244
vn 0.11518197 0.36995071 -0.9218837
vn 0.098399155 0.50823838 -0.85557663
vn 0.094909042 0.61412084 -0.78348446
vn 0.08782883 0.58195585 -0.80846363
vn 0.15289748 0.63272929 -0.75912845
vn 0.16230749 0.67341506 -0.72122705
vn 0.17987897 0.70000517 -0.6911124
vn 0.16154009 0.76084852 -0.62850159
vn 0.13595945 0.82190418 -0.55316234
vn 0.15075904 0.86670524 -0.47549313
vn 0.14860593 0.92387551 -0.35266182
vn 0.18055695 0.97785372 -0.10583641
vn 0.17709695 0.97144866 -0.15787406
vn 0.020059166 0.9960314 0.086712696
vn 0.086129747 0.99622011 -0.011274665
vn 0.074034661 0.97680998 -0.20090093
vn 0.098978758 0.98387802 -0.14895396
vn 0.039425205 0.9885124 -0.14590728
vn 0.045094244 0.99474412 -0.091927387
vn 0.11137741 0.99011368 -0.085264288
vn 0.18878791 0.97312737 -0.13184178
vn 0.23213251 0.96417713 -0.12836252
vn 0.11377963 0.98858517 -0.098760314
vn 0.27071542 0.94468075 -0.1851794
vn 0.021320222 -0.98806161 -0.15257695
vn -0.0051431344 -0.98617244 -0.16564253
vn 0.078961283 -0.97556221 -0.20504496
vn 0.16600439 -0.94597882 -0.27850783
vn 0.20026179 -0.90116554 -0.3844423
vn 0.16570726 -0.88853705 -0.42783532
vn 0.095569208 -0.89873242 -0.42795625
vn -0.11486486 -0.99256116 0.040353287
vn -0.071168073 -0.99728149 0.019097207
vn -0.057459041 -0.99833339 0.00537526
vn -0.070501342 -0.99713689 -0.027342362
vn -0.053118918 -0.99364525 -0.09923438
vn -0.02786405 -0.98559177 -0.16683064
vn -0.02257021 -0.98032147 -0.19611315
vn 0.0058338954 -0.95446712 -0.29825911
vn -0.040691119 -0.97849834 -0.2022011
vn -0.054948598 -0.9948324 -0.085376829
vn -0.045182846 -0.99884623 -0.016269606
vn 0.00097181124 -0.99999863 0.0013600411
vn 0.027738374 -0.9992739 0.026119707
vn 0.0027621421 -0.99241167 0.1229285
vn -0.096432634 -0.97082913 0.21952581
vn -0.035868466 -0.98582274 -0.1639116
vn -0.032922547 -0.98858953 -0.14699259
vn -0.054086499 -0.9786191 -0.19844216
vn -0.052045975 -0.96878994 -0.24235775
vn -0.019983118 -0.9436003 -0.33048326
vn -0.0092370138 -0.92259592 -0.38565719
vn 0.0075652678 -0.91737962 -0.39794141
vn 0.022284109 -0.88730508 -0.46064422
vn 0.015892752 -0.84054106 -0.54151469
vn 0.014294448 -0.8021192 -0.59699291
vn 0.0545987 -0.7046839 -0.70741755
vn 0.048147902 -0.66540527 -0.74492788
vn 0.096879832 -0.37743905 -0.9209528
vn 0.1062287 -0.31323397 -0.94371605
vn 0.12520938 -0.16247238 -0.97873658
vn 0.18010201 -0.071609803 -0.98103786
vn 0.15287279 0.13638662 -0.97878933
vn 0.1838392 0.21381067 -0.95942074
vn 0.21166764 0.15152882 -0.9655236
vn 0.17278165 0.11977803 -0.97765011
vn 0.15651698 0.25723958 -0.95358807
vn 0.12186262 0.42232093 -0.89821744
vn 0.08130794 0.51692772 -0.8521589
vn 0.12964851 0.58598202 -0.79988521
vn 0.1757383 0.60634726 -0.77553791
vn 0.1916362 0.64848113 -0.73671418
vn 0.16754796 0.73840308 -0.65321404
vn 0.13307513 0.82771409 -0.54514259
vn 0.15419576 0.85343498 -0.49786782
vn 0.13930796 0.89449775 -0.42481422
vn 0.15763882 0.95997584 -0.2315089
vn 0.24887805 0.93587089 -0.24941012
vn 0.19939737 0.96316886 -0.18040647
vn 0.14878927 0.98375428 -0.10044547
vn 0.11756634 0.99135846 -0.058194399
vn 0.068874545 0.99723661 -0.027846696
vn 0.030559227 0.99751693 0.063451424
vn 0.037126698 0.99853116 0.039460104
vn 0.12883392 0.98399198 -0.12313242
vn 0.13059314 0.98514801 -0.11148448
vn 0.093697764 0.99559331 -0.0038346956
vn 0.084921986 0.99626666 0.015522488
vn 0.14273123 0.98962253 -0.016582731
vn 0.17640032 0.97801667 -0.11120404
vn 0.25385875 0.93238789 -0.25731027
vn 0.28152645 0.93612278 -0.21075353
vn 0.24966601 0.96300524 -0.1014287
vn 0.20254833 0.95774156 -0.20421872
vn 0.17745365 0.97747856 -0.11421828
vn 0.12303306 0.97703737 -0.17395639
vn 0.056842588 0.99022257 -0.12738974
vn 0.08652702 0.99102503 -0.10189439
vn 0.069102712 0.99186391 -0.1069148
vn 0.19283839 0.96061009 -0.20010407
vn -0.002609225 -0.99345422 -0.11420101
vn -0.027038202 -0.99529356 -0.093057469
vn -0.029904267 -0.9911043 -0.12968412
vn -0.035949361 -0.99257123 -0.11623227
vn 0.008873228 -0.98362577 -0.18000458
vn 0.255647 -0.89785689 -0.35846567
vn 0.14711776 -0.93707716 -0.31661126
vn -0.18301016 -0.97233921 0.14513363
vn -0.05151308 -0.99843961 -0.021559009
vn -0.048250843 -0.9972322 -0.056566656
vn 0.048525114 -0.97740328 -0.20573811
vn -0.030014126 -0.99591172 -0.085199744
vn -0.056894019 -0.9982695 -0.014866758
vn -0.057973392 -0.99829262 -0.0071322732
vn -0.047268435 -0.99765348 -0.049530517
vn -0.059206411 -0.99811888 -0.015915364
vn -0.087415434 -0.99242032 0.08637362
vn -0.11745121 -0.97750008 0.17521089
vn -0.17083451 -0.96884948 0.17929387
vn -0.014877395 -0.99121422 -0.131427
vn -0.012820995 -0.98325598 -0.18177816
vn -0.017858632 -0.97817004 -0.20703721
vn -0.022983622 -0.95363069 -0.30010048
vn 0.014488185 -0.88424671 -0.46679536
vn 0.030066339 -0.85029918 -0.5254401
vn 0.0055729998 -0.74980837 -0.66163158
vn 0.032541037 -0.70983601 -0.70361489
vn 0.065296464 -0.69399822 -0.71700966
vn 0.083017655 -0.64875782 -0.7564531
vn 0.093110859 -0.55521709 -0.82647705
vn 0.097368471 -0.61138338 -0.78532141
vn 0.11429378 -0.47323728 -0.8734892
vn 0.11854523 -0.44313729 -0.8885811
vn 0.078545533 -0.4414871 -0.89382309
vn 0.13209176 -0.10135738 -0.98604178
vn 0.14739734 -0.066887937 -0.98681307
vn 0.17876115 -0.10138339 -0.9786551
vn 0.18970755 0.15038683 -0.97025502
vn 0.12570955 0.52122325 -0.84411103
vn 0.17712294 0.55353874 -0.81377041
vn 0.20233917 0.68936545 -0.69558191
vn 0.1477809 0.78291464 -0.60432231
vn 0.17229328 0.82162648 -0.54336447
vn 0.16895916 0.89367455 -0.41569051
vn 0.146891 0.90441251 -0.40057588
vn 0.19579679 0.96830577 -0.1550726
vn 0.099662468 0.98996538 -0.10017981
vn -0.0072012758 0.99788243 0.064643227
vn 0.01200895 0.99992788 -0.00022349138
vn 0.11672747 0.9920764 -0.046465725
vn 0.049242489 0.99838102 0.028468614
vn 0.14653486 0.98908412 -0.015494648
vn 0.16025865 0.98347312 -0.084248133
vn 0.11274122 0.99336934 0.022510793
vn 0.1307079 0.9902395 -0.048385683
vn 0.22912535 0.94161981 -0.24668548
vn 0.054010749 0.92433852 -0.37773156
vn 0.036728486 0.95487535 -0.29472721
vn -0.023738537 0.98776329 -0.15414347
vn 0.033351254 0.99330866 -0.11056953
vn 0.14503182 0.9754225 -0.16588172
vn 0.0049956921 0.94008118 -0.3409141
vn 0.006957721 -0.99500346 -0.099597938
vn 0.0048741284 -0.98609424 -0.16611575
vn -0.02403193 -0.98451239 -0.17365998
vn 0.087675966 -0.96142304 -0.2607272
vn 0.29869843 -0.8898589 -0.34486279
vn 0.26312417 -0.91213834 -0.31427577
vn -0.1498377 -0.98564035 0.077857412
vn -0.077362426 -0.99601227 -0.044436175
vn -0.050892211 -0.99511671 -0.084573686
vn -0.034305554 -0.98966837 -0.13921091
vn -0.016573669 -0.98697788 -0.15999989
vn 0.1742693 -0.96378112 -0.20188166
vn 0.084385216 -0.99204677 -0.093393482
vn -0.0056316331 -0.99972922 -0.022579608
vn -0.050347365 -0.99870676 -0.0070653129
vn -0.052808214 -0.99719548 -0.053032961
vn -0.055142514 -0.99255598 -0.10859089
vn -0.085947402 -0.98577744 -0.1444158
vn -0.15148547 -0.98497313 -0.082946375
vn -0.20355204 -0.97829992 0.038676221
vn -0.19762503 -0.97097778 0.13470902
vn -0.022631161 -0.98262811 -0.18420061
vn -0.018500984 -0.97816223 -0.20701776
vn -0.012468287 -0.95149976 -0.30739677
vn -0.0060837083 -0.91868693 -0.39493969
vn -0.0032679776 -0.91687131 -0.39916953
vn -0.0032139702 -0.89949602 -0.43691713
vn 0.024675343 -0.86162454 -0.50694609
vn 0.039284565 -0.84434557 -0.53435689
vn 0.038605008 -0.79445291 -0.60609752
vn 0.0066090012 -0.73945469 -0.6731739
vn 0.0040761195 -0.68048072 -0.73275465
vn 0.053950023 -0.64589107 -0.76152092
vn 0.12846811 -0.40110853 -0.90697736
vn 0.13335581 -0.326002 -0.93591607
vn 0.15151519 -0.24206206 -0.95835751
vn 0.15233067 -0.14346071 -0.97786218
vn 0.1599005 -0.099298514 -0.98212606
vn 0.20796807 -0.097801082 -0.97323388
vn 0.21010731 -0.044126399 -0.97668201
vn 0.20268804 0.0057588397 -0.97922641
vn 0.18973653 0.068403527 -0.97944933
vn 0.21250409 0.14336351 -0.96658623
vn 0.16694258 0.32555005 -0.93067038
vn 0.17399733 0.47138622 -0.86459237
vn 0.17428204 0.5191713 -0.836712
vn 0.20602518 0.59619129 -0.77595717
vn 0.21760979 0.64085037 -0.73617715
vn 0.19680382 0.67099279 -0.71486843
vn 0.17694679 0.72500348 -0.66562736
vn 0.19518113 0.856754 -0.47736448
vn 0.14151536 0.96256459 -0.231177
vn 0.13929757 0.95218664 -0.27191314
vn 0.14405876 0.98310906 -0.11288803
vn 0.05501077 0.99723369 -0.04998837
vn 0.0071579954 0.99946707 0.031849202
vn 0.0094607221 0.99757731 0.068920419
vn 0.117958 0.98211551 -0.14674821
vn 0.096113816 0.9936083 -0.059200503
vn 0.20021358 0.94291604 -0.26612747
vn 0.24253328 0.93670243 -0.25251961
vn -0.040807821 0.86323553 -0.50314921
vn -0.1027747 0.89402038 -0.43607903
vn -0.09372054 0.96406865 -0.24857205
vn -0.11610804 0.98488975 -0.12849548
vn -0.005425042 0.9901368 -0.13999906
vn 0.092697032 0.96469802 -0.24650568
vn -0.01041986 0.92718738 -0.37445289
vn -0.0030697149 0.9629665 -0.26960355
vn -0.030346652 0.95028561 -0.30989724
vn -0.0025247408 -0.99775732 -0.066887394
vn 0.014435856 -0.99071294 -0.13520162
vn 0.014120864 -0.98560107 -0.16849668
vn -0.0041549979 -0.9846651 -0.17440586
vn 0.25442684 -0.92538261 -0.28095195
vn -0.079938829 -0.99679857 -0.0015604746
vn -0.076489419 -0.99398482 -0.078381158
vn -0.056355566 -0.99063134 -0.12439284
vn -0.027379042 -0.98572844 -0.16610189
vn 0.19270296 -0.9698326 -0.14929947
vn 0.030610695 -0.99940485 -0.015904555
vn -0.012853764 -0.9991172 -0.039995298
vn -0.030632077 -0.99605298 -0.083307296
vn -0.018440362 -0.98820174 -0.15204386
vn -0.067306109 -0.98155415 -0.17894495
vn -0.17986648 -0.97431993 -0.13545761
vn -0.29918995 -0.95403588 0.017348122
vn -0.28734806 -0.94995755 0.12252243
vn -0.21639463 -0.96560645 0.14414412
vn -0.18505047 -0.97605509 0.11433629
vn -0.042163581 -0.97729015 -0.20766839
vn -0.03902043 -0.96744287 -0.25006348
vn -0.029486038 -0.95580631 -0.29251462
vn 0.0050912914 -0.89504713 -0.44594249
vn 0.010446821 -0.87271774 -0.48811331
vn 0.026846575 -0.84740025 -0.53027546
vn 0.053346571 -0.79851186 -0.59961063
vn 0.050747994 -0.72836566 -0.68330675
vn 0.039905876 -0.73268938 -0.67939222
vn 0.0025331853 -0.67575467 -0.7371223
vn -0.032792374 -0.63369644 -0.77288646
vn 0.028824246 -0.57468653 -0.81786585
vn 0.14345199 -0.42520618 -0.89365608
vn 0.14569762 -0.46813637 -0.87156212
vn 0.19847614 -0.12898813 -0.9715808
vn 0.21540184 -0.14358784 -0.96591127
vn 0.23770553 -0.095262289 -0.96665466
vn 0.25588486 -0.026131136 -0.96635401
vn 0.26359662 0.056886058 -0.96295422
vn 0.26507449 0.12171012 -0.95651561
vn 0.26271948 0.19171655 -0.94563377
vn 0.26802203 0.17608127 -0.9471851
vn 0.21241765 0.19635725 -0.95724738
vn 0.21883005 0.35472035 -0.90900326
vn 0.21576297 0.51775908 -0.82787186
vn 0.21822111 0.55351317 -0.80374295
vn 0.20615081 0.78457028 -0.58476603
vn 0.16816045 0.73644984 -0.65525854
vn 0.210985 0.81968892 -0.53253675
vn 0.14376675 0.95593011 -0.25598577
vn 0.17757374 0.91097254 -0.37228566
vn 0.15281451 0.9284839 -0.33847511
vn 0.11117152 0.99024689 -0.083975844
vn 0.060465749 0.99805021 0.01547978
vn 0.014100463 0.99561274 0.092501268
vn 0.12887205 0.98868352 -0.076791309
vn 0.071413398 0.99735218 -0.013737451
vn 0.11401653 0.99144286 -0.063570976
vn 0.19395573 0.90483767 -0.37901181
vn -0.0088312132 0.96667129 -0.25586843
vn 0.22856726 0.95036322 -0.21110846
vn 0.098856039 0.98349828 -0.15152103
vn 0.35295245 0.93212265 -0.081067428
vn 0.062162131 0.90558189 -0.41959181
vn 0.33376375 0.92487121 -0.18224981
vn -0.15601821 0.97130007 -0.17953953
vn -0.07106474 0.98168582 -0.17675605
vn 0.15621673 0.95231324 -0.26209894
vn -0.12830952 0.97288132 -0.19245428
vn 0.013773971 -0.99966753 -0.021797555
vn 0.019283319 -0.99981403 0.00022736831
vn 0.011329838 -0.99895531 -0.044271596
vn 0.02267102 -0.99558669 -0.091066904
vn 0.030656692 -0.98462397 -0.17197616
vn 0.027745282 -0.9759115 -0.21639529
vn 0.18467715 -0.92988867 -0.31812164
vn 0.25912803 -0.90860248 -0.32755792
vn -0.12916178 -0.98908073 0.070968725
vn -0.036172707 -0.99518347 -0.091111928
vn -0.075576521 -0.99072665 -0.11291124
vn 0.18586031 -0.95988244 -0.2099562
vn 0.081813775 -0.99530649 -0.051686235
vn 0.0092651723 -0.99373406 -0.11138581
vn -0.041921958 -0.98218584 -0.1831762
vn -0.32330322 -0.94341427 0.073787272
vn -0.33265465 -0.92915082 0.16130596
vn -0.25292414 -0.957591 0.13801749
vn -0.025113577 -0.977036 -0.21158905
vn -0.039824821 -0.95154625 -0.30491593
vn -0.011623742 -0.93929213 -0.3429215
vn -0.1764376 -0.97854817 -0.10636393
vn -0.013186264 -0.92286128 -0.38490671
vn 0.0036216013 -0.91043949 -0.41362646
vn 0.015710488 -0.87621045 -0.48167253
vn 0.026570473 -0.85566086 -0.51685441
vn 0.037072197 -0.81141889 -0.58328813
vn 0.061274465 -0.75984728 -0.64720756
vn 0.075144529 -0.71467346 -0.69541001
vn 0.054792173 -0.66591746 -0.74401057
vn 0.016344933 -0.59936583 -0.80030835
vn -0.066450596 -0.59965843 -0.79749238
vn -0.060968399 -0.55489445 -0.82968366
vn 0.022364207 -0.49738905 -0.8672393
vn 0.20331489 -0.37499225 -0.90445775
vn 0.23399691 -0.26902059 -0.93427694
vn 0.23081562 -0.1819481 -0.95583421
vn 0.21557392 -0.11131296 -0.97012234
vn 0.26553333 0.15115434 -0.95217878
vn 0.26999563 0.23242405 -0.93438828
vn 0.26220948 0.36006731 -0.89531988
vn 0.24774224 0.46988744 -0.84724826
vn 0.25560823 0.52892506 -0.80926061
vn 0.23769706 0.58759385 -0.77345562
vn 0.21757288 0.70757002 -0.67231441
vn 0.22187355 0.81068301 -0.54181653
vn 0.22502899 0.79232049 -0.5670892
vn 0.21453701 0.8379401 -0.50182688
vn 0.14521275 0.94625556 -0.28898722
vn 0.17385453 0.92013711 -0.35088784
vn 0.24543865 0.94234866 -0.2274619
vn 0.18924314 0.96454757 -0.18394287
vn 0.12088136 0.98144197 -0.14885998
vn 0.025910733 0.99791348 0.059137795
vn 0.071455829 0.99618578 -0.050079159
vn 0.0059328033 0.9976005 0.068978876
vn 0.0080037462 0.9998064 0.017976256
vn 0.093266316 0.98899144 -0.11487947
vn 0.12694564 0.96905148 -0.21171674
vn 0.14549403 0.98244292 -0.11677948
vn 0.36491901 0.92509735 -0.1050193
vn 0.43153465 0.87651598 -0.2133017
vn -0.057835747 0.99690503 -0.053247835
vn 0.11048936 0.97581911 -0.18859793
vn 0.18389235 0.96134567 -0.2049344
vn 0.23433378 0.95029563 -0.20500226
vn -0.18646494 0.93542194 -0.30036071
vn -0.15942724 0.98671389 0.031284228
vn 0.68109673 0.72999221 -0.056732565
vn 0.64227092 0.76276761 0.075323269
vn -0.11918908 0.98973435 -0.078866422
vn -0.0063570715 0.9891181 -0.14698619
vn -0.20594439 0.90139735 -0.38088018
vn 0.069399253 0.94976193 0.30518198
vn 0.39447513 0.87368143 0.2847282
vn -0.029049527 -0.99618208 -0.082325071
vn -0.0085221659 -0.99373275 -0.11145654
vn 0.0055973921 -0.98459542 -0.17475842
vn 0.031259619 -0.97507572 -0.21965913
vn 0.031606466 -0.97334379 -0.22716276
vn -0.0059099458 -0.98614484 -0.16578132
vn 0.03561585 -0.9745996 -0.22110425
vn 0.2083265 -0.93962127 -0.27149937
vn 0.12337309 -0.97634149 -0.1775849
vn -0.032339387 -0.99200428 -0.12199051
vn 0.10279059 -0.98810202 -0.11440481
vn 0.037377629 -0.99573517 -0.084347092
vn 0.031821184 -0.99194956 -0.12257057
vn 0.030070523 -0.98200512 -0.18644486
vn -0.3195588 -0.9235822 0.21184452
vn -0.19764081 -0.97454387 0.10584143
vn -0.0074931434 -0.99108696 -0.13300546
vn -0.0090011721 -0.96284658 -0.26989898
vn -0.030545043 -0.99056435 -0.13360113
vn -0.15598427 -0.98753637 0.020995628
vn -0.29662961 -0.93310171 0.20330288
vn 0.038253445 -0.90270877 -0.42854813
vn 0.017281365 -0.88852465 -0.45850331
vn 0.032273483 -0.83288395 -0.55250591
vn 0.085720494 -0.72348595 -0.68499637
vn 0.090418503 -0.65561712 -0.74966037
vn -0.068118729 -0.56108862 -0.82494813
vn 0.015620143 -0.5373466 -0.84321684
vn -0.035318583 -0.54469371 -0.83789098
vn 0.065322943 -0.52978742 -0.84561116
vn 0.15273783 -0.55790442 -0.81572902
vn 0.24533135 -0.48336053 -0.84034228
vn 0.30221704 -0.40098035 -0.86480033
vn 0.31954709 -0.29566097 -0.90026343
vn 0.32439786 -0.12255096 -0.93794847
vn 0.26109284 -0.071998537 -0.96262491
vn 0.2273318 -0.12715173 -0.96548057
vn 0.23214327 -0.17673935 -0.9564898
vn 0.30861294 0.1356141 -0.94147056
vn 0.29665494 0.19264384 -0.93535244
vn 0.2771543 0.45069304 -0.84856427
vn 0.27863801 0.33196846 -0.90119797
vn 0.28066453 0.53678983 -0.7956658
vn 0.23430972 0.69773293 -0.67695469
vn 0.22626375 0.74294627 -0.62994885
vn 0.2154718 0.81379414 -0.5397324
vn 0.22003108 0.79853964 -0.56028634
vn 0.20905986 0.87881953 -0.4289175
vn 0.19507681 0.91095537 -0.36346298
vn 0.19383682 0.92659318 -0.3222613
vn 0.16107896 0.95524347 -0.24812001
vn 0.067366332 0.99382657 -0.088150382
vn 0.013008635 0.99861968 -0.050887197
vn 0.10720474 0.99127257 -0.07671953
vn 0.12807174 0.9845643 -0.11929253
vn 0.15733239 0.96237934 -0.22152312
vn 0.63056082 0.76149732 -0.15004967
vn 0.27240425 0.95918685 -0.075871378
vn 0.052378587 0.99843544 0.019573102
vn 0.033843301 0.99938428 -0.0092584882
vn 0.10734955 0.99054277 -0.085446663
vn 0.19239689 0.9720459 -0.13457413
vn 0.75998896 0.64819664 -0.047517754
vn 0.080829822 0.86459488 0.49592569
vn 0.15142578 0.77690315 0.61113971
vn 0.14072706 0.83682293 0.52907777
vn 0.19495817 0.87446535 0.44418651
vn 0.41095918 0.84946609 0.33093795
vn 0.51812822 0.85319954 0.059947848
vn -0.099507749 -0.98859805 -0.11301375
vn -0.16854014 -0.98569423 -0.0010280496
vn -0.22449045 -0.9744758 -0.00098523218
vn -0.33603513 -0.94026405 0.05462569
vn -0.025664659 -0.98640114 -0.16233946
vn -0.021301925 -0.98034829 -0.19612116
vn -0.023577502 -0.96895993 -0.24609098
vn -0.0011682212 -0.96805936 -0.25071833
vn -0.020255193 -0.98623437 -0.16410825
vn -0.011484736 -0.99038368 -0.13787031
vn 0.13992561 -0.94025081 -0.3104018
vn 0.1585632 -0.95316112 -0.25756863
vn -0.14049077 -0.98808873 0.062793046
vn -0.052408516 -0.99798983 -0.035632536
vn -0.0071330708 -0.99555415 -0.093920432
vn 0.041454822 -0.99251491 -0.11487229
vn 0.047404304 -0.98270404 -0.17901272
vn 0.023426875 -0.9779622 -0.2074635
vn 0.0075646546 -0.97870195 -0.20514703
vn -0.25415495 -0.94830012 0.19008456
vn -0.26224297 -0.93657893 0.23248351
vn -0.24065018 -0.96223599 0.12723742
vn 0.012151452 -0.98300827 -0.18315853
vn 0.014965148 -0.97353292 -0.22805631
vn 0.00045626756 -0.95163947 -0.30721667
vn -0.043634832 -0.99387729 -0.10150804
vn -0.16182609 -0.97943836 0.12046905
vn 0.014787692 -0.93863684 -0.34458983
vn 0.050950933 -0.84807944 -0.52741379
vn 0.078340046 -0.77342403 -0.62902951
vn 0.12431318 -0.71298897 -0.69006735
vn 0.11531504 -0.67743081 -0.72649151
vn 0.12706716 -0.63071889 -0.76553744
vn 0.093997657 -0.57422733 -0.81328189
vn 0.1002944 -0.5450542 -0.83238029
vn 0.025735613 -0.58709693 -0.80910742
vn 0.057629723 -0.63034773 -0.77417088
vn 0.17460839 -0.6130563 -0.77050233
vn 0.23449421 -0.55072552 -0.80107045
vn 0.32241225 -0.44447553 -0.83575821
vn 0.38531464 -0.24374218 -0.89001256
vn 0.39620906 -0.085025921 -0.91421497
vn 0.38221332 -0.035945728 -0.92337471
vn 0.3428582 -0.078455172 -0.93610525
vn 0.34399813 -0.14925292 -0.92703229
vn 0.26028332 -0.16185394 -0.95186967
vn 0.29114524 -0.097517751 -0.95169574
vn 0.31498584 -0.0043776287 -0.94908625
vn 0.32249111 0.07052277 -0.94394177
vn 0.33631033 0.19598112 -0.9211334
vn 0.30751643 0.19045199 -0.93228841
vn 0.29731479 0.21446912 -0.93037999
vn 0.28788429 0.33673322 -0.89651179
vn 0.25846538 0.59607357 -0.76019204
vn 0.24445014 0.63281184 -0.73470628
vn 0.2446377 0.65816146 -0.71202242
vn 0.22847658 0.81483841 -0.53276336
vn 0.2227124 0.82795674 -0.51467156
vn 0.22257669 0.84926343 -0.47876012
vn 0.21039796 0.91774303 -0.33686852
vn 0.21160832 0.88586152 -0.41288164
vn 0.1672657 0.96039814 -0.22283985
vn 0.23111236 0.93262279 -0.27713132
vn 0.14585046 0.95266598 -0.26674929
vn 0.096530147 0.971394 -0.21696921
vn 0.064536579 0.98604161 -0.15348297
vn 0.014223833 0.99498463 -0.099011309
vn -0.0092898067 0.99979925 -0.017752074
vn -0.028942883 0.99896348 0.03513281
vn -0.0067951162 0.99979955 0.01883379
vn -0.0035674234 0.99967331 -0.025310235
vn 0.040719979 0.99604732 -0.078940704
vn 0.13041805 0.98431563 -0.1188017
vn 0.14950573 0.96961021 -0.19365965
vn 0.49545604 0.8377195 -0.22967236
vn 0.097803891 0.99519593 -0.0044058966
vn 0.080536269 0.99458051 0.065753408
vn 0.16769771 0.9848339 -0.044493891
vn 0.22499594 0.96437585 -0.139126
vn 0.24251685 0.93919528 -0.2431004
vn 0.71413809 0.62236494 -0.32041943
vn 0.25494862 0.74867773 0.61195004
vn 0.34332839 0.82025367 0.45750359
vn 0.22216716 0.79792929 0.56031299
vn 0.13639861 0.8482495 0.51173055
vn 0.15403417 0.89278841 0.42332298
vn 0.13515551 0.95096952 0.27819061
vn 0.24731371 0.94471729 0.21527924
vn 0.33130664 0.9303593 -0.15705884
vn 0.20123018 0.97948802 0.010473424
vn 0.57223457 0.76856136 -0.28611362
vn -0.39589095 -0.9144308 0.084182099
vn -0.27972764 -0.96007746 -0.0019210592
vn -0.031550188 -0.97430521 -0.22301103
vn -0.019216798 -0.96465319 -0.26282108
vn -0.038582265 -0.96229029 -0.2692745
vn -0.031689148 -0.96710819 -0.2523838
vn 0.029342851 -0.96676826 -0.25396472
vn 0.082218759 -0.95459872 -0.28632376
vn -0.16457234 -0.97939086 0.11708739
vn -0.011112522 -0.9919312 -0.12628929
vn -0.031558212 -0.99164414 -0.12508367
vn 0.050362814 -0.98869431 -0.14123455
vn 0.043044832 -0.98101097 -0.18911529
vn 0.047805894 -0.97512144 -0.21645516
vn 0.019255543 -0.96682429 -0.25471562
vn -0.23140608 -0.94377667 0.23608661
vn -0.20180085 -0.96907598 0.14201467
vn 0.004403065 -0.98803467 -0.15416904
vn 0.024480268 -0.96484739 -0.26166815
vn 0.011802021 -0.95370841 -0.3005012
vn -0.02078932 -0.98544151 -0.16873908
vn -0.061039843 -0.99812126 -0.0052955258
vn -0.12385251 -0.98569757 0.11428434
vn 0.024336988 -0.93808722 -0.34554312
vn 0.025547875 -0.91307229 -0.40699667
vn 0.056355081 -0.86915559 -0.49131733
vn 0.053635046 -0.84133351 -0.53784865
vn 0.074139558 -0.77466238 -0.62801397
vn 0.16084765 -0.66210598 -0.73194516
vn 0.17455785 -0.57508755 -0.79925203
vn 0.16462725 -0.575275 -0.80122191
vn 0.1108648 -0.66527748 -0.73831898
vn 0.1092119 -0.71788746 -0.68753934
vn 0.13802437 -0.73336321 -0.66567832
vn 0.17236546 -0.68103611 -0.71167409
vn 0.25645116 -0.59744781 -0.75979531
vn 0.32230759 -0.45286417 -0.83128327
vn 0.36177874 -0.3046689 -0.88107491
vn 0.38600284 -0.13056493 -0.91321117
vn 0.40459263 -0.056650124 -0.91274071
vn 0.44915602 -0.103921 -0.88738906
vn 0.49608037 -0.14109793 -0.85673547
vn 0.36755869 -0.17496829 -0.91339296
vn 0.35952306 -0.14603783 -0.92163771
vn 0.3552224 -0.051637348 -0.9333545
vn 0.35251522 0.065358579 -0.93352091
vn 0.35220787 0.1483954 -0.92408246
vn 0.32355994 0.20629269 -0.92344588
vn 0.29713646 0.45218414 -0.84097528
vn 0.27135175 0.53827393 -0.7978906
vn 0.27098033 0.60309088 -0.75023395
vn 0.24959683 0.57044065 -0.78249532
vn 0.27293387 0.63704234 -0.72089124
vn 0.2532137 0.6987325 -0.66907078
vn 0.23930115 0.78725743 -0.56829631
vn 0.233632 0.82182109 -0.51964045
vn 0.22638173 0.9148736 -0.33430174
vn 0.2119759 0.91061699 -0.35474351
vn 0.18766713 0.94882596 -0.2539888
vn 0.22944795 0.90422696 -0.36017674
vn 0.19863504 0.92115879 -0.3346799
vn -0.037777994 0.99614692 -0.079146035
vn -0.067801557 0.99767029 -0.0075419443
vn -0.064411953 0.99696875 0.0436395
vn -0.029231146 0.9984386 0.047601297
vn 0.013059907 0.99982607 -0.013315129
vn 0.061838452 0.99805379 -0.0080433358
vn -0.012064907 0.9951117 -0.098016188
vn 0.32961267 0.85284841 -0.40497541
vn -0.068529777 0.99527657 0.068761878
vn 0.17790891 0.97472495 -0.13512857
vn 0.55485964 0.62642246 -0.54747206
vn 0.030023865 0.99947482 -0.012192277
vn 0.26432887 0.96326274 0.047488652
vn 0.33636501 0.94122607 -0.030856416
vn 0.18008925 0.98222005 -0.053024404
vn 0.30092454 0.90862185 0.28956994
vn 0.39591739 0.91014224 0.12202685
vn 0.26417133 0.8485567 0.45843762
vn 0.1635506 0.92079198 0.35410926
vn 0.1153444 0.93792516 0.32709646
vn 0.13967469 0.96748239 -0.21087633
vn 0.28273967 0.90246505 -0.32498488
vn 0.40996185 0.76349413 -0.49900696
vn 0.11997008 0.98111796 0.15170604
vn 0.10831556 0.99395019 -0.018185791
vn -0.38561836 -0.91378009 0.1276886
vn -0.41249135 -0.90526307 0.10173345
vn -0.367167 -0.92142475 0.12714113
vn -0.10105427 -0.98352319 -0.14990045
vn -0.016495746 -0.97262502 -0.23179394
vn 0.0052104332 -0.96519905 -0.26146451
vn -0.035156358 -0.96626246 -0.25514883
vn -0.046275742 -0.98672527 -0.15566565
vn -0.2577962 -0.96298587 0.078736104
vn -0.01746035 -0.99174571 -0.12702595
vn -0.017500982 -0.98688072 -0.16049962
vn -0.013819539 -0.97565377 -0.2188807
vn 0.068157822 -0.96338898 -0.25929946
vn 0.13810305 -0.95362526 -0.26744413
vn -0.15014642 -0.98243153 0.11083462
vn -0.11144976 -0.99361402 0.017611893
vn -0.052832436 -0.99678171 -0.060290545
vn -0.0098152664 -0.98563933 -0.16857865
vn 0.09119603 -0.96808434 -0.23344368
vn 0.015990946 -0.98390329 -0.17798495
vn 0.037441012 -0.97852355 -0.20270637
vn 0.050403491 -0.95764154 -0.28351748
vn -0.15977293 -0.96162874 0.22303098
vn -0.21226376 -0.9508521 0.22544251
vn -0.18683225 -0.96333337 0.19256827
vn -0.0606144 -0.98496842 -0.16175027
vn -0.056214452 -0.98375583 -0.17048304
vn -0.0055622673 -0.97864288 -0.20549256
vn -0.0095741982 -0.97897136 -0.20377304
vn -0.058566619 -0.99645185 -0.060445245
vn -0.079588734 -0.99359477 0.08021877
vn 0.0031578781 -0.93453056 -0.35586885
vn 0.016120382 -0.92659223 -0.37572199
vn 0.035462786 -0.88659126 -0.46119231
vn 0.057289049 -0.8622852 -0.5031721
vn 0.072551504 -0.81411803 -0.57614934
vn 0.053750135 -0.77843487 -0.62541991
vn 0.080887482 -0.75706774 -0.64830983
vn 0.12538034 -0.73548287 -0.6658414
vn 0.17595612 -0.7051301 -0.68689954
vn 0.24210283 -0.6250003 -0.7421326
vn 0.26096791 -0.58643019 -0.76680857
vn 0.30732325 -0.67112893 -0.67463946
vn 0.16672637 -0.64611268 -0.74480921
vn 0.21634325 -0.72512466 -0.65375054
vn 0.1564192 -0.75340492 -0.63868153
vn 0.21220948 -0.74734032 -0.62964243
vn 0.26154366 -0.64764071 -0.71565104
vn 0.277549 -0.57608783 -0.76882339
vn 0.36043006 -0.23674598 -0.90224248
vn 0.39720333 -0.093314499 -0.91297424
vn 0.41527301 -0.086680219 -0.90555775
vn 0.44943577 -0.14713132 -0.88111287
vn 0.50594199 -0.19321364 -0.84064925
vn 0.47814301 -0.12874439 -0.86879462
vn 0.42193753 -0.0780624 -0.90325797
vn 0.39402711 -0.00021646872 -0.91909879
vn 0.38903716 0.19017696 -0.90137827
vn 0.33905071 0.24262302 -0.90894371
vn 0.31160888 0.25655037 -0.91492176
vn 0.30200273 0.35650814 -0.8841359
vn 0.28835401 0.44275606 -0.84901065
vn 0.27910227 0.50391334 -0.81741863
vn 0.26931876 0.65021867 -0.71041048
vn 0.27102101 0.75208509 -0.60076255
vn 0.24158442 0.81751978 -0.52277946
vn 0.22463281 0.84483397 -0.48558795
vn 0.21558687 0.93123102 -0.29382154
vn 0.1396369 0.9089846 -0.39274481
vn 0.055303451 0.94325709 -0.32742566
vn 0.023446409 0.9717052 -0.23503047
vn -0.0059451321 0.98655152 -0.16334243
vn -0.074612692 0.99453598 -0.073014595
vn -0.10293426 0.9944486 0.021829404
vn -0.077021256 0.99330389 0.086111069
vn -0.0095164794 0.99981791 0.016541719
vn 0.11043628 0.99224943 -0.056963895
vn 0.14410108 0.98114133 -0.12882784
vn 0.15315521 0.97143084 -0.18128879
vn 0.48815116 0.65040308 -0.58196586
vn 0.23115022 0.89095998 -0.39084503
vn -0.11611875 0.99259341 -0.035704553
vn -0.14975853 0.98530859 -0.082093753
vn 0.095487453 0.95264536 -0.28870222
vn 0.1671108 0.91238141 -0.37367648
vn 0.1434058 0.8678081 -0.47575608
vn 0.46871307 0.68579739 -0.55676746
vn -0.027664958 0.9785068 -0.20435043
vn 0.0035619927 0.99902445 -0.044016276
vn 0.08116658 0.99664736 0.010297837
vn 0.056330472 0.99631321 -0.064706273
vn 0.14298761 0.96826935 0.20496096
vn 0.17384425 0.9379276 0.30011666
vn 0.26983139 0.86961704 -0.4134697
vn 0.13943081 0.98340791 0.11605159
vn 0.14554608 0.9713487 0.1878778
vn 0.12824292 0.99102819 -0.037641097
vn 0.1276795 0.97930032 -0.1570631
vn -0.3167271 -0.93356782 0.16773519
vn -0.31333223 -0.94060755 0.13069174
vn -0.23716782 -0.97141314 -0.010390787
vn -0.024190649 -0.98563242 -0.16716327
vn -0.057841063 -0.99193323 -0.11279591
vn -0.067470372 -0.99748254 0.021826344
vn -0.10383936 -0.99436939 -0.021139726
vn -0.11195537 -0.99302739 0.036914177
vn -0.13502754 -0.99068719 0.017506078
vn -0.19463687 -0.97574306 0.10020975
vn -0.035695553 -0.99226791 -0.11887074
vn -0.0017954257 -0.9875024 -0.15759364
vn -0.00056258385 -0.97816718 -0.20781873
vn 0.0057282681 -0.9705959 -0.24064653
vn 0.11212128 -0.95648849 -0.26936698
vn -0.1446296 -0.98937488 0.014821338
vn -0.15270093 -0.9823814 0.10774589
vn -0.10316807 -0.99323851 -0.053231817
vn -0.044782959 -0.98750597 -0.15108404
vn 0.00049444678 -0.97219557 -0.23416977
vn 0.017425757 -0.97858834 -0.20508832
vn 0.051486444 -0.95604157 -0.28867561
vn 0.041533981 -0.96349484 -0.26448563
vn -0.15765443 -0.95809704 0.23915502
vn -0.11614422 -0.97512054 0.18881331
vn -0.080480091 -0.97265029 -0.21788627
vn -0.095499232 -0.97132158 -0.21774828
vn -0.043988973 -0.95878357 -0.28071165
vn -0.00064299162 -0.94707072 -0.32102433
vn 0.0030830158 -0.93794698 -0.34676504
vn -0.028861715 -0.99177355 -0.1247087
vn -0.075603604 -0.99653041 0.034803573
vn -0.00059377705 -0.93018818 -0.36708254
vn 0.00053017808 -0.92394269 -0.38253051
vn 0.011043182 -0.89040655 -0.45503211
vn 0.040108711 -0.85158128 -0.52268595
vn 0.058477864 -0.83034694 -0.55416995
vn 0.10077341 -0.79797411 -0.59420711
vn 0.090181828 -0.78258288 -0.61597997
vn 0.10629667 -0.76564956 -0.63441449
vn 0.25331399 -0.65905976 -0.70814705
vn 0.31770924 -0.63560152 -0.70361322
vn 0.33372286 -0.72327089 -0.60457283
vn 0.28048381 -0.77471465 -0.56669754
vn 0.37980926 -0.30292541 -0.87406015
vn 0.40696201 -0.15692179 -0.89986527
vn 0.44791567 -0.13223164 -0.88424337
vn 0.47135425 -0.23753646 -0.84935361
vn 0.52415454 -0.13187587 -0.84135056
vn 0.52380753 -0.054653812 -0.85008156
vn 0.47985303 -0.021294255 -0.87709039
vn 0.43964216 0.034823 -0.89749771
vn 0.39838007 0.099786408 -0.9117763
vn 0.38796437 0.26820403 -0.88178807
vn 0.34809184 0.2722058 -0.89707083
vn 0.30974743 0.3533172 -0.88273638
vn 0.28838339 0.56808853 -0.77078557
vn 0.27427948 0.66983265 -0.68999636
vn 0.28693321 0.70741451 -0.64593655
vn 0.24418201 0.77908146 -0.57741421
vn 0.25082925 0.8288132 -0.5001533
vn 0.23573425 0.8632412 -0.44636753
vn 0.2190738 0.89008051 -0.3997041
vn 0.20092623 0.91904879 -0.33908406
vn 0.015780065 0.81126404 -0.58446699
vn 0.027205687 0.80256301 -0.59594673
vn -0.012914105 0.8544445 -0.51938218
vn -0.094202526 0.91222012 -0.39872336
vn -0.08901383 0.95197892 -0.29293802
vn -0.05959186 0.96715379 -0.247108
vn -0.07242249 0.98806548 -0.13594709
vn -0.10905893 0.99359363 0.029629279
vn 0.084271945 0.99491686 -0.055124339
vn 0.028458718 0.99873585 0.041434996
vn 0.59705794 0.65036416 -0.46962571
vn -0.17987457 0.9292962 -0.32257363
vn -0.22118667 0.95356864 -0.20440958
vn -0.073969938 0.87910289 -0.47085723
vn 0.46612507 0.78927845 -0.3997086
vn 0.60222614 0.70968652 -0.36560735
vn 0.014951914 0.99581665 0.090142138
vn 0.00058164273 0.99989653 0.01437513
vn 0.058534887 0.97778732 0.20126006
vn 0.17759807 0.95551008 -0.23549825
vn 0.33439559 0.89679033 -0.28973553
vn 0.11156771 0.98558742 0.12716174
vn 0.10765357 0.97356617 0.20144369
vn 0.11424562 0.99270093 0.038636643
vn -0.26949376 -0.95977741 0.078742459
vn -0.20863913 -0.97793251 -0.010849403
vn -0.10214797 -0.98177606 -0.16025472
vn -0.026885664 -0.97022176 -0.24072164
vn 0.0010680102 -0.97675413 -0.21435994
vn -0.05076284 -0.99041498 -0.12845743
vn -0.029335314 -0.9864623 -0.1613432
vn -0.0044821068 -0.97962415 -0.20078956
vn -0.0011819929 -0.97291547 -0.23115806
vn -0.00092998927 -0.97277921 -0.23173198
vn 0.044684928 -0.96139508 -0.27151933
vn 0.11612739 -0.94310844 -0.311546
vn -0.11894056 -0.99216288 0.038288202
vn -0.17366587 -0.97191596 0.15880671
vn -0.12279929 -0.99194562 -0.031051517
vn -0.1132483 -0.98809427 -0.10413688
vn -0.048368514 -0.98219788 -0.18151546
vn 0.067401424 -0.96138406 -0.26682913
vn 0.025973018 -0.96495628 -0.26112208
vn -0.17200288 -0.96832234 0.18101604
vn -0.11839696 -0.98300129 0.1403231
vn -0.058131624 -0.96841878 -0.24245788
vn -0.11947105 -0.95955265 -0.25492236
vn -0.13270377 -0.95375806 -0.26969478
vn -0.087075271 -0.93710643 -0.33800799
vn -0.040596973 -0.92557544 -0.37638012
vn 0.03229484 -0.98062283 -0.19322509
vn 0.063722484 -0.95811433 -0.27920663
vn -0.053334661 -0.99853331 -0.0093059475
vn -0.029055659 -0.91622382 -0.39961192
vn -0.014373096 -0.91325229 -0.40714088
vn -0.0035170002 -0.8898046 -0.45632815
vn 0.027784893 -0.85485369 -0.51812464
vn 0.059176315 -0.82367957 -0.56395936
vn 0.11575233 -0.81711709 -0.56473094
vn 0.12811445 -0.8001641 -0.58593863
vn 0.1576625 -0.76437891 -0.62519395
vn 0.23208711 -0.71930701 -0.65477711
vn 0.31066737 -0.68726754 -0.65661943
vn 0.31152132 -0.75105435 -0.58212698
vn 0.25713956 -0.76746273 -0.58726501
vn 0.27879342 -0.70521814 -0.65187544
vn 0.32310027 -0.49197605 -0.80843413
vn 0.44019115 -0.21105243 -0.87274772
vn 0.45624194 -0.18583705 -0.87023437
vn 0.50336701 -0.21670462 -0.83645725
vn 0.35352686 0.29685947 -0.88707
vn 0.30339211 0.60672468 -0.73473692
vn 0.2999281 0.64674425 -0.70125961
vn 0.26306826 0.66432756 -0.69961703
vn 0.27295008 0.63935512 -0.71883464
vn 0.21520972 0.74069577 -0.63643897
vn 0.25258744 0.67872417 -0.68958902
vn 0.23536369 0.80216128 -0.54876333
vn 0.22813204 0.78044802 -0.58211398
vn 0.24055664 0.85622537 -0.4571768
vn -0.14211808 0.72694731 -0.67182595
vn -0.23022637 0.81520098 -0.53145379
vn -0.16991235 0.82730508 -0.53544015
vn -0.20846106 0.89301229 -0.39883968
vn -0.25135693 0.86519921 -0.43387786
vn -0.16390425 0.93595052 -0.31166008
vn -0.25886589 0.90843368 -0.32823277
vn -0.10863695 0.96280688 -0.24738823
vn -0.19858161 0.94399166 -0.26352441
vn -0.16221653 0.97809917 -0.13041411
vn -0.16313027 0.98486471 0.058566008
vn -0.14970443 0.6861909 -0.71185011
vn -0.12697265 0.98357069 0.12832215
vn -0.063078016 0.99625641 0.059112351
vn -0.00083485007 0.99997836 0.0065244529
vn 0.13476601 0.98482376 -0.109363
vn 0.16838773 0.96857774 -0.18303765
vn -0.17801692 0.75071597 -0.63618827
vn -0.22864985 0.80821651 -0.54268348
vn 0.51060045 0.82018274 -0.25804546
vn 0.69832331 0.68544275 -0.20618631
vn 0.055174466 0.99564689 0.075120524
vn 0.030492153 0.99825966 -0.050475944
vn 0.11501235 0.99286956 -0.031339664
vn 0.035931177 0.98526776 0.16720159
vn 0.042425934 0.96336907 0.26480192
vn 0.23537385 0.96017778 -0.15052515
vn 0.17042801 0.97912043 -0.11080357
vn 0.34515685 0.92055327 -0.18288912
vn 0.068230167 0.95809609 0.27820233
vn 0.11651523 0.99266273 -0.032324828
vn -0.2817297 -0.94697839 0.15446763
vn -0.25950471 -0.96448737 0.049207319
vn -0.17693987 -0.98089868 -0.080809131
vn -0.050068337 -0.98242402 -0.17982258
vn -0.1031047 -0.99391174 -0.038843792
vn -0.066778608 -0.99666899 -0.046813335
vn -0.080322072 -0.99676704 0.0019580475
vn -0.048148427 -0.99882716 -0.0051062023
vn -0.065328434 -0.99723303 0.035475641
vn -0.092543177 -0.99472398 0.044270996
vn -0.17413098 -0.97922218 0.10393408
vn 0.098968714 -0.93884671 -0.32980606
vn 0.082617223 -0.94265598 -0.32337925
vn -0.052076511 -0.99732637 -0.051265597
vn -0.066793948 -0.99021685 -0.12251192
vn 0.041268118 -0.97126454 -0.23439741
vn -0.14854755 -0.97840393 0.14373371
vn -0.188576 -0.97612989 0.10774738
vn -0.22762831 -0.96349633 0.14092621
vn -0.21773718 -0.96580869 0.14072709
vn 0.010751013 -0.9838919 -0.17844093
vn 0.0046551195 -0.96315873 -0.26889324
vn -0.079738267 -0.95721084 -0.27818912
vn -0.11363626 -0.93642604 -0.33195347
vn -0.081702687 -0.92780083 -0.36401963
vn 0.0035243917 -0.99660718 -0.082229719
vn -0.06815058 -0.9952988 0.068817504
vn -0.042507492 -0.92153281 -0.38596684
vn -0.017223176 -0.89276767 -0.45018801
vn 0.014045036 -0.87951756 -0.47565913
vn 0.07880038 -0.82277548 -0.56287742
vn 0.29681423 -0.72184795 -0.62516946
vn 0.33475843 -0.73639858 -0.58792341
vn 0.26908037 -0.75276333 -0.60078543
vn 0.31315255 -0.59955931 -0.73652166
vn 0.40353319 -0.34830272 -0.84607697
vn 0.45519552 -0.22054043 -0.86264646
vn 0.44871736 -0.22238258 -0.86556268
vn 0.46012205 -0.1218273 -0.87945771
vn 0.48015812 -0.022185527 -0.87690133
vn 0.46163729 0.030595662 -0.88654101
vn 0.44913685 0.066523775 -0.89098299
vn 0.43097636 0.12705038 -0.89337426
vn 0.42504013 0.21037225 -0.8803888
vn 0.4185209 0.287931 -0.86135709
vn 0.39930534 0.31425443 -0.86127776
vn 0.32815787 0.38672787 -0.86183172
vn 0.32145262 0.56776446 -0.75783354
vn 0.20565812 0.66899407 -0.71424901
vn 0.21678294 0.71396488 -0.66577727
vn 0.21739537 0.77716351 -0.59055579
vn 0.22060296 0.74346906 -0.6313383
vn 0.24129483 0.80598909 -0.54051679
vn 0.2376143 0.78950197 -0.56588525
vn 0.22607106 0.84096271 -0.49160311
vn 0.18443523 0.91247165 -0.36521107
vn 0.20557836 0.89041227 -0.40608314
vn -0.22974777 0.60947502 -0.75878596
vn -0.2886816 0.67054439 -0.68339825
vn -0.26214492 0.86473006 -0.42839465
vn -0.19207974 0.96949482 -0.15226676
vn -0.12380034 0.98924106 -0.077945821
vn -0.13840015 0.9883309 -0.063619569
vn -0.17566356 0.98396736 0.030830752
vn 0.16913775 0.95542324 -0.24198939
vn 0.16994928 0.94173336 -0.29026806
vn -0.16389991 0.98041183 0.10922214
vn 0.013288831 0.99857914 0.051605113
vn 0.54645628 0.8265813 -0.13471767
vn 0.67217571 0.73905432 -0.044480789
vn 0.13262108 0.98951656 0.05717203
vn 0.17580673 0.98299187 -0.053094298
vn 0.08042711 0.97744691 0.19526643
vn 0.050000697 0.95863408 0.28021529
vn 0.22363707 0.97129118 -0.081116632
vn 0.078869209 0.9928683 0.08939904
vn 0.059105985 0.98444217 0.16546938
vn 0.065939955 0.99781811 0.0033108813
vn 0.16809019 0.98467708 -0.046440557
vn -0.268242 -0.9591009 0.090397537
vn -0.24815324 -0.96819639 -0.03187063
vn -0.17569226 -0.97735274 -0.11795724
vn -0.090124622 -0.97141212 -0.21962713
vn -0.056404296 -0.98121583 -0.18448305
vn -0.18131988 -0.98047853 -0.076058783
vn -0.1314768 -0.98804402 -0.080516145
vn -0.14593224 -0.98880786 -0.031029643
vn -0.11916211 -0.99270231 0.018506555
vn -0.10541535 -0.99411291 0.025041826
vn -0.18762258 -0.9805398 0.057788514
vn -0.056749456 -0.99307382 -0.10287776
vn -0.061909556 -0.99224073 -0.10782178
vn -0.024068085 -0.99025148 -0.13719609
vn -0.019764524 -0.98158187 -0.19001688
vn 0.0018857927 -0.97144288 -0.23726611
vn 0.086469024 -0.9368512 -0.33886999
vn -0.17437685 -0.98149705 0.079096153
vn -0.11026067 -0.99334455 -0.033303939
vn -0.0040064803 -0.99439096 -0.10569093
vn 0.072465517 -0.95152277 -0.29892007
vn 0.043472208 -0.96879089 -0.24403778
vn 0.040980671 -0.97296911 -0.22727019
vn -0.14171039 -0.98403358 0.10768522
vn 0.05726805 -0.96882844 -0.24102233
vn -0.029979827 -0.94599003 -0.3228066
vn 0.008824043 -0.99415082 -0.10763974
vn -0.026557822 -0.99964643 -0.0013177105
vn -0.080494776 -0.99296641 0.086823076
vn -0.079506196 -0.93780053 -0.33794814
vn 0.010973061 -0.90804684 -0.41872492
vn 0.058481161 -0.86277109 -0.50220114
vn 0.072242245 -0.83834219 -0.54033637
vn 0.14683804 -0.82197589 -0.55026746
vn 0.19220665 -0.77618974 -0.60048819
vn 0.24299325 -0.73956043 -0.62769794
vn 0.29231936 -0.74512178 -0.5994522
vn 0.30754414 -0.74557948 -0.59120876
vn 0.32480526 -0.72360063 -0.60901862
vn 0.30185798 -0.69348836 -0.65418321
vn 0.3472428 -0.48952442 -0.79986769
vn 0.46710777 -0.25438169 -0.84681773
vn 0.47500521 -0.20627829 -0.8554644
vn 0.45247871 -0.11949584 -0.88373286
vn 0.44788331 0.0021473679 -0.89408946
vn 0.44514918 0.08199922 -0.89169407
vn 0.40442988 0.33647585 -0.85042369
vn 0.36811242 0.36557087 -0.85489833
vn 0.33571285 0.48107436 -0.80985451
vn 0.34475124 0.62210858 -0.70294201
vn 0.22861429 0.69459569 -0.6821087
vn 0.26209131 0.68557608 -0.67918599
vn 0.22016636 0.67581916 -0.70341688
vn 0.19680482 0.74885446 -0.63283879
vn 0.22159621 0.69283152 -0.68620664
vn 0.2272377 0.75649852 -0.61324793
vn 0.18845603 0.91390228 -0.35953715
vn 0.072658613 0.96711838 0.24372685
vn 0.029705159 0.93827403 0.34461489
vn 0.13608043 0.98157442 0.13414091
vn -0.016887622 0.99788564 0.062761545
vn -0.15419446 0.9807592 0.11973079
vn -0.070305973 0.99617678 0.051854342
vn 0.0050300518 0.9963336 0.085405596
vn 0.029051458 0.99822026 0.052079454
vn 0.026028017 0.99924362 -0.028892703
vn 0.12125818 0.98022234 -0.15639886
vn 0.53896719 0.83889794 -0.075924732
vn 0.62873816 0.7694093 -0.11268412
vn 0.71858293 0.68168956 -0.13761514
vn 0.1729921 0.98477781 -0.016923692
vn 0.17788914 0.98369247 -0.026542975
vn 0.10141478 0.99046129 0.09328185
vn 0.047103085 0.97115445 0.23375276
vn 0.21617185 0.97328317 -0.077392489
vn 0.24378869 0.96220756 -0.12134144
vn 0.30531713 0.94615489 -0.10757508
vn 0.38610113 0.91940331 -0.074989833
vn 0.029508971 0.96521962 0.25976974
vn 0.11850538 0.99294603 0.0038273961
vn 0.073805824 0.99711931 0.017485531
vn -0.25979829 -0.96550268 0.017589154
vn -0.13484126 -0.97904623 -0.15259868
vn -0.21916561 -0.97215557 -0.082945973
vn -0.21428634 -0.96968096 -0.11747438
vn -0.21359892 -0.97553903 -0.051952738
vn -0.18938461 -0.98189384 0.00423607
vn -0.1522918 -0.9877829 0.033048037
vn -0.10980749 -0.99372655 -0.021209039
vn -0.17176919 -0.98513007 0.0037471775
vn -0.0032155337 -0.97726607 -0.21199226
vn 0.026398085 -0.97186649 -0.23404832
vn 0.06099683 -0.95177466 -0.30067328
vn 0.084955409 -0.95429856 -0.28652537
vn -0.011517561 -0.99551827 -0.093865611
vn 0.073315442 -0.96167171 -0.26422033
vn 0.055163283 -0.98977286 -0.13155477
vn -0.13016097 -0.98951 0.06267418
vn -0.17545205 -0.97778058 0.11472455
vn -0.24189685 -0.9605189 0.13743876
vn -0.23661518 -0.96226019 0.13441966
vn -0.2134503 -0.97295725 0.088278614
vn 0.056121498 -0.98592299 -0.15749998
vn 0.11080778 -0.96527523 -0.23656996
vn 0.087407924 -0.95035154 -0.29864991
vn 0.017163763 -0.99892688 -0.043018095
vn -0.035696018 -0.99830419 0.045983881
vn -0.07789506 -0.99477524 0.06598933
vn 0.046435609 -0.95105624 -0.30550903
vn -0.012832706 -0.95605057 -0.29292077
vn -0.044181205 -0.94724256 -0.31745791
vn -0.014790205 -0.93261856 -0.36056042
vn 0.037716072 -0.92908144 -0.36794725
vn 0.066386797 -0.88464409 -0.46151668
vn 0.12109347 -0.8590076 -0.49743575
vn 0.16047835 -0.8405019 -0.51749706
vn 0.22075072 -0.79347014 -0.56716329
vn 0.26554999 -0.76293045 -0.58942372
vn 0.24313475 -0.74729431 -0.6184147
vn 0.34583825 -0.68275923 -0.64361149
vn 0.36394647 -0.61604512 -0.69859242
vn 0.38653991 -0.52675414 -0.75704491
vn 0.41701493 -0.40426952 -0.81404221
vn 0.49667063 -0.018664291 -0.86773837
vn 0.48084387 0.058151897 -0.87487572
vn 0.44501698 0.1621117 -0.88072681
vn 0.4048737 0.36273867 -0.83934379
vn 0.3485868 0.40709114 -0.84425354
vn 0.36210185 0.55671138 -0.74763274
vn 0.31177038 0.67334139 -0.67038089
vn 0.27088052 0.71744722 -0.64178914
vn 0.27532285 0.72042632 -0.63654006
vn 0.24633449 0.69014096 -0.6804592
vn 0.21599616 0.7285285 -0.65007067
vn 0.25878531 0.74277776 -0.61750418
vn 0.27089536 0.72908938 -0.62852556
vn 0.24061038 0.76685864 -0.59500796
vn 0.23379125 0.8756355 -0.4226158
vn 0.17152591 0.87699109 0.44884905
vn 0.11927602 0.80383605 0.58276999
vn 0.055496272 0.99801707 0.029700648
vn 0.20991582 0.97694045 0.039021786
vn -0.14434204 0.9886089 0.042636599
vn -0.22719309 0.96994543 0.087115765
vn -0.16528164 0.98291373 0.081009448
vn -0.10097033 0.98630393 0.13042082
vn -0.022801831 0.98590815 0.16572633
vn 0.054832023 0.995197 0.081094645
vn 0.024232216 0.99956012 -0.017099904
vn 0.06165934 0.9883644 -0.13904653
vn 0.12731707 0.96458054 -0.23102975
vn 0.13468382 0.95584995 -0.26117265
vn 0.46469814 0.86937231 -0.16806984
vn 0.60950118 0.75926811 -0.22807953
vn 0.6888957 0.68647224 -0.2327628
vn 0.19727346 0.98029923 -0.0098253367
vn 0.16628151 0.98549384 0.033946056
vn 0.066402785 0.98674738 0.14805499
vn 0.19009425 0.96794975 -0.16412652
vn 0.18349038 0.96974576 -0.16101079
vn 0.23194808 0.96813697 -0.09439759
vn 0.31107715 0.94015622 -0.13905843
vn 0.13255054 0.99055904 0.034973659
vn 0.096151248 0.99208462 0.080765374
vn -0.016386954 0.98032486 0.19670957
vn -0.010960707 0.992033 0.12550057
vn 0.020500274 0.99897945 0.040246647
vn 0.16075461 0.98489416 -0.064353734
vn -0.18060541 -0.98334754 -0.020232674
vn -0.046612918 -0.99584502 0.078230284
vn -0.19290978 -0.97446477 -0.11490956
vn -0.12518777 -0.99126649 0.041458182
vn -0.16419397 -0.98438936 0.063386597
vn -0.17787366 -0.98225462 0.059471529
vn -0.16733056 -0.98556 0.025922561
vn -0.13066591 -0.99075449 -0.036496475
vn -0.13289063 -0.98800611 -0.078638084
vn -0.18719113 -0.98135817 -0.043539058
vn -0.23143554 -0.97275114 0.013886102
vn -0.062044073 -0.99742901 -0.035859801
vn -0.028358832 -0.99888265 -0.037804391
vn 0.015905682 -0.99968141 -0.019596919
vn 0.0025676559 -0.99965352 -0.026196254
vn -0.016004063 -0.99684638 -0.077724755
vn 0.028594695 -0.97799802 -0.20664516
vn 0.029820189 -0.96933138 -0.24394144
vn 0.02058642 -0.97247177 -0.23210949
vn -0.043528203 -0.99049574 -0.13047417
vn 0.05694738 -0.97611696 -0.20964904
vn 0.052609749 -0.98346674 -0.17327833
vn 0.083452627 -0.98963922 -0.11683259
vn -0.18514478 -0.98211217 0.034309167
vn 0.15698618 -0.95391113 -0.25575173
vn 0.077200323 -0.99678087 -0.021632738
vn 0.034353565 -0.99922955 0.018976195
vn -0.012157452 -0.99887377 0.045862511
vn -0.056659207 -0.9976151 0.039418556
vn -0.089405678 -0.99474251 0.049939781
vn 0.086801536 -0.96266711 -0.25639325
vn 0.021926997 -0.96152556 -0.27383906
vn 0.032174949 -0.94850892 -0.31511205
vn 0.085427627 -0.92889309 -0.36036059
vn 0.090002656 -0.90346819 -0.41909987
vn 0.11571112 -0.87737304 -0.46564734
vn 0.14487667 -0.88100511 -0.45037845
vn 0.18588784 -0.86846477 -0.45958099
vn 0.25827047 -0.76542348 -0.58942622
vn 0.31230748 -0.74822217 -0.58534402
vn 0.33118105 -0.70425427 -0.62796897
vn 0.3487407 -0.66394973 -0.66147614
vn 0.38345444 -0.61554539 -0.6885249
vn 0.48521218 -0.18269141 -0.85509825
vn 0.52057183 0.063403793 -0.85146046
vn 0.48690581 0.13031013 -0.86367935
vn 0.44902721 0.18317442 -0.87454087
vn 0.45332459 0.29169136 -0.84226656
vn 0.44828326 0.39443377 -0.80216217
vn 0.41387692 0.42260414 -0.80629498
vn 0.40280309 0.45924315 -0.79173571
vn 0.40794319 0.56584758 -0.71651858
vn 0.3324641 0.73359287 -0.59271342
vn 0.31167457 0.75524968 -0.57659072
vn 0.27808353 0.73518902 -0.61819631
vn 0.2441458 0.70279664 -0.66818392
vn 0.28039107 0.7584424 -0.58834171
vn 0.27058926 0.75540388 -0.59678006
vn 0.26620507 0.77979249 -0.56662029
vn 0.2417955 0.82722741 -0.50717825
vn 0.22096832 0.90374988 -0.3666186
vn 0.28395677 0.93098909 0.22940756
vn 0.21470247 0.85868043 0.46537164
vn 0.25397167 0.9671039 -0.014437573
vn 0.21775696 0.9702062 -0.10621587
vn 0.084249787 0.99163747 -0.097760662
vn -0.24505912 0.96396297 0.10354419
vn -0.20538402 0.96420646 0.16770014
vn 0.17293374 0.93716025 -0.30302566
vn -0.11639285 0.96622652 0.22991078
vn 0.079087168 0.99684328 -0.0069747204
vn 0.061224941 0.99482131 -0.081129849
vn 0.46834174 0.80282563 -0.36895394
vn 0.38514832 0.88581049 -0.25884452
vn 0.60667807 0.70958638 -0.3583698
vn 0.14242741 0.95781666 -0.24960306
vn 0.17425351 0.97581083 -0.13201877
vn 0.13763727 0.98260415 -0.12467988
vn 0.23860681 0.94023603 -0.24294637
vn 0.16649322 0.98604083 0.001854917
vn 0.15713575 0.98753738 0.008849171
vn 0.026325462 0.99482453 0.098138548
vn -0.046226557 0.99678189 0.065490536
vn -0.05249241 0.99861997 0.0016578848
vn -0.0098618874 0.99961555 -0.025913822
vn 0.014079169 0.99987209 -0.0075873439
vn 0.10621343 0.99135685 0.077008389
vn 0.13927931 0.9896341 -0.035009734
vn 0.15823025 0.96912515 -0.18910208
vn 0.18372202 -0.90534604 0.38287702
vn 0.01578494 -0.99480921 0.10052569
vn 0.14653537 -0.93207622 0.3313024
vn 0.13954082 -0.92685282 0.34852868
vn 0.093248636 -0.94981444 0.29859206
vn 0.0094625037 -0.98066348 0.19547285
vn -0.054628022 -0.99657273 0.062117696
vn -0.08939413 -0.99279952 -0.079735681
vn -0.14958806 -0.97980845 -0.13266037
vn -0.22623624 -0.97338063 -0.036706563
vn -0.23843141 -0.96679515 0.091965057
vn -0.15883031 -0.98168087 0.10524068
vn -0.0032893429 -0.98640192 0.1643182
vn 0.058449347 -0.98953986 0.13188846
vn 0.16039217 -0.97258812 0.1683647
vn 0.11898819 -0.9901821 0.073356993
vn 0.11622392 -0.99322301 -0.00010163041
vn 0.089621022 -0.99365389 -0.067970902
vn 0.12557596 -0.98765898 -0.09359736
vn 0.14361538 -0.97918218 -0.14344646
vn 0.12669457 -0.98601019 -0.10831591
vn 0.042855728 -0.99092948 -0.12736635
vn 0.050304152 -0.98796105 -0.14629588
vn 0.067702278 -0.97710222 -0.20171185
vn 0.11322232 -0.95821875 -0.26267383
vn 0.021619355 -0.99211109 -0.12348378
vn 0.048397001 -0.99661934 -0.066389836
vn 0.072057083 -0.99721599 -0.019185923
vn 0.029719159 -0.99943167 0.015910005
vn -0.20739919 -0.96906567 0.13378093
vn -0.18634284 -0.98035371 0.064676017
vn -0.17267245 -0.98494232 -0.0085370895
vn 0.048182175 -0.98382443 -0.172534
vn 0.14339694 -0.96198893 -0.23241055
vn -0.10795975 -0.99125338 0.075903758
vn 0.085484728 -0.95783907 -0.27429295
vn 0.080750443 -0.94641572 -0.31269255
vn 0.15446383 -0.91329902 -0.37686321
vn 0.17229269 -0.8960098 -0.40924522
vn 0.24904867 -0.82226074 -0.51172459
vn 0.27848649 -0.78333366 -0.55572802
vn 0.27728054 -0.78219545 -0.55792993
vn 0.28448418 -0.7736299 -0.56618506
vn 0.31986398 -0.72677231 -0.60785609
[truncated: 728,402 more chars]
