# Supplementary material for: A three-dimensional approach to visualize pairwise morphological variation and its application to fragmentary palaeontological specimens
Source: PeerJ. 2021 Jan 19;9:e10545. doi: 10.7717/peerj.10545 (PMC7821773; doi:10.7717/peerj.10545)
Supplement: Supplemental Information 5 [file peerj-09-10545-s005.obj]

# Rhino

o object_1
v 58.175254 -89.399542 -44.557215
v 58.189821 -89.110827 -44.166413
v 58.20124 -88.938093 -44.851869
v 58.213351 -89.228338 -45.170868
v 58.233547 -89.713006 -45.082868
v 58.255288 -88.546875 -44.430693
v 58.264826 -90.014898 -43.298972
v 58.278123 -89.746833 -43.137589
v 58.288875 -88.683838 -45.155901
v 58.289563 -88.61048 -44.02375
v 58.290922 -89.421693 -45.501229
v 58.292852 -90.215303 -44.088684
v 58.295777 -90.439379 -43.221836
v 58.298481 -90.282127 -40.787536
v 58.310696 -89.587164 -42.407925
v 58.313489 -89.042976 -45.495493
v 58.317611 -89.836427 -41.766694
v 58.318308 -89.738494 -40.772705
v 58.324358 -89.240007 -43.238836
v 58.324491 -89.173267 -42.194518
v 58.328695 -89.447476 -41.344718
v 58.336073 -90.006315 -40.056163
v 58.342804 -89.159854 -42.676476
v 58.348686 -88.163459 -44.756685
v 58.351089 -90.329488 -41.89758
v 58.352448 -90.801656 -40.842985
v 58.367115 -90.209885 -45.229535
v 58.375665 -88.675308 -42.091009
v 58.375873 -88.041664 -44.41642
v 58.375944 -89.884824 -45.604449
v 58.37792 -90.921818 -42.730522
v 58.381206 -90.69769 -39.700957
v 58.385307 -88.25877 -45.105381
v 58.40455 -90.978074 -43.474322
v 58.409458 -90.004241 -39.460239
v 58.410818 -89.463176 -39.69893
v 58.423423 -89.136606 -40.843459
v 58.424255 -88.042755 -44.06267
v 58.427076 -90.935445 -41.8431
v 58.429869 -88.514755 -41.696733
v 58.437359 -88.618713 -45.638129
v 58.440909 -91.276664 -40.948485
v 58.443423 -89.076197 -45.859423
v 58.448229 -89.137434 -39.932014
v 58.44922 -90.71721 -44.484523
v 58.451066 -89.575813 -45.873536
v 58.462628 -91.261987 -39.68155
v 58.462778 -90.329551 -45.510054
v 58.478589 -88.601966 -42.965925
v 58.487622 -90.742142 -39.045985
v 58.493072 -88.153918 -42.049032
v 58.507106 -91.109342 -39.1546
v 58.509799 -87.685691 -44.311912
v 58.520728 -91.489506 -41.599062
v 58.522428 -87.702025 -44.674996
v 58.527783 -91.555797 -42.459404
v 58.531259 -87.89661 -45.093082
v 58.538582 -90.294118 -38.883903
v 58.540436 -88.90165 -39.523805
v 58.548712 -91.595917 -39.895732
v 58.550909 -88.122548 -41.473129
v 58.550965 -89.247997 -39.198941
v 58.562361 -91.718979 -40.852806
v 58.572814 -88.678966 -39.909434
v 58.574713 -88.15961 -45.577404
v 58.581394 -88.112667 -43.32268
v 58.590599 -88.601258 -40.511399
v 58.620114 -87.806754 -41.973472
v 58.623929 -88.344908 -40.840334
v 58.632544 -90.998505 -45.246176
v 58.642574 -90.657588 -38.53576
v 58.657007 -92.001826 -42.291294
v 58.660494 -91.708093 -43.746157
v 58.661824 -91.606306 -38.971567
v 58.666316 -87.406564 -44.264637
v 58.688473 -90.045713 -38.467179
v 58.69029 -88.700785 -39.120553
v 58.690556 -91.195541 -38.516964
v 58.692299 -92.067288 -42.851114
v 58.697411 -87.767834 -42.917366
v 58.708039 -87.705261 -43.296693
v 58.708172 -90.807753 -45.806956
v 58.712038 -87.641467 -41.643585
v 58.719212 -87.532721 -45.006441
v 58.725585 -87.792443 -41.178564
v 58.737138 -87.513567 -43.547541
v 58.739648 -87.332191 -44.607557
v 58.754742 -92.152942 -40.649786
v 58.758778 -88.252278 -39.504952
v 58.75988 -91.666092 -44.456238
v 58.778326 -88.071373 -40.483176
v 58.781493 -88.647756 -46.451426
v 58.786345 -92.439324 -42.011798
v 58.801233 -89.973036 -46.419384
v 58.810277 -92.145972 -39.71342
v 58.821173 -92.395019 -43.319888
v 58.830945 -91.780846 -38.474517
v 58.83147 -90.772307 -46.137662
v 58.839252 -87.365748 -43.176234
v 58.848026 -87.297764 -42.63741
v 58.851363 -90.867421 -38.112672
v 58.856818 -90.006728 -38.072106
v 58.857584 -88.881041 -46.651989
v 58.858736 -88.991205 -38.392819
v 58.860706 -92.322831 -43.939313
v 58.866793 -92.181482 -38.869041
v 58.911708 -92.736033 -42.441409
v 58.914485 -87.371475 -41.317424
v 58.91537 -88.256342 -38.880721
v 58.926545 -92.346225 -44.283273
v 58.938284 -92.841404 -43.537955
v 58.943294 -87.694852 -40.407555
v 58.951103 -92.341879 -38.508542
v 58.952873 -92.882407 -41.851712
v 58.955644 -88.185126 -46.545582
v 58.960076 -87.852709 -46.048316
v 58.974453 -89.241338 -46.83963
v 58.980326 -87.083367 -43.34742
v 58.982749 -92.508701 -39.29528
v 58.992729 -89.119826 -38.027407
v 58.999288 -91.748675 -45.599736
v 59.010432 -92.670592 -38.810542
v 59.011556 -87.777368 -39.32379
v 59.021226 -91.852652 -38.053443
v 59.043053 -92.317121 -38.146259
v 59.05951 -86.895897 -42.491384
v 59.060604 -88.469458 -38.298489
v 59.067957 -92.968276 -41.264767
v 59.073584 -92.978963 -38.469135
v 59.076552 -93.432731 -44.213971
v 59.080951 -93.244804 -42.286501
v 59.103909 -90.714529 -37.697427
v 59.109242 -86.908599 -41.914911
v 59.11276 -89.734564 -46.987192
v 59.113287 -89.99944 -37.692395
v 59.114533 -87.746726 -46.275487
v 59.115456 -92.119662 -45.542419
v 59.128651 -87.875888 -46.654255
v 59.129284 -93.746043 -43.89344
v 59.132107 -93.463518 -42.787043
v 59.132979 -93.15546 -38.997953
v 59.13602 -93.030555 -38.13511
v 59.149651 -92.809226 -40.466266
v 59.152207 -86.912692 -44.803173
v 59.161253 -87.348044 -40.305542
v 59.163375 -93.621722 -38.521394
v 59.169033 -86.712113 -44.432273
v 59.200292 -87.37135 -39.581189
v 59.201626 -88.197453 -47.09432
v 59.215664 -88.017278 -47.070324
v 59.223102 -93.544894 -38.125135
v 59.226142 -93.538374 -41.661142
v 59.226841 -87.428553 -39.238693
v 59.233553 -87.680029 -38.800483
v 59.239634 -91.241711 -37.578367
v 59.244259 -92.61477 -45.592721
v 59.244613 -94.062162 -43.543664
v 59.247248 -88.55817 -37.902593
v 59.25417 -93.855023 -39.108985
v 59.268228 -89.351795 -37.610453
v 59.276473 -93.046564 -40.132033
v 59.276646 -87.538349 -46.526344
v 59.280052 -86.543454 -44.062227
v 59.288969 -87.542625 -46.866436
v 59.291924 -94.268192 -38.884053
v 59.308774 -94.271029 -44.096186
v 59.308951 -87.45452 -46.147128
v 59.316406 -93.571463 -41.184052
v 59.320179 -93.973502 -42.230552
v 59.325395 -87.702952 -47.218275
v 59.33239 -87.3009 -45.797348
v 59.334722 -92.255951 -46.162233
v 59.339336 -93.22786 -40.532324
v 59.344959 -91.791051 -46.57916
v 59.354315 -92.292477 -37.562496
v 59.361265 -87.473061 -47.221059
v 59.362516 -92.905101 -37.615153
v 59.369623 -87.318117 -46.810721
v 59.369634 -88.002328 -38.170852
v 59.376468 -93.255648 -45.810541
v 59.380358 -93.94815 -41.30717
v 59.381657 -93.387877 -37.628758
v 59.386158 -93.400646 -40.030813
v 59.400822 -94.665723 -38.359768
v 59.403349 -94.238652 -41.700194
v 59.405648 -93.95245 -45.08778
v 59.407377 -88.455471 -47.457811
v 59.408202 -94.769782 -39.272514
v 59.413323 -94.320558 -37.918065
v 59.416927 -87.131938 -47.111337
v 59.417839 -90.820643 -37.316959
v 59.419919 -88.977101 -37.542457
v 59.420085 -87.950663 -47.514655
v 59.421388 -86.387349 -43.67809
v 59.428855 -93.956538 -37.616578
v 59.429603 -90.596255 -47.267298
v 59.437744 -94.425505 -42.174345
v 59.442672 -94.310769 -41.225529
v 59.442966 -95.033865 -38.644818
v 59.444008 -93.596691 -40.555364
v 59.444539 -89.104887 -47.493066
v 59.447558 -86.38421 -41.888658
v 59.453393 -94.659533 -39.853373
v 59.455174 -94.685215 -41.556288
v 59.458131 -93.750471 -40.085435
v 59.466643 -87.275124 -47.661012
v 59.469175 -87.724119 -47.654746
v 59.469199 -91.105418 -37.240279
v 59.469662 -92.746271 -46.348546
v 59.470458 -95.24564 -39.563902
v 59.47131 -93.835277 -37.270144
v 59.474198 -94.763346 -41.93291
v 59.47538 -91.580589 -37.246307
v 59.476595 -92.973759 -37.249971
v 59.47829 -86.839673 -45.264596
v 59.479323 -94.582793 -44.66988
v 59.481755 -95.101926 -41.030852
v 59.484548 -86.802833 -40.670662
v 59.489923 -92.139627 -37.238646
v 59.491317 -95.227172 -41.761153
v 59.491345 -87.16055 -46.149173
v 59.497364 -95.167098 -40.37391
v 59.498949 -94.066585 -40.546796
v 59.517632 -88.140579 -37.820767
v 59.518088 -94.820241 -44.15541
v 59.519606 -94.700657 -42.716634
v 59.525585 -86.741526 -47.545785
v 59.528849 -93.840015 -46.253128
v 59.529415 -86.804063 -46.764207
v 59.529428 -95.669391 -41.454333
v 59.530827 -94.749403 -43.114195
v 59.537304 -86.156796 -42.383388
v 59.541427 -89.737106 -47.569586
v 59.543316 -94.960356 -42.326439
v 59.543334 -87.003899 -39.158411
v 59.544268 -87.991838 -47.812681
v 59.549948 -86.965878 -45.705014
v 59.551559 -92.232654 -46.838121
v 59.553371 -95.595444 -40.279838
v 59.55731 -92.167014 -36.906285
v 59.56165 -95.81659 -39.387051
v 59.561858 -93.014091 -36.559992
v 59.563254 -94.998256 -37.077051
v 59.569339 -90.447145 -37.166582
v 59.573033 -86.479772 -47.112704
v 59.573635 -93.355214 -46.56764
v 59.578483 -95.710199 -38.203355
v 59.580822 -94.08949 -46.23396
v 59.581616 -91.273033 -47.334051
v 59.583862 -91.575371 -47.217514
v 59.586693 -95.460497 -37.447393
v 59.59022 -88.720354 -37.465096
v 59.601603 -92.326468 -36.496497
v 59.616984 -94.439971 -36.402752
v 59.617236 -95.873697 -40.292796
v 59.619529 -95.884033 -41.974622
v 59.621118 -90.798605 -37.008452
v 59.625234 -91.600755 -36.786725
v 59.625422 -95.005385 -44.95736
v 59.631226 -86.211939 -47.976578
v 59.644784 -91.25299 -36.842874
v 59.649745 -86.873954 -48.448503
v 59.652421 -91.764996 -36.529548
v 59.654291 -88.753173 -47.860213
v 59.662923 -87.382458 -48.420449
v 59.668811 -86.749792 -46.034556
v 59.671106 -96.145525 -41.436299
v 59.672885 -94.028822 -36.026028
v 59.673268 -95.209829 -42.747313
v 59.684215 -90.005588 -37.137028
v 59.689262 -86.03749 -44.585969
v 59.696423 -94.938016 -45.775746
v 59.698419 -93.221453 -35.922174
v 59.698919 -95.508054 -36.759414
v 59.700342 -96.177436 -41.8651
v 59.70633 -92.759799 -47.048461
v 59.712407 -92.268593 -36.122632
v 59.715522 -86.476059 -45.28822
v 59.719061 -86.604471 -45.675132
v 59.723227 -86.244353 -44.957063
v 59.724179 -95.364119 -44.880127
v 59.731377 -96.313144 -38.36749
v 59.73469 -96.487449 -39.569735
v 59.746889 -94.965675 -36.089218
v 59.749093 -96.488039 -38.919109
v 59.749237 -96.087877 -37.572215
v 59.752605 -86.104864 -48.505639
v 59.760649 -94.852839 -46.286011
v 59.760899 -85.8163 -42.911732
v 59.764537 -85.841527 -46.642434
v 59.765632 -90.964086 -47.71559
v 59.765975 -86.612618 -39.4133
v 59.767878 -90.64366 -36.751824
v 59.769292 -90.035716 -47.856305
v 59.775977 -86.526816 -40.023935
v 59.781715 -88.386543 -48.26188
v 59.781999 -86.3551 -45.996101
v 59.788117 -85.426804 -47.568082
v 59.788363 -85.73621 -43.886266
v 59.794716 -93.99354 -47.068731
v 59.803746 -91.197929 -36.310308
v 59.804764 -86.359583 -40.416716
v 59.805023 -96.453228 -40.434118
v 59.807997 -87.22616 -48.806312
v 59.81322 -85.434884 -46.976065
v 59.814027 -95.667654 -45.892885
v 59.822283 -86.820618 -38.690995
v 59.825893 -95.588809 -36.267294
v 59.836598 -96.050897 -36.833097
v 59.837508 -95.570912 -43.205975
v 59.848616 -94.495199 -47.04234
v 59.849785 -89.149915 -48.140784
v 59.854932 -85.644098 -44.140407
v 59.860322 -86.527387 -39.058567
v 59.861586 -86.61605 -48.942101
v 59.866124 -91.220501 -36.131426
v 59.868375 -95.933939 -45.519985
v 59.86995 -86.99375 -38.391469
v 59.873787 -96.904388 -39.063697
v 59.876173 -96.682014 -41.59399
v 59.87878 -95.935565 -42.839943
v 59.889308 -84.672719 -47.272414
v 59.890629 -87.777823 -48.78586
v 59.890983 -85.732301 -46.338185
v 59.891346 -97.040799 -39.594448
v 59.891913 -84.806886 -47.60986
v 59.895956 -87.738387 -37.667452
v 59.898474 -85.334085 -46.581453
v 59.900331 -90.163654 -36.751921
v 59.90656 -93.360941 -47.495722
v 59.915134 -85.911098 -40.916651
v 59.915351 -84.970953 -47.977414
v 59.921543 -96.781305 -38.145422
v 59.925137 -95.987508 -46.337176
v 59.937347 -85.791276 -44.872355
v 59.937832 -95.493628 -35.817117
v 59.941096 -84.401679 -46.849791
v 59.943939 -88.787706 -37.155328
v 59.946471 -85.671511 -41.596093
v 59.947159 -96.359884 -45.965976
v 59.949971 -85.773195 -48.872582
v 59.959617 -91.621391 -47.938902
v 59.965238 -90.122172 -48.152358
v 59.966019 -92.198359 -47.825423
v 59.966028 -85.850795 -45.171904
v 59.975222 -84.269158 -47.311825
v 59.980723 -85.453399 -43.313988
v 59.987866 -84.400952 -46.549393
v 59.9961 -90.744236 -36.072303
v 59.996886 -95.168092 -47.249193
v 60.006813 -97.098583 -41.279217
v 60.008156 -85.517184 -44.536936
v 60.008696 -96.726066 -37.344
v 60.025224 -89.822192 -36.736865
v 60.028762 -87.14284 -37.958915
v 60.035726 -89.211726 -36.975605
v 60.041479 -96.029605 -46.896845
v 60.045642 -97.301263 -38.875897
v 60.048527 -96.56375 -46.381017
v 60.049742 -85.661716 -45.866707
v 60.051924 -85.222727 -46.217041
v 60.053205 -96.16246 -36.060685
v 60.054464 -94.371826 -47.82051
v 60.056007 -97.519256 -39.55105
v 60.063035 -85.404645 -42.803493
v 60.065132 -96.147427 -44.528213
v 60.070401 -94.801884 -47.768588
v 60.07209 -97.252967 -38.534653
v 60.07355 -85.648841 -45.495896
v 60.083101 -84.029347 -47.370275
v 60.083694 -96.661014 -36.710647
v 60.088323 -87.729032 -49.120859
v 60.095355 -88.903079 -48.676276
v 60.097732 -92.146689 -48.105118
v 60.099027 -83.933649 -46.811098
v 60.101186 -84.370423 -48.024468
v 60.106375 -85.40323 -44.95131
v 60.1173 -97.697681 -40.193749
v 60.120425 -96.333957 -44.8213
v 60.128402 -96.843306 -45.570947
v 60.132735 -83.920355 -46.433555
v 60.134915 -85.362691 -48.983902
v 60.137962 -96.80846 -42.749323
v 60.140668 -92.946716 -48.143493
v 60.148377 -85.3095 -45.828943
v 60.168351 -84.156342 -46.115542
v 60.174177 -85.310319 -42.285373
v 60.178242 -90.390579 -35.904348
v 60.188346 -85.073038 -43.509781
v 60.189782 -97.545858 -41.642102
v 60.192701 -85.17867 -45.330844
v 60.19473 -85.09837 -44.14281
v 60.200034 -88.105689 -37.149384
v 60.209634 -84.021211 -47.831079
v 60.209711 -96.56759 -44.326596
v 60.220211 -97.780472 -38.954068
v 60.22116 -97.929459 -39.56338
v 60.22334 -91.347512 -35.308556
v 60.223643 -85.911135 -38.84485
v 60.2249 -84.798966 -45.791258
v 60.229759 -96.580003 -47.081366
v 60.23482 -87.268374 -37.548538
v 60.235944 -84.99723 -44.568987
v 60.240394 -86.175459 -49.625614
v 60.241554 -89.705856 -48.716899
v 60.245229 -83.710702 -47.047779
v 60.247509 -84.864091 -45.039306
v 60.248396 -84.841813 -45.399571
v 60.249378 -97.021505 -43.09855
v 60.253131 -96.776308 -44.666344
v 60.25792 -83.655094 -46.482662
v 60.26428 -97.835844 -41.253703
v 60.265627 -95.161855 -48.296653
v 60.268495 -87.197136 -49.624755
v 60.275895 -97.352826 -45.599701
v 60.276247 -84.055034 -45.727599
v 60.277271 -85.962093 -38.538902
v 60.282208 -93.301909 -48.464192
v 60.283558 -97.443697 -42.447371
v 60.294965 -97.348933 -46.134125
v 60.295777 -96.510865 -35.727842
v 60.301989 -86.718016 -49.792419
v 60.303458 -85.584074 -40.000222
v 60.31423 -84.682331 -44.68679
v 60.317689 -83.70676 -45.825287
v 60.317972 -84.685489 -48.769928
v 60.322719 -90.557613 -48.66642
v 60.325591 -83.677321 -47.401791
v 60.326257 -88.62347 -49.143435
v 60.327977 -84.322902 -44.994566
v 60.341265 -88.4276 -36.86845
v 60.343595 -97.366807 -36.918124
v 60.349169 -86.608814 -37.77319
v 60.353531 -83.721349 -45.328875
v 60.374185 -83.494939 -45.899245
v 60.378854 -94.180477 -48.714886
v 60.381702 -84.013071 -48.214499
v 60.382391 -89.108744 -36.525034
v 60.384561 -83.764506 -47.813026
v 60.386458 -96.798596 -35.814285
v 60.391463 -90.195936 -35.622745
v 60.393515 -98.263307 -40.351605
v 60.395342 -96.032633 -48.404051
v 60.39553 -90.934605 -35.189987
v 60.401689 -98.244703 -39.161553
v 60.406048 -86.039584 -38.125002
v 60.416599 -97.400099 -46.689519
v 60.416769 -85.042372 -40.846477
v 60.418537 -89.618371 -49.010562
v 60.420317 -97.558958 -44.062639
v 60.422295 -85.479925 -39.335403
v 60.422377 -97.917549 -42.211331
v 60.422748 -97.687918 -44.711685
v 60.423249 -83.665188 -45.003767
v 60.426108 -96.609261 -35.560232
v 60.433375 -83.370304 -46.254349
v 60.435419 -90.769814 -48.801744
v 60.440677 -98.157019 -41.319398
v 60.448683 -97.332566 -36.412913
v 60.458944 -96.533448 -48.146808
v 60.460767 -98.400441 -39.727312
v 60.462894 -93.520099 -48.98804
v 60.463759 -83.324197 -45.363767
v 60.473783 -84.339994 -44.34838
v 60.475045 -97.903077 -42.84536
v 60.483239 -87.583891 -49.819309
v 60.490721 -98.421859 -40.438782
v 60.490948 -89.400362 -36.107766
v 60.491734 -84.481212 -43.907018
v 60.49918 -91.142432 -48.862345
v 60.503161 -94.905775 -49.044153
v 60.503223 -97.10669 -47.391089
v 60.503896 -97.694049 -36.841028
v 60.504511 -88.10966 -36.78522
v 60.507149 -97.898977 -43.523023
v 60.50779 -86.81021 -37.426663
v 60.509662 -86.287774 -50.17059
v 60.514661 -84.997779 -40.431843
v 60.52902 -98.040597 -45.337735
v 60.529421 -87.127695 -50.159703
v 60.545407 -91.967837 -48.951576
v 60.56312 -94.419171 -49.380143
v 60.57382 -92.448917 -49.088994
v 60.574957 -86.54978 -50.366796
v 60.5758 -97.999422 -46.077937
v 60.578128 -96.435928 -48.625177
v 60.578407 -90.417542 -35.127523
v 60.582374 -91.531562 -48.999223
v 60.58324 -83.209065 -44.944476
v 60.585873 -84.72769 -42.192119
v 60.591104 -98.206726 -44.841734
v 60.591591 -93.783356 -49.627597
v 60.597594 -93.05651 -49.453074
v 60.59952 -83.998397 -44.273966
v 60.602649 -84.350614 -48.899743
v 60.603186 -97.277266 -35.820551
v 60.60327 -87.976433 -49.765205
v 60.608508 -83.430658 -47.528011
v 60.613474 -89.25486 -35.919625
v 60.624615 -88.419029 -36.408695
v 60.627297 -85.879564 -50.234136
v 60.630484 -93.287231 -50.52646
v 60.639641 -94.903306 -49.552909
v 60.645952 -98.34185 -42.47331
v 60.655137 -94.308703 -49.983339
v 60.658623 -89.704782 -35.404005
v 60.658997 -83.905487 -48.476314
v 60.661046 -95.812338 -49.173219
v 60.663106 -92.217898 -49.367963
v 60.66454 -97.032741 -48.154084
v 60.67444 -85.412108 -38.279499
v 60.676693 -89.785227 -49.310513
v 60.677527 -93.802248 -50.792488
v 60.680574 -97.921495 -46.846937
v 60.681229 -98.354073 -43.501509
v 60.684338 -98.535153 -41.45609
v 60.684542 -82.963824 -45.20654
v 60.684641 -83.283 -44.576905
v 60.685774 -93.475345 -51.012512
v 60.691596 -98.665899 -38.287098
v 60.692871 -87.536318 -50.260142
v 60.69488 -88.479918 -49.651053
v 60.697828 -82.919817 -45.576678
v 60.698843 -92.27744 -49.776313
v 60.702136 -98.106276 -46.575805
v 60.706159 -93.065939 -50.892465
v 60.706825 -91.828902 -49.339714
v 60.719724 -83.564371 -48.074572
v 60.721012 -88.825557 -49.572599
v 60.726831 -93.78908 -51.127372
v 60.728927 -86.281051 -37.303921
v 60.74187 -83.663766 -44.197791
v 60.745094 -85.885755 -37.570272
v 60.745344 -94.697949 -50.327189
v 60.747342 -94.350613 -50.7509
v 60.74825 -91.476678 -49.312903
v 60.762755 -84.587039 -40.38578
v 60.762991 -84.058318 -43.638865
v 60.764569 -97.740561 -35.994251
v 60.771951 -92.114149 -50.03692
v 60.772887 -82.919466 -44.827045
v 60.774357 -98.539643 -45.352349
v 60.774666 -95.522362 -49.680692
v 60.775875 -96.160701 -49.269956
v 60.777977 -83.904342 -43.865837
v 60.779183 -82.873144 -45.845933
v 60.779389 -98.604054 -37.599845
v 60.780152 -84.902909 -49.738545
v 60.79157 -87.932355 -36.347979
v 60.79242 -91.226398 -49.328371
v 60.798105 -85.398365 -50.188881
v 60.801893 -91.762723 -49.651996
v 60.803121 -90.43616 -49.322299
v 60.803464 -87.237463 -50.830603
v 60.80392 -93.276912 -51.455847
v 60.806149 -93.64869 -51.468491
v 60.80862 -84.936652 -38.898215
v 60.809455 -87.368702 -36.702274
v 60.809481 -98.670316 -44.432459
v 60.817372 -92.48535 -50.659288
v 60.820267 -86.402593 -50.885933
v 60.833004 -98.686598 -42.327306
v 60.838394 -84.708085 -39.599754
v 60.84492 -98.448248 -46.423252
v 60.845053 -98.460066 -36.977623
v 60.845219 -97.215818 -48.493415
v 60.845918 -94.59662 -50.997159
v 60.846728 -82.989171 -44.509922
v 60.856214 -99.065676 -39.713654
v 60.866878 -89.533796 -35.017341
v 60.87488 -92.790069 -51.360349
v 60.876524 -87.494706 -50.787611
v 60.88426 -94.033934 -51.521015
v 60.885703 -82.720141 -45.147895
v 60.8963 -82.947151 -46.558908
v 60.89944 -89.034195 -35.248499
v 60.904147 -86.093436 -50.884926
v 60.912669 -88.038695 -50.175493
v 60.913689 -88.280764 -49.996501
v 60.917727 -95.32509 -50.591615
v 60.9183 -87.758138 -50.487023
v 60.918732 -98.809794 -43.694505
v 60.919075 -98.129737 -47.418042
v 60.922571 -87.364186 -51.216337
v 60.92801 -87.017486 -51.274491
v 60.937399 -91.352737 -49.705617
v 60.941329 -96.064626 -49.838694
v 60.9461 -97.634454 -35.408205
v 60.950024 -93.013748 -51.776433
v 60.951508 -99.063583 -40.774073
v 60.957273 -84.106864 -49.117044
v 60.958525 -98.174797 -36.110319
v 60.959258 -83.383252 -48.071549
v 60.967063 -98.933879 -44.545137
v 60.992132 -93.463046 -51.994737
v 60.992212 -84.183641 -40.78049
v 60.997283 -99.275269 -38.5981
v 60.998516 -96.545237 -49.517574
v 60.999589 -87.348977 -36.254208
v 61.013012 -87.629214 -51.689652
v 61.014077 -87.721549 -50.872147
v 61.015716 -84.425896 -39.595338
v 61.022344 -84.149368 -41.595677
v 61.029067 -87.732 -51.215488
v 61.03777 -84.940268 -38.150021
v 61.039573 -84.081928 -42.128287
v 61.04428 -83.453613 -43.728278
v 61.047721 -88.977994 -34.903671
v 61.051118 -92.610239 -51.712405
v 61.051456 -99.159355 -37.669961
v 61.054981 -86.866536 -51.55082
v 61.057685 -83.113155 -47.556216
v 61.064204 -99.417066 -39.669251
v 61.064403 -88.049985 -51.882568
v 61.067559 -99.154837 -41.188154
v 61.070927 -97.9429 -35.512939
v 61.074096 -95.71493 -50.801935
v 61.078389 -89.440374 -49.820531
v 61.082664 -98.134143 -35.7949
v 61.086176 -85.44927 -37.373869
v 61.089167 -86.519895 -36.578682
v 61.089254 -99.080027 -42.402122
v 61.090601 -99.072023 -45.121765
v 61.092358 -87.93835 -52.191046
v 61.097322 -87.771248 -35.574208
v 61.102801 -98.926712 -46.17759
v 61.104153 -98.033219 -48.2956
v 61.105952 -88.241011 -52.205471
v 61.108452 -87.597422 -52.08881
v 61.115595 -82.535981 -44.769334
v 61.130667 -88.321665 -51.822321
v 61.140638 -82.469349 -45.386714
v 61.141076 -83.855791 -42.414373
v 61.141681 -95.304202 -51.365567
v 61.148872 -86.88278 -36.147044
v 61.156031 -88.141862 -50.427771
v 61.16442 -85.307272 -50.702072
v 61.16611 -83.496631 -43.277144
v 61.166186 -83.894995 -40.459605
v 61.170589 -83.827708 -41.077304
v 61.171184 -98.399904 -47.920318
v 61.180456 -98.725079 -36.367213
v 61.180474 -99.217898 -42.811588
v 61.182536 -88.566294 -52.146196
v 61.18407 -88.456697 -52.486198
v 61.18472 -82.599587 -44.368565
v 61.188 -84.339902 -38.993509
v 61.197949 -88.06639 -51.141919
v 61.204607 -87.240644 -35.547902
v 61.21372 -89.85798 -49.930208
v 61.223166 -88.067063 -50.744903
v 61.22641 -98.334034 -35.663979
v 61.229418 -98.918146 -46.88309
v 61.233941 -87.838748 -35.184756
v 61.239364 -88.170746 -52.801022
v 61.241914 -84.597994 -50.186195
v 61.243325 -96.324184 -50.564729
v 61.245879 -87.270133 -52.181874
v 61.251444 -99.485226 -40.88919
v 61.254943 -99.677834 -40.103199
v 61.255673 -88.458839 -52.803024
v 61.26019 -82.430223 -45.703054
v 61.268067 -83.695932 -41.74538
v 61.270307 -85.842322 -51.282594
v 61.272677 -88.776642 -52.498824
v 61.276952 -86.509491 -36.105885
v 61.277268 -83.779773 -40.153289
v 61.304011 -87.817643 -52.785605
v 61.306925 -82.824755 -47.085911
v 61.310629 -91.085904 -50.40557
v 61.313519 -88.706306 -52.852459
v 61.314143 -94.805595 -51.998318
v 61.318467 -87.141379 -35.188058
v 61.323975 -95.913047 -51.282802
v 61.326834 -84.214372 -49.879352
v 61.327553 -88.353401 -50.433084
v 61.329058 -83.387199 -42.726442
v 61.331658 -88.446162 -51.446363
v 61.3332 -86.982952 -52.085677
v 61.34083 -91.620243 -51.376309
v 61.344315 -99.757815 -38.222783
v 61.348327 -83.400479 -40.900223
v 61.349861 -95.173249 -51.913933
v 61.351771 -93.910385 -52.6242
v 61.355813 -82.85381 -43.637555
v 61.356243 -82.461155 -46.01391
v 61.358633 -98.462144 -48.38372
v 61.35975 -83.437398 -42.266081
v 61.363899 -87.97048 -34.819468
v 61.365251 -86.678657 -35.247278
v 61.367944 -93.053206 -52.684613
v 61.372242 -83.590911 -40.185123
v 61.382487 -87.572273 -52.751031
v 61.38283 -84.125504 -38.813242
v 61.383837 -88.446423 -53.156843
v 61.385094 -99.584204 -37.411191
v 61.390431 -83.608447 -48.935754
v 61.393529 -88.793397 -51.713055
v 61.393987 -99.275147 -46.399791
v 61.405979 -82.633092 -43.84416
v 61.407087 -97.731907 -49.371823
v 61.409548 -88.765936 -53.160388
v 61.411925 -88.094149 -53.15084
v 61.418154 -92.66403 -52.590286
v 61.421196 -99.632305 -42.294698
v 61.424345 -88.320432 -50.740252
v 61.431535 -97.149871 -50.087958
v 61.432814 -98.744176 -48.102489
v 61.443821 -85.853024 -36.415002
v 61.445009 -89.054204 -52.934682
v 61.445257 -82.377489 -44.280162
v 61.447788 -88.652357 -50.371118
v 61.454059 -85.527686 -36.66917
v 61.457022 -90.542293 -50.381421
v 61.457126 -90.940619 -50.798833
v 61.462015 -91.105256 -51.175827
v 61.462628 -86.894533 -34.752096
v 61.476363 -87.82192 -53.10768
v 61.476469 -90.294578 -50.310061
v 61.481288 -87.586007 -34.671521
v 61.481764 -86.193722 -35.343762
v 61.483411 -99.707557 -43.837415
v 61.487091 -98.708538 -35.59092
v 61.493999 -82.792611 -43.215764
v 61.494154 -93.407362 -53.006558
v 61.497234 -86.794125 -52.161157
v 61.502603 -91.849243 -52.116227
v 61.510522 -100.13358 -39.735508
v 61.510613 -91.384413 -51.703823
v 61.513724 -100.14616 -39.326454
v 61.521702 -95.777523 -52.065318
v 61.52187 -99.770367 -42.872034
v 61.526132 -82.21526 -44.766847
v 61.529279 -90.039823 -50.331654
v 61.53129 -100.00691 -40.762407
v 61.545218 -88.899606 -50.362871
v 61.547993 -88.521604 -50.664838
v 61.549252 -82.181099 -45.257231
v 61.553268 -89.455629 -52.112072
v 61.554631 -89.049299 -51.653286
v 61.556282 -82.980093 -40.789581
v 61.563443 -84.289969 -38.05119
v 61.565578 -98.045547 -49.429888
v 61.56672 -96.956766 -50.641125
v 61.575784 -87.529685 -53.01105
v 61.577888 -82.551944 -43.478872
v 61.580194 -88.572282 -51.03653
v 61.580957 -99.651526 -36.956065
v 61.581542 -85.40834 -51.350153
v 61.582759 -100.22455 -38.906739
v 61.584954 -88.144301 -53.424719
v 61.588215 -89.137198 -50.347283
v 61.593588 -82.412942 -43.808918
v 61.593734 -87.050469 -52.515717
v 61.598189 -89.584485 -52.444773
v 61.599364 -98.596851 -35.215187
v 61.599435 -99.790428 -45.082545
v 61.600282 -86.361424 -34.634846
v 61.601063 -88.888367 -53.526099
v 61.602949 -82.782061 -42.439205
v 61.60731 -89.546558 -50.351959
v 61.607786 -82.972838 -47.86621
v 61.610382 -88.880074 -51.420557
v 61.612955 -100.23924 -40.292641
v 61.618819 -84.254006 -50.326483
v 61.619881 -83.608989 -39.13534
v 61.623968 -85.067589 -36.822485
v 61.624486 -90.408736 -50.73532
v 61.627611 -90.615686 -51.216304
v 61.637117 -90.833772 -51.689285
v 61.638246 -85.45707 -36.346886
v 61.642397 -99.990751 -43.54578
v 61.643384 -88.617172 -53.62244
v 61.643453 -84.769889 -37.174982
v 61.655004 -96.14813 -52.09521
v 61.65576 -86.030316 -34.802079
v 61.657382 -85.674932 -35.465327
v 61.658345 -99.436205 -36.379924
v 61.660126 -89.867156 -52.09494
v 61.670398 -96.904097 -50.93627
v 61.673311 -93.743371 -53.327465
v 61.678424 -82.482578 -42.92628
v 61.679228 -89.406002 -51.648911
v 61.68763 -89.767295 -51.800923
v 61.688789 -90.486168 -51.751543
v 61.689482 -85.518932 -35.999677
v 61.689728 -97.712312 -50.164398
v 61.692011 -82.719349 -47.363115
v 61.693366 -91.0158 -52.038899
v 61.698776 -100.02603 -44.412273
v 61.699986 -99.533607 -46.874407
v 61.703049 -90.118584 -50.690485
v 61.705769 -89.326542 -53.467476
v 61.709336 -93.076364 -53.335568
v 61.716266 -90.329851 -51.371845
v 61.717592 -88.853182 -50.667474
v 61.719019 -90.069143 -51.694127
v 61.719336 -100.22721 -37.910745
v 61.720617 -90.260861 -52.107894
v 61.721409 -89.977794 -52.436276
v 61.725576 -83.232706 -48.651833
v 61.728417 -83.738138 -49.729122
v 61.730006 -100.15016 -42.699547
v 61.730136 -99.81766 -45.82804
v 61.732256 -82.694661 -40.725311
v 61.73662 -89.788066 -52.74638
v 61.74161 -90.666338 -52.108482
v 61.747344 -82.539181 -41.720039
v 61.748901 -82.315908 -43.476124
v 61.7593 -96.773738 -51.362567
v 61.766885 -91.302472 -52.35273
v 61.767025 -88.856936 -50.982333
v 61.771368 -89.801371 -50.667666
v 61.776582 -89.230045 -51.337269
v 61.784475 -82.17652 -43.996754
v 61.788188 -89.150867 -50.63878
v 61.789284 -94.543352 -53.243217
v 61.792924 -99.249719 -48.127516
v 61.797549 -90.057076 -51.001558
v 61.79929 -85.127342 -36.268857
v 61.80151 -82.329029 -42.295087
v 61.803236 -89.406275 -50.648425
v 61.807093 -87.689065 -53.402666
v 61.81287 -88.989043 -50.952159
v 61.818557 -83.586367 -38.602597
v 61.819111 -89.531322 -51.341757
v 61.820626 -89.864111 -51.321543
v 61.826674 -85.745854 -51.857722
v 61.830356 -88.426473 -53.794367
v 61.840367 -90.762068 -52.412014
v 61.848537 -85.518172 -34.929163
v 61.850442 -100.60624 -41.267485
v 61.850934 -96.399544 -52.308041
v 61.851396 -90.290142 -52.584869
v 61.857959 -100.40768 -42.662167
v 61.862126 -100.65214 -40.689883
v 61.864835 -82.698385 -40.183508
v 61.874998 -89.681602 -50.981915
v 61.88202 -89.362488 -50.999297
v 61.885567 -83.105641 -39.281215
v 61.887056 -84.579149 -36.81809
v 61.897603 -96.121196 -52.669833
v 61.899576 -82.133575 -42.922266
v 61.900747 -100.20324 -45.145394
v 61.906593 -93.556669 -53.733206
v 61.909455 -83.881601 -50.196431
v 61.919968 -88.011566 -53.693687
v 61.926155 -83.056443 -48.474902
v 61.930654 -100.77124 -39.596333
v 61.932187 -82.386235 -46.775767
v 61.935433 -99.712098 -47.255756
v 61.941572 -100.56158 -43.394629
v 61.946635 -82.071108 -42.319787
v 61.961658 -91.495165 -52.851048
v 61.962076 -84.966578 -35.575722
v 61.96403 -98.298285 -50.113489
v 61.964935 -100.54165 -44.008769
v 61.970872 -99.38759 -48.322406
v 61.976619 -95.524368 -53.21956
v 61.977573 -100.69917 -38.442444
v 61.981315 -82.23304 -41.311857
v 61.981611 -100.33921 -37.241226
v 61.981812 -100.79106 -41.786105
v 61.982233 -90.152821 -53.107207
v 61.986747 -84.220122 -37.186427
v 61.987668 -87.170653 -53.128174
v 61.989079 -97.692653 -50.873822
v 61.989133 -99.876833 -36.37009
v 61.992675 -92.206488 -53.382618
v 62.009486 -100.88049 -40.285742
v 62.012978 -94.218524 -53.833915
v 62.039566 -84.496558 -36.339252
v 62.040453 -86.496984 -52.448537
v 62.041278 -82.678717 -39.570788
v 62.046403 -85.018995 -35.146337
v 62.049393 -89.756718 -54.036326
v 62.057846 -81.919285 -44.322086
v 62.074916 -83.838745 -37.531446
v 62.079187 -82.283824 -40.467545
v 62.090556 -90.49548 -53.133606
v 62.093685 -100.8422 -43.729747
v 62.100381 -82.129775 -46.318518
v 62.105537 -85.069689 -51.656278
v 62.109352 -81.951999 -43.648389
v 62.114116 -100.9323 -42.852813
v 62.118963 -100.25267 -46.247065
v 62.118976 -90.991769 -53.061872
v 62.120377 -90.150673 -53.887696
v 62.120733 -97.367644 -51.590512
v 62.13145 -94.8405 -53.819682
v 62.1373 -81.829228 -42.705429
v 62.138243 -98.942651 -49.677935
v 62.142217 -83.540711 -49.912682
v 62.16112 -99.521388 -35.556258
v 62.165769 -83.269646 -49.379576
v 62.17738 -84.812901 -35.094879
v 62.181418 -99.734001 -48.159262
v 62.1836 -82.401871 -47.184892
v 62.19167 -100.12941 -46.984368
v 62.193792 -82.065826 -40.907109
v 62.196603 -91.977192 -53.682131
v 62.200741 -84.363479 -35.762123
v 62.208483 -81.781332 -42.093647
v 62.209209 -89.872519 -54.320341
v 62.227602 -100.93573 -38.134889
v 62.23034 -86.271858 -52.456782
v 62.232814 -86.584268 -52.717639
v 62.235387 -90.577703 -53.877893
v 62.239627 -100.57625 -45.70339
v 62.240324 -91.595274 -53.623411
v 62.243524 -83.741944 -37.123304
v 62.243927 -100.96295 -44.338103
v 62.250459 -82.389917 -39.52215
v 62.27074 -92.313361 -53.977723
v 62.294488 -101.35001 -40.86838
v 62.296723 -100.19204 -36.283214
v 62.300294 -87.336823 -53.534902
v 62.301744 -82.815479 -38.547683
v 62.302925 -81.768308 -43.74745
v 62.304143 -101.27434 -39.39631
v 62.304196 -99.316947 -49.51479
v 62.304897 -100.74252 -37.30285
v 62.310781 -89.828613 -54.521571
v 62.315908 -101.37671 -41.932242
v 62.316484 -90.987465 -53.949868
v 62.316543 -86.785723 -53.072169
v 62.322071 -96.671694 -52.979317
v 62.337087 -96.179412 -53.450634
v 62.356476 -81.718499 -45.398712
v 62.360037 -91.370606 -53.997504
v 62.363004 -94.721134 -54.209205
v 62.366324 -100.34662 -46.966019
v 62.377722 -101.33093 -43.882774
v 62.381508 -91.87773 -54.068479
v 62.381716 -90.626139 -54.364388
v 62.387193 -85.122096 -34.079262
v 62.389435 -101.50006 -42.418887
v 62.389994 -97.344872 -52.313337
v 62.393446 -84.877271 -51.742468
v 62.394425 -95.61202 -53.885076
v 62.40835 -82.056923 -46.703912
v 62.40974 -100.6674 -36.912087
v 62.410326 -88.573064 -54.381426
v 62.414305 -83.319487 -37.35452
v 62.422127 -82.215479 -39.433893
v 62.423065 -83.689442 -36.246047
v 62.427757 -86.34777 -52.736891
v 62.443406 -81.638116 -44.789037
v 62.445479 -101.38999 -39.013717
v 62.457218 -89.498578 -54.7286
v 62.464454 -84.621687 -51.557616
v 62.46904 -97.7093 -52.000199
v 62.476716 -81.942033 -40.034738
v 62.476862 -91.211985 -54.357273
v 62.485572 -88.779787 -54.537738
v 62.486023 -85.538873 -52.311327
v 62.489123 -101.63076 -41.499135
v 62.493474 -99.633017 -35.252226
v 62.500893 -82.692658 -48.008704
v 62.501082 -100.29602 -36.120596
v 62.505361 -83.796257 -35.759875
v 62.522431 -94.038757 -54.559817
v 62.524385 -83.493594 -50.195865
v 62.534219 -98.124411 -51.63251
v 62.540446 -93.411013 -54.588474
v 62.541163 -81.783785 -46.227131
v 62.54165 -101.37311 -44.602547
v 62.542617 -81.632589 -45.614266
v 62.542876 -92.343702 -54.418917
v 62.544515 -100.22342 -47.98785
v 62.547739 -100.87624 -46.104628
v 62.553778 -82.861505 -37.760524
v 62.572935 -83.014354 -49.257308
v 62.573329 -91.790705 -54.459047
v 62.575477 -99.227595 -50.282108
v 62.577279 -101.00943 -37.360534
v 62.580552 -101.66286 -43.86281
v 62.589657 -82.09877 -47.048333
v 62.592886 -84.707016 -34.245331
v 62.600095 -86.926976 -53.508084
v 62.606415 -101.16364 -45.470851
v 62.60665 -101.73062 -40.257461
v 62.615138 -98.708948 -51.056497
v 62.616999 -96.37249 -53.838177
v 62.62023 -101.7949 -43.44876
v 62.623437 -89.968428 -54.998625
v 62.624974 -81.401956 -42.179802
v 62.628986 -95.363891 -54.346654
v 62.633341 -84.132593 -51.145674
v 62.6342 -99.676854 -35.141375
v 62.649097 -85.973495 -52.741321
v 62.649143 -81.533593 -41.418543
v 62.651675 -86.33023 -53.053585
v 62.65547 -82.912063 -37.33113
v 62.662144 -83.251946 -49.888987
v 62.670024 -81.43197 -43.837699
v 62.671615 -84.487784 -34.387856
v 62.671635 -97.59969 -52.685761
v 62.693577 -83.246682 -36.259518
v 62.694099 -81.707878 -40.120336
v 62.702218 -82.536443 -47.845179
v 62.714874 -85.327854 -52.362747
v 62.735739 -95.006821 -54.625585
v 62.736599 -99.030499 -50.943104
v 62.74093 -101.67599 -38.937693
v 62.756092 -101.9631 -41.466659
v 62.759575 -97.002106 -53.620424
v 62.76987 -100.01206 -49.429423
v 62.780066 -101.07224 -37.149269
v 62.784366 -101.88522 -39.660949
v 62.799681 -100.79911 -36.559921
v 62.802491 -82.514098 -37.767348
v 62.80416 -83.947744 -34.844602
v 62.812292 -81.195489 -42.583749
v 62.833617 -91.442823 -55.056122
v 62.838169 -97.393281 -53.375034
v 62.861683 -90.81619 -55.264877
v 62.863491 -101.30337 -45.95427
v 62.879914 -97.767766 -53.016542
v 62.880496 -89.951246 -55.308205
v 62.896108 -96.23525 -54.341927
v 62.896166 -99.674075 -50.398389
v 62.898055 -83.360486 -35.508133
v 62.901782 -102.06994 -40.222503
v 62.911436 -82.920295 -36.35013
v 62.91522 -102.2647 -42.923943
v 62.916033 -86.084931 -53.124967
v 62.917143 -92.34945 -55.137346
v 62.921084 -100.49889 -35.915031
v 62.926209 -81.300537 -44.986193
v 62.927699 -98.37941 -52.310223
v 62.931222 -81.565572 -39.865708
v 62.936683 -87.599962 -54.183567
v 62.943096 -81.414397 -40.559967
v 62.949759 -100.68422 -47.950789
v 62.962717 -82.156569 -38.178279
v 62.969776 -102.16452 -44.070734
v 62.972726 -102.30007 -42.419617
v 62.972827 -82.313521 -47.698472
v 62.989827 -100.36853 -49.200269
v 62.994474 -94.349027 -55.155673
v 62.99751 -96.82524 -54.141018
v 63.010807 -101.92651 -39.053318
v 63.013918 -99.397469 -51.152824
v 63.017038 -88.045961 -54.551902
v 63.020466 -82.696082 -48.884244
v 63.035281 -83.636651 -50.745875
v 63.042092 -88.379003 -54.778013
v 63.0464 -102.25516 -41.529353
v 63.046672 -85.318621 -52.63375
v 63.077179 -81.097248 -44.132246
v 63.084683 -92.671297 -55.460269
v 63.0853 -80.967049 -43.369823
v 63.085384 -95.79999 -54.793959
v 63.097692 -83.091856 -35.517586
v 63.10262 -83.946998 -34.13792
v 63.104622 -101.09744 -36.837868
v 63.110285 -102.20088 -39.8361
v 63.113244 -91.56839 -55.528197
v 63.129039 -90.63018 -55.649065
v 63.139185 -82.395193 -37.113018
v 63.142659 -100.79476 -48.394673
v 63.144137 -102.04249 -39.155844
v 63.146748 -81.261383 -40.339571
v 63.167746 -81.338304 -46.457582
v 63.168527 -101.27225 -46.979154
v 63.168711 -100.19567 -50.192046
v 63.178027 -102.07274 -45.036956
v 63.184429 -83.992564 -51.404246
v 63.205221 -89.831575 -55.588367
v 63.21245 -101.69709 -38.190051
v 63.215924 -99.815615 -51.030879
v 63.221122 -81.17161 -45.957638
v 63.233472 -82.095896 -37.627222
v 63.238365 -102.38811 -40.675756
v 63.25437 -82.102741 -47.654613
v 63.259967 -102.5374 -42.169486
v 63.262943 -102.69212 -43.392845
v 63.272352 -100.86753 -48.710885
v 63.273407 -84.909912 -52.452624
v 63.284868 -99.543366 -51.62923
v 63.285527 -100.56993 -49.751445
v 63.291619 -83.313154 -34.686117
v 63.305241 -81.096522 -40.508341
v 63.310249 -92.924783 -55.832548
v 63.316489 -83.763902 -51.176887
v 63.317713 -101.55719 -46.610711
v 63.318339 -93.437536 -55.794812
v 63.319725 -99.249296 -52.184363
v 63.319775 -84.227425 -51.814904
v 63.324978 -82.48112 -48.608164
v 63.325462 -91.535116 -55.840585
v 63.326091 -99.926273 -34.676173
v 63.340315 -102.63001 -44.150104
v 63.342012 -98.101882 -53.643703
v 63.349525 -97.482091 -54.194649
v 63.351459 -102.80038 -42.961225
v 63.367091 -81.328827 -46.743526
v 63.371277 -83.857628 -33.541345
v 63.378427 -86.489245 -53.861631
v 63.384475 -81.432438 -39.120863
v 63.390051 -101.74775 -46.312384
v 63.395134 -102.37485 -39.887628
v 63.402173 -94.540988 -55.649127
v 63.433456 -80.6555 -43.203218
v 63.434589 -100.72408 -35.763575
v 63.44069 -96.519869 -54.969002
v 63.441376 -90.690023 -55.995586
v 63.441734 -95.638665 -55.301254
v 63.447937 -83.991744 -51.646572
v 63.451754 -99.018782 -52.903935
v 63.460552 -98.754583 -53.241828
v 63.475117 -102.20917 -39.21128
v 63.476009 -100.50303 -35.327803
v 63.483971 -80.75097 -41.627002
v 63.502802 -91.401997 -56.072137
v 63.503555 -83.39927 -34.014045
v 63.505991 -80.777647 -44.168714
v 63.506927 -81.794445 -37.691479
v 63.509706 -86.799841 -54.219123
v 63.51692 -80.600489 -42.896273
v 63.519195 -102.52628 -40.373251
v 63.520034 -101.78743 -38.11369
v 63.520656 -91.844075 -56.068227
v 63.537493 -89.865637 -55.879996
v 63.540421 -82.458405 -35.737189
v 63.542403 -97.945854 -54.132251
v 63.548352 -82.214841 -36.315362
v 63.554101 -82.831603 -49.80724
v 63.555185 -80.893477 -45.825982
v 63.55549 -101.46651 -47.696294
v 63.579628 -81.129975 -39.506151
v 63.580429 -93.808016 -56.108235
v 63.581057 -82.160509 -48.120776
v 63.581381 -96.982715 -54.94407
v 63.601717 -92.931335 -56.220672
v 63.606468 -103.04845 -42.831871
v 63.606877 -80.572915 -42.481727
v 63.610579 -84.401142 -52.219063
v 63.611984 -102.95071 -43.9947
v 63.623341 -100.99448 -36.26305
v 63.62735 -90.610757 -56.142169
v 63.633601 -99.8831 -51.980763
v 63.657367 -83.437556 -33.570979
v 63.672574 -99.600207 -52.591985
v 63.681397 -103.12775 -43.31898
v 63.683242 -83.040744 -50.272148
v 63.684725 -80.583942 -41.651657
v 63.686506 -83.429355 -50.932845
v 63.689624 -82.665273 -49.578228
v 63.696378 -87.361352 -54.689703
v 63.700726 -97.642603 -54.699709
v 63.702518 -87.847383 -55.018957
v 63.711102 -82.5193 -49.233741
v 63.715216 -82.821319 -34.569376
v 63.721575 -82.993482 -34.211099
v 63.729274 -80.864566 -46.250402
v 63.734445 -100.69721 -50.784606
v 63.734901 -82.63541 -34.860149
v 63.739303 -98.386173 -54.098346
v 63.741197 -101.72761 -47.51011
v 63.741799 -99.303201 -53.189454
v 63.761995 -102.10604 -46.484928
v 63.774458 -81.820297 -47.761454
v 63.775684 -94.689443 -56.109415
v 63.783562 -102.902 -44.609898
v 63.787189 -101.19512 -49.755623
v 63.787279 -84.946939 -52.921757
v 63.788536 -95.906479 -55.694891
v 63.79234 -81.180885 -38.720276
v 63.801725 -91.671433 -56.340126
v 63.803674 -81.708444 -36.984983
v 63.808206 -100.6107 -35.144473
v 63.823026 -102.79841 -41.173788
v 63.829863 -101.63853 -48.367128
v 63.850545 -82.088814 -35.768895
v 63.852698 -92.714256 -56.463765
v 63.853109 -86.49751 -54.343076
v 63.860352 -100.91971 -50.655513
v 63.865842 -80.946417 -39.279821
v 63.869715 -102.74937 -40.677712
v 63.875731 -100.81559 -35.50037
v 63.882916 -102.64445 -40.276996
v 63.888298 -102.61141 -45.838254
v 63.899371 -81.181086 -47.058773
v 63.905523 -96.706853 -55.568978
v 63.908039 -90.040315 -56.208362
v 63.917848 -101.67729 -37.562394
v 63.923989 -89.121109 -55.872286
v 63.933232 -97.610755 -55.12705
v 63.936682 -102.56096 -40.001293
v 63.938003 -101.87597 -38.062892
v 63.958667 -101.17581 -36.515695
v 63.959306 -93.92186 -56.540292
v 63.965867 -100.42739 -34.777477
v 63.972043 -81.505131 -37.015317
v 63.972632 -103.26147 -42.518717
v 63.976708 -100.59314 -51.508615
v 63.978888 -103.22222 -43.977502
v 63.98361 -85.589473 -53.593104
v 63.98419 -102.88117 -45.296266
v 63.985491 -101.57081 -49.192834
v 63.992238 -103.33887 -42.802139
v 64.000354 -80.483896 -44.880583
v 64.027946 -98.271317 -54.778743
v 64.029865 -98.838041 -54.199588
v 64.030761 -88.730735 -55.772498
v 64.040343 -80.616354 -40.144929
v 64.047747 -102.25366 -39.04067
v 64.061338 -94.265859 -56.595613
v 64.062628 -99.615153 -53.428238
v 64.075045 -100.83597 -51.359602
v 64.077707 -97.205306 -55.549215
v 64.086363 -81.65704 -36.092121
v 64.091247 -103.3896 -43.461236
v 64.10727 -94.99451 -56.438585
v 64.123953 -89.31792 -56.104622
v 64.130355 -99.267982 -53.927266
v 64.145577 -102.44768 -46.8127
v 64.145953 -103.11032 -44.732065
v 64.148173 -80.453458 -45.738526
v 64.149197 -100.73663 -35.08624
v 64.149739 -80.876051 -38.443307
v 64.14985 -103.1061 -41.603103
v 64.154647 -103.45541 -43.131207
v 64.15819 -80.961874 -38.097926
v 64.158246 -82.178979 -34.759473
v 64.165544 -102.8998 -40.724496
v 64.166311 -80.748292 -38.853657
v 64.180766 -98.162866 -55.066708
v 64.19882 -82.655012 -33.722542
v 64.211684 -102.23291 -47.585723
v 64.219092 -101.06144 -36.076808
v 64.221599 -80.285371 -44.051902
v 64.227497 -93.797216 -56.810989
v 64.230183 -85.585298 -53.840261
v 64.236919 -100.03044 -34.217848
v 64.239632 -101.6953 -49.784386
v 64.240336 -100.40135 -34.59636
v 64.240946 -81.859378 -35.253089
v 64.243765 -86.105272 -54.393938
v 64.256848 -82.03908 -48.568501
v 64.261926 -84.789262 -53.172928
v 64.268543 -82.872522 -33.174025
v 64.27005 -101.20731 -51.192633
v 64.270665 -80.150547 -43.167737
v 64.272893 -94.692107 -56.769729
v 64.273849 -80.246878 -41.080296
v 64.275867 -102.08992 -48.384419
v 64.282506 -102.8344 -40.463964
v 64.287221 -88.565626 -55.895884
v 64.304583 -101.54924 -50.502225
v 64.325643 -101.90332 -37.974143
v 64.338546 -96.018471 -56.36992
v 64.339542 -101.89622 -49.288164
v 64.344158 -91.161329 -56.733086
v 64.351126 -97.337884 -55.780331
v 64.369358 -80.313339 -40.224933
v 64.374319 -91.760627 -56.845034
v 64.376822 -103.04166 -46.088793
v 64.380661 -103.47747 -42.425618
v 64.380736 -103.20239 -45.150475
v 64.382863 -84.157748 -52.630261
v 64.404381 -100.73407 -52.476455
v 64.408629 -88.174255 -55.779789
v 64.419025 -100.50166 -52.920478
v 64.420526 -92.48355 -56.9458
v 64.421234 -99.105105 -54.629042
v 64.434148 -89.535192 -56.371783
v 64.438549 -84.477939 -53.046026
v 64.439864 -100.90292 -35.308388
v 64.449695 -103.33624 -41.791177
v 64.455281 -81.710561 -48.146095
v 64.457728 -94.516002 -57.01298
v 64.46214 -102.75589 -46.827765
v 64.464043 -101.77064 -50.438154
v 64.467907 -87.140727 -55.204077
v 64.473789 -95.876483 -56.603252
v 64.478084 -80.047339 -41.465495
v 64.481029 -82.341569 -33.619658
v 64.491259 -100.39959 -53.249913
v 64.492883 -97.673353 -55.688531
v 64.497017 -82.438286 -49.942051
v 64.509467 -102.48492 -47.705451
v 64.511518 -100.15689 -34.259343
v 64.517579 -102.45245 -39.538326
v 64.524304 -103.28228 -45.663643
v 64.526443 -82.838497 -50.583246
v 64.534627 -81.351497 -47.689642
v 64.53603 -80.348694 -38.779669
v 64.537446 -100.74035 -34.927592
v 64.538913 -80.407323 -46.404726
v 64.551597 -83.336346 -51.819042
v 64.562035 -80.549981 -46.684058
v 64.57752 -100.14636 -53.734744
v 64.580508 -86.63705 -55.061198
v 64.594843 -80.13894 -39.856414
v 64.605714 -103.67597 -43.020135
v 64.612725 -82.042898 -49.237047
v 64.613183 -84.845274 -53.608058
v 64.614236 -100.47174 -34.557175
v 64.615331 -80.187302 -45.972822
v 64.623158 -102.13621 -49.272479
v 64.624371 -81.758868 -48.42229
v 64.626553 -80.080815 -45.586008
v 64.627015 -99.025584 -54.945568
v 64.628303 -93.743195 -57.155926
v 64.64262 -79.926625 -42.113483
v 64.64574 -80.68535 -37.112766
v 64.653052 -92.999831 -57.157685
v 64.654269 -102.27505 -48.719072
v 64.658174 -87.532366 -55.571449
v 64.666298 -103.23094 -41.133492
v 64.670734 -80.894403 -36.192292
v 64.677428 -96.358593 -56.695627
v 64.682013 -103.70453 -43.302021
v 64.687211 -80.728922 -47.063061
v 64.687247 -81.356728 -35.187252
v 64.689893 -83.540119 -52.21874
v 64.690944 -101.64191 -37.247365
v 64.69246 -103.44309 -41.782021
v 64.704261 -80.294408 -37.977631
v 64.70462 -79.864518 -42.572078
v 64.717105 -103.48226 -44.500517
v 64.718395 -79.954559 -40.703262
v 64.718736 -81.876289 -33.966893
v 64.71993 -82.128851 -49.60842
v 64.725717 -87.072802 -55.396245
v 64.730486 -90.250886 -56.715837
v 64.734217 -80.718779 -36.485756
v 64.735097 -84.195772 -53.093905
v 64.735341 -94.348414 -57.274928
v 64.735892 -80.974943 -35.821853
v 64.740147 -102.5196 -48.096541
v 64.740787 -83.800975 -52.564721
v 64.751074 -101.27286 -36.363797
v 64.78151 -95.634955 -57.184427
v 64.782972 -81.566708 -34.473224
v 64.788347 -89.455272 -56.566914
v 64.794696 -88.92817 -56.391734
v 64.809305 -98.941691 -55.177651
v 64.813224 -81.292914 -47.868538
v 64.817178 -103.47239 -46.094307
v 64.818422 -103.73518 -43.628031
v 64.819093 -82.835404 -50.874946
v 64.822268 -96.61553 -56.762046
v 64.83786 -79.831885 -43.666309
v 64.848391 -102.27658 -38.829325
v 64.849433 -81.961481 -33.359135
v 64.85005 -84.554396 -53.666951
v 64.853314 -102.31407 -49.125878
v 64.860393 -102.6017 -39.797087
v 64.865992 -80.011676 -38.290678
v 64.885323 -100.90291 -35.169717
v 64.888915 -86.205998 -55.096269
v 64.88941 -92.330803 -57.319781
v 64.896622 -99.986365 -54.475012
v 64.899308 -101.71744 -52.003828
v 64.926947 -103.81783 -43.244239
v 64.927522 -85.461296 -54.527182
v 64.930251 -79.777894 -40.277377
v 64.930762 -95.497929 -57.441943
v 64.931795 -82.474167 -50.384762
v 64.953282 -81.457552 -48.330248
v 64.954083 -102.77884 -47.814974
v 64.961354 -103.79109 -42.895583
v 64.969438 -79.837294 -38.98449
v 64.971525 -79.724951 -41.05772
v 64.975158 -103.16718 -40.771143
v 64.980971 -100.7111 -34.818052
v 64.986287 -99.717803 -54.880125
v 64.987311 -101.08899 -35.602077
v 64.988015 -92.704703 -57.424793
v 64.991909 -81.053057 -35.118539
v 64.994171 -103.66478 -44.671531
v 65.005729 -98.300356 -55.725656
v 65.006109 -83.779193 -52.933655
v 65.007295 -101.66861 -37.194898
v 65.015357 -83.008639 -51.673724
v 65.01751 -90.405804 -56.948921
v 65.034199 -91.366341 -57.226328
v 65.035095 -80.515509 -36.118675
v 65.035896 -97.042849 -56.76469
v 65.059211 -80.075734 -46.524109
v 65.060127 -98.734495 -55.518651
v 65.069651 -103.29862 -46.883816
v 65.076347 -102.09226 -51.64104
v 65.076814 -83.239213 -52.120724
v 65.079713 -103.63038 -46.332091
v 65.091098 -79.655806 -44.713256
v 65.095807 -95.064989 -57.645945
v 65.098462 -103.09641 -47.393501
v 65.103331 -80.338513 -47.006324
v 65.105703 -83.431609 -52.474673
v 65.108796 -103.81853 -45.660218
v 65.117165 -87.651659 -55.999018
v 65.123939 -102.51244 -50.004153
v 65.124519 -79.563573 -42.721512
v 65.13283 -81.376221 -33.921105
v 65.134333 -83.877687 -53.360613
v 65.13674 -81.940086 -49.76278
v 65.138873 -93.859103 -57.568814
v 65.138997 -96.214161 -57.445203
v 65.142122 -82.502234 -50.686856
v 65.152478 -103.84375 -45.939899
v 65.153131 -79.943277 -37.297136
v 65.153379 -103.91626 -43.167418
v 65.161938 -80.191834 -36.681818
v 65.162403 -91.948127 -57.453133
v 65.171652 -99.549817 -55.230863
v 65.171686 -103.029 -40.412171
v 65.171754 -90.795289 -57.164204
v 65.178585 -81.160395 -34.350619
v 65.185923 -101.4175 -53.33737
v 65.193287 -101.6781 -52.921814
v 65.193847 -100.06845 -34.035969
v 65.199627 -79.655643 -38.239353
v 65.210107 -79.532734 -41.958849
v 65.210218 -81.649534 -49.261012
v 65.210709 -103.83408 -42.73424
v 65.212305 -102.49527 -50.799649
v 65.21338 -84.232959 -53.896007
v 65.235196 -102.02555 -52.257115
v 65.235723 -79.717079 -37.637379
v 65.250058 -79.827499 -46.234
v 65.254999 -89.620553 -56.927387
v 65.258635 -85.185699 -54.681183
v 65.260739 -102.47248 -39.272218
v 65.267349 -83.651066 -53.280822
v 65.269914 -102.62814 -48.603633
v 65.273074 -83.448067 -52.843862
v 65.276924 -100.38115 -34.356841
v 65.280283 -97.619497 -56.62436
v 65.296939 -79.661717 -45.754401
v 65.3084 -100.9643 -35.258621
v 65.319949 -102.63198 -49.357355
v 65.325804 -82.659359 -51.341571
v 65.330946 -103.98938 -43.994519
v 65.331909 -79.420219 -39.546199
v 65.340986 -87.226828 -56.007872
v 65.348147 -102.62759 -48.960255
v 65.350665 -101.71486 -37.134182
v 65.35483 -102.78598 -48.310541
v 65.354985 -81.218682 -33.572829
v 65.35693 -95.588121 -57.865409
v 65.359782 -83.200893 -52.408558
v 65.362318 -98.70496 -55.865457
v 65.370488 -98.177484 -56.274075
v 65.377885 -79.416178 -43.507196
v 65.404513 -82.780118 -51.685523
v 65.404599 -103.92754 -46.256399
v 65.41361 -104.09526 -43.60265
v 65.415041 -94.544439 -57.849306
v 65.417803 -83.82569 -53.827785
v 65.418378 -103.58511 -41.688386
v 65.419965 -80.53315 -47.672493
v 65.441781 -102.44482 -51.767363
v 65.447966 -96.780785 -57.527678
v 65.449097 -81.859478 -50.093171
v 65.449323 -79.399569 -44.91154
v 65.451963 -96.335278 -57.771392
v 65.45909 -81.038533 -48.354705
v 65.469915 -101.99294 -37.894485
v 65.48475 -90.292869 -57.293988
v 65.485806 -88.497562 -56.676592
v 65.488366 -103.52858 -41.464889
v 65.496726 -100.99672 -54.216279
v 65.497178 -88.1668 -56.540223
v 65.497941 -101.80484 -53.365756
v 65.510446 -103.6848 -46.946564
v 65.515478 -91.210805 -57.518592
v 65.51856 -104.12704 -45.6629
v 65.518718 -99.552709 -33.57201
v 65.5191 -93.319251 -57.861209
v 65.5207 -102.38507 -38.898689
v 65.5275 -80.050925 -35.982833
v 65.529067 -82.893555 -51.991735
v 65.529299 -104.15411 -43.359201
v 65.537075 -89.268914 -57.020055
v 65.542959 -83.294045 -53.288963
v 65.552842 -81.204994 -32.765821
v 65.55432 -84.224783 -54.383715
v 65.555515 -80.918949 -33.782722
v 65.555918 -92.81648 -57.869662
v 65.564694 -100.5209 -54.967608
v 65.565962 -81.42236 -49.393349
v 65.571018 -94.910085 -58.015425
v 65.582961 -79.2589 -41.507039
v 65.592888 -102.22229 -52.573036
v 65.594592 -100.67303 -34.761934
v 65.597614 -104.06542 -42.955693
v 65.602131 -95.84997 -58.02912
v 65.613618 -80.433957 -34.999364
v 65.613651 -83.094761 -52.787304
v 65.618021 -93.992315 -57.970993
v 65.619495 -101.66529 -53.724516
v 65.625246 -101.42958 -36.154497
v 65.626435 -102.89844 -48.535955
v 65.628026 -80.174886 -47.415745
v 65.645419 -102.85941 -48.840867
v 65.646222 -82.296333 -51.235717
v 65.647025 -104.23061 -44.553595
v 65.649658 -102.91328 -50.41828
v 65.651376 -100.01448 -33.861287
v 65.652148 -81.249108 -32.392771
v 65.656463 -101.22424 -35.68
v 65.660196 -79.680158 -36.426863
v 65.665485 -85.10602 -55.126021
v 65.669472 -103.51185 -47.569741
v 65.673358 -79.493439 -45.961864
v 65.676367 -92.414063 -57.922965
v 65.677788 -81.094865 -48.811671
v 65.680649 -103.14893 -48.160935
v 65.684739 -102.70732 -51.432032
v 65.706203 -104.1577 -46.110063
v 65.708781 -79.136226 -43.230807
v 65.713302 -85.469384 -55.431971
v 65.714391 -79.07566 -39.517498
v 65.720193 -86.481777 -56.067085
v 65.720315 -102.10547 -53.206781
v 65.721063 -79.099415 -42.71813
v 65.74058 -79.834171 -46.973277
v 65.740841 -103.01246 -49.897316
v 65.748387 -79.04927 -40.074725
v 65.749761 -101.49736 -54.051048
v 65.752155 -101.64165 -36.679079
v 65.761746 -102.56553 -52.046071
v 65.763673 -100.34135 -34.184761
v 65.76372 -86.382536 -56.059172
v 65.767973 -82.411172 -51.569607
v 65.771456 -83.279491 -53.900619
v 65.775328 -96.282984 -58.079498
v 65.787326 -102.81761 -39.801478
v 65.800632 -103.68602 -41.716923
v 65.803277 -82.806185 -52.240979
v 65.803706 -92.067765 -57.962057
v 65.804303 -100.32989 -55.484558
v 65.804848 -80.357719 -34.644927
v 65.819499 -102.4864 -39.049698
v 65.827875 -90.746854 -57.682491
v 65.828591 -99.736444 -55.924514
v 65.829999 -91.311489 -57.792232
v 65.844053 -103.4707 -41.139033
v 65.848003 -89.929962 -57.512309
v 65.852908 -104.00974 -46.813837
v 65.853621 -87.650569 -56.589114
v 65.853856 -84.617653 -55.060881
v 65.855905 -80.507976 -34.076606
v 65.86465 -104.32637 -45.295469
v 65.870844 -79.173523 -37.024562
v 65.88657 -79.908339 -35.403372
v 65.889363 -80.706408 -48.37023
v 65.890688 -102.00227 -53.616025
v 65.891779 -79.085085 -44.736155
v 65.892684 -104.41908 -43.737704
v 65.893831 -98.453432 -56.811113
v 65.895327 -101.32066 -54.446927
v 65.89565 -79.288035 -36.552132
v 65.914689 -79.013712 -44.05862
v 65.917012 -82.809064 -53.331421
v 65.927063 -82.508726 -51.858964
v 65.934826 -100.80395 -55.175151
v 65.935512 -88.923116 -57.152509
v 65.938683 -100.59363 -34.545597
v 65.948287 -82.976374 -53.847621
v 65.95306 -86.792976 -56.407253
v 65.956554 -104.2754 -46.011485
v 65.958039 -102.31642 -38.479952
v 65.958747 -102.45783 -52.589392
v 65.963223 -102.80784 -51.656508
v 65.986321 -79.499969 -46.504937
v 66.00373 -103.89393 -47.398117
v 66.005369 -104.40477 -43.248554
v 66.00875 -78.880434 -38.667371
v 66.014845 -80.498353 -33.185391
v 66.023581 -98.913072 -56.671233
v 66.027305 -103.22373 -40.497994
v 66.036774 -83.369973 -54.551329
v 66.043895 -97.003385 -58.024982
v 66.046156 -84.773325 -55.37634
v 66.048646 -88.13164 -56.906994
v 66.051485 -85.444145 -55.75589
v 66.0533 -81.790672 -51.103354
v 66.059374 -99.602916 -33.411092
v 66.069661 -82.594565 -52.47425
v 66.071806 -100.5278 -55.6094
v 66.087209 -82.49691 -52.139801
v 66.087723 -102.34777 -53.128118
v 66.093363 -104.12369 -46.908928
v 66.093551 -78.839746 -41.185933
v 66.102938 -99.209235 -33.263208
v 66.104527 -101.39302 -35.987825
v 66.107324 -89.567645 -57.551764
v 66.116618 -101.80578 -54.036667
v 66.125806 -94.21703 -58.383457
v 66.12595 -79.786626 -35.087577
v 66.126045 -100.12533 -33.740873
v 66.128001 -103.20646 -50.487925
v 66.128149 -103.31361 -49.302631
v 66.139096 -93.291763 -58.346383
v 66.14246 -103.81965 -41.724925
v 66.151048 -81.387845 -50.496332
v 66.152333 -78.765855 -41.771806
v 66.160811 -83.581452 -54.931467
v 66.170999 -100.5946 -34.416907
v 66.172596 -100.38838 -34.032686
v 66.1727 -103.06501 -51.060995
v 66.173543 -78.846059 -37.299017
v 66.179131 -78.783052 -38.23136
v 66.190445 -104.55923 -44.030345
v 66.190764 -82.983657 -54.374186
v 66.19842 -102.22836 -53.512021
v 66.201751 -80.563317 -48.577972
v 66.206683 -103.56008 -48.353151
v 66.207801 -103.40039 -48.846594
v 66.215627 -78.98755 -36.315397
v 66.218031 -98.555681 -57.172195
v 66.222666 -86.375848 -56.442617
v 66.227048 -80.551864 -32.452031
v 66.227351 -96.632004 -58.339182
v 66.229442 -78.926178 -44.832812
v 66.231241 -79.249915 -46.039057
v 66.23574 -104.56953 -43.558703
v 66.24002 -78.640504 -39.17961
v 66.240252 -82.523392 -53.498985
v 66.247096 -78.609834 -39.794445
v 66.252186 -78.770261 -43.501443
v 66.255359 -102.01495 -37.407796
v 66.260794 -101.16695 -35.506597
v 66.261814 -99.075189 -56.863965
v 66.263104 -82.643317 -53.889249
v 66.269966 -98.124362 -57.555533
v 66.272033 -103.4382 -40.813178
v 66.277815 -80.282732 -32.907736
v 66.278913 -104.43188 -45.296417
v 66.280813 -99.641734 -33.317754
v 66.285812 -79.650017 -47.195469
v 66.290884 -81.842181 -51.532314
v 66.306974 -98.516187 -33.106131
v 66.30704 -100.85123 -55.524508
v 66.311472 -79.907658 -47.684088
v 66.313559 -87.791564 -56.971613
v 66.313849 -78.655528 -42.373997
v 66.319344 -82.345248 -53.012851
v 66.321525 -103.69417 -41.272021
v 66.325509 -104.52034 -43.173123
v 66.327162 -88.365385 -57.171765
v 66.337885 -104.34013 -46.264449
v 66.342105 -79.842775 -34.425165
v 66.342698 -101.13371 -55.218576
v 66.349467 -99.939835 -33.454792
v 66.350312 -81.374462 -50.832129
v 66.360978 -80.579945 -32.190246
v 66.362505 -78.760217 -44.14763
v 66.373441 -102.67259 -52.460657
v 66.381509 -99.406698 -56.782787
v 66.386238 -99.238898 -33.171321
v 66.389035 -104.61455 -44.243951
v 66.4005 -84.701432 -55.678775
v 66.401111 -103.50949 -49.723842
v 66.406027 -99.994413 -56.37356
v 66.419037 -104.39746 -45.621307
v 66.420544 -97.619897 -58.026553
v 66.423861 -102.98019 -51.694925
v 66.427527 -83.15493 -54.928029
v 66.454354 -102.50991 -53.076718
v 66.463006 -104.00377 -41.771607
v 66.463435 -79.439437 -46.931273
v 66.463719 -82.112502 -52.390932
v 66.464108 -98.879127 -33.109521
v 66.465719 -104.03562 -47.691094
v 66.466259 -83.642006 -55.328032
v 66.470758 -91.904901 -58.482727
v 66.47396 -102.13269 -53.793088
v 66.478706 -104.65608 -43.815411
v 66.484661 -104.29655 -46.894712
v 66.493284 -81.944208 -52.014976
v 66.496878 -96.290765 -58.621532
v 66.506252 -100.27792 -33.610943
v 66.513196 -103.81331 -48.261942
v 66.519994 -100.52073 -33.945663
v 66.525245 -100.70674 -34.328782
v 66.52586 -98.973363 -57.196616
v 66.528 -84.226777 -55.603182
v 66.53233 -94.278041 -58.72194
v 66.532844 -96.955264 -58.461462
v 66.533892 -85.076203 -55.96824
v 66.536917 -82.190894 -53.223979
v 66.537725 -78.771149 -35.991817
v 66.53909 -78.841379 -44.98005
v 66.546076 -86.812055 -56.874834
v 66.549686 -86.550963 -56.769773
v 66.552826 -103.44417 -50.406455
v 66.556702 -99.661813 -33.178473
v 66.561305 -104.63539 -43.427286
v 66.563489 -102.28112 -37.915525
v 66.564817 -87.151428 -56.989701
v 66.576937 -92.111277 -58.603962
v 66.578386 -82.751564 -54.637926
v 66.583597 -103.31236 -40.426204
v 66.585445 -104.39303 -46.230814
v 66.585518 -79.042559 -35.33854
v 66.586264 -102.65186 -39.125519
v 66.591466 -78.614733 -36.296393
v 66.606078 -80.370519 -32.152433
v 66.612834 -79.23805 -46.549344
v 66.613343 -78.389411 -41.887219
v 66.619968 -88.99453 -57.593556
v 66.623637 -103.70033 -49.00206
v 66.623734 -99.140993 -33.070283
v 66.626708 -104.59077 -44.665436
v 66.630654 -101.85592 -54.368645
v 66.633019 -103.7741 -48.609554
v 66.633103 -83.295578 -55.290586
v 66.638742 -99.964869 -33.239353
v 66.639636 -99.462664 -33.08957
v 66.642171 -102.89022 -39.632837
v 66.651859 -81.896608 -52.33741
v 66.660217 -98.252008 -57.852351
v 66.660779 -81.060268 -50.656243
v 66.663373 -82.302829 -53.871551
v 66.672277 -89.352301 -57.802485
v 66.675477 -88.443381 -57.411098
v 66.675583 -101.26166 -55.302549
v 66.676117 -90.973818 -58.505659
v 66.677168 -94.725332 -58.859263
v 66.678387 -102.42891 -38.252356
v 66.680303 -101.03319 -35.00856
v 66.690617 -90.725739 -58.458182
v 66.69162 -81.66604 -51.888379
v 66.709174 -101.45348 -35.99888
v 66.70952 -101.25313 -35.512616
v 66.712009 -100.21529 -56.438047
v 66.714928 -79.744003 -33.353032
v 66.716837 -99.714331 -56.855813
v 66.723498 -78.419395 -36.894659
v 66.725337 -92.868962 -58.795272
v 66.731734 -103.30742 -50.963559
v 66.741172 -102.05597 -37.299698
v 66.753872 -78.254933 -41.336632
v 66.759202 -78.20555 -40.770302
v 66.760426 -100.4789 -33.575339
v 66.765885 -78.221839 -38.801744
v 66.772128 -95.388599 -58.929857
v 66.772663 -79.835896 -32.795806
v 66.776051 -93.251181 -58.864005
v 66.779738 -80.045359 -48.507652
v 66.785086 -78.4048 -42.848839
v 66.788374 -104.39754 -46.848101
v 66.797146 -104.7128 -44.071521
v 66.803302 -104.51303 -42.781595
v 66.805172 -78.306867 -37.64485
v 66.811302 -100.6952 -33.907651
v 66.812598 -98.476402 -33.082568
v 66.815225 -101.45622 -55.066717
v 66.832999 -82.414867 -54.412068
v 66.833229 -104.05143 -41.540594
v 66.839148 -94.938806 -58.992782
v 66.842715 -100.98308 -55.778282
v 66.842755 -87.780087 -57.31996
v 66.846019 -104.7103 -43.727778
v 66.848157 -99.331034 -32.968332
v 66.851197 -100.36293 -33.349509
v 66.852945 -78.470168 -43.551998
v 66.871111 -79.636243 -47.871375
v 66.874175 -90.512326 -58.541494
v 66.87643 -99.948313 -33.056359
v 66.878484 -81.564939 -51.998318
v 66.880433 -99.217841 -57.316278
v 66.881524 -97.568271 -58.448873
v 66.8846 -99.011101 -33.003685
v 66.884739 -103.13528 -39.995027
v 66.895678 -81.802993 -52.754328
v 66.901526 -103.55225 -50.477992
v 66.912789 -104.25416 -41.945289
v 66.919904 -101.0939 -34.877719
v 66.921152 -102.22902 -37.582111
v 66.928412 -104.4462 -46.412086
v 66.937596 -91.804192 -58.849372
v 66.943356 -80.290056 -49.352739
v 66.94344 -98.250848 -33.045685
v 66.950083 -79.875802 -32.376582
v 66.957819 -81.028113 -51.015406
v 66.961158 -78.51702 -44.166992
v 66.964216 -84.89112 -56.2147
v 66.968151 -100.56212 -56.305712
v 66.977872 -102.44234 -53.594317
v 66.987475 -103.17546 -51.603165
v 66.99025 -78.314862 -42.922328
v 66.995176 -103.8061 -49.714473
v 67.000148 -104.11357 -48.097815
v 67.004758 -77.980656 -39.277019
v 67.005776 -104.48736 -45.000771
v 67.00657 -98.677319 -57.822037
v 67.007433 -85.80369 -56.704556
v 67.009183 -99.62801 -32.89853
v 67.010321 -78.222271 -42.297813
v 67.014012 -79.012248 -34.483956
v 67.025065 -104.42429 -45.296638
v 67.027464 -79.29899 -33.770091
v 67.031403 -79.173692 -46.84472
v 67.031588 -100.07487 -56.791702
v 67.036326 -91.226828 -58.851381
v 67.050068 -98.546981 -33.050456
v 67.051967 -102.70162 -38.94214
v 67.056116 -78.92988 -45.939762
v 67.066036 -95.743303 -59.123373
v 67.069187 -102.5299 -38.169879
v 67.07668 -83.533668 -55.842472
v 67.077357 -104.73997 -43.982454
v 67.081802 -77.923136 -40.456543
v 67.087169 -102.60246 -53.335042
v 67.104064 -78.086345 -37.355015
v 67.104575 -90.267457 -58.592991
v 67.107339 -80.080252 -31.949767
v 67.136261 -104.09773 -41.454231
v 67.141279 -104.43488 -45.699358
v 67.142297 -79.713403 -48.382989
v 67.146559 -101.01117 -34.1573
v 67.147446 -104.65411 -43.308855
v 67.152436 -91.031521 -58.897388
v 67.154187 -104.70842 -44.289695
v 67.16961 -81.450896 -52.218173
v 67.189453 -100.74397 -33.420399
v 67.192102 -77.960125 -41.245794
v 67.192356 -77.893747 -40.896134
v 67.198021 -98.086505 -32.947071
v 67.199544 -104.08123 -48.455956
v 67.20028 -92.818056 -59.15085
v 67.20084 -100.41554 -32.999874
v 67.209298 -99.442529 -32.770539
v 67.215177 -81.201685 -51.719284
v 67.216779 -82.849803 -55.542167
v 67.223274 -81.886506 -53.659943
v 67.226819 -79.367756 -47.727867
v 67.22718 -83.231959 -55.830096
v 67.22976 -98.326623 -32.993572
v 67.232181 -102.92305 -39.358797
v 67.232305 -78.354531 -43.733367
v 67.247047 -101.30265 -55.660189
v 67.24785 -101.95043 -36.890959
v 67.248492 -98.58209 -32.97182
v 67.252189 -104.28542 -41.899766
v 67.254092 -102.22799 -54.209749
v 67.25479 -100.15409 -32.822196
v 67.272001 -78.552665 -34.76882
v 67.287312 -97.770054 -58.624022
v 67.292926 -104.62032 -44.630487
v 67.293654 -93.521952 -59.30852
v 67.296143 -101.58723 -35.943657
v 67.303647 -93.789383 -59.336982
v 67.308717 -85.612449 -56.831921
v 67.322202 -100.39568 -56.67408
v 67.336085 -90.096313 -58.647011
v 67.339659 -98.298564 -58.333973
v 67.346448 -80.347286 -50.079659
v 67.352091 -103.16558 -39.76979
v 67.356893 -78.124088 -35.59292
v 67.359274 -104.53142 -44.928256
v 67.360305 -99.422764 -57.446245
v 67.379543 -84.26767 -56.305294
v 67.385817 -100.80964 -56.31072
v 67.387906 -82.496406 -55.321741
v 67.393185 -81.504933 -52.708868
v 67.394383 -104.71602 -43.792233
v 67.396507 -98.199229 -32.898814
v 67.402238 -77.706118 -40.407926
v 67.402665 -86.317626 -57.237649
v 67.403079 -78.033131 -41.992423
v 67.405383 -80.299545 -31.570981
v 67.411441 -78.990164 -46.636349
v 67.411557 -79.904064 -49.152578
v 67.412342 -104.44472 -42.569356
v 67.423161 -78.189371 -43.078718
v 67.426192 -78.660595 -34.235374
v 67.427872 -104.7192 -44.221389
v 67.428299 -97.997696 -32.785122
v 67.441069 -104.54968 -46.235607
v 67.447894 -79.708289 -31.923488
v 67.450038 -78.931209 -33.54789
v 67.450191 -104.07854 -41.301156
v 67.454906 -104.48305 -45.312898
v 67.464224 -79.432225 -32.248059
v 67.466174 -77.739618 -40.804411
v 67.466656 -98.481279 -32.870471
v 67.480586 -96.648251 -59.243444
v 67.483496 -102.51879 -37.817744
v 67.489424 -94.4802 -59.508805
v 67.491445 -77.629268 -38.37747
v 67.492575 -79.168965 -47.501581
v 67.497676 -103.55732 -50.873226
v 67.507136 -87.222066 -57.629551
v 67.51755 -101.86677 -54.852781
v 67.519603 -77.838966 -41.257925
v 67.519632 -100.73166 -32.928368
v 67.52046 -104.56745 -46.729913
v 67.528388 -90.785685 -59.065554
v 67.53564 -104.21144 -48.442236
v 67.539922 -86.705883 -57.49437
v 67.550017 -82.919253 -55.897103
v 67.551413 -100.94049 -33.262446
v 67.558974 -95.895772 -59.47842
v 67.565015 -77.514488 -39.453804
v 67.570016 -89.116027 -58.172871
v 67.575405 -103.56381 -40.307976
v 67.581705 -81.9816 -54.542062
v 67.589799 -82.170801 -55.0181
v 67.594081 -90.44989 -58.968797
v 67.599604 -83.475235 -56.216194
v 67.604251 -101.52808 -35.373724
v 67.609491 -104.67114 -44.539782
v 67.622284 -77.575114 -40.38894
v 67.627068 -78.2446 -34.668906
v 67.627174 -80.468539 -50.718305
v 67.636771 -88.873327 -58.096342
v 67.640318 -98.646039 -58.267251
v 67.644957 -104.04699 -49.571165
v 67.645052 -98.277591 -32.718573
v 67.654264 -92.456518 -59.472448
v 67.658862 -95.198756 -59.624141
v 67.660385 -103.89512 -50.139172
v 67.661965 -77.466611 -39.903955
v 67.663781 -104.40962 -47.805919
v 67.685135 -84.776744 -56.742123
v 67.695854 -77.770211 -35.812652
v 67.699521 -104.72033 -44.137659
v 67.700818 -101.3295 -34.240047
v 67.703821 -80.211688 -31.496638
v 67.713991 -78.208363 -43.537406
v 67.717717 -99.423795 -57.645915
v 67.721072 -78.770966 -33.381051
v 67.722771 -77.610733 -40.71915
v 67.723805 -104.51732 -43.010651
v 67.730477 -81.184528 -52.326337
v 67.731302 -81.46614 -53.08322
v 67.736845 -97.18751 -59.190783
v 67.740487 -79.326495 -32.089292
v 67.752939 -77.863057 -41.507141
v 67.762514 -88.700426 -58.102976
v 67.766108 -81.352034 -52.799601
v 67.76648 -103.34119 -39.779123
v 67.77183 -94.792474 -59.720904
v 67.776201 -78.570625 -45.186451
v 67.784359 -77.397369 -38.29178
v 67.80426 -83.263605 -56.269804
v 67.805114 -104.27778 -42.20652
v 67.805419 -100.93095 -32.887625
v 67.805957 -88.269624 -58.017799
v 67.807273 -92.881859 -59.663704
v 67.811639 -82.508404 -55.746311
v 67.815576 -96.793513 -59.406111
v 67.817402 -78.333869 -34.195321
v 67.817942 -101.3585 -55.912352
v 67.821015 -79.54689 -31.797882
v 67.821059 -77.693728 -41.035711
v 67.82173 -78.97868 -47.179121
v 67.82608 -85.556708 -57.200555
v 67.827355 -103.74311 -40.563317
v 67.828037 -78.07311 -42.716909
v 67.828984 -104.64049 -43.64889
v 67.848873 -102.40584 -54.27143
v 67.849165 -98.023142 -58.817208
v 67.853073 -97.461964 -59.118177
v 67.863874 -81.575318 -53.608583
v 67.870216 -80.29933 -31.408009
v 67.872159 -79.965008 -49.871594
v 67.878501 -77.34349 -39.986919
v 67.878857 -82.247056 -55.49045
v 67.886892 -77.978629 -42.013108
v 67.896783 -78.781879 -46.315442
v 67.897434 -77.414244 -40.29835
v 67.902977 -79.069399 -32.416156
v 67.909177 -96.598625 -59.510256
v 67.911793 -84.372727 -56.73855
v 67.914791 -77.404024 -37.242678
v 67.917287 -101.8759 -55.127824
v 67.917991 -97.816562 -32.391717
v 67.923935 -104.08154 -41.29627
v 67.926707 -87.449092 -57.94797
v 67.928447 -104.34981 -42.656326
v 67.929 -104.71042 -44.663321
v 67.931538 -82.914205 -56.164789
v 67.932191 -102.67671 -37.85638
v 67.937794 -86.241114 -57.580815
v 67.948019 -102.9803 -52.963208
v 67.955218 -104.72537 -44.375761
v 67.95624 -93.661025 -59.908919
v 67.960805 -104.35353 -48.33914
v 67.964715 -77.489802 -36.133218
v 67.970779 -77.503685 -40.617987
v 67.975173 -79.615795 -31.704566
v 67.977992 -86.940336 -57.85411
v 67.988654 -78.344493 -33.92762
v 67.988882 -79.210675 -32.056971
v 67.995974 -103.57178 -40.094127
v 68.004836 -77.899268 -41.649334
v 68.018727 -80.450868 -51.102438
v 68.022143 -96.405509 -59.674383
v 68.034847 -77.200846 -38.453911
v 68.041348 -101.10314 -32.955843
v 68.05596 -81.748547 -54.512378
v 68.057493 -92.239278 -59.723697
v 68.058452 -77.650638 -41.004669
v 68.06029 -98.040044 -32.352054
v 68.060733 -103.47744 -51.551889
v 68.068343 -90.371849 -59.175103
v 68.071815 -77.593319 -35.341638
v 68.082355 -101.90417 -36.256239
v 68.087066 -80.369253 -31.382933
v 68.087761 -104.71923 -45.029423
v 68.097347 -98.658318 -32.345708
v 68.098692 -100.31068 -57.098799
v 68.100974 -104.69713 -44.020674
v 68.11971 -102.03358 -36.645297
v 68.120205 -77.130235 -39.437026
v 68.12214 -104.11439 -41.665125
v 68.139499 -77.304782 -36.625869
v 68.140143 -82.541269 -56.022501
v 68.150154 -104.7482 -46.181144
v 68.156914 -97.143612 -59.460819
v 68.160103 -98.324366 -32.295078
v 68.171568 -96.665643 -59.694637
v 68.177737 -78.420367 -44.751233
v 68.17799 -79.649125 -31.666125
v 68.182738 -79.246876 -31.956928
v 68.199065 -78.997923 -32.327293
v 68.199618 -104.52424 -43.477314
v 68.19976 -80.676032 -31.221829
v 68.204608 -77.171441 -37.602407
v 68.216416 -85.5619 -57.487353
v 68.217728 -81.874069 -55.099845
v 68.226429 -77.266372 -40.200082
v 68.23301 -77.416011 -40.542737
v 68.237984 -88.522514 -58.341289
v 68.253275 -93.461092 -60.146034
v 68.254087 -101.83646 -35.621771
v 68.255081 -104.17096 -49.620573
v 68.263609 -103.04279 -38.657993
v 68.266634 -96.980401 -59.633764
v 68.267594 -93.828845 -60.171192
v 68.277428 -95.213996 -60.050632
v 68.278756 -77.57492 -40.863445
v 68.285412 -79.0048 -47.821714
v 68.287627 -96.032705 -59.946999
v 68.290165 -101.44985 -33.744799
v 68.290962 -78.629037 -33.038612
v 68.294569 -77.111475 -39.833179
v 68.294885 -86.230526 -57.802412
v 68.303817 -77.998365 -41.929078
v 68.316841 -82.089396 -55.629061
v 68.318395 -78.136651 -43.465878
v 68.31853 -103.74153 -40.462168
v 68.320829 -104.78734 -44.789028
v 68.323407 -98.119394 -59.02522
v 68.325047 -78.051458 -42.327718
v 68.33606 -84.631661 -57.126437
v 68.345515 -77.026792 -38.601362
v 68.346828 -77.278469 -35.730595
v 68.349569 -80.870166 -52.255008
v 68.350253 -103.32659 -39.280321
v 68.353546 -80.065599 -50.617895
v 68.36656 -91.764713 -59.827809
v 68.372282 -98.959466 -58.440369
v 68.372346 -103.48334 -51.834541
v 68.372654 -77.911 -41.571433
v 68.384302 -93.147277 -60.198056
v 68.405506 -78.203131 -33.821305
v 68.408278 -101.78656 -34.649362
v 68.41245 -77.083103 -37.510344
v 68.41389 -77.703403 -41.087607
v 68.415209 -103.52383 -39.802677
v 68.423762 -97.187805 -59.652421
v 68.44558 -103.95214 -41.088049
v 68.45504 -103.7736 -50.878409
v 68.461551 -82.24877 -55.947439
v 68.462544 -77.406443 -35.148961
v 68.464166 -79.303674 -31.885984
v 68.471982 -77.148865 -35.971339
v 68.475821 -79.708371 -31.661535
v 68.481236 -77.699178 -34.634766
v 68.485128 -76.960752 -39.299626
v 68.495794 -80.889214 -52.422676
v 68.4965 -77.116538 -36.356813
v 68.497078 -81.292183 -53.462783
v 68.497958 -83.775892 -56.86558
v 68.498498 -94.225909 -60.315352
v 68.498897 -104.85593 -45.569624
v 68.499116 -79.010743 -32.219553
v 68.500618 -102.28324 -54.841851
v 68.504055 -104.33601 -43.234547
v 68.506378 -78.357529 -44.509236
v 68.509549 -86.806705 -58.108605
v 68.516858 -78.699442 -46.697738
v 68.517702 -78.505825 -45.380332
v 68.528148 -89.517991 -58.935456
v 68.538549 -102.04408 -36.225007
v 68.539916 -102.3581 -37.024668
v 68.544833 -79.418177 -49.32811
v 68.548334 -79.26362 -48.926049
v 68.551593 -76.955586 -38.72498
v 68.555318 -77.506669 -40.732817
v 68.556612 -78.161748 -43.560455
v 68.557455 -96.501561 -60.003482
v 68.574176 -104.11332 -42.715112
v 68.5764 -79.717533 -50.095968
v 68.581763 -88.081473 -58.457264
v 68.585747 -102.72833 -54.047769
v 68.602646 -91.277887 -59.822051
v 68.602856 -79.148818 -48.664512
v 68.609681 -80.936324 -31.178652
v 68.610964 -101.25602 -56.368787
v 68.612606 -77.03737 -37.504843
v 68.613162 -104.77896 -44.40463
v 68.621601 -77.305969 -40.40262
v 68.624111 -78.243019 -33.632656
v 68.626065 -102.7073 -37.621814
v 68.631829 -99.220598 -58.363798
v 68.63288 -87.449468 -58.353751
v 68.639293 -101.59983 -55.970822
v 68.639623 -104.47054 -48.395842
v 68.639983 -104.74922 -47.067367
v 68.64203 -78.402554 -33.347088
v 68.64253 -101.16444 -32.410504
v 68.647447 -99.962524 -57.66595
v 68.648642 -103.46946 -39.622082
v 68.654438 -93.732928 -60.433698
v 68.654827 -80.31281 -31.519603
v 68.657049 -103.93812 -41.378295
v 68.663099 -89.06866 -58.802278
v 68.67043 -98.482784 -58.988367
v 68.676801 -100.57471 -57.112837
v 68.677578 -78.579439 -46.091732
v 68.681238 -77.15301 -35.557435
v 68.682829 -90.889497 -59.715445
v 68.685533 -78.861953 -47.655777
v 68.687527 -78.060178 -41.833899
v 68.690215 -101.86141 -34.43133
v 68.690474 -77.050448 -36.966399
v 68.69906 -76.970116 -39.712818
v 68.69977 -83.153704 -56.717353
v 68.704599 -76.950629 -38.509294
v 68.70503 -78.129956 -42.2674
v 68.706504 -95.396648 -60.324772
v 68.711618 -77.038701 -36.230291
v 68.718597 -103.31566 -52.581894
v 68.724981 -103.97261 -42.35644
v 68.729794 -102.1707 -36.450239
v 68.731454 -103.60978 -40.234554
v 68.742221 -82.772906 -56.538156
v 68.747984 -102.04416 -55.396579
v 68.749511 -92.605534 -60.343878
v 68.750396 -76.920712 -39.299121
v 68.761121 -77.948364 -41.432625
v 68.766928 -103.3642 -39.232391
v 68.775627 -77.446117 -34.800774
v 68.776687 -77.02794 -36.573999
v 68.790988 -93.245842 -60.485133
v 68.797987 -77.05337 -39.993712
v 68.805259 -95.069119 -60.438752
v 68.817691 -78.878593 -32.45473
v 68.817927 -80.273482 -51.523981
v 68.826031 -87.644252 -58.507153
v 68.829642 -79.477297 -31.796621
v 68.834203 -76.918924 -38.97478
v 68.834437 -85.009604 -57.622792
v 68.835269 -86.976308 -58.316421
v 68.835851 -77.035424 -35.882498
v 68.84085 -88.689082 -58.7776
v 68.841667 -97.578019 -59.710909
v 68.846661 -96.360998 -60.191375
v 68.846677 -79.127271 -32.099077
v 68.848095 -77.040155 -37.491588
v 68.851372 -103.05422 -38.268545
v 68.85314 -78.232941 -43.627655
v 68.853641 -104.93187 -45.282715
v 68.854782 -78.176182 -43.003358
v 68.8549 -77.828856 -34.189643
v 68.867865 -78.466504 -45.081691
v 68.873673 -101.31126 -32.5234
v 68.876679 -78.343152 -44.207213
v 68.877758 -81.026222 -53.129141
v 68.887225 -103.94664 -42.682712
v 68.88759 -77.032881 -36.864538
v 68.899816 -77.21591 -35.164442
v 68.901991 -96.590603 -60.172517
v 68.905275 -102.32514 -36.690586
v 68.905488 -79.880422 -31.645005
v 68.907904 -77.096654 -35.483659
v 68.909075 -104.11497 -50.262168
v 68.917461 -78.352537 -33.420568
v 68.922126 -81.053001 -31.16499
v 68.922181 -83.186172 -56.870515
v 68.923582 -103.78668 -40.985749
v 68.938014 -91.782022 -60.22197
v 68.938758 -104.71458 -44.269115
v 68.940479 -79.797165 -50.684893
v 68.959335 -96.862146 -60.125158
v 68.961681 -90.357045 -59.601696
v 68.964852 -103.40434 -39.550713
v 68.965677 -84.352513 -57.418918
v 68.965878 -104.96755 -45.930477
v 68.973927 -80.704895 -31.421769
v 68.993621 -96.00333 -60.401735
v 68.994294 -103.87051 -42.208941
v 68.998128 -103.0734 -53.419988
v 68.999299 -77.777836 -41.024647
v 69.009281 -78.126911 -33.737332
v 69.009283 -77.069594 -37.194995
v 69.010496 -76.964292 -38.690677
v 69.011437 -77.006059 -36.421676
v 69.016449 -100.87467 -56.952258
v 69.020584 -85.386365 -57.867812
v 69.030409 -81.34715 -54.446026
v 69.051263 -76.930446 -39.528656
v 69.051381 -99.444005 -58.415089
v 69.052534 -101.88852 -55.819926
v 69.056937 -77.045189 -38.153619
v 69.05753 -77.549183 -40.706789
v 69.059818 -94.335815 -60.637882
v 69.061454 -100.35787 -57.51408
v 69.064886 -77.234406 -40.302745
v 69.069471 -97.114633 -60.098595
v 69.069703 -78.232442 -42.030457
v 69.0735 -77.010151 -35.772152
v 69.074076 -82.37509 -56.453971
v 69.074928 -80.143145 -51.530265
v 69.075016 -80.792251 -52.805304
v 69.075392 -78.499309 -45.50658
v 69.080533 -77.055867 -36.813633
v 69.098831 -92.663108 -60.554886
v 69.103456 -78.269863 -42.452058
v 69.104777 -77.38962 -34.722359
v 69.107321 -103.48684 -40.157728
v 69.12357 -102.91302 -54.012793
v 69.123997 -91.109921 -60.062152
v 69.126531 -103.80118 -41.533385
v 69.12787 -77.016966 -39.894599
v 69.12912 -78.324337 -43.601535
v 69.129397 -104.29863 -49.78158
v 69.129707 -78.15148 -41.624103
v 69.130866 -78.504628 -45.813307
v 69.131718 -103.89878 -42.909745
v 69.133006 -77.082749 -35.409072
v 69.14324 -76.992415 -36.113816
v 69.147119 -78.879109 -48.475748
v 69.152532 -98.750089 -59.0903
v 69.153189 -79.030264 -49.112689
v 69.155238 -104.44949 -49.075376
v 69.155389 -87.977265 -58.807288
v 69.157527 -96.923535 -60.2035
v 69.167126 -78.779631 -32.706933
v 69.179423 -79.24919 -49.774353
v 69.195136 -77.200078 -35.075114
v 69.195607 -78.728348 -47.594021
v 69.198092 -81.441639 -54.9543
v 69.202058 -102.60534 -54.73425
v 69.203644 -77.123777 -37.724742
v 69.203669 -104.53435 -44.005902
v 69.204361 -102.68963 -37.337277
v 69.208327 -103.79947 -42.555597
v 69.208393 -97.890853 -59.741543
v 69.21154 -78.553437 -46.675326
v 69.212022 -96.037726 -60.513953
v 69.219287 -89.493278 -59.290844
v 69.236437 -76.966847 -39.493706
v 69.23714 -103.87072 -51.271955
v 69.237373 -78.524039 -45.038806
v 69.244571 -79.562949 -31.804835
v 69.244905 -104.04585 -43.270816
v 69.24764 -102.26019 -35.464217
v 69.249568 -87.285713 -58.638456
v 69.249904 -80.770942 -52.965693
v 69.251103 -81.675884 -55.616638
v 69.252429 -92.152567 -60.510238
v 69.255965 -103.17153 -38.397457
v 69.261488 -78.457875 -44.097115
v 69.267512 -84.776807 -57.796643
v 69.271557 -79.28806 -31.982695
v 69.275071 -77.025264 -36.412811
v 69.276956 -104.94189 -46.767562
v 69.279731 -78.354775 -43.042808
v 69.283597 -96.753352 -60.360512
v 69.284451 -78.486448 -33.311762
v 69.28612 -105.00423 -45.567729
v 69.299602 -102.26755 -55.404612
v 69.306681 -78.248384 -33.646955
v 69.307836 -81.842036 -55.984112
v 69.312554 -81.335281 -30.969671
v 69.314911 -103.37532 -52.860355
v 69.318467 -79.904024 -31.644439
v 69.326278 -101.44917 -32.182674
v 69.329958 -77.018571 -39.843296
v 69.331436 -101.48795 -56.460213
v 69.334707 -99.935483 -58.099088
v 69.339577 -79.415467 -50.377442
v 69.340949 -77.100278 -36.721375
v 69.349646 -103.56635 -52.30056
v 69.359422 -77.16983 -37.230003
v 69.361314 -77.429632 -34.622051
v 69.361706 -78.077581 -41.259789
v 69.365315 -86.088063 -58.255654
v 69.372839 -82.667984 -56.872002
v 69.3805 -77.03366 -35.681912
v 69.390159 -91.706876 -60.445775
v 69.398001 -77.251625 -34.96302
v 69.410707 -96.983199 -60.379087
v 69.411314 -77.16356 -40.170381
v 69.413383 -81.128391 -54.303977
v 69.418773 -77.023869 -36.012835
v 69.418846 -79.904166 -51.461457
v 69.419745 -80.881698 -31.290326
v 69.421599 -77.116022 -35.307998
v 69.425571 -78.534751 -45.414233
v 69.428574 -103.24214 -38.814207
v 69.429806 -78.572065 -44.670451
v 69.442249 -77.736314 -34.249651
v 69.454227 -85.049667 -58.003832
v 69.459138 -83.448072 -57.368302
v 69.472578 -78.723979 -32.959804
v 69.484957 -98.992177 -59.106367
v 69.488597 -102.20954 -34.827248
v 69.490354 -88.88778 -59.220048
v 69.500356 -78.733812 -48.395421
v 69.50073 -102.36144 -35.581936
v 69.502297 -103.02665 -54.088038
v 69.504601 -79.929223 -31.622554
v 69.506415 -80.529342 -52.786963
v 69.528238 -78.275964 -33.716372
v 69.538369 -102.94641 -37.729194
v 69.539944 -77.05389 -39.476043
v 69.555262 -77.060712 -39.79102
v 69.569557 -103.72931 -42.814664
v 69.573181 -101.56085 -32.020831
v 69.586113 -90.499432 -60.008696
v 69.594126 -101.85748 -33.464882
v 69.594801 -77.976975 -41.015087
v 69.595646 -94.808751 -60.912452
v 69.597206 -103.68888 -41.651856
v 69.602926 -82.002338 -56.423168
v 69.603389 -103.25479 -39.577953
v 69.607155 -103.59184 -41.202918
v 69.610069 -103.7018 -41.99533
v 69.616062 -105.03988 -46.214784
v 69.631965 -77.518838 -34.574877
v 69.633762 -104.46574 -44.257073
v 69.636214 -87.41892 -58.925164
v 69.640726 -78.668153 -44.043369
v 69.644754 -79.152224 -32.213242
v 69.646546 -86.24006 -58.461178
v 69.647225 -103.14959 -38.297896
v 69.64931 -99.441411 -58.824285
v 69.656373 -78.64742 -44.98926
v 69.661529 -102.63799 -36.860307
v 69.668345 -97.243131 -60.439927
v 69.672126 -98.338749 -59.723907
v 69.689033 -78.994894 -32.514778
v 69.690688 -77.355145 -34.864486
v 69.693033 -89.214599 -59.445849
v 69.693547 -79.448864 -31.862307
v 69.695111 -103.9285 -43.362419
v 69.70177 -81.415209 -55.586616
v 69.704226 -103.6585 -42.423237
v 69.722975 -78.640698 -33.367247
v 69.723533 -77.145828 -40.04794
v 69.726638 -77.787244 -40.791731
v 69.726877 -77.119276 -35.556886
v 69.728877 -102.46497 -55.390489
v 69.741094 -78.468068 -46.562984
v 69.74346 -93.769695 -60.994396
v 69.74585 -78.635859 -48.11392
v 69.746735 -81.127469 -54.898146
v 69.747952 -77.097409 -35.904688
v 69.753148 -104.98472 -45.663023
v 69.754531 -80.918859 -31.179723
v 69.758091 -77.725912 -34.383333
v 69.758191 -96.719106 -60.695298
v 69.764407 -77.229355 -35.187655
v 69.768365 -101.84204 -56.31407
v 69.769813 -103.77644 -43.077917
v 69.774603 -78.514031 -45.768576
v 69.783017 -102.02093 -33.736894
v 69.784037 -104.27658 -50.474075
v 69.784588 -80.639427 -53.45866
v 69.798889 -102.5147 -36.105624
v 69.804528 -81.406907 -30.820631
v 69.805827 -78.456733 -46.253677
v 69.80846 -85.551141 -58.346894
v 69.810854 -94.260889 -61.047942
v 69.820611 -87.936121 -59.189055
v 69.839312 -101.70361 -31.845631
v 69.841031 -78.441779 -33.741138
v 69.841644 -84.095319 -57.929044
v 69.8421 -104.80367 -48.05532
v 69.84383 -101.63452 -56.618403
v 69.846105 -104.86654 -45.371649
v 69.847406 -102.78468 -37.189552
v 69.84969 -82.398222 -56.981235
v 69.851336 -100.55138 -57.77262
v 69.853106 -78.619424 -45.383249
v 69.854611 -78.213638 -41.114688
v 69.86219 -97.544473 -60.422649
v 69.862617 -84.487326 -58.095058
v 69.870931 -79.429356 -51.046344
v 69.872781 -78.48403 -41.465698
v 69.884903 -81.564215 -56.06406
v 69.893265 -78.710723 -42.170074
v 69.899065 -101.91996 -33.132486
v 69.913041 -77.334977 -40.34733
v 69.917319 -96.061774 -60.949537
v 69.931424 -78.669371 -41.820024
v 69.931603 -79.774962 -31.643744
v 69.934856 -104.65213 -44.975709
v 69.937631 -104.90692 -47.406358
v 69.942815 -102.61464 -36.45274
v 69.948093 -95.430596 -61.068477
v 69.948617 -78.769594 -49.718182
v 69.950463 -80.148291 -31.442229
v 69.95582 -102.95228 -37.661605
v 69.956311 -78.852831 -43.794619
v 69.964023 -77.181841 -36.167862
v 69.966218 -102.48337 -35.527495
v 69.986798 -78.896542 -50.090409
v 69.990993 -78.665737 -49.324543
v 70.008977 -78.976023 -32.7809
v 70.012405 -103.30079 -40.611884
v 70.014739 -98.802168 -59.61933
v 70.020234 -86.794445 -58.941904
v 70.021185 -102.06655 -56.197995
v 70.033237 -104.98967 -46.239727
v 70.033631 -104.53833 -49.720775
v 70.0366 -78.082928 -34.268557
v 70.037423 -103.63282 -42.7122
v 70.044635 -78.880777 -44.47075
v 70.048746 -101.89176 -32.477992
v 70.049242 -77.219766 -39.747378
v 70.05099 -82.093604 -56.843301
v 70.054234 -77.428829 -37.296016
v 70.056387 -79.872543 -52.117542
v 70.06521 -100.45945 -58.01941
v 70.074371 -77.226576 -39.955771
v 70.076859 -103.55104 -41.595597
v 70.083152 -103.88364 -43.617896
v 70.088938 -103.94784 -51.624665
v 70.097157 -77.284777 -35.434038
v 70.099826 -78.712764 -45.25963
v 70.118867 -78.860473 -42.823851
v 70.128637 -93.165505 -61.133331
v 70.139057 -104.9059 -45.812462
v 70.139699 -102.80653 -37.06519
v 70.143368 -102.1975 -34.076128
v 70.15809 -104.72617 -48.981339
v 70.160447 -99.895674 -58.7246
v 70.167191 -80.323012 -53.180111
v 70.171584 -103.58534 -42.330497
v 70.174447 -104.92634 -47.112315
v 70.17531 -78.764976 -33.577423
v 70.187614 -78.553499 -41.366049
v 70.189169 -81.698068 -30.41703
v 70.195104 -99.194331 -59.424053
v 70.197554 -79.333458 -51.159576
v 70.203889 -90.317788 -60.248752
v 70.20614 -80.445019 -53.592739
v 70.207501 -103.14107 -39.469736
v 70.21032 -103.6683 -52.801436
v 70.211298 -96.685456 -60.956631
v 70.219415 -99.77281 -58.896384
v 70.223792 -81.00878 -55.507939
v 70.225013 -77.488417 -35.116326
v 70.225821 -89.814734 -60.010424
v 70.225942 -94.366836 -61.297485
v 70.227883 -103.68858 -43.166099
v 70.228379 -80.861632 -31.007192
v 70.231127 -83.790068 -58.050782
v 70.238129 -103.11504 -38.534153
v 70.242096 -78.853532 -42.110274
v 70.246617 -78.487694 -34.086378
v 70.248629 -77.721796 -40.620891
v 70.263946 -78.988664 -43.59637
v 70.273516 -77.27935 -35.848947
v 70.280407 -86.946893 -59.172678
v 70.283587 -79.591031 -31.715117
v 70.284904 -77.381517 -40.265215
v 70.287008 -78.929913 -44.779849
v 70.300077 -78.210291 -40.974814
v 70.305355 -80.278536 -31.248972
v 70.308287 -102.01301 -32.063973
v 70.311425 -77.546174 -38.244443
v 70.311901 -79.832419 -31.528592
v 70.31239 -78.761127 -41.671604
v 70.3256 -88.968376 -59.753079
v 70.330311 -104.90006 -46.170784
v 70.333042 -81.097395 -55.818928
v 70.336773 -102.75582 -36.671201
v 70.340977 -78.5102 -49.198366
v 70.343015 -97.196692 -60.888095
v 70.35109 -103.49111 -53.442316
v 70.360059 -103.03958 -38.031461
v 70.367819 -78.493511 -45.999868
v 70.37332 -84.557092 -58.448116
v 70.376305 -97.624371 -60.732467
v 70.382785 -104.74763 -45.603418
v 70.384763 -94.958848 -61.383994
v 70.387759 -78.654195 -49.961228
v 70.390308 -81.232904 -30.682549
v 70.394708 -78.486197 -47.593928
v 70.395241 -102.07816 -32.763914
v 70.396923 -87.484363 -59.410716
v 70.397836 -78.975624 -33.312908
v 70.398268 -91.453442 -60.864464
v 70.400226 -77.329374 -39.869045
v 70.401176 -102.49446 -55.800183
v 70.408124 -91.052338 -60.718872
v 70.40883 -80.756937 -55.165175
v 70.412339 -102.95673 -54.998842
v 70.413831 -79.05439 -44.285871
v 70.417637 -95.651532 -61.328354
v 70.420806 -78.857936 -41.928768
v 70.422654 -78.466656 -47.112607
v 70.429536 -77.749898 -35.017297
v 70.431689 -77.526498 -38.917352
v 70.435335 -102.12005 -31.701641
v 70.439325 -103.51746 -41.921492
v 70.450084 -92.681311 -61.202547
v 70.454609 -104.1891 -44.618621
v 70.456515 -94.531269 -61.431125
v 70.463587 -81.465551 -56.460432
v 70.465539 -103.19524 -40.472612
v 70.467408 -78.41682 -46.595615
v 70.470188 -101.1161 -57.578832
v 70.481608 -78.859912 -45.15745
v 70.486052 -84.19413 -58.394034
v 70.489652 -96.24029 -61.26801
v 70.492622 -83.243048 -57.944857
v 70.498818 -80.517328 -54.499668
v 70.50602 -102.71468 -36.219962
v 70.506107 -102.11425 -32.413182
v 70.511566 -88.275458 -59.702615
v 70.517523 -78.540503 -41.262404
v 70.517886 -104.81382 -48.799363
v 70.519782 -77.660243 -40.536081
v 70.52567 -78.951404 -42.3534
v 70.527045 -78.36501 -34.548381
v 70.532552 -80.756502 -30.889601
v 70.540587 -102.21444 -33.296214
v 70.543482 -78.512734 -49.714659
v 70.545659 -102.3731 -34.65423
v 70.548029 -104.7137 -49.376881
v 70.548658 -103.10579 -39.240623
v 70.55636 -103.92911 -52.038689
v 70.557841 -78.650743 -34.226035
v 70.563873 -84.817354 -58.63621
v 70.564442 -77.401023 -40.143124
v 70.566838 -78.389567 -48.44032
v 70.570135 -99.585563 -59.344492
v 70.570155 -80.085935 -53.022984
v 70.578653 -82.863426 -57.780458
v 70.578825 -78.427865 -46.388298
v 70.58 -90.731058 -60.677188
v 70.583713 -77.611584 -37.548246
v 70.587046 -104.85386 -47.071359
v 70.590549 -78.826998 -33.967566
v 70.593625 -78.752681 -41.587095
v 70.599088 -102.30088 -33.891643
v 70.608188 -77.524434 -40.359912
v 70.616703 -85.558461 -58.860633
v 70.629112 -79.186013 -51.20204
v 70.634379 -85.832102 -58.968434
v 70.640807 -97.816814 -60.785963
v 70.649426 -104.90345 -47.972573
v 70.650265 -104.76578 -46.039367
v 70.655839 -103.7708 -52.849804
v 70.655897 -78.871554 -41.919186
v 70.656288 -81.562529 -30.273084
v 70.660099 -96.971044 -61.189511
v 70.662201 -79.091387 -43.29425
v 70.668454 -79.489207 -31.907307
v 70.66916 -95.345191 -61.519456
v 70.672798 -91.909359 -61.143256
v 70.673225 -102.99318 -37.68434
v 70.679262 -78.703169 -50.32413
v 70.680364 -98.181115 -60.608218
v 70.684526 -90.118749 -60.436798
v 70.685208 -80.174045 -53.393928
v 70.704517 -104.34826 -50.808425
v 70.707518 -103.2767 -54.416389
v 70.710074 -80.86497 -55.814799
v 70.712665 -103.70303 -43.79276
v 70.72405 -80.668404 -55.436556
v 70.725471 -100.70076 -58.24894
v 70.742773 -79.157831 -44.093893
v 70.768221 -79.388217 -32.188905
v 70.769442 -78.965884 -42.323704
v 70.781451 -102.29935 -31.90852
v 70.789254 -79.718683 -52.400983
v 70.790272 -104.45482 -50.486642
v 70.790579 -103.10411 -38.871909
v 70.798935 -80.011832 -31.26875
v 70.799906 -103.96868 -44.492746
v 70.801608 -77.544947 -35.864065
v 70.803248 -80.236814 -31.087456
v 70.804199 -78.193947 -40.938412
v 70.805361 -99.887648 -59.194173
v 70.807753 -102.61137 -35.259475
v 70.809377 -102.17411 -56.712263
v 70.809466 -78.303343 -48.017626
v 70.809696 -78.684969 -41.514478
v 70.811796 -102.51651 -31.211252
v 70.815693 -83.945018 -58.490687
v 70.817043 -82.26177 -57.478225
v 70.822084 -81.196723 -56.38508
v 70.824918 -79.771543 -31.503193
v 70.828943 -78.373552 -47.007213
v 70.832867 -104.49285 -45.495188
v 70.83334 -104.8156 -48.934785
v 70.836425 -78.996608 -33.898193
v 70.839005 -89.36032 -60.16281
v 70.841435 -77.536566 -36.355861
v 70.851559 -88.364022 -59.925769
v 70.855648 -78.383694 -41.127783
v 70.863214 -77.958531 -40.78411
v 70.864584 -103.26925 -41.20298
v 70.865159 -78.411038 -34.941962
v 70.868334 -77.716489 -38.54096
v 70.868518 -99.356679 -59.83023
v 70.877894 -103.07134 -38.207913
v 70.882747 -77.594845 -40.423655
v 70.883183 -102.41116 -34.322396
v 70.888381 -101.5071 -57.482352
v 70.889308 -102.29383 -32.306147
v 70.899549 -87.812216 -59.804532
v 70.904568 -78.831371 -41.863374
v 70.905736 -78.864586 -34.365892
v 70.907564 -103.15434 -40.482964
v 70.912131 -97.639707 -61.078426
v 70.91574 -79.082606 -43.110937
v 70.91873 -80.410193 -54.705235
v 70.919358 -77.63979 -35.841246
v 70.922545 -103.85633 -52.679056
v 70.932925 -82.587476 -57.789723
v 70.943368 -78.861046 -45.443633
v 70.949305 -86.423503 -59.445258
v 70.950387 -83.352877 -58.270442
v 70.95662 -79.176515 -44.632438
v 70.96254 -93.283166 -61.596879
v 70.96321 -78.928917 -42.29083
v 70.971039 -84.669196 -58.822065
v 70.972473 -78.707657 -34.767714
v 70.973909 -93.705569 -61.655705
v 70.983095 -97.856395 -61.045658
v 70.990439 -78.24243 -48.815185
v 70.994327 -103.12732 -39.903114
v 70.99822 -77.60315 -36.519913
v 71.001063 -80.917694 -56.113241
v 71.005314 -93.989185 -61.688033
v 71.011627 -77.95009 -35.572004
v 71.017078 -79.254905 -33.12787
v 71.018164 -93.035809 -61.58564
v 71.025046 -77.511909 -40.047838
v 71.027969 -91.088267 -61.123254
v 71.029985 -96.097188 -61.663999
v 71.033457 -85.483751 -59.100897
v 71.038268 -104.67629 -49.577184
v 71.038724 -86.756595 -59.62066
v 71.039009 -78.550737 -50.189304
v 71.045513 -78.287964 -47.304881
v 71.051779 -102.33701 -32.569166
v 71.056482 -104.81421 -48.67424
v 71.057772 -85.18124 -59.016342
v 71.060735 -79.013075 -34.280449
v 71.064452 -95.539749 -61.744148
v 71.066229 -77.73039 -38.937684
v 71.067294 -104.83813 -47.891166
v 71.08736 -77.876591 -40.778406
v 71.08749 -78.532858 -41.417879
v 71.104872 -77.653046 -36.285409
v 71.109287 -103.73474 -44.187895
v 71.110188 -98.652536 -60.599135
v 71.111157 -102.53393 -31.793341
v 71.112345 -80.185749 -54.02961
v 71.112708 -95.020972 -61.784384
v 71.11737 -78.19519 -41.067072
v 71.12152 -80.493566 -55.345248
v 71.127766 -79.803538 -52.76239
v 71.128913 -89.591988 -60.429243
v 71.133336 -89.111931 -60.253764
v 71.142236 -77.790093 -38.047309
v 71.143562 -78.401084 -49.819349
v 71.150928 -102.89661 -55.611329
v 71.151605 -81.734136 -57.204195
v 71.155164 -77.565673 -40.354322
v 71.157642 -102.57507 -56.373478
v 71.159127 -101.08611 -58.195727
v 71.159479 -80.629915 -55.734687
v 71.167385 -78.672206 -41.7423
v 71.169702 -81.439294 -29.968339
v 71.172813 -79.194022 -33.786369
v 71.183028 -77.710032 -40.628317
v 71.187104 -103.66802 -53.510202
v 71.189084 -77.567009 -39.884579
v 71.190602 -103.30062 -54.733066
v 71.192012 -103.44036 -42.515044
v 71.192574 -102.78825 -35.714702
v 71.19642 -102.40648 -32.911586
v 71.197571 -79.155332 -45.010384
v 71.198228 -79.90184 -31.366434
v 71.204462 -80.643901 -30.572075
v 71.20526 -80.159738 -31.031506
v 71.209308 -79.25416 -44.247969
v 71.210629 -77.862703 -35.921271
v 71.211691 -78.802237 -42.148499
v 71.217455 -98.000739 -61.120592
v 71.218062 -104.55357 -50.276738
v 71.21861 -79.079316 -43.266735
v 71.221427 -78.332031 -46.890282
v 71.22158 -88.238831 -60.126426
v 71.224127 -104.20517 -51.334804
v 71.224262 -83.609864 -58.523871
v 71.232217 -104.77756 -47.764144
v 71.2343 -99.681704 -59.805045
v 71.235271 -97.725102 -61.255899
v 71.237679 -101.22561 -58.104136
v 71.242164 -103.47229 -43.066446
v 71.253866 -101.76268 -57.474363
v 71.266262 -102.57532 -34.614182
v 71.270513 -77.765625 -36.216483
v 71.271732 -78.447286 -46.449381
v 71.280513 -99.833143 -59.674689
v 71.286093 -104.60064 -46.65873
v 71.290652 -90.575242 -61.072974
v 71.315889 -79.774863 -31.647643
v 71.316401 -78.963684 -35.024643
v 71.316425 -79.211131 -34.098066
v 71.321935 -78.18823 -49.070366
v 71.326686 -81.493973 -29.796667
v 71.33419 -98.355726 -60.992079
v 71.335365 -80.461423 -30.650189
v 71.339399 -78.177964 -47.330984
v 71.341138 -86.311591 -59.655224
v 71.34234 -81.250007 -30.032025
v 71.351326 -102.56844 -32.121688
v 71.356042 -78.680753 -35.468992
v 71.358518 -79.893469 -53.145051
v 71.359098 -103.53085 -43.6705
v 71.359252 -89.343302 -60.466246
v 71.362727 -102.51859 -33.36206
v 71.363304 -77.56188 -40.281803
v 71.364152 -104.75376 -48.161364
v 71.369058 -103.14376 -39.583269
v 71.370469 -97.551353 -61.476015
v 71.375214 -89.889943 -60.750389
v 71.379535 -78.255514 -41.361911
v 71.380905 -78.847781 -42.643177
v 71.384446 -78.479727 -41.679552
v 71.39141 -79.305166 -51.906693
v 71.396594 -104.38126 -50.877495
v 71.399708 -91.88872 -61.566786
v 71.401407 -102.89678 -36.60474
v 71.407658 -102.49129 -56.676373
v 71.408099 -102.82821 -56.012333
v 71.410526 -104.65271 -49.337298
v 71.415198 -84.387344 -58.93891
v 71.415275 -104.13162 -45.236055
v 71.417935 -77.628239 -40.589752
v 71.420121 -79.231635 -44.053557
v 71.432927 -79.149388 -34.870545
v 71.432956 -81.321544 -29.85544
v 71.433106 -93.563401 -61.936772
v 71.435713 -91.383985 -61.464177
v 71.436032 -78.932216 -51.185955
v 71.438311 -78.980293 -43.177447
v 71.438616 -82.869963 -58.196343
v 71.444779 -100.40462 -59.110862
v 71.451676 -77.776557 -40.897616
v 71.454743 -78.590354 -42.010683
v 71.458324 -78.691579 -46.032578
v 71.465779 -80.18013 -30.953676
v 71.470514 -103.81414 -53.156058
v 71.484367 -79.249522 -34.538932
v 71.485675 -82.060443 -57.651927
v 71.488219 -93.012342 -61.88697
v 71.491116 -94.74389 -62.007652
v 71.493035 -97.815249 -61.436489
v 71.494626 -104.14898 -51.578288
v 71.511811 -102.58531 -32.445547
v 71.513417 -103.10806 -37.765211
v 71.529173 -78.510225 -46.403341
v 71.530281 -78.652163 -50.618408
v 71.538931 -102.61169 -34.125873
v 71.539243 -103.15328 -55.269752
v 71.557249 -102.90233 -31.637667
v 71.563222 -78.230425 -41.57635
v 71.565439 -79.375223 -33.656373
v 71.565685 -80.389693 -30.592119
v 71.567435 -102.80459 -35.14072
v 71.571885 -79.074286 -35.427001
v 71.573562 -78.332423 -46.802972
v 71.579161 -80.80963 -30.158706
v 71.581717 -81.414529 -29.64044
v 71.583049 -79.126373 -43.77126
v 71.591601 -85.672223 -59.552805
v 71.607392 -79.98843 -31.307971
v 71.608364 -81.510577 -57.208107
v 71.614325 -78.279399 -36.094887
v 71.61822 -77.929195 -47.833734
v 71.627281 -97.156909 -61.864388
v 71.634772 -78.708996 -42.781869
v 71.63619 -80.462401 -55.680574
v 71.640162 -77.819068 -41.184459
v 71.641793 -102.61621 -32.848533
v 71.644851 -77.908921 -48.14583
v 71.647204 -77.581042 -40.54002
v 71.648881 -98.761651 -60.966996
v 71.653032 -104.23049 -45.688511
v 71.659835 -78.173111 -47.115298
v 71.663313 -101.93112 -57.548288
v 71.664614 -96.582859 -62.026448
v 71.670591 -78.48514 -50.215825
v 71.672366 -78.02309 -36.36246
v 71.679717 -103.67205 -53.690259
v 71.68584 -77.894805 -37.94558
v 71.686714 -95.982385 -62.111691
v 71.687057 -80.33495 -55.312048
v 71.688732 -104.36788 -46.190566
v 71.691839 -78.199545 -49.291443
v 71.695924 -95.471077 -62.139396
v 71.699553 -78.994349 -35.700022
v 71.700573 -80.173607 -30.897169
v 71.707716 -77.611619 -40.866543
v 71.716809 -88.886108 -60.58524
v 71.718139 -104.54734 -50.225592
v 71.722956 -77.681514 -39.974456
v 71.724448 -102.79645 -32.08006
v 71.725669 -87.657716 -60.264556
v 71.726065 -77.931293 -48.4634
v 71.726968 -102.91715 -35.856466
v 71.727068 -81.077479 -56.758032
v 71.734067 -79.181136 -45.428811
v 71.73483 -94.227811 -62.174417
v 71.73805 -81.020408 -29.877887
v 71.740046 -103.11235 -40.603338
v 71.74102 -102.73366 -56.442867
v 71.744828 -77.993272 -47.444808
v 71.748028 -78.253569 -41.994135
v 71.750092 -103.16344 -41.446557
v 71.754691 -103.81633 -44.759425
v 71.759121 -85.132691 -59.414644
v 71.76275 -79.419249 -34.395876
v 71.76575 -79.360803 -35.297505
v 71.768211 -80.311144 -30.57828
v 71.77531 -103.50191 -54.432388
v 71.780036 -78.990312 -43.6196
v 71.784872 -78.847259 -43.347354
v 71.785418 -91.550752 -61.749103
v 71.785801 -77.588246 -40.381704
v 71.786901 -78.75139 -36.004669
v 71.789021 -82.39065 -57.999116
v 71.794774 -79.680084 -32.285868
v 71.800087 -91.014485 -61.578632
v 71.805827 -89.351874 -60.779756
v 71.808503 -90.595435 -61.400112
v 71.81249 -77.707806 -41.339354
v 71.813477 -79.051082 -45.700925
v 71.829589 -101.09506 -58.726377
v 71.836838 -77.609642 -41.191027
v 71.839803 -102.7004 -33.478969
v 71.847117 -79.830725 -31.861966
v 71.857455 -80.56854 -30.136494
v 71.858296 -103.41527 -43.421502
v 71.858754 -80.048127 -31.201489
v 71.865638 -77.87213 -47.730478
v 71.884085 -78.42871 -42.776567
v 71.885288 -92.664967 -62.124037
v 71.893702 -104.54972 -49.988654
v 71.897337 -93.555211 -62.274198
v 71.897671 -104.27662 -51.166398
v 71.900298 -80.66219 -56.229612
v 71.901267 -78.393844 -46.677871
v 71.915087 -102.8253 -32.357365
v 71.918052 -77.887524 -37.370669
v 71.924283 -79.552204 -33.034833
v 71.924874 -103.13276 -40.226521
v 71.925549 -103.22184 -39.193232
v 71.929946 -99.108205 -60.916187
v 71.931289 -99.848799 -60.221981
v 71.931439 -100.19849 -59.846076
v 71.934254 -104.47679 -47.41559
v 71.934549 -81.221683 -29.464465
v 71.938877 -77.948329 -36.834062
v 71.9434 -77.528415 -40.738543
v 71.947224 -77.984671 -38.712734
v 71.948184 -93.085765 -62.262942
v 71.948361 -77.895749 -37.099608
v 71.959722 -98.510991 -61.37915
v 71.961992 -78.583559 -43.174588
v 71.965854 -79.515697 -34.121509
v 71.968649 -77.825674 -47.999605
v 71.973539 -78.656399 -46.288773
v 71.987748 -103.29233 -42.539939
v 71.988954 -80.172578 -30.80261
v 71.989487 -78.005415 -47.309869
v 71.990841 -104.46699 -49.010026
v 71.990879 -103.11486 -41.162879
v 71.995738 -88.308376 -60.62518
v 71.996314 -78.111039 -49.142744
v 71.996707 -102.81311 -32.644354
v 71.999113 -102.859 -56.271163
v 72.005813 -86.935566 -60.2232
v 72.014412 -80.106495 -54.415128
v 72.023408 -77.931349 -48.665973
v 72.026833 -79.308782 -45.272872
v 72.030719 -103.53597 -44.135663
v 72.042805 -80.275597 -30.447341
v 72.045715 -104.48553 -48.066915
v 72.047014 -91.869126 -62.05074
v 72.049683 -77.443875 -41.398733
v 72.05061 -79.77599 -53.561319
v 72.054562 -102.80861 -33.040241
v 72.063392 -77.450709 -41.057211
v 72.069037 -104.18825 -46.065589
v 72.069311 -79.620074 -35.222038
v 72.075595 -103.86572 -52.983301
v 72.080079 -77.861471 -47.666509
v 72.084312 -81.759839 -57.603534
v 72.087899 -103.11838 -31.876876
v 72.096821 -84.328874 -59.209176
v 72.103407 -77.845631 -48.329633
v 72.104168 -103.65386 -30.89408
v 72.10646 -103.04335 -36.699348
v 72.107593 -103.14474 -55.48406
v 72.110076 -79.078313 -44.102479
v 72.115661 -77.886345 -39.578918
v 72.12582 -103.32237 -42.996458
v 72.127617 -79.270279 -44.550457
v 72.128104 -101.32883 -58.668179
v 72.128312 -103.839 -45.167169
v 72.135473 -78.318884 -49.662161
v 72.141414 -77.436873 -41.743486
v 72.142295 -102.82427 -34.35369
v 72.145769 -78.650381 -43.534025
v 72.151514 -78.57287 -50.491406
v 72.156648 -100.83533 -59.271413
v 72.158712 -78.895144 -43.856078
v 72.159303 -94.12672 -62.519158
v 72.160204 -89.862706 -61.225094
v 72.163366 -77.531277 -40.647724
v 72.166134 -80.088129 -31.07764
v 72.175627 -79.174503 -45.655513
v 72.187951 -102.98095 -34.977881
v 72.189298 -79.588322 -33.487511
v 72.192679 -80.93665 -56.786602
v 72.193507 -79.281778 -36.066664
v 72.195594 -77.81058 -47.997857
v 72.195824 -103.03359 -35.529142
v 72.215164 -103.60458 -44.509444
v 72.217426 -81.33257 -57.262552
v 72.221287 -86.707688 -60.278037
v 72.226383 -78.149924 -36.909264
v 72.226675 -95.17348 -62.53795
v 72.226675 -79.896024 -31.929011
v 72.233354 -78.827354 -51.167411
v 72.238231 -104.45011 -50.309643
v 72.240236 -77.285088 -41.375782
v 72.240537 -77.780811 -39.987614
v 72.241811 -77.644518 -40.32841
v 72.243143 -97.534311 -62.242623
v 72.258089 -102.97698 -56.025749
v 72.258698 -103.08431 -41.602497
v 72.259417 -78.006561 -47.291644
v 72.262935 -102.84341 -33.477739
v 72.269653 -77.25571 -41.740724
v 72.272154 -103.13111 -40.852571
v 72.273924 -104.38326 -48.961251
v 72.27995 -102.02572 -57.779588
v 72.280523 -77.584502 -42.424043
v 72.283417 -78.335591 -36.815018
v 72.284935 -78.080262 -37.170734
v 72.28941 -80.588959 -29.713145
v 72.305904 -83.880159 -59.058621
v 72.307247 -78.21749 -46.944311
v 72.310117 -103.47672 -54.531396
v 72.31127 -88.546319 -60.912166
v 72.313988 -97.002124 -62.43432
v 72.316606 -79.620525 -35.790806
v 72.319314 -101.549 -58.497664
v 72.319482 -79.692762 -32.775885
v 72.321916 -79.206884 -52.135483
v 72.32227 -91.290645 -62.079116
v 72.323153 -77.890879 -47.598088
v 72.324501 -103.20667 -38.379081
v 72.328061 -80.277648 -55.565519
v 72.328336 -100.20067 -60.169501
v 72.335311 -82.918409 -58.505046
v 72.338601 -77.367574 -41.017991
v 72.338887 -78.02055 -48.957467
v 72.341217 -80.340917 -29.941444
v 72.343644 -79.003685 -36.480308
v 72.347068 -104.26718 -51.11922
v 72.350394 -90.800049 -61.864242
v 72.351456 -80.127505 -30.671016
v 72.355198 -103.12161 -37.0994
v 72.355983 -103.58433 -54.129414
v 72.356508 -99.134715 -61.222609
v 72.362659 -95.876124 -62.609584
v 72.368942 -77.202886 -42.001044
v 72.36909 -79.806896 -35.240555
v 72.376352 -78.096221 -38.380489
v 72.379654 -77.847644 -43.009129
v 72.385038 -103.03699 -32.553583
v 72.387355 -103.88781 -30.845654
v 72.3883 -77.826924 -48.234574
v 72.394237 -103.0862 -36.312675
v 72.397332 -79.247853 -45.567437
v 72.398974 -103.28646 -42.818133
v 72.401508 -79.362828 -45.177427
v 72.406919 -78.572713 -46.43267
v 72.410094 -99.560478 -60.897302
v 72.418585 -77.085441 -41.658867
v 72.424274 -97.851053 -62.233697
v 72.424991 -80.423231 -55.985832
v 72.426004 -104.35858 -47.844236
v 72.449213 -86.063251 -60.158315
v 72.451702 -78.642438 -43.822094
v 72.459062 -77.043919 -41.971162
v 72.465362 -103.23101 -42.423892
v 72.467772 -79.174442 -44.45726
v 72.476756 -80.105605 -54.894692
v 72.477471 -78.116953 -37.713758
v 72.479482 -103.58896 -44.858888
v 72.480478 -77.846816 -47.90763
v 72.480659 -86.267018 -60.260281
v 72.484328 -104.43157 -49.830382
v 72.4853 -80.137913 -30.353632
v 72.486501 -104.25747 -47.01329
v 72.489425 -82.285995 -58.124702
v 72.495342 -103.03387 -55.842085
v 72.495636 -77.887675 -48.568771
v 72.4969 -79.314529 -44.811537
v 72.507643 -78.976842 -44.189276
v 72.510444 -77.186884 -41.271278
v 72.513018 -85.194169 -59.792848
v 72.515443 -79.7099 -33.803147
v 72.515835 -103.06577 -41.469536
v 72.527534 -77.378339 -40.920692
v 72.528871 -104.42196 -50.033699
v 72.531557 -103.25722 -32.092231
v 72.536271 -103.45139 -44.218605
v 72.544407 -92.671954 -62.741649
v 72.545454 -103.0655 -32.765171
v 72.55246 -77.078149 -42.278057
v 72.557828 -102.9138 -33.881389
v 72.560455 -103.23647 -55.154604
v 72.566498 -91.979002 -62.572156
v 72.572046 -103.08726 -41.772014
v 72.573787 -100.18068 -60.362063
v 72.581386 -80.683177 -29.215679
v 72.582322 -76.907005 -41.926666
v 72.582362 -103.25825 -38.639277
v 72.585723 -93.434336 -62.86617
v 72.589496 -104.03792 -52.188654
v 72.603672 -102.27711 -57.531004
v 72.606615 -103.71396 -45.374588
v 72.608812 -80.406209 -29.577214
v 72.610711 -77.857428 -43.308925
v 72.619819 -77.981554 -47.545471
v 72.621925 -77.561311 -40.567999
v 72.623167 -79.067365 -45.836059
v 72.625134 -95.580829 -62.844721
v 72.636112 -103.28733 -39.235701
v 72.644151 -80.692701 -56.561084
v 72.648309 -103.72708 -31.433342
v 72.653459 -78.865435 -51.232927
v 72.65834 -79.718866 -33.020635
v 72.660024 -76.961859 -41.559837
v 72.662693 -80.046104 -30.9286
v 72.674144 -103.37977 -43.844815
v 72.675341 -103.18649 -37.663513
v 72.681424 -79.359978 -36.644271
v 72.693624 -104.26668 -30.74627
v 72.697908 -79.231958 -52.357826
v 72.701247 -78.193148 -47.076701
v 72.712924 -76.870634 -42.230879
v 72.723542 -78.177982 -39.07068
v 72.731236 -80.152409 -29.90353
v 72.736062 -79.883907 -35.988312
v 72.7371 -78.88127 -44.187081
v 72.739945 -77.071958 -42.554238
v 72.740246 -102.97995 -33.447148
v 72.741169 -103.22086 -35.593354
v 72.743856 -85.522601 -60.046538
v 72.747562 -79.145004 -44.508386
v 72.753054 -79.275882 -44.744581
v 72.75442 -90.73296 -62.122893
v 72.76442 -103.43085 -44.73515
v 72.767526 -81.029021 -57.068932
v 72.772815 -88.329992 -61.175559
v 72.775725 -79.944599 -54.525124
v 72.778719 -102.44686 -57.242249
v 72.780834 -87.50713 -60.913244
v 72.781569 -79.729874 -33.364167
v 72.784098 -79.929202 -34.652159
v 72.786734 -77.045347 -41.363629
v 72.78992 -104.27163 -48.880787
v 72.790314 -78.115105 -39.479154
v 72.797446 -102.66127 -56.742621
v 72.799044 -79.289125 -45.42624
v 72.803912 -78.367461 -46.763986
v 72.804091 -77.970915 -39.849585
v 72.807495 -79.333675 -45.045674
v 72.807559 -103.35246 -43.462276
v 72.810958 -77.808134 -40.163106
v 72.822319 -101.36891 -59.062186
v 72.823412 -76.749646 -41.867742
v 72.825361 -77.892867 -48.418931
v 72.830325 -79.548841 -53.577596
v 72.83327 -79.077552 -51.935559
v 72.83807 -103.26821 -32.409433
v 72.839066 -103.36571 -44.229943
v 72.840725 -90.123004 -61.780904
v 72.843177 -104.09925 -51.730335
v 72.844011 -78.807233 -50.935717
v 72.844553 -103.45375 -32.00658
v 72.846906 -79.821551 -32.546528
v 72.856667 -77.977165 -43.57714
v 72.860619 -89.881472 -61.667721
v 72.860632 -80.288783 -29.462181
v 72.864874 -94.125511 -63.140995
v 72.868676 -77.372757 -40.90591
v 72.874352 -104.20847 -47.440896
v 72.878434 -80.043614 -35.698734
v 72.880366 -100.65949 -59.985368
v 72.88282 -103.1169 -41.326364
v 72.884666 -103.03857 -34.095836
v 72.889875 -78.60222 -44.01127
v 72.89862 -98.12546 -62.427037
v 72.899116 -103.1406 -32.894937
v 72.908992 -78.497753 -49.986344
v 72.910534 -76.709899 -42.206817
v 72.912008 -103.27397 -40.465885
v 72.91343 -80.424296 -29.130263
v 72.917018 -92.443616 -63.009614
v 72.921456 -77.584323 -43.257994
v 72.921937 -78.012665 -48.903925
v 72.923977 -99.12152 -61.607162
v 72.92501 -86.89399 -60.789875
v 72.925221 -81.477736 -57.530973
v 72.926597 -91.554562 -62.718219
v 72.936727 -103.69388 -31.728646
v 72.936933 -101.77513 -58.543359
v 72.937398 -91.903008 -62.86217
v 72.938595 -105.42113 -30.366501
v 72.939834 -89.517843 -61.590537
v 72.943107 -103.22937 -36.243843
v 72.943884 -104.02929 -31.321443
v 72.95992 -104.60712 -30.777383
v 72.960126 -103.31066 -42.724512
v 72.963859 -94.647846 -63.215803
v 72.967422 -103.33877 -43.983702
v 72.971108 -79.260163 -52.642555
v 72.971699 -103.14299 -41.799285
v 72.97387 -103.34938 -43.146936
v 72.979256 -91.070153 -62.51439
v 72.983852 -77.109758 -42.805874
v 72.988391 -79.205169 -44.691875
v 73.001887 -103.40436 -45.176768
v 73.006782 -87.639433 -61.116368
v 73.008331 -103.32695 -38.551418
v 73.013363 -81.279239 -57.377605
v 73.020307 -80.043391 -54.913076
v 73.021703 -76.809648 -42.50679
v 73.030472 -84.60534 -59.68834
v 73.030933 -79.144056 -45.656558
v 73.031995 -103.32039 -35.10967
v 73.037928 -96.533944 -63.029118
v 73.040545 -78.324592 -38.999997
v 73.042603 -78.654635 -46.29708
v 73.047144 -79.925419 -36.548879
v 73.053251 -92.977818 -63.217378
v 73.054931 -103.2946 -44.795176
v 73.05502 -76.693895 -41.775108
v 73.06421 -78.482779 -37.987341
v 73.067265 -79.762733 -36.816426
v 73.075584 -102.79757 -56.293975
v 73.076385 -103.28085 -34.712782
v 73.079281 -104.29352 -31.161162
v 73.080419 -103.75522 -53.125135
v 73.083922 -77.74494 -43.491653
v 73.086787 -77.971372 -48.722524
v 73.098745 -77.726483 -40.41225
v 73.103611 -79.28651 -44.952646
v 73.107035 -103.60943 -53.649631
v 73.107493 -105.80605 -30.415875
v 73.113479 -103.84711 -46.201852
v 73.113985 -78.315501 -47.028665
v 73.115733 -81.81279 -57.897365
v 73.120923 -86.3148 -60.659143
v 73.122199 -103.49032 -45.524968
v 73.12248 -103.3598 -43.525855
v 73.128437 -97.722597 -62.786579
v 73.130232 -80.169711 -35.310313
v 73.131068 -79.835054 -33.546585
v 73.136081 -80.025458 -29.731839
v 73.137435 -80.365082 -55.951964
v 73.138621 -79.967952 -30.02482
v 73.145304 -79.792004 -33.210037
v 73.149601 -103.1665 -41.58093
v 73.149924 -80.540001 -56.377831
v 73.155793 -85.862967 -60.442522
v 73.15757 -103.27744 -37.467043
v 73.163478 -102.55229 -57.045987
v 73.163692 -77.942614 -48.325398
v 73.164363 -79.486584 -37.270763
v 73.172132 -80.759586 -56.769598
v 73.174319 -80.20333 -36.106332
v 73.180793 -93.723018 -63.393636
v 73.182506 -78.456444 -38.360564
v 73.183002 -79.2599 -45.2836
v 73.190784 -100.26499 -60.624704
v 73.192143 -76.577614 -42.052112
v 73.196686 -80.268577 -29.063001
v 73.200508 -103.26019 -45.110236
v 73.202103 -104.15011 -48.373762
v 73.204863 -79.80482 -32.768477
v 73.205588 -103.91487 -31.664456
v 73.207808 -79.954309 -31.453284
v 73.213725 -103.21862 -44.626601
v 73.214553 -77.342201 -43.148786
v 73.215991 -78.332889 -39.353447
v 73.222194 -79.888091 -54.571094
v 73.225739 -78.710536 -37.95232
v 73.228852 -84.888632 -59.918454
v 73.230706 -78.435178 -38.898472
v 73.238854 -103.60274 -32.019915
v 73.239828 -104.05737 -47.130106
v 73.240852 -103.37294 -32.419559
v 73.248126 -76.970641 -42.797368
v 73.248394 -99.725353 -61.28192
v 73.257608 -78.030018 -48.002667
v 73.259015 -77.556633 -40.693211
v 73.262757 -78.497326 -49.854626
v 73.265979 -78.726696 -44.192179
v 73.2678 -102.98271 -55.639924
v 73.273479 -103.28721 -44.04637
v 73.274047 -103.99216 -52.184839
v 73.282233 -105.54181 -30.827907
v 73.28551 -78.236863 -39.677355
v 73.288024 -78.471964 -46.597235
v 73.288094 -103.36888 -40.135861
v 73.288973 -104.20045 -50.500459
v 73.30017 -79.050454 -51.703797
v 73.301582 -76.624989 -42.386531
v 73.301918 -94.652425 -63.497881
v 73.309105 -101.63925 -58.906868
v 73.309541 -103.39109 -38.977289
v 73.310581 -76.698491 -41.692821
v 73.31953 -82.008862 -58.130457
v 73.326343 -83.530384 -59.193994
v 73.328977 -79.114336 -52.185952
v 73.32976 -80.326433 -35.72312
v 73.332296 -79.056437 -44.554449
v 73.333093 -80.009163 -36.970745
v 73.333194 -104.53674 -31.262253
v 73.335702 -96.770794 -63.208449
v 73.347237 -78.064824 -43.780722
v 73.347702 -94.222169 -63.553136
v 73.35009 -90.102675 -62.146612
v 73.350694 -104.1248 -31.56956
v 73.350983 -78.648807 -38.287651
v 73.351258 -104.0916 -51.258691
v 73.360213 -78.064485 -40.011862
v 73.36405 -98.560342 -62.391081
v 73.369461 -77.31586 -40.991038
v 73.371419 -103.35303 -43.688836
v 73.372326 -103.39418 -36.143866
v 73.377321 -89.281588 -61.851646
v 73.378175 -96.082077 -63.375878
v 73.380467 -103.21311 -54.754216
v 73.381485 -89.745457 -62.002414
v 73.384001 -78.255286 -47.456961
v 73.387664 -103.13417 -45.022192
v 73.389031 -80.082525 -34.527315
v 73.400383 -80.219572 -35.060779
v 73.400861 -78.087456 -49.018581
v 73.405311 -88.820785 -61.765442
v 73.413162 -79.414038 -53.519952
v 73.426535 -87.079587 -61.235342
v 73.430931 -77.592735 -43.443803
v 73.432184 -77.883167 -40.314478
v 73.433894 -95.608013 -63.499339
v 73.435034 -76.539608 -41.986882
v 73.436756 -101.95506 -58.455469
v 73.438847 -85.243956 -60.220729
v 73.440416 -78.644702 -38.551794
v 73.443034 -78.371488 -46.951839
v 73.447012 -106.39652 -30.124301
v 73.450601 -86.690129 -61.091376
v 73.452666 -78.97506 -51.205676
v 73.453952 -77.208817 -43.093894
v 73.456127 -102.34309 -57.661562
v 73.456277 -88.098693 -61.601543
v 73.457917 -103.12902 -44.602742
v 73.461646 -104.80148 -31.268865
v 73.466797 -81.785616 -57.896933
v 73.468711 -81.34899 -57.476021
v 73.46874 -81.586846 -57.733267
v 73.479871 -80.340396 -36.57712
v 73.498346 -85.860072 -60.664161
v 73.500382 -78.901454 -38.240584
v 73.501282 -103.15213 -45.365356
v 73.501599 -79.19215 -52.702661
v 73.509045 -105.25207 -31.213606
v 73.510291 -78.870259 -45.884928
v 73.516474 -77.983412 -48.575003
v 73.51906 -76.834869 -42.731443
v 73.525192 -80.994355 -57.128139
v 73.529722 -78.641497 -46.200458
v 73.535489 -82.777903 -58.807934
v 73.538381 -104.15841 -50.013199
v 73.539368 -103.49883 -35.635212
v 73.544077 -76.530153 -42.253751
v 73.54582 -103.37643 -34.593899
v 73.550892 -88.611304 -61.824705
v 73.551401 -103.63109 -53.36303
v 73.557993 -93.597097 -63.686033
v 73.562547 -78.843427 -44.366711
v 73.563187 -80.672095 -56.64875
v 73.565335 -105.69729 -31.236779
v 73.566488 -104.25841 -31.630772
v 73.578159 -103.40987 -54.064852
v 73.583131 -80.125257 -28.981454
v 73.584136 -103.17231 -44.281622
v 73.590148 -78.595652 -39.248416
v 73.595481 -106.47914 -30.665094
v 73.597625 -78.711204 -38.866731
v 73.599376 -100.51451 -60.53663
v 73.604058 -103.27619 -43.940822
v 73.604189 -106.50696 -30.046758
v 73.606813 -78.009788 -48.282668
v 73.610042 -82.310948 -58.472519
v 73.610601 -79.51087 -53.885173
v 73.61383 -77.706171 -40.595549
v 73.616948 -76.558465 -41.914234
v 73.61778 -87.603221 -61.569825
v 73.617908 -78.81845 -38.583349
v 73.618824 -78.469322 -46.504286
v 73.623102 -103.36369 -40.875027
v 73.627483 -103.31839 -41.603196
v 73.627727 -79.87881 -33.429711
v 73.633445 -99.046938 -62.129361
v 73.635164 -102.89289 -55.794015
v 73.635773 -102.98656 -44.970322
v 73.642272 -103.18799 -33.204762
v 73.650696 -76.793255 -41.569499
v 73.653723 -103.50941 -35.131922
v 73.658826 -103.49159 -53.703799
v 73.660182 -103.18422 -45.644192
v 73.661147 -86.244807 -61.029801
v 73.671271 -79.56705 -38.082564
v 73.677717 -104.40863 -31.625152
v 73.683836 -106.39273 -31.135041
v 73.685829 -80.233683 -34.828625
v 73.685938 -103.9817 -31.852787
v 73.687263 -78.271348 -47.474168
v 73.689359 -79.060215 -45.491621
v 73.689839 -97.023187 -63.401757
v 73.690439 -78.385801 -46.814027
v 73.693647 -103.6613 -32.148773
v 73.696247 -82.043643 -58.196776
v 73.701552 -80.534135 -35.80954
v 73.7054 -102.79034 -56.167201
v 73.707281 -80.570203 -36.30451
v 73.71378 -104.88677 -31.493775
v 73.71511 -77.476123 -43.385623
v 73.71902 -92.659823 -63.668602
v 73.720383 -103.80683 -52.890126
v 73.72343 -79.810536 -30.353313
v 73.7236 -80.359196 -37.201638
v 73.728953 -103.82413 -47.029395
v 73.729031 -103.02873 -44.554754
v 73.734769 -103.31697 -32.815017
v 73.736021 -104.07634 -49.513892
v 73.736258 -103.9597 -48.026513
v 73.736481 -102.03491 -58.391834
v 73.73848 -81.85401 -58.046201
v 73.743193 -79.900212 -29.584375
v 73.744968 -78.615709 -49.931301
v 73.748444 -81.258451 -57.455373
v 73.750046 -105.22076 -31.48379
v 73.75381 -103.464 -32.473221
v 73.75387 -102.93101 -45.26333
v 73.757081 -81.492721 -57.680147
v 73.757099 -104.01559 -48.846448
v 73.758858 -106.63491 -30.721973
v 73.758895 -79.123699 -45.114432
v 73.760871 -103.17559 -33.515636
v 73.763739 -76.674279 -42.556778
v 73.769227 -78.060037 -48.872232
v 73.770735 -105.57405 -31.499161
v 73.770736 -104.12198 -50.655469
v 73.774416 -78.876621 -50.637439
v 73.777819 -79.037682 -44.763412
v 73.781081 -96.129381 -63.678038
v 73.783425 -102.50502 -57.282023
v 73.789258 -77.150277 -43.075789
v 73.794698 -78.577437 -39.551298
v 73.79961 -85.896685 -60.920371
v 73.806006 -79.822749 -33.016497
v 73.810873 -103.94783 -52.325346
v 73.812214 -91.940252 -63.540534
v 73.813584 -80.348632 -55.83507
v 73.813887 -78.214814 -49.198499
v 73.814317 -78.379301 -39.869545
v 73.817763 -103.14651 -44.214188
v 73.820941 -79.065402 -51.678754
v 73.829951 -78.297189 -44.02017
v 73.83054 -106.31513 -31.488079
v 73.83171 -103.52876 -38.288771
v 73.831722 -95.333594 -63.865875
v 73.841242 -83.675857 -59.457354
v 73.844391 -78.158875 -40.170063
v 73.846469 -103.36061 -54.191292
v 73.847298 -103.4138 -43.507984
v 73.856148 -80.134284 -55.203123
v 73.85679 -77.402975 -40.973136
v 73.86062 -85.359888 -60.552806
v 73.862057 -106.62026 -31.142388
v 73.862522 -103.24625 -33.889567
v 73.865072 -76.514466 -42.198386
v 73.865172 -79.860356 -31.856722
v 73.866379 -106.02564 -31.623886
v 73.867199 -79.817236 -32.589413
v 73.868899 -80.585038 -35.696397
v 73.870447 -90.80479 -63.02569
v 73.873983 -97.354291 -63.390217
v 73.884259 -80.23133 -37.807786
v 73.886407 -103.48655 -42.494367
v 73.88686 -80.171054 -34.505491
v 73.894973 -104.82985 -31.639535
v 73.895727 -79.024466 -51.264965
v 73.898172 -77.778254 -43.65536
v 73.899099 -100.10863 -61.278319
v 73.908491 -101.01639 -60.022765
v 73.910522 -80.690525 -36.279908
v 73.911781 -102.83543 -44.870868
v 73.913372 -76.595266 -41.842626
v 73.914987 -103.67016 -35.888893
v 73.91822 -103.82493 -32.080467
v 73.921608 -91.213738 -63.314296
v 73.932211 -78.886029 -39.178477
v 73.937315 -80.891096 -57.000774
v 73.937501 -103.5298 -53.546028
v 73.943566 -81.696566 -57.91744
v 73.943752 -78.423742 -46.388457
v 73.948689 -78.344247 -46.751448
v 73.949807 -103.67091 -35.525906
v 73.951826 -106.75514 -30.400774
v 73.952139 -103.48662 -34.537817
v 73.959448 -100.74432 -60.405048
v 73.961316 -82.413597 -58.631214
v 73.96153 -104.03657 -51.536342
v 73.962547 -102.96459 -44.512223
v 73.965149 -103.28576 -43.853423
v 73.965978 -103.29029 -33.102227
v 73.966197 -82.102087 -58.349921
v 73.973188 -97.923646 -63.174358
v 73.973393 -78.829888 -45.711485
v 73.97454 -84.749481 -60.182203
v 73.974637 -81.536489 -57.723479
v 73.980448 -103.70923 -53.159536
v 73.982931 -79.042845 -38.995979
v 73.985638 -103.61469 -35.055455
v 73.988826 -78.785228 -50.232828
v 73.993257 -105.45199 -31.729722
v 73.997221 -77.949429 -40.467474
v 74.001916 -103.56674 -37.366642
v 74.005818 -106.62207 -31.486539
v 74.006938 -103.61909 -32.380777
v 74.01093 -97.179607 -63.510782
v 74.012358 -106.79297 -30.791032
v 74.020078 -98.555522 -62.756097
v 74.02288 -104.59561 -31.748633
v 74.022909 -76.949846 -42.866542
v 74.024351 -80.562268 -56.412212
v 74.026789 -105.10291 -31.719999
v 74.029303 -102.29163 -57.885369
v 74.029661 -80.052311 -38.302924
v 74.032268 -81.345905 -57.555829
v 74.032476 -80.538697 -35.375096
v 74.048288 -106.78088 -31.147601
v 74.054712 -103.44579 -32.732686
v 74.055747 -103.39944 -46.398933
v 74.058389 -91.549871 -63.58566
v 74.062224 -88.078903 -62.058685
v 74.065885 -103.27913 -33.416748
v 74.06761 -103.57926 -46.781928
v 74.067904 -94.699073 -64.100729
v 74.085602 -84.043712 -59.777566
v 74.086687 -78.095993 -48.039963
v 74.097794 -79.257206 -38.914166
v 74.101088 -78.634983 -49.8282
v 74.108162 -79.384596 -53.637985
v 74.111111 -106.37653 -31.853836
v 74.111912 -78.626938 -39.785589
v 74.113706 -103.09356 -55.263802
v 74.118246 -84.251984 -59.929356
v 74.122213 -79.67314 -38.679493
v 74.123694 -80.137965 -28.519163
v 74.126108 -76.516008 -42.090425
v 74.127651 -78.963907 -45.314447
v 74.129088 -104.05068 -32.020313
v 74.136489 -103.92283 -48.860597
v 74.136794 -80.788683 -36.09294
v 74.142829 -79.097811 -52.231371
v 74.142955 -96.713808 -63.794487
v 74.146628 -103.9656 -52.353009
v 74.149856 -105.72986 -31.937278
v 74.150988 -80.130031 -55.251644
v 74.153958 -106.80189 -31.409306
v 74.157877 -102.76169 -45.458242
v 74.16496 -78.520353 -46.032481
v 74.1653 -104.12404 -50.438605
v 74.166657 -79.832565 -29.723904
v 74.169837 -95.206585 -64.160226
v 74.171762 -102.06647 -58.416083
v 74.175414 -103.61644 -37.764728
v 74.176324 -76.616051 -42.409916
v 74.176393 -92.051167 -63.873842
v 74.178064 -80.413614 -35.007949
v 74.184854 -103.35911 -33.743958
v 74.185747 -89.44062 -62.604152
v 74.188544 -104.08897 -49.918445
v 74.190048 -106.58115 -31.829021
v 74.191332 -79.977569 -33.730526
v 74.192096 -103.138 -44.09781
v 74.194585 -87.020776 -61.88622
v 74.194598 -103.5644 -53.53622
v 74.194925 -103.44722 -34.087679
v 74.195265 -83.053008 -59.182726
v 74.197623 -78.966809 -50.846898
v 74.197816 -79.776561 -30.05857
v 74.202792 -102.64186 -45.100779
v 74.203934 -103.77416 -32.325181
v 74.205871 -79.264065 -53.2446
v 74.208203 -88.975997 -62.471799
v 74.212081 -103.64926 -34.658736
v 74.221695 -99.959171 -61.630704
v 74.227986 -97.230864 -63.651641
v 74.235316 -103.75032 -36.528751
v 74.236664 -79.017893 -39.411083
v 74.236984 -103.44058 -33.018113
v 74.237714 -104.1233 -50.789709
v 74.238403 -77.875131 -43.792052
v 74.240448 -78.450125 -40.079274
v 74.241228 -81.60741 -57.875194
v 74.243061 -78.930335 -44.939068
v 74.24503 -102.69077 -44.771919
v 74.2461 -103.87498 -52.852559
v 74.253637 -97.010836 -63.764213
v 74.254093 -86.464937 -61.719203
v 74.254916 -93.019578 -64.147398
v 74.25681 -99.336549 -62.229992
v 74.257049 -92.639316 -64.090225
v 74.261243 -106.75912 -31.722455
v 74.265303 -102.80479 -56.288678
v 74.27529 -93.344569 -64.198774
v 74.298025 -78.725908 -44.549249
v 74.298107 -103.7822 -48.183138
v 74.302553 -103.19402 -46.258797
v 74.305095 -79.798332 -32.485892
v 74.309383 -80.843783 -37.343584
v 74.310282 -103.62861 -32.673948
v 74.313476 -102.90049 -44.417819
v 74.319878 -77.743364 -40.763947
v 74.329151 -106.18048 -32.172659
v 74.344368 -80.798327 -56.854299
v 74.344979 -103.64689 -47.512584
v 74.347955 -104.39492 -32.001504
v 74.351344 -103.4563 -33.345933
v 74.351746 -104.05972 -51.912924
v 74.354519 -76.550362 -42.046443
v 74.355767 -78.093295 -48.681489
v 74.362235 -103.97707 -49.262654
v 74.365314 -76.749019 -41.676702
v 74.366818 -103.92297 -32.319008
v 74.372031 -105.20811 -32.01525
v 74.379663 -79.699882 -38.939016
v 74.383817 -80.118943 -38.70067
v 74.397333 -78.18144 -47.450199
v 74.402769 -106.98251 -31.427473
v 74.403287 -103.89543 -35.370865
v 74.403589 -94.267154 -64.353828
v 74.406538 -85.00244 -60.62599
v 74.40778 -82.657336 -58.960193
v 74.409344 -103.57076 -39.765501
v 74.410041 -101.30765 -59.766575
v 74.413538 -78.233272 -49.028999
v 74.419962 -85.402635 -61.022561
v 74.426756 -104.70887 -31.99591
v 74.426775 -90.367711 -63.200383
v 74.433409 -103.59784 -53.643101
v 74.433693 -78.265162 -40.360487
v 74.43379 -79.853018 -33.210148
v 74.434405 -107.01209 -31.233168
v 74.440636 -98.645105 -62.935904
v 74.440871 -103.53263 -33.70375
v 74.44291 -79.771719 -30.859161
v 74.442922 -103.60829 -33.00927
v 74.457591 -97.783557 -63.524774
v 74.46244 -106.00866 -32.334998
v 74.468626 -80.217293 -34.497777
v 74.469527 -78.938806 -50.439608
v 74.475134 -103.46746 -46.978553
v 74.477997 -102.62199 -45.461433
v 74.480257 -103.83132 -32.61186
v 74.493073 -80.855929 -35.939988
v 74.496027 -103.98391 -35.732409
v 74.497748 -81.933155 -58.302019
v 74.501163 -79.02964 -39.662374
v 74.507199 -102.66785 -57.001412
v 74.508637 -104.17728 -32.260345
v 74.511328 -79.010528 -51.142337
v 74.511394 -101.07441 -60.183429
v 74.511677 -103.61108 -33.284097
v 74.514741 -106.99966 -31.652396
v 74.516282 -103.77531 -37.241403
v 74.518884 -103.87797 -34.690919
v 74.522947 -91.201143 -63.810306
v 74.525148 -106.42047 -32.327536
v 74.52523 -80.0939 -28.602782
v 74.52954 -95.65707 -64.396335
v 74.539568 -90.90443 -63.63752
v 74.539897 -79.417791 -39.288234
v 74.542252 -77.346792 -41.148549
v 74.543025 -102.5001 -45.006126
v 74.546505 -103.57664 -42.015821
v 74.55393 -77.510145 -43.410911
v 74.555071 -105.59936 -32.375121
v 74.558324 -88.003661 -62.413583
v 74.558382 -100.45689 -61.225404
v 74.55901 -92.619608 -64.344685
v 74.56406 -78.204153 -44.129609
v 74.566308 -96.213605 -64.290658
v 74.576727 -107.0284 -30.276054
v 74.581271 -93.288407 -64.437737
v 74.58217 -104.17747 -50.174473
v 74.582643 -104.04448 -32.536163
v 74.587534 -80.5046 -56.276673
v 74.587786 -104.1529 -51.513304
v 74.58939 -103.69289 -33.658865
v 74.592449 -76.57971 -41.969365
v 74.592902 -103.82362 -32.937162
v 74.594056 -76.807226 -41.622771
v 74.596739 -78.685898 -49.66445
v 74.597977 -103.70309 -38.094544
v 74.599487 -104.47293 -32.249422
v 74.599545 -88.344724 -62.558923
v 74.601856 -104.0019 -36.068258
v 74.603986 -102.9391 -44.274656
v 74.608509 -102.61881 -44.640945
v 74.615148 -105.10675 -32.27279
v 74.61546 -76.629173 -42.340017
v 74.622838 -81.077988 -37.165857
v 74.625227 -104.07993 -49.608301
v 74.627217 -104.72368 -32.246063
v 74.629357 -104.09307 -52.312082
v 74.633344 -89.920902 -63.157222
v 74.636212 -82.109961 -58.533798
v 74.650901 -103.93264 -52.993836
v 74.656269 -86.766092 -62.151175
v 74.660421 -81.318692 -57.607382
v 74.661772 -103.59521 -41.030091
v 74.66329 -103.83526 -33.274236
v 74.664249 -78.878939 -50.001873
v 74.669626 -104.07866 -35.258762
v 74.672103 -79.713761 -39.166005
v 74.67602 -103.62196 -38.992049
v 74.681968 -102.48224 -45.275098
v 74.685328 -78.75366 -45.141562
v 74.690343 -103.74061 -48.367818
v 74.690476 -104.26774 -32.560274
v 74.702682 -95.213209 -64.600324
v 74.703421 -83.5338 -59.696193
v 74.703573 -89.449573 -63.069011
v 74.704005 -104.24584 -50.564176
v 74.705953 -106.23 -32.606293
v 74.705963 -99.329636 -62.504897
v 74.709907 -81.075205 -36.61018
v 74.711776 -103.91129 -48.954006
v 74.713667 -104.04582 -34.479287
v 74.713976 -103.87837 -33.623521
v 74.716853 -104.06191 -52.632653
v 74.718084 -103.4263 -43.605814
v 74.72001 -78.677339 -44.762988
v 74.728591 -78.806799 -40.051879
v 74.729095 -104.14574 -32.855123
v 74.729969 -79.79356 -31.498931
v 74.730059 -98.614244 -63.160782
v 74.734611 -98.107409 -63.511997
v 74.735976 -78.091516 -48.209693
v 74.745875 -104.53508 -32.54929
v 74.749896 -107.07331 -31.897704
v 74.752329 -99.709277 -62.160765
v 74.754526 -103.23794 -55.408028
v 74.75691 -85.982116 -61.838548
v 74.760906 -78.099144 -47.841674
v 74.762059 -78.199852 -46.168774
v 74.764728 -84.215064 -60.235778
v 74.766399 -103.64948 -42.576048
v 74.768171 -104.88967 -32.553269
v 74.769392 -103.49001 -47.41193
v 74.771802 -86.403522 -62.088153
v 74.774253 -102.4455 -44.910381
v 74.777243 -85.789005 -61.7067
v 74.778527 -102.11629 -58.437415
v 74.78668 -103.80151 -37.664327
v 74.78931 -103.35389 -46.957575
v 74.789321 -96.061284 -64.501706
v 74.790678 -104.10249 -33.366601
v 74.791347 -104.18004 -34.937395
v 74.791501 -102.92681 -56.327721
v 74.792798 -102.53085 -57.477419
v 74.793943 -79.80293 -32.788835
v 74.795971 -79.614278 -54.252068
v 74.798451 -77.665639 -40.954836
v 74.801158 -78.105747 -47.436032
v 74.805126 -79.412772 -39.520729
v 74.805783 -87.383681 -62.440456
v 74.808053 -89.107212 -63.058073
v 74.809751 -104.45326 -32.84147
v 74.810618 -78.599255 -45.460066
v 74.816798 -79.014862 -50.828142
v 74.817412 -81.022602 -36.254358
v 74.820414 -79.970155 -55.049383
v 74.820851 -103.67044 -40.167076
v 74.824415 -76.611291 -41.899191
v 74.833868 -78.04043 -44.025578
v 74.842362 -80.342204 -34.763819
v 74.842509 -105.37713 -32.791198
v 74.84828 -101.65046 -59.325099
v 74.851434 -102.58897 -44.596241
v 74.859129 -76.601868 -42.234198
v 74.862128 -78.10002 -46.430072
v 74.863933 -104.82334 -32.874994
v 74.864289 -103.96997 -36.907091
v 74.865107 -79.169502 -52.921582
v 74.866024 -76.804745 -42.571852
v 74.866853 -90.32214 -63.527825
v 74.873593 -104.40398 -33.327973
v 74.874759 -91.988266 -64.495276
v 74.876644 -102.42752 -45.21212
v 74.881002 -104.22907 -52.065655
v 74.881649 -104.25288 -35.54977
v 74.881674 -103.27543 -43.881362
v 74.883635 -79.016812 -51.463008
v 74.886538 -96.896154 -64.302802
v 74.88743 -79.858319 -29.58896
v 74.89259 -107.22521 -31.571618
v 74.896943 -104.04247 -49.23263
v 74.903597 -104.27453 -50.039195
v 74.906984 -104.31609 -34.450241
v 74.910136 -102.54934 -45.56067
v 74.915748 -103.87238 -48.753279
v 74.918868 -102.98811 -44.192622
v 74.921502 -103.60221 -43.19106
v 74.923331 -103.92045 -53.332103
v 74.927902 -103.71532 -39.586247
v 74.931685 -105.78039 -32.925036
v 74.932083 -81.780609 -58.191868
v 74.93288 -104.34053 -51.07229
v 74.934091 -104.22642 -35.912986
v 74.938005 -76.887322 -41.545896
v 74.941742 -87.926375 -62.696352
v 74.952282 -103.23449 -55.649977
v 74.955887 -105.22069 -33.033027
v 74.961844 -80.74597 -56.755724
v 74.961926 -103.25351 -46.824795
v 74.967149 -106.79035 -32.628811
v 74.969396 -81.972489 -58.440258
v 74.969725 -103.67062 -42.799497
v 74.972702 -103.60811 -54.349544
v 74.975635 -103.69853 -41.498081
v 74.977203 -81.255334 -36.934065
v 74.978973 -80.255506 -55.753438
v 74.979451 -81.210754 -57.495036
v 74.980921 -102.4308 -44.865646
v 74.98954 -100.18415 -61.799447
v 74.992346 -77.394551 -43.220827
v 75.008384 -104.53265 -34.109648
v 75.008424 -104.40775 -35.032583
v 75.015676 -89.575335 -63.373189
v 75.033967 -82.413055 -58.947722
v 75.034456 -91.510708 -64.444672
v 75.039404 -78.261504 -44.318236
v 75.040643 -103.63699 -48.064485
v 75.046844 -78.044356 -46.712586
v 75.047441 -77.918912 -43.902783
v 75.049245 -104.41688 -50.453538
v 75.049893 -83.630417 -59.905626
v 75.050573 -80.056192 -28.81811
v 75.050649 -107.07544 -32.4199
v 75.05185 -78.582794 -45.013163
v 75.052819 -106.54835 -32.881447
v 75.053635 -102.17855 -58.390485
v 75.058577 -105.04438 -33.404803
v 75.069717 -105.59166 -33.163028
v 75.071747 -79.343499 -53.529352
v 75.080609 -94.767668 -64.937071
v 75.082903 -78.515874 -45.349667
v 75.084288 -104.83014 -33.793202
v 75.08935 -103.413 -47.293804
v 75.100309 -76.587729 -42.15705
v 75.104272 -102.41464 -45.184947
v 75.105296 -92.629767 -64.835744
v 75.108983 -78.178654 -48.421608
v 75.115893 -106.19792 -33.081267
v 75.116586 -78.091386 -47.668682
v 75.126945 -102.66563 -44.498911
v 75.127615 -104.13187 -49.188258
v 75.130033 -94.144632 -64.96823
v 75.130053 -91.267925 -64.394697
v 75.131348 -93.56417 -64.941452
v 75.133498 -107.36151 -31.12395
v 75.140688 -103.86358 -48.589922
v 75.142887 -103.74753 -38.618131
v 75.145205 -76.672871 -41.783716
v 75.150688 -81.305077 -36.801609
v 75.151581 -102.52112 -45.548309
v 75.154642 -78.176956 -45.96498
v 75.157974 -104.22455 -36.405637
v 75.160916 -104.25414 -52.685449
v 75.16446 -104.52559 -35.269265
v 75.166835 -103.76376 -42.270192
v 75.169435 -80.983579 -35.970649
v 75.172862 -104.73032 -34.440801
v 75.178789 -82.671823 -59.216576
v 75.181316 -88.164655 -62.984516
v 75.181959 -103.78212 -38.265828
v 75.182404 -102.45935 -44.802168
v 75.185785 -76.749164 -42.508308
v 75.187629 -78.402473 -44.603662
v 75.191722 -105.3809 -33.471401
v 75.201362 -96.013506 -64.817052
v 75.204425 -104.44903 -50.020935
v 75.204786 -80.53904 -56.366654
v 75.207348 -79.095009 -52.524458
v 75.21088 -103.13241 -44.098916
v 75.212308 -80.597005 -35.229411
v 75.214712 -99.625604 -62.539382
v 75.21731 -84.190076 -60.481196
v 75.220214 -85.429798 -61.695598
v 75.233992 -77.041321 -41.431536
v 75.234031 -78.028173 -47.075803
v 75.234264 -78.314053 -45.635549
v 75.236518 -104.41118 -52.124813
v 75.240504 -105.14477 -33.815605
v 75.242488 -81.864147 -58.383271
v 75.251015 -103.60415 -43.443878
v 75.254241 -84.763115 -61.00893
v 75.259166 -103.42988 -43.782183
v 75.259598 -103.2084 -46.82749
v 75.261334 -105.63559 -33.450211
v 75.270341 -104.08034 -37.13269
v 75.274171 -103.82647 -40.038584
v 75.276227 -81.64833 -58.10175
v 75.281979 -97.028909 -64.476084
v 75.283368 -102.80331 -57.079817
v 75.285821 -104.54942 -35.584768
v 75.285886 -79.941107 -55.018454
v 75.288719 -97.313936 -64.378902
v 75.288854 -104.93485 -34.332553
v 75.295561 -104.58875 -50.784819
v 75.314946 -102.42905 -45.104926
v 75.31707 -103.35833 -47.162551
v 75.319951 -79.070437 -50.171324
v 75.325059 -104.80705 -34.815002
v 75.331099 -78.363459 -48.751778
v 75.334999 -105.89001 -33.444281
v 75.337057 -76.673181 -42.391868
v 75.338305 -107.10373 -32.825055
v 75.339296 -95.682799 -65.02086
v 75.341367 -78.134702 -47.986491
v 75.342168 -81.212023 -36.389289
v 75.342331 -102.48479 -45.419022
v 75.342396 -81.286378 -57.657227
v 75.342822 -102.77647 -46.097445
v 75.343973 -79.69959 -39.626734
v 75.344514 -103.50582 -47.57472
v 75.345554 -104.14287 -48.934763
v 75.348663 -77.825263 -43.801448
v 75.350484 -101.51191 -59.753785
v 75.361789 -102.81603 -44.407029
v 75.361858 -83.383786 -59.820108
v 75.361955 -107.34909 -29.97184
v 75.368539 -104.63062 -50.337124
v 75.369452 -80.257675 -55.800054
v 75.369896 -107.42688 -32.336622
v 75.370955 -105.40331 -33.803173
v 75.376843 -79.609141 -54.218205
v 75.379383 -76.709626 -41.72658
v 75.385843 -102.52755 -44.757778
v 75.403529 -76.578663 -42.061902
v 75.406858 -104.59584 -51.575806
v 75.407381 -90.325648 -64.012485
v 75.411058 -98.962024 -63.319813
v 75.412987 -102.62432 -45.770727
v 75.419488 -105.27907 -34.038156
v 75.421054 -82.492415 -59.092338
v 75.422317 -104.46305 -49.484275
v 75.424172 -79.007505 -49.744156
v 75.432421 -84.951564 -61.321023
v 75.435623 -87.418903 -62.919847
v 75.436232 -96.805369 -64.713361
v 75.436767 -100.66611 -61.423135
v 75.438815 -79.808698 -31.000456
v 75.448181 -103.7785 -43.032213
v 75.450388 -78.073453 -44.174104
v 75.458422 -82.324528 -58.961521
v 75.463708 -104.34316 -36.52695
v 75.465386 -78.853773 -49.414473
v 75.477293 -88.77514 -63.543169
v 75.481122 -89.220719 -63.709666
v 75.484124 -103.55629 -55.34583
v 75.485907 -79.770348 -31.534004
v 75.491677 -102.09304 -58.754711
v 75.497792 -77.367376 -43.167967
v 75.498736 -99.344763 -63.020961
v 75.503327 -102.48633 -45.072777
v 75.506869 -78.353108 -45.2505
v 75.517821 -103.31798 -44.031354
v 75.524698 -105.68947 -33.813574
v 75.531476 -107.53002 -30.685656
v 75.535329 -104.85446 -35.219821
v 75.535943 -89.981877 -63.973639
v 75.537846 -103.78707 -48.099156
v 75.538058 -102.52598 -45.382691
v 75.538722 -79.914023 -29.368976
v 75.548071 -102.97246 -44.353314
v 75.550941 -84.744961 -61.185991
v 75.557739 -104.46708 -49.21402
v 75.561997 -95.331682 -65.25147
v 75.569295 -87.84984 -63.166445
v 75.575542 -97.772172 -64.298197
v 75.581237 -85.900824 -62.345886
v 75.585156 -103.5353 -47.474514
v 75.585606 -104.64861 -35.870243
v 75.5932 -100.01162 -62.359897
v 75.596338 -106.75797 -33.403387
v 75.597136 -107.43695 -32.746269
v 75.599313 -78.332838 -44.854741
v 75.601216 -107.66034 -32.005602
v 75.604003 -105.2154 -34.543977
v 75.605455 -83.677504 -60.181294
v 75.617929 -98.180438 -64.049493
v 75.624611 -103.52053 -55.630674
v 75.625552 -103.63857 -43.673443
v 75.630745 -104.21593 -48.698086
v 75.634683 -80.075885 -34.091353
v 75.638977 -103.1343 -56.541493
v 75.641889 -103.31635 -46.992511
v 75.644394 -102.56906 -44.979488
v 75.645419 -80.900117 -57.025405
v 75.64682 -102.64184 -45.699863
v 75.646857 -102.71675 -44.660072
v 75.649329 -95.009132 -65.352265
v 75.659267 -79.092036 -52.368611
v 75.661442 -101.07888 -60.775691
v 75.666756 -77.525395 -43.354253
v 75.66847 -88.319414 -63.480227
v 75.669158 -103.95392 -38.048774
v 75.669474 -78.197562 -44.468298
v 75.671502 -76.664093 -42.356104
v 75.674068 -79.837974 -29.925915
v 75.674582 -82.018971 -58.637908
v 75.67716 -77.999035 -46.173067
v 75.688091 -80.067015 -28.50493
v 75.690408 -81.137399 -36.082938
v 75.703291 -105.95528 -33.863867
v 75.705037 -101.7511 -59.492797
v 75.705576 -102.86926 -46.201878
v 75.708695 -104.40252 -53.199945
v 75.713331 -93.242671 -65.415287
v 75.723368 -103.94757 -38.394416
v 75.726668 -91.016091 -64.752984
v 75.728449 -83.130213 -59.722997
v 75.728606 -82.554942 -59.25261
v 75.731027 -93.506788 -65.444105
v 75.732614 -78.221725 -48.200903
v 75.732894 -102.60264 -45.305007
v 75.74053 -78.079841 -45.808439
v 75.742202 -78.052538 -47.451314
v 75.745727 -79.099224 -49.990265
v 75.74615 -76.892424 -42.678153
v 75.746566 -91.823433 -65.191946
v 75.746668 -84.033705 -60.622431
v 75.755267 -102.82512 -57.379705
v 75.757639 -79.204069 -52.914791
v 75.767262 -80.219129 -34.490435
v 75.782641 -105.08265 -35.116529
v 75.784592 -81.214147 -57.590339
v 75.787841 -103.53577 -43.95347
v 75.791917 -107.53555 -29.98556
v 75.793111 -78.408221 -48.613767
v 75.79416 -94.036293 -65.506295
v 75.802398 -79.078996 -51.035176
v 75.808697 -104.07681 -39.467479
v 75.81238 -103.70207 -47.613193
v 75.812502 -107.75572 -32.42641
v 75.812588 -102.70441 -44.938922
v 75.827091 -103.82809 -43.405051
v 75.829683 -90.524601 -64.536766
v 75.832338 -77.941992 -46.454263
v 75.832622 -107.15421 -33.359644
v 75.840745 -86.947265 -63.045537
v 75.84084 -102.69917 -45.639461
v 75.846764 -93.029238 -65.526323
v 75.849302 -103.29102 -44.266876
v 75.8545 -79.392095 -53.495473
v 75.85815 -107.68815 -32.683866
v 75.861049 -80.087975 -27.81199
v 75.861705 -84.528035 -61.164238
v 75.866538 -85.706562 -62.382634
v 75.869105 -78.827015 -49.234188
v 75.876304 -102.8201 -45.976557
v 75.882001 -100.26682 -62.222929
v 75.887177 -100.75806 -61.507157
v 75.895238 -104.03951 -48.128043
v 75.897279 -105.09394 -50.248148
v 75.907059 -107.85663 -32.14795
v 75.909071 -103.94253 -54.80593
v 75.909489 -80.715447 -35.362824
v 75.914924 -77.934172 -46.780264
v 75.924008 -103.01679 -44.626557
v 75.924251 -104.91266 -35.695791
v 75.924855 -103.45504 -47.058144
v 75.928642 -105.78514 -34.284171
v 75.930633 -105.56428 -34.540543
v 75.931713 -80.346842 -34.744028
v 75.934899 -104.00184 -40.677947
v 75.935564 -102.72614 -45.282808
v 75.937867 -104.16293 -37.614967
v 75.938681 -79.114657 -50.261825
v 75.941686 -89.804034 -64.312959
v 75.943312 -92.739447 -65.579819
v 75.944795 -104.01032 -42.466547
v 75.949345 -81.29687 -36.253818
v 75.953932 -78.141341 -45.424478
v 75.962186 -102.10883 -59.027125
v 75.96219 -103.113 -56.923924
v 75.962648 -82.318101 -59.075292
v 75.964089 -79.900687 -32.972254
v 75.964446 -77.916879 -43.970868
v 75.966085 -79.025584 -49.575701
v 75.973859 -78.198661 -44.700178
v 75.982409 -99.03523 -63.638255
v 75.987041 -90.186848 -64.504415
v 75.993325 -92.309193 -65.548191
v 75.994737 -96.452013 -65.279436
v 75.994801 -86.645338 -63.033278
v 76.002024 -102.77511 -45.587326
v 76.013472 -78.201916 -45.047312
v 76.0195 -102.88604 -44.939197
v 76.026402 -107.01039 -33.68279
v 76.035216 -99.638534 -63.107574
v 76.035921 -103.48109 -44.232634
v 76.039206 -82.91047 -59.611541
v 76.039639 -103.06839 -46.347785
v 76.045597 -100.39344 -62.158112
v 76.047138 -106.36458 -34.024675
v 76.057349 -103.40647 -56.317323
v 76.064968 -102.89296 -45.902786
v 76.066942 -105.18463 -49.794596
v 76.072996 -83.260523 -59.906332
v 76.076829 -79.883099 -54.743021
v 76.078905 -101.37556 -60.423822
v 76.078984 -83.434605 -60.099228
v 76.087021 -95.784444 -65.52286
v 76.089748 -97.338828 -64.915285
v 76.092511 -79.826767 -30.275208
v 76.106986 -104.97791 -49.117974
v 76.113374 -86.267404 -62.927477
v 76.119317 -78.058159 -44.289257
v 76.119496 -102.90484 -45.173126
v 76.124007 -80.418593 -56.106403
v 76.125101 -79.879871 -29.383227
v 76.126158 -80.652284 -56.586255
v 76.126499 -96.867091 -65.180984
v 76.130181 -80.269822 -55.749347
v 76.13143 -104.01098 -42.985673
v 76.132004 -104.1532 -38.03301
v 76.133502 -91.575546 -65.415435
v 76.136921 -105.26251 -50.639459
v 76.13828 -77.94066 -47.159431
v 76.141298 -84.019631 -60.746904
v 76.141379 -104.10618 -41.638602
v 76.151606 -94.55872 -65.763111
v 76.153218 -105.25522 -35.285803
v 76.159284 -105.16757 -49.433645
v 76.160167 -104.89072 -52.531504
v 76.170554 -79.086286 -49.834126
v 76.172309 -78.18682 -48.05994
v 76.180395 -103.80162 -43.876733
v 76.185355 -105.90496 -34.487886
v 76.186397 -107.65559 -29.845739
v 76.188007 -105.07828 -51.870577
v 76.189912 -79.781756 -32.028102
v 76.189998 -87.740292 -63.583846
v 76.199957 -104.71593 -36.43189
v 76.200755 -105.59948 -34.840654
v 76.206573 -89.402645 -64.404
v 76.209101 -80.045571 -33.920609
v 76.214546 -103.70656 -47.175824
v 76.21816 -81.511466 -36.482967
v 76.222357 -108.00817 -31.883825
v 76.224198 -81.637501 -58.23509
v 76.231914 -83.727989 -60.458063
v 76.233693 -78.057728 -47.681207
v 76.234848 -78.832603 -49.190927
v 76.23846 -104.85663 -48.768755
v 76.238825 -101.22431 -60.788773
v 76.240855 -77.689878 -43.580774
v 76.248909 -81.195376 -36.057729
v 76.251083 -102.97778 -45.555607
v 76.257623 -91.422757 -65.4505
v 76.259595 -102.71677 -58.018297
v 76.259726 -104.11564 -40.482694
v 76.278536 -103.28475 -44.843106
v 76.279459 -79.087012 -50.778353
v 76.280315 -103.51789 -44.500756
v 76.285068 -104.51761 -37.039866
v 76.28909 -79.795099 -31.081052
v 76.294091 -93.953895 -65.91842
v 76.295478 -93.620509 -65.933184
v 76.296742 -83.510014 -60.204964
v 76.301751 -103.04392 -45.822716
v 76.306242 -108.05264 -32.209419
v 76.310756 -107.86576 -32.979866
v 76.313652 -103.8366 -55.649554
v 76.317692 -107.5958 -33.447848
v 76.320718 -93.053354 -65.93414
v 76.321457 -78.373036 -48.4755
v 76.329814 -106.47018 -34.236666
v 76.335697 -105.40975 -50.078411
v 76.338689 -104.2664 -38.82274
v 76.340413 -108.00775 -32.621407
v 76.345619 -107.5145 -29.058611
v 76.346421 -107.93526 -30.993808
v 76.349574 -103.18245 -46.134471
v 76.350788 -86.942001 -63.434067
v 76.351421 -88.978045 -64.331334
v 76.353882 -95.652322 -65.733658
v 76.354997 -79.920275 -28.540946
v 76.363415 -83.327369 -60.067139
v 76.368351 -104.01696 -43.476079
v 76.368553 -81.116028 -57.538375
v 76.400626 -85.126795 -62.174558
v 76.406676 -92.593599 -65.941619
v 76.414543 -104.04007 -47.459812
v 76.415417 -103.42441 -46.489111
v 76.423298 -106.12052 -34.537834
v 76.424839 -78.704039 -49.002392
v 76.425127 -96.626511 -65.4836
v 76.429712 -82.02825 -58.867309
v 76.435806 -78.121126 -44.898007
v 76.43632 -77.904584 -45.842034
v 76.436563 -79.664844 -54.088928
v 76.439336 -105.15581 -48.967062
v 76.441282 -80.154248 -34.217219
v 76.444166 -102.33387 -58.981897
v 76.446521 -92.110937 -65.878345
v 76.449101 -84.748356 -61.740924
v 76.454451 -89.620746 -64.7077
v 76.455956 -78.956956 -49.449224
v 76.461579 -105.27383 -51.672989
v 76.462453 -100.80046 -61.779775
v 76.463044 -100.12809 -62.820395
v 76.47134 -78.069793 -45.222114
v 76.471517 -104.16097 -41.098547
v 76.471836 -99.177939 -63.873144
v 76.475233 -107.33236 -33.88654
v 76.476607 -98.03248 -64.754573
v 76.484515 -79.22085 -52.604811
v 76.484909 -88.076776 -63.950185
v 76.494017 -105.37845 -49.34005
v 76.495367 -105.44719 -49.637864
v 76.503967 -77.816191 -43.795725
v 76.508715 -79.826564 -32.13346
v 76.509641 -104.33143 -39.278029
v 76.519601 -79.837823 -29.492347
v 76.520118 -104.42331 -37.77165
v 76.532153 -86.602555 -63.41545
v 76.532437 -96.409173 -65.660484
v 76.538252 -80.230405 -55.585289
v 76.538343 -105.07757 -36.032153
v 76.539274 -104.69033 -53.589041
v 76.557808 -103.98148 -47.131385
v 76.559442 -82.341469 -59.253734
v 76.560714 -80.037565 -33.702299
v 76.564822 -79.969934 -32.988642
v 76.568339 -103.35054 -45.447169
v 76.573578 -79.135686 -52.068412
v 76.576704 -105.9756 -34.812838
v 76.581967 -104.14802 -42.907971
v 76.583381 -83.568669 -60.381565
v 76.589783 -80.485543 -56.308363
v 76.590246 -106.47894 -34.416929
v 76.592667 -103.8488 -44.405887
v 76.597581 -78.060779 -44.497968
v 76.599094 -91.807727 -65.903974
v 76.606357 -107.62917 -33.781266
v 76.610386 -104.38119 -54.644842
v 76.61393 -103.62189 -44.938378
v 76.615992 -107.88898 -33.43897
v 76.630399 -96.62692 -65.645547
v 76.643 -108.06578 -31.122114
v 76.644682 -108.17466 -31.875717
v 76.649423 -89.229034 -64.697295
v 76.666568 -79.017923 -49.698576
v 76.667105 -104.51986 -47.83438
v 76.669117 -80.311033 -34.579108
v 76.673699 -104.84689 -36.758445
v 76.675954 -103.45181 -45.747576
v 76.678162 -102.66137 -58.545935
v 76.681583 -101.69024 -60.24644
v 76.701684 -79.561354 -53.623327
v 76.713828 -91.506824 -65.878296
v 76.717714 -84.176141 -61.177595
v 76.718404 -98.629148 -64.499307
v 76.724769 -103.2796 -57.344117
v 76.733026 -107.2531 -34.121766
v 76.738646 -103.59639 -45.357659
v 76.74237 -80.97596 -57.416984
v 76.74279 -101.08127 -61.41826
v 76.743498 -94.864866 -66.131371
v 76.744902 -79.788615 -30.774511
v 76.748667 -104.84789 -48.190596
v 76.752996 -79.738685 -54.225478
v 76.76086 -97.507969 -65.310183
v 76.761816 -83.008127 -59.859908
v 76.762993 -88.629381 -64.454829
v 76.772065 -104.30479 -47.304908
v 76.77458 -96.870527 -65.6529
v 76.776353 -104.04746 -44.137601
v 76.779694 -80.67774 -35.291114
v 76.783537 -95.864581 -65.969127
v 76.79504 -98.014151 -65.016359
v 76.795272 -79.78267 -27.525497
v 76.796452 -79.965286 -54.809042
v 76.796806 -104.13446 -55.552766
v 76.79989 -79.111132 -51.631503
v 76.80119 -81.419 -36.299677
v 76.801415 -79.04536 -50.046582
v 76.803372 -79.843726 -31.688386
v 76.8186 -104.47022 -54.737075
v 76.821567 -80.656381 -56.746217
v 76.824006 -81.108664 -35.937509
v 76.825816 -101.53742 -60.581815
v 76.826665 -104.25649 -42.015082
v 76.830472 -105.62941 -50.777875
v 76.83131 -79.794865 -28.82204
v 76.832682 -81.200819 -57.825996
v 76.843829 -95.329767 -66.123783
v 76.846316 -107.91515 -33.718921
v 76.849097 -77.926759 -44.085201
v 76.862539 -107.94855 -30.172864
v 76.865086 -104.2017 -43.570608
v 76.871593 -91.17971 -65.852829
v 76.882963 -88.229994 -64.340122
v 76.889266 -106.89469 -34.3765
v 76.892564 -81.866413 -58.863565
v 76.893694 -105.40649 -35.890451
v 76.903106 -108.14484 -33.371327
v 76.922259 -80.019653 -32.907214
v 76.922579 -87.379286 -64.019188
v 76.925064 -103.50583 -57.082473
v 76.927784 -102.23481 -59.528824
v 76.932577 -106.44007 -34.685529
v 76.94892 -103.83033 -45.245229
v 76.952484 -100.7529 -62.209526
v 76.952778 -83.257072 -60.131002
v 76.954264 -103.8075 -46.018088
v 76.954347 -103.76355 -45.651654
v 76.957337 -104.52762 -38.887541
v 76.969768 -77.74618 -46.219382
v 76.979295 -94.314971 -66.364897
v 76.984661 -79.767433 -29.314779
v 76.989619 -104.44544 -39.861849
v 76.994068 -86.043444 -63.393636
v 76.994443 -103.99571 -46.369648
v 76.998007 -78.671203 -49.072203
v 76.999324 -108.25248 -33.182191
v 77.003928 -80.200435 -34.169386
v 77.015841 -79.690425 -27.99054
v 77.015911 -80.140132 -55.316425
v 77.023113 -84.102063 -61.231783
v 77.030327 -98.829807 -64.586153
v 77.032379 -93.535664 -66.425757
v 77.03397 -84.881785 -62.249317
v 77.035497 -96.43437 -65.996359
v 77.054753 -79.229502 -52.403754
v 77.064538 -90.013634 -65.429735
v 77.067362 -104.317 -41.123822
v 77.071712 -80.366065 -56.17459
v 77.083825 -78.26187 -48.501678
v 77.086531 -108.33713 -32.807538
v 77.094885 -87.15092 -64.058524
v 77.094983 -79.775737 -29.981563
v 77.09664 -107.73939 -34.052291
v 77.099003 -108.33327 -32.302305
v 77.099936 -108.15173 -33.639555
v 77.108587 -90.709845 -65.798574
v 77.112747 -83.523762 -60.469636
v 77.113309 -92.541573 -66.42859
v 77.127502 -79.834906 -31.129044
v 77.12881 -77.846947 -47.522068
v 77.129116 -79.434345 -53.015352
v 77.131636 -99.257561 -64.294378
v 77.141005 -105.08775 -53.28955
v 77.149057 -103.99514 -45.172519
v 77.14914 -85.740484 -63.265045
v 77.153151 -79.579385 -53.549301
v 77.161131 -99.576278 -63.998113
v 77.167394 -77.72421 -46.908343
v 77.170965 -77.995157 -45.056119
v 77.175417 -105.21479 -48.276817
v 77.176225 -95.213267 -66.411619
v 77.17912 -78.012603 -44.686733
v 77.18403 -91.951361 -66.357033
v 77.184096 -103.85918 -56.565863
v 77.190587 -104.95328 -47.784799
v 77.191531 -82.630692 -59.64158
v 77.19772 -77.992706 -47.971108
v 77.202293 -77.891315 -43.95975
v 77.210971 -78.873687 -49.542659
v 77.221512 -105.16432 -36.986333
v 77.222491 -100.00939 -63.531937
v 77.222908 -106.05832 -35.373769
v 77.224319 -79.132305 -51.965276
v 77.23454 -108.01496 -33.925331
v 77.236877 -79.657068 -26.998729
v 77.243464 -79.757355 -54.27621
v 77.248746 -104.82611 -37.882753
v 77.249042 -103.99637 -45.589597
v 77.255082 -94.399762 -66.57999
v 77.258216 -77.766006 -45.824969
v 77.260964 -105.3798 -52.637273
v 77.263144 -104.57691 -46.939354
v 77.26465 -84.611945 -62.031982
v 77.272258 -78.972065 -49.961533
v 77.275467 -103.72829 -56.951589
v 77.284612 -80.748854 -35.431298
v 77.285054 -104.48876 -40.232536
v 77.287739 -108.26276 -33.629797
v 77.294741 -83.594873 -60.657257
v 77.298415 -104.06924 -45.934474
v 77.299215 -106.94348 -34.584968
v 77.299627 -101.55967 -60.881627
v 77.301756 -104.74667 -38.368969
v 77.304672 -100.55798 -62.803631
v 77.328493 -105.39927 -48.45273
v 77.329106 -104.89941 -54.224651
v 77.339816 -86.797056 -64.0577
v 77.340905 -105.15694 -53.381379
v 77.341356 -104.24466 -46.284391
v 77.342082 -85.313739 -63.00487
v 77.354198 -90.465769 -65.898303
v 77.359209 -80.18314 -33.73935
v 77.368325 -77.94295 -44.230753
v 77.377474 -104.3949 -43.159014
v 77.381905 -105.918 -50.126811
v 77.387432 -80.235002 -55.879212
v 77.393918 -88.715828 -65.047297
v 77.396328 -104.55297 -55.337846
v 77.399363 -106.52769 -35.027617
v 77.403914 -95.961224 -66.436416
v 77.410939 -93.545971 -66.721491
v 77.419749 -101.19795 -61.808347
v 77.421213 -108.15606 -33.886885
v 77.426524 -97.543789 -65.876354
v 77.427025 -80.118188 -55.412941
v 77.428543 -82.919237 -59.969112
v 77.430204 -101.08548 -62.046248
v 77.435811 -79.740621 -29.60268
v 77.437885 -102.68643 -59.160275
v 77.440651 -108.34181 -33.562632
v 77.443498 -104.29619 -44.183115
v 77.44432 -95.16992 -66.664585
v 77.445608 -105.82729 -49.385383
v 77.448009 -105.00517 -37.724782
v 77.459195 -81.510773 -58.587167
v 77.466537 -105.91371 -49.747117
v 77.468056 -105.2072 -47.860364
v 77.469843 -108.42459 -33.17048
v 77.47119 -108.44387 -32.820842
v 77.472509 -79.753672 -30.205397
v 77.478075 -101.98905 -60.303859
v 77.488259 -97.333266 -66.017954
v 77.492134 -77.746394 -47.196248
v 77.495271 -86.336555 -63.887375
v 77.498817 -79.913763 -31.463676
v 77.507041 -108.1399 -30.095012
v 77.50858 -104.18323 -45.112644
v 77.515454 -90.876485 -66.202379
v 77.520827 -89.433926 -65.594815
v 77.521878 -79.009418 -50.712901
v 77.531679 -104.42963 -41.796108
v 77.532951 -98.149639 -65.57465
v 77.533466 -79.568562 -28.082046
v 77.535767 -79.667537 -28.948234
v 77.544292 -89.753764 -65.779059
v 77.550281 -80.312179 -34.21271
v 77.552272 -77.689357 -46.368692
v 77.555135 -91.777727 -66.576244
v 77.558032 -80.334879 -56.414049
v 77.558695 -80.038343 -32.080618
v 77.560647 -96.432835 -66.434635
v 77.564646 -103.56043 -57.537432
v 77.580652 -106.87795 -34.856985
v 77.583123 -104.26268 -56.188436
v 77.586334 -104.93833 -54.508833
v 77.592665 -79.535632 -53.376583
v 77.595573 -105.78577 -49.030265
v 77.610599 -107.95268 -29.277975
v 77.618024 -79.559046 -27.046553
v 77.621069 -88.302408 -65.004677
v 77.62115 -104.18249 -45.495126
v 77.630111 -81.941347 -59.206709
v 77.634206 -104.84393 -46.954464
v 77.636518 -105.30123 -37.355524
v 77.643308 -88.815101 -65.331495
v 77.645964 -107.37302 -34.552802
v 77.650522 -83.170649 -60.331024
v 77.656975 -84.965761 -62.800126
v 77.657024 -106.07197 -50.478122
v 77.658974 -79.568085 -27.352143
v 77.661422 -108.29241 -33.824195
v 77.678431 -82.24941 -59.497267
v 77.681077 -77.762305 -45.807699
v 77.689036 -77.899931 -45.221074
v 77.692458 -79.077989 -51.660544
v 77.693049 -103.10382 -58.590232
v 77.693505 -80.183809 -32.791216
v 77.696514 -101.8553 -60.689038
v 77.697051 -104.59646 -40.292208
v 77.698395 -85.316259 -63.209419
v 77.709767 -108.07731 -34.106931
v 77.711044 -96.86449 -66.395196
v 77.722426 -86.00583 -63.804544
v 77.728237 -104.83438 -39.103209
v 77.731065 -99.866674 -64.122092
v 77.732473 -98.605937 -65.420027
v 77.735544 -99.050341 -65.027381
v 77.741346 -104.96138 -38.353881
v 77.747021 -108.44467 -33.479133
v 77.759669 -104.40339 -46.132444
v 77.767626 -97.40159 -66.175294
v 77.767945 -77.963158 -44.510741
v 77.768817 -90.336506 -66.225749
v 77.786834 -80.555108 -57.143981
v 77.787037 -106.24354 -35.876975
v 77.789122 -77.958296 -44.854391
v 77.802667 -92.923759 -67.005187
v 77.805703 -100.29858 -63.587548
v 77.810679 -79.166456 -52.171444
v 77.816187 -77.945594 -44.116478
v 77.818353 -77.934961 -47.903762
v 77.826049 -108.40663 -31.015972
v 77.828087 -107.88504 -28.539088
v 77.828282 -84.172538 -61.767682
v 77.829117 -79.470947 -26.955255
v 77.831467 -94.569191 -67.117569
v 77.837533 -104.29924 -45.774905
v 77.837581 -92.497706 -66.972207
v 77.841547 -77.721232 -46.903192
v 77.84485 -79.847577 -54.837862
v 77.849776 -95.094975 -67.079508
v 77.850911 -88.311545 -65.227414
v 77.856608 -108.43108 -31.409779
v 77.85934 -107.8291 -34.388653
v 77.85972 -105.24279 -53.96199
v 77.865098 -106.19001 -49.95801
v 77.870354 -105.36385 -47.686314
v 77.878876 -104.49947 -43.045349
v 77.891137 -77.729014 -46.217855
v 77.892513 -102.33331 -60.080412
v 77.892988 -97.208181 -66.389422
v 77.893037 -79.713971 -54.33844
v 77.902459 -108.30441 -30.246813
v 77.912121 -106.09112 -51.297943
v 77.918196 -104.40886 -43.714531
v 77.928035 -103.69153 -57.608725
v 77.938933 -104.37945 -44.44347
v 77.942229 -86.480604 -64.297947
v 77.948326 -79.78727 -30.458405
v 77.953271 -80.730313 -57.604364
v 77.95795 -77.731299 -46.567379
v 77.966552 -104.31381 -45.311101
v 77.966572 -79.858652 -31.016601
v 77.978738 -80.966926 -58.025515
v 77.985448 -80.175238 -32.386991
v 77.99027 -90.722664 -66.537807
v 77.997731 -83.698824 -61.256811
v 78.000371 -108.19006 -34.092902
v 78.005651 -106.05751 -51.680102
v 78.005917 -87.379373 -64.878532
v 78.009987 -108.41618 -33.728516
v 78.012717 -84.617337 -62.57604
v 78.019796 -79.7371 -29.930929
v 78.021383 -79.335067 -26.819041
v 78.02415 -88.839533 -65.752049
v 78.024623 -104.65123 -46.361907
v 78.034661 -106.82716 -35.414613
v 78.035575 -101.05469 -62.671922
v 78.035735 -104.7835 -55.534964
v 78.040364 -107.51009 -34.739717
v 78.041289 -106.31753 -50.372634
v 78.046381 -106.25357 -36.322531
v 78.074042 -106.62903 -35.71707
v 78.074955 -78.684174 -49.498583
v 78.077677 -104.60939 -40.957677
v 78.092471 -79.554243 -28.578379
v 78.098512 -105.30315 -47.440423
v 78.09877 -91.016974 -66.703036
v 78.099596 -105.82024 -48.307553
v 78.101724 -86.910371 -64.701292
v 78.103372 -79.674129 -29.355611
v 78.106316 -105.7014 -52.978198
v 78.110334 -81.747939 -59.149202
v 78.118858 -95.794385 -67.181792
v 78.12266 -82.312027 -59.730138
v 78.130903 -108.05219 -28.943614
v 78.131438 -85.751304 -63.847026
v 78.134454 -96.545823 -66.943387
v 78.137884 -93.456976 -67.356463
v 78.142525 -97.9417 -66.202222
v 78.143607 -104.41749 -44.092486
v 78.145014 -77.839035 -45.666254
v 78.156384 -104.5878 -41.662655
v 78.158494 -80.056283 -31.844604
v 78.161619 -78.047299 -48.392367
v 78.164277 -104.52593 -46.043872
v 78.169473 -85.99142 -64.071958
v 78.183084 -105.34625 -37.945801
v 78.18724 -80.122691 -56.26188
v 78.19424 -77.987819 -44.802589
v 78.2013 -89.22976 -66.165267
v 78.203384 -77.80206 -46.663005
v 78.205551 -93.966277 -67.455402
v 78.206163 -108.03541 -34.354243
v 78.20886 -77.808006 -46.072064
v 78.211406 -99.288818 -65.169302
v 78.211959 -100.7369 -63.280902
v 78.21552 -77.934408 -47.672448
v 78.221999 -105.16642 -38.425684
v 78.227738 -77.97914 -44.329659
v 78.255521 -106.11737 -36.889184
v 78.255697 -79.150136 -26.736821
v 78.257745 -104.56908 -42.357945
v 78.258411 -77.990033 -48.123728
v 78.25894 -102.95908 -59.321248
v 78.259985 -101.91597 -61.195802
v 78.261468 -105.75376 -37.4241
v 78.266634 -79.449944 -27.779253
v 78.277732 -94.228004 -67.532482
v 78.281642 -108.35621 -30.009113
v 78.288055 -92.441178 -67.301644
v 78.289528 -80.338058 -33.260738
v 78.289956 -82.532263 -60.072233
v 78.294806 -77.918762 -47.394798
v 78.29565 -107.81022 -34.62938
v 78.296436 -107.3203 -35.178029
v 78.306137 -104.44282 -45.634495
v 78.310758 -79.558508 -53.74626
v 78.311723 -104.27883 -56.877052
v 78.312071 -87.275595 -65.097356
v 78.314352 -92.823751 -67.420702
v 78.31861 -108.57364 -33.24654
v 78.321936 -80.521367 -57.307028
v 78.335735 -95.856493 -67.362659
v 78.345482 -105.63607 -47.8234
v 78.353266 -108.3409 -33.975559
v 78.358432 -78.8812 -50.120208
v 78.361975 -92.216139 -67.295265
v 78.367407 -100.34497 -64.009485
v 78.37122 -106.52842 -50.577468
v 78.372676 -101.73347 -61.794588
v 78.375017 -94.648421 -67.595953
v 78.375756 -83.355728 -61.0814
v 78.385796 -79.628693 -54.167424
v 78.389883 -79.037046 -51.505355
v 78.39566 -108.59695 -32.634847
v 78.399036 -106.38079 -49.199455
v 78.403076 -81.137235 -58.420455
v 78.40382 -103.42242 -58.597508
v 78.405267 -89.792171 -66.654448
v 78.40872 -107.60907 -34.955416
v 78.414933 -105.29204 -38.313864
v 78.417618 -104.467 -43.197424
v 78.423811 -87.605659 -65.429203
v 78.428157 -103.94715 -57.611859
v 78.429688 -90.501638 -66.851363
v 78.430292 -105.10654 -38.905859
v 78.439469 -106.29543 -51.724675
v 78.440597 -100.21862 -64.239291
v 78.445006 -105.21653 -47.235553
v 78.446187 -82.068244 -59.593935
v 78.45004 -78.891622 -26.613777
v 78.474655 -106.53699 -49.509059
v 78.476634 -105.7088 -53.548174
v 78.483307 -104.71772 -46.323151
v 78.49862 -108.55295 -30.732816
v 78.51074 -79.830978 -55.322736
v 78.518576 -79.126648 -52.199282
v 78.519384 -88.235553 -65.993128
v 78.535026 -104.48147 -45.117096
v 78.53998 -106.11651 -48.44159
v 78.540365 -105.54408 -37.968753
v 78.543064 -77.941693 -45.478171
v 78.54453 -79.255973 -52.673818
v 78.547826 -79.342814 -27.559473
v 78.550981 -106.68372 -50.049826
v 78.555236 -78.727962 -49.83953
v 78.559476 -102.46923 -60.434251
v 78.562003 -78.186 -48.899211
v 78.573315 -101.22044 -62.912715
v 78.578543 -108.03772 -34.529067
v 78.578843 -89.938129 -66.860768
v 78.580267 -108.60882 -32.056697
v 78.585888 -107.25993 -35.635841
v 78.588787 -80.750205 -57.827919
v 78.602797 -104.5696 -42.493818
v 78.603509 -84.383265 -62.578593
v 78.611498 -105.4988 -47.6319
v 78.618016 -108.56599 -33.59082
v 78.619532 -77.95183 -45.984878
v 78.622128 -78.00646 -47.665575
v 78.625799 -77.995442 -48.018967
v 78.636704 -82.282935 -59.954835
v 78.638621 -81.51421 -58.985789
v 78.638645 -104.69507 -41.388691
v 78.63903 -101.62071 -62.33431
v 78.641454 -78.065325 -44.73858
v 78.64286 -108.23571 -34.260746
v 78.643592 -104.57758 -45.859715
v 78.645224 -78.02579 -47.290272
v 78.645299 -99.723881 -64.954322
v 78.661964 -79.971476 -56.00035
v 78.661995 -91.311137 -67.195647
v 78.668085 -108.4666 -33.869448
v 78.680322 -108.65551 -33.133747
v 78.687872 -78.0713 -48.707982
v 78.699485 -104.52746 -45.440752
v 78.699863 -81.887971 -59.431459
v 78.703554 -92.468483 -67.681396
v 78.707136 -106.01834 -37.563709
v 78.711445 -78.001176 -48.412602
v 78.711832 -79.042785 -27.056223
v 78.714849 -96.390154 -67.560505
v 78.723996 -104.46349 -43.855862
v 78.726969 -87.960093 -66.019244
v 78.727683 -105.20334 -38.865824
v 78.737477 -80.190188 -56.609153
v 78.740022 -98.426701 -66.383009
v 78.743331 -79.194708 -27.349815
v 78.753919 -95.418501 -67.869233
v 78.75792 -83.735707 -61.703308
v 78.761595 -107.05701 -36.217802
v 78.762757 -106.61584 -49.365835
v 78.765635 -108.65259 -31.297473
v 78.776596 -104.5122 -44.504801
v 78.778021 -106.23903 -52.495821
v 78.787088 -78.788405 -26.832283
v 78.79448 -80.498353 -57.326016
v 78.798649 -105.41739 -54.754732
v 78.800097 -105.47222 -38.331771
v 78.801077 -92.05346 -67.594154
v 78.80153 -86.69689 -65.109142
v 78.802951 -106.88461 -50.376473
v 78.803314 -103.50796 -58.825221
v 78.810727 -87.191739 -65.477072
v 78.814306 -106.55643 -37.030594
v 78.82107 -88.31723 -66.319567
v 78.829593 -107.70984 -35.283653
v 78.831762 -93.307234 -68.035905
v 78.835515 -101.88915 -62.061552
v 78.841057 -104.93069 -46.730218
v 78.841094 -106.09595 -48.26651
v 78.852402 -103.1667 -59.518652
v 78.85794 -108.00368 -34.822473
v 78.858972 -82.73095 -60.694449
v 78.863512 -106.85928 -50.708823
v 78.873778 -108.58752 -30.223857
v 78.878663 -108.37376 -34.160668
v 78.881475 -108.22285 -28.171206
v 78.889509 -82.14975 -59.839243
v 78.899047 -78.08702 -26.390567
v 78.904282 -78.918124 -50.735826
v 78.90838 -108.22469 -34.485266
v 78.908898 -105.74406 -47.854566
v 78.913928 -97.269045 -67.334282
v 78.916562 -77.770964 -26.038999
v 78.923388 -106.93396 -50.032017
v 78.923652 -104.68443 -41.804171
v 78.923781 -103.88934 -58.235824
v 78.925507 -99.167273 -65.863289
v 78.927424 -85.789828 -64.363885
v 78.92961 -100.76233 -63.968394
v 78.941937 -78.133898 -46.862015
v 78.943047 -94.379785 -68.185496
v 78.947978 -106.55242 -49.142443
v 78.963971 -102.5555 -60.721173
v 78.966799 -105.0416 -55.924456
v 78.971102 -107.50047 -35.938664
v 78.975084 -95.002596 -68.161603
v 78.975485 -104.67802 -46.137591
v 78.980267 -106.1468 -53.127758
v 78.980394 -79.433414 -28.300521
v 78.982494 -106.4193 -37.439949
v 78.983367 -78.09925 -45.357004
v 78.984714 -100.02088 -64.877981
v 78.991634 -78.9818 -51.717184
v 78.991955 -81.086826 -58.433744
v 78.993595 -104.86177 -40.421031
v 78.993896 -87.958907 -66.233171
v 78.995274 -83.147528 -61.228522
v 79.010139 -78.031749 -47.850875
v 79.010265 -104.58622 -45.71992
v 79.015887 -98.757657 -66.342948
v 79.018912 -90.330326 -67.340732
v 79.028476 -92.949474 -68.176458
v 79.030142 -86.355016 -64.969586
v 79.037 -85.462075 -64.077322
v 79.03944 -108.72277 -30.849486
v 79.0402 -108.34333 -28.604119
v 79.042052 -105.0037 -39.823513
v 79.044585 -95.865187 -68.054535
v 79.049476 -107.03507 -50.304841
v 79.05626 -99.491464 -65.601591
v 79.056436 -78.235004 -44.710963
v 79.056501 -108.63848 -33.702962
v 79.058088 -91.494912 -67.581543
v 79.068929 -105.3794 -55.244515
v 79.073631 -91.133036 -67.488484
v 79.076787 -104.38641 -57.456889
v 79.078258 -79.91693 -55.895581
v 79.078481 -108.7885 -32.710168
v 79.081167 -106.06349 -48.211702
v 79.08493 -84.959322 -63.508664
v 79.086769 -107.27129 -36.61172
v 79.087997 -93.556048 -68.329446
v 79.090812 -104.68727 -56.839088
v 79.095277 -78.164564 -47.181294
v 79.112467 -89.628398 -67.182221
v 79.117333 -94.004989 -68.386672
v 79.12853 -104.63191 -42.23049
v 79.129808 -108.22706 -34.759101
v 79.130751 -79.449656 -53.458109
v 79.132776 -106.96872 -37.09848
v 79.13616 -78.10459 -47.520382
v 79.142087 -108.37359 -34.441682
v 79.143269 -83.939635 -62.203097
v 79.143849 -81.877449 -59.42192
v 79.145376 -102.74567 -60.578588
v 79.147093 -77.963658 -48.35775
v 79.165781 -97.872604 -67.186813
v 79.166066 -105.36441 -38.902915
v 79.170938 -104.57117 -44.294174
v 79.171838 -104.47608 -42.888918
v 79.175357 -77.840522 -26.394312
v 79.178297 -105.07184 -47.082596
v 79.181551 -107.66349 -36.216421
v 79.18195 -103.7083 -58.849914
v 79.186101 -107.01826 -49.92796
v 79.189551 -106.25965 -37.79716
v 79.189811 -108.76157 -33.402852
v 79.190817 -105.78766 -54.336085
v 79.196121 -79.537947 -53.882673
v 79.198032 -108.6818 -30.1176
v 79.200215 -78.98887 -52.03805
v 79.200888 -79.645526 -55.006784
v 79.200972 -105.30165 -47.450456
v 79.214065 -86.931466 -65.566993
v 79.217766 -105.81228 -38.234751
v 79.223169 -84.30737 -62.768896
v 79.229854 -79.282606 -28.015537
v 79.230368 -108.10857 -35.28668
v 79.250159 -78.613645 -50.093808
v 79.251942 -104.46915 -43.131574
v 79.255519 -104.95828 -40.25293
v 79.263126 -107.94161 -35.761136
v 79.26593 -107.15968 -50.281869
v 79.266456 -108.58092 -34.031247
v 79.267831 -94.829481 -68.537783
v 79.273294 -108.86656 -31.343429
v 79.276478 -106.93177 -51.439235
v 79.280001 -80.763065 -57.870521
v 79.283391 -90.041268 -67.51028
v 79.289136 -93.125756 -68.508894
v 79.304741 -78.780928 -50.544269
v 79.30787 -95.450828 -68.440982
v 79.31365 -98.2795 -67.025023
v 79.314612 -106.54226 -49.04587
v 79.318436 -77.556263 -25.989338
v 79.320846 -108.86324 -33.001521
v 79.328799 -102.26646 -61.915845
v 79.331401 -107.40356 -37.067509
v 79.335809 -103.44586 -59.555646
v 79.340963 -80.043129 -56.200376
v 79.341474 -101.04938 -63.999025
v 79.341492 -108.41025 -34.706294
v 79.341837 -100.54589 -64.602707
v 79.346011 -108.30705 -35.049449
v 79.348655 -104.84966 -41.177426
v 79.351698 -82.01759 -59.687612
v 79.354087 -90.394161 -67.672301
v 79.356933 -107.20246 -50.626357
v 79.365307 -78.203002 -49.453817
v 79.36998 -78.049732 -49.097195
v 79.380098 -105.60995 -38.676877
v 79.381217 -78.935394 -27.5069
v 79.382462 -108.61318 -29.17745
v 79.388557 -104.85994 -46.574301
v 79.396104 -104.6635 -45.971494
v 79.398767 -108.44164 -28.091061
v 79.400495 -78.86515 -51.032959
v 79.402144 -83.614352 -61.930012
v 79.402512 -107.12076 -37.407238
v 79.407806 -107.93863 -36.664102
v 79.408845 -106.63059 -37.741073
v 79.40912 -77.603257 -26.262811
v 79.411294 -107.10968 -49.946495
v 79.422987 -87.604303 -66.210177
v 79.423874 -93.744736 -68.773088
v 79.426014 -79.144292 -27.876335
v 79.429196 -85.283745 -64.040943
v 79.432778 -78.711203 -27.297963
v 79.437178 -94.515152 -68.808116
v 79.43751 -88.553243 -66.874883
v 79.440729 -106.95968 -49.676067
v 79.442495 -81.06064 -58.330277
v 79.450483 -107.2455 -50.2337
v 79.454912 -108.91711 -30.866596
v 79.459252 -104.61333 -45.611225
v 79.460049 -77.493974 -25.767841
v 79.462592 -92.50921 -68.506936
v 79.463212 -108.95248 -32.614078
v 79.464619 -80.610554 -57.505777
v 79.465658 -105.1757 -39.731547
v 79.49474 -96.852133 -68.123478
v 79.497241 -99.210926 -66.349073
v 79.497597 -102.02872 -62.623514
v 79.499576 -95.062066 -68.798932
v 79.500093 -78.358034 -45.272615
v 79.511983 -89.697639 -67.579669
v 79.533381 -105.54111 -55.418756
v 79.533934 -106.17527 -53.890356
v 79.53475 -104.73766 -42.030696
v 79.534979 -78.402084 -46.043177
v 79.544916 -78.004993 -48.098134
v 79.545589 -108.33148 -36.007524
v 79.545691 -83.345066 -61.695886
v 79.548939 -104.55578 -42.668014
v 79.551068 -79.014455 -52.310064
v 79.559101 -108.51823 -34.965308
v 79.562054 -79.396411 -28.499186
v 79.562934 -108.39138 -35.677597
v 79.5682 -79.623754 -29.302595
v 79.572819 -108.6494 -34.339479
v 79.577679 -104.53047 -43.443582
v 79.578187 -78.374716 -46.692653
v 79.578275 -82.697625 -60.996086
v 79.580663 -86.665406 -65.547535
v 79.586467 -84.424914 -63.031678
v 79.59074 -104.99597 -46.941226
v 79.593343 -107.34138 -50.481738
v 79.596008 -107.05983 -37.674812
v 79.600417 -98.622857 -67.019106
v 79.600708 -78.294431 -47.066531
v 79.601205 -79.683012 -55.09827
v 79.601688 -106.22101 -38.17811
v 79.603559 -107.27035 -50.145536
v 79.610185 -95.725938 -68.692771
v 79.613491 -85.724465 -64.600999
v 79.614082 -79.592993 -54.677959
v 79.616017 -106.39301 -48.805272
v 79.619808 -104.69532 -57.44166
v 79.625391 -102.72871 -61.393912
v 79.633548 -86.303308 -65.226538
v 79.633975 -78.557075 -50.191725
v 79.638289 -78.437812 -46.307307
v 79.645394 -108.22657 -37.015883
v 79.646077 -79.853575 -55.586773
v 79.646905 -84.266382 -62.88087
v 79.650619 -108.45815 -36.60343
v 79.652138 -88.712412 -67.131979
v 79.655156 -79.412907 -53.426596
v 79.657376 -78.810328 -50.901706
v 79.658704 -78.000774 -49.051256
v 79.660733 -84.745981 -63.464772
v 79.663333 -105.10964 -40.20122
v 79.670438 -91.101975 -68.062822
v 79.671593 -78.696724 -50.50529
v 79.671627 -103.6664 -59.53154
v 79.67667 -97.805577 -67.745887
v 79.681899 -106.86486 -49.469626
v 79.683127 -91.421736 -68.147222
v 79.684895 -84.579016 -63.293341
v 79.69229 -104.96462 -41.039128
v 79.704482 -105.16247 -47.285727
v 79.705948 -101.49113 -63.756713
v 79.706435 -78.140597 -49.468462
v 79.707922 -83.04177 -61.450733
v 79.7084 -99.686542 -66.042755
v 79.712518 -106.54192 -53.250453
v 79.713135 -80.893209 -57.994854
v 79.717134 -108.6002 -35.440818
v 79.71914 -105.55094 -47.793571
v 79.724767 -77.494182 -26.272105
v 79.725006 -107.47871 -37.636857
v 79.731907 -108.05776 -37.341743
v 79.732976 -101.81997 -63.268351
v 79.737224 -101.1647 -64.284734
v 79.737324 -103.2909 -60.371829
v 79.76007 -106.87658 -52.39594
v 79.771222 -108.84974 -33.850165
v 79.778524 -77.970741 -48.529135
v 79.781395 -104.55709 -43.133508
v 79.78239 -105.37219 -39.662564
v 79.792804 -96.278537 -68.670616
v 79.792877 -93.112583 -69.095919
v 79.799644 -82.44746 -60.699841
v 79.800516 -83.654449 -62.145532
v 79.810414 -79.523505 -53.879048
v 79.812623 -91.840835 -68.489258
v 79.815192 -80.581558 -57.282915
v 79.817284 -108.55219 -36.966966
v 79.817865 -95.65536 -69.020463
v 79.819653 -85.818937 -64.748266
v 79.823521 -79.57783 -54.278414
v 79.824349 -88.999052 -67.474187
v 79.83055 -77.425469 -26.0618
v 79.833291 -78.638532 -44.626526
v 79.838146 -105.10475 -56.740552
v 79.838227 -81.738517 -59.139622
v 79.840759 -88.26444 -66.959518
v 79.843418 -108.74733 -34.740044
v 79.850108 -77.950561 -27.004611
v 79.856315 -107.44627 -50.399675
v 79.859024 -86.02602 -65.0172
v 79.859497 -81.939167 -59.532982
v 79.861303 -78.862773 -51.770722
v 79.867619 -95.019813 -69.418087
v 79.87637 -94.565607 -69.493654
v 79.879187 -98.088883 -67.724579
v 79.883238 -108.78406 -36.441786
v 79.883375 -108.76278 -35.28167
v 79.883407 -78.946586 -52.155802
v 79.88653 -87.851414 -66.659164
v 79.891087 -108.43454 -37.287687
v 79.892748 -107.32368 -50.068737
v 79.904991 -77.649987 -26.714276
v 79.909166 -77.40582 -25.774037
v 79.910709 -105.98489 -54.877109
v 79.933035 -79.693605 -54.879974
v 79.93527 -107.47342 -50.765248
v 79.935656 -109.00429 -33.506373
v 79.940835 -94.191362 -69.565396
v 79.941669 -105.76292 -55.422452
v 79.943718 -84.087769 -62.748845
v 79.945856 -107.30182 -37.928302
v 79.950689 -104.64129 -58.013694
v 79.951291 -85.619786 -64.599038
v 79.952185 -102.2975 -62.717823
v 79.955656 -106.16469 -38.571577
v 79.95732 -106.29416 -48.711389
v 79.960059 -105.27316 -40.148067
v 79.967062 -104.93875 -46.731984
v 79.969095 -102.57162 -62.221145
v 79.972415 -93.693271 -69.50154
v 79.973917 -104.66912 -43.876481
v 79.974754 -97.433855 -68.279674
v 79.976407 -105.65181 -47.982159
v 79.981647 -78.014279 -49.002312
v 79.981974 -108.786 -36.915429
v 79.982423 -108.86176 -34.270509
v 79.982729 -78.088853 -47.938782
v 79.985344 -78.232727 -49.661542
v 79.999709 -79.067009 -28.158141
v 80.000773 -106.77473 -49.320604
v 80.002748 -78.729344 -50.710724
v 80.015348 -85.240564 -64.153616
v 80.029249 -78.087716 -49.311266
v 80.032792 -79.869774 -55.323062
v 80.035737 -105.80158 -48.147861
v 80.038304 -96.846086 -68.678126
v 80.038437 -88.623705 -67.419602
v 80.041765 -79.249236 -28.468489
v 80.041878 -80.635211 -57.26455
v 80.045029 -99.137964 -66.976053
v 80.052701 -78.690748 -45.169049
v 80.053206 -79.433571 -53.461103
v 80.062061 -78.615412 -46.229459
v 80.065899 -98.442266 -67.619
v 80.066151 -106.84673 -38.185462
v 80.066735 -78.579647 -50.307966
v 80.067409 -78.527891 -46.641045
v 80.076808 -108.7153 -37.292803
v 80.08101 -109.26609 -30.97345
v 80.083383 -79.410576 -28.79985
v 80.090173 -82.289786 -60.427187
v 80.091014 -79.044984 -52.483564
v 80.094836 -107.50411 -50.334661
v 80.096268 -105.15688 -40.908981
v 80.10174 -84.174197 -62.875646
v 80.102985 -105.10347 -47.139825
v 80.113583 -107.40243 -51.53231
v 80.115838 -80.944875 -57.84417
v 80.116902 -103.71279 -60.126512
v 80.119546 -108.14303 -37.874313
v 80.121203 -106.53726 -38.406826
v 80.122793 -106.4982 -48.999847
v 80.124572 -85.928125 -64.984273
v 80.131719 -109.0009 -28.896409
v 80.133455 -78.702825 -45.818454
v 80.135344 -108.95018 -35.225596
v 80.136745 -103.20628 -61.293112
v 80.137411 -95.56874 -69.652421
v 80.137559 -104.95045 -41.774023
v 80.137812 -78.795184 -51.073494
v 80.138945 -84.361605 -63.166542
v 80.139339 -82.830489 -61.312194
v 80.141421 -100.00478 -66.169545
v 80.14179 -108.97056 -33.958369
v 80.145907 -109.04968 -36.385182
v 80.153341 -88.001871 -66.953364
v 80.157544 -104.3496 -58.780313
v 80.170217 -103.08328 -61.583681
v 80.171987 -78.048377 -48.439213
v 80.176714 -91.602061 -68.76052
v 80.181168 -92.867198 -69.388265
v 80.181629 -108.91852 -28.209289
v 80.189937 -86.776094 -65.908351
v 80.190891 -79.586671 -53.884532
v 80.193221 -80.300542 -56.232352
v 80.195423 -97.881748 -68.179322
v 80.196089 -101.68917 -64.073358
v 80.200406 -83.418621 -61.991925
v 80.200658 -78.191484 -47.740436
v 80.208769 -78.931703 -28.10922
v 80.221276 -94.75765 -69.953667
v 80.221839 -105.51113 -39.992495
v 80.223896 -105.61505 -56.097808
v 80.243378 -106.9243 -53.077059
v 80.247011 -100.54206 -65.714882
v 80.260481 -105.29091 -56.904341
v 80.261982 -104.75347 -45.788965
v 80.264125 -88.307748 -67.349942
v 80.266267 -89.382202 -68.236816
v 80.266726 -108.98083 -34.785895
v 80.268317 -86.403968 -65.558261
v 80.270405 -109.3802 -31.397374
v 80.276398 -106.1204 -55.096754
v 80.278085 -78.420658 -47.147933
v 80.280111 -102.16088 -63.386079
v 80.28212 -107.6311 -50.618446
v 80.283749 -95.401502 -69.935371
v 80.285582 -107.34767 -49.998474
v 80.290345 -102.81273 -62.234323
v 80.293357 -96.877366 -68.969839
v 80.298483 -109.33547 -32.329545
v 80.301598 -78.262034 -49.61971
v 80.304107 -109.10065 -36.967931
v 80.306635 -105.67484 -48.041348
v 80.324759 -78.081699 -48.884602
v 80.32582 -109.17637 -35.93284
v 80.333295 -78.941228 -52.043436
v 80.339435 -90.612147 -68.779284
v 80.342695 -108.00859 -38.200447
v 80.344155 -106.19237 -48.727167
v 80.347143 -108.7457 -37.724078
v 80.347267 -97.474694 -68.623447
v 80.347293 -85.755591 -64.872185
v 80.357094 -96.220242 -69.620032
v 80.362969 -84.168601 -62.963312
v 80.365882 -105.70125 -39.858485
v 80.371187 -77.402794 -26.51096
v 80.376702 -90.062058 -68.693402
v 80.377947 -105.52371 -47.836257
v 80.382477 -79.191221 -52.73802
v 80.389713 -104.87018 -58.114855
v 80.391626 -109.25018 -29.995805
v 80.39795 -87.265662 -66.423387
v 80.399432 -81.68119 -58.872562
v 80.406766 -78.711544 -50.572978
v 80.407175 -105.35752 -40.850173
v 80.40838 -78.812554 -46.120379
v 80.410361 -96.713484 -69.275639
v 80.412966 -106.64481 -54.117881
v 80.414651 -78.699806 -27.995037
v 80.415159 -79.158288 -28.495521
v 80.415917 -79.360533 -28.797092
v 80.421289 -106.95449 -49.554422
v 80.433515 -105.29149 -57.212719
v 80.434911 -81.983297 -59.505676
v 80.435321 -78.681242 -46.585471
v 80.436427 -78.170148 -49.207727
v 80.437551 -78.847453 -51.39506
v 80.438084 -78.805722 -50.959935
v 80.439714 -108.4867 -38.146657
v 80.45073 -106.33611 -38.999042
v 80.451142 -79.073441 -44.886681
v 80.452819 -104.78172 -42.863236
v 80.457606 -89.708222 -68.632851
v 80.462961 -93.34364 -69.95715
v 80.46862 -107.58962 -50.304775
v 80.469082 -78.582426 -50.193628
v 80.472445 -105.06417 -46.9291
v 80.475603 -78.951084 -45.741186
v 80.477124 -77.506849 -26.86575
v 80.478725 -104.33449 -59.204436
v 80.479733 -104.71241 -45.259263
v 80.484319 -107.67446 -51.074808
v 80.485407 -109.23846 -29.456667
v 80.492274 -85.349502 -64.424743
v 80.49242 -101.04175 -65.436451
v 80.492861 -79.488148 -53.350567
v 80.493916 -82.585705 -60.973307
v 80.506522 -109.28976 -36.901041
v 80.50664 -96.020199 -69.994901
v 80.50853 -107.38983 -52.157984
v 80.511646 -107.70113 -50.604494
v 80.514934 -77.926167 -27.412828
v 80.517638 -82.952696 -61.486551
v 80.52394 -83.824773 -62.543396
v 80.525047 -92.294215 -69.425228
v 80.530933 -91.490247 -69.108583
v 80.531766 -77.694665 -27.18575
v 80.53365 -109.16503 -35.129776
v 80.535294 -78.182777 -48.30022
v 80.535768 -81.150903 -57.870366
v 80.536523 -91.958483 -69.268696
v 80.539498 -109.05938 -37.574224
v 80.54358 -104.90699 -42.407792
v 80.543931 -87.941067 -67.195282
v 80.544958 -100.03804 -66.571469
v 80.553207 -79.697671 -53.87075
v 80.556748 -109.09387 -34.339453
v 80.559999 -79.077807 -52.329174
v 80.567082 -93.747503 -70.241915
v 80.571344 -95.385995 -70.303494
v 80.571822 -108.73324 -38.153756
v 80.572531 -109.12137 -33.889311
v 80.576212 -99.249011 -67.429713
v 80.577726 -87.551705 -66.785445
v 80.57839 -108.06417 -38.419213
v 80.583366 -105.20579 -41.523042
v 80.588902 -77.334277 -26.269334
v 80.597646 -82.380941 -60.581255
v 80.602298 -106.91719 -38.65054
v 80.603815 -78.347632 -47.719666
v 80.604307 -97.5449 -68.843227
v 80.60661 -107.73194 -50.86942
v 80.610131 -84.868835 -63.826571
v 80.62956 -92.986521 -69.981843
v 80.630392 -107.31332 -38.539393
v 80.645089 -101.42386 -65.09985
v 80.648558 -109.0134 -37.911232
v 80.649634 -84.661521 -63.598461
v 80.65217 -103.84734 -60.850191
v 80.652497 -79.011146 -28.393969
v 80.653427 -99.533939 -67.237985
v 80.656825 -107.50158 -50.144193
v 80.662584 -79.015624 -51.990299
v 80.662726 -78.359448 -49.496437
v 80.66333 -79.268543 -28.657316
v 80.668833 -77.357314 -25.574018
v 80.671006 -104.81609 -43.253409
v 80.683858 -109.45066 -30.48087
v 80.684876 -98.537182 -68.152168
v 80.692089 -108.50183 -38.431818
v 80.704555 -78.985922 -46.211845
v 80.711267 -80.154817 -55.286868
v 80.71494 -105.42662 -47.619243
v 80.71881 -96.720592 -69.839338
v 80.720355 -105.70995 -40.507186
v 80.722101 -106.05554 -55.864639
v 80.724353 -78.63702 -50.126346
v 80.728908 -82.276505 -60.235778
v 80.737015 -91.011092 -69.274398
v 80.737808 -104.23661 -60.048888
v 80.7414 -107.71699 -50.515551
v 80.741941 -78.239447 -48.745264
v 80.744675 -109.44317 -32.394674
v 80.747119 -109.17386 -34.607977
v 80.759839 -78.774132 -50.503044
v 80.761339 -77.340033 -26.563094
v 80.763429 -78.835816 -28.278635
v 80.763627 -81.734053 -58.795332
v 80.766482 -79.310111 -52.748909
v 80.770336 -97.32774 -69.26812
v 80.771307 -108.78556 -38.380909
v 80.774966 -85.633797 -64.81532
v 80.775664 -109.28533 -28.736996
v 80.779724 -106.6461 -39.003118
v 80.782866 -107.67429 -51.675601
v 80.78786 -109.53529 -36.747203
v 80.788103 -107.77682 -50.863658
v 80.795877 -96.320031 -70.199782
v 80.807818 -85.870463 -65.077872
v 80.813168 -94.789724 -70.641199
v 80.813645 -105.03255 -46.624745
v 80.819494 -109.57536 -36.510575
v 80.820763 -106.82176 -54.347641
v 80.82895 -109.54187 -31.194642
v 80.830783 -78.902613 -51.012835
v 80.834049 -94.224499 -70.655795
v 80.83994 -78.547487 -47.450013
v 80.846871 -79.28839 -28.621344
v 80.849359 -78.344065 -49.077766
v 80.850505 -109.40101 -35.436644
v 80.856153 -104.77417 -45.355947
v 80.856292 -107.09844 -53.567665
v 80.858409 -109.55386 -36.041053
v 80.861864 -78.266594 -27.921008
v 80.86827 -109.53279 -31.833504
v 80.873522 -100.76029 -66.168042
v 80.876252 -100.32578 -66.63579
v 80.878483 -80.901512 -57.060492
v 80.881784 -107.79398 -51.159447
v 80.881995 -107.36294 -50.022254
v 80.890817 -89.016097 -68.733049
v 80.89169 -105.17521 -47.006957
v 80.896367 -83.514661 -62.21373
v 80.898291 -79.101728 -28.456416
v 80.903353 -105.63901 -40.97588
v 80.909841 -104.768 -58.905372
v 80.912251 -106.95867 -49.650026
v 80.915899 -109.43006 -29.474494
v 80.922527 -92.133521 -69.811746
v 80.923428 -105.91615 -56.581555
v 80.928166 -106.36744 -39.527797
v 80.929352 -80.240025 -55.313805
v 80.931604 -91.568328 -69.606294
v 80.932501 -104.57735 -59.445747
v 80.937026 -102.64197 -63.42813
v 80.956418 -109.31936 -34.933854
v 80.958802 -78.826855 -28.309345
v 80.961301 -95.753984 -70.635952
v 80.965322 -105.22747 -58.129906
v 80.972622 -85.98854 -65.301985
v 80.973741 -81.235212 -57.701424
v 80.976347 -105.09559 -42.319402
v 80.979088 -88.591969 -68.460227
v 80.99036 -105.6276 -48.058962
v 80.99112 -108.31343 -38.714053
v 80.998751 -103.52537 -62.021743
v 81.005244 -102.26311 -64.188575
v 81.005943 -105.41635 -41.576066
v 81.008681 -109.1708 -38.354253
v 81.012285 -107.77907 -50.759201
v 81.01423 -86.892734 -66.342233
v 81.014379 -107.65807 -50.422494
v 81.018035 -104.83116 -44.718925
v 81.020047 -89.434074 -69.147637
v 81.020169 -107.79569 -51.535211
v 81.022138 -79.333523 -28.500018
v 81.030844 -103.8277 -61.60115
v 81.038233 -86.573905 -65.994701
v 81.041738 -100.01165 -67.218855
v 81.047376 -84.505167 -63.509412
v 81.055006 -98.754322 -68.387117
v 81.056062 -109.39937 -38.057771
v 81.057033 -81.846329 -58.865519
v 81.067062 -99.372103 -67.898633
v 81.073709 -107.06848 -38.985818
v 81.077631 -106.14694 -40.164447
v 81.080964 -78.79354 -47.208848
v 81.084997 -108.77598 -38.685238
v 81.085026 -107.83956 -51.119656
v 81.08648 -78.476398 -28.161036
v 81.090285 -80.069237 -54.468604
v 81.092163 -105.02677 -42.71632
v 81.102715 -97.207084 -70.009798
v 81.104251 -101.25399 -65.876973
v 81.111826 -78.503132 -48.194619
v 81.112344 -79.072736 -28.363259
v 81.1131 -79.815703 -53.642816
v 81.118189 -83.741585 -62.547602
v 81.11869 -77.936245 -27.855902
v 81.124481 -98.384343 -68.774449
v 81.125572 -105.76268 -57.242986
v 81.136097 -78.627962 -49.468741
v 81.144788 -77.288963 -26.059424
v 81.147116 -91.853338 -69.983127
v 81.151129 -109.58533 -30.37006
v 81.153615 -90.563589 -69.740081
v 81.154996 -87.359352 -66.952501
v 81.166976 -78.810579 -50.013318
v 81.185924 -79.468624 -28.360918
v 81.188644 -82.151149 -59.542898
v 81.192172 -101.53413 -65.619677
v 81.19523 -88.341294 -68.400569
v 81.19873 -80.882704 -56.805544
v 81.200346 -107.85488 -51.39992
v 81.201684 -78.699406 -28.241805
v 81.204988 -101.80138 -65.225635
v 81.220954 -107.43631 -50.221988
v 81.222238 -87.666328 -67.436205
v 81.231755 -77.733207 -27.740652
v 81.239219 -109.71524 -35.79128
v 81.239691 -77.288084 -26.43143
v 81.243164 -107.11999 -54.309965
v 81.246347 -105.32594 -47.2696
v 81.248854 -105.88204 -48.618158
v 81.252778 -109.14512 -38.646769
v 81.25441 -77.371612 -26.984248
v 81.256539 -92.801916 -70.731859
v 81.26626 -106.31966 -49.171945
v 81.274268 -106.60012 -55.544818
v 81.27514 -79.104539 -28.25348
v 81.279046 -104.10963 -61.497537
v 81.279792 -80.321494 -55.28907
v 81.290015 -94.634956 -71.211689
v 81.290168 -97.722456 -69.812864
v 81.290431 -95.354679 -71.096751
v 81.294688 -96.954718 -70.416809
v 81.303496 -83.05381 -61.652147
v 81.304938 -104.92608 -43.986313
v 81.305042 -104.86674 -45.288685
v 81.308541 -98.336725 -69.087145
v 81.308955 -105.2622 -42.274862
v 81.317034 -105.19197 -58.653309
v 81.320733 -109.62449 -29.917515
v 81.322659 -99.81926 -67.819541
v 81.325652 -107.70233 -50.67538
v 81.332171 -109.87959 -37.169667
v 81.337989 -82.559971 -60.759451
v 81.338078 -106.6834 -39.615417
v 81.34708 -106.12165 -48.995718
v 81.351523 -84.934317 -64.183173
v 81.352216 -107.82316 -51.924588
v 81.354692 -109.31141 -27.537889
v 81.356148 -79.543659 -52.747783
v 81.356179 -79.225959 -51.608241
v 81.356956 -100.97173 -66.53422
v 81.358872 -85.390339 -64.731353
v 81.364853 -105.50056 -58.085229
v 81.36907 -109.66922 -38.238198
v 81.373115 -109.40802 -38.573692
v 81.37331 -109.41855 -33.261017
v 81.377888 -109.93667 -36.479998
v 81.37978 -105.69102 -48.261455
v 81.383846 -107.72674 -52.49294
v 81.384087 -103.13462 -63.14558
v 81.38763 -80.122041 -54.422147
v 81.388951 -86.922541 -66.577649
v 81.394036 -109.40174 -27.881659
v 81.396467 -78.687682 -28.178778
v 81.396644 -79.256246 -28.139921
v 81.402426 -78.087876 -28.075107
v 81.411491 -107.84612 -51.145212
v 81.413151 -78.96044 -50.148421
v 81.413368 -79.083888 -50.824407
v 81.415563 -98.289018 -69.325088
v 81.416068 -104.65881 -60.535551
v 81.419042 -107.87604 -51.434321
v 81.431468 -109.49986 -28.387937
v 81.436638 -79.449682 -52.392922
v 81.436696 -93.757257 -71.389958
v 81.438758 -81.252235 -57.53889
v 81.441981 -105.14534 -46.73063
v 81.443283 -81.873361 -58.801857
v 81.449477 -94.104841 -71.435976
v 81.449809 -88.964341 -69.295413
v 81.452374 -102.96249 -63.597461
v 81.463343 -77.586779 -27.704658
v 81.468357 -93.369929 -71.317755
v 81.480283 -106.20005 -40.619306
v 81.480723 -93.152939 -71.238061
v 81.487058 -108.67963 -38.9784
v 81.492267 -109.58959 -35.083027
v 81.493008 -95.061813 -71.373315
v 81.498023 -106.44254 -56.301085
v 81.500867 -107.89075 -39.093853
v 81.50228 -82.175578 -59.494058
v 81.510268 -82.432114 -60.350101
v 81.511694 -106.14196 -57.032287
v 81.518496 -102.54873 -64.436314
v 81.523112 -85.131858 -64.474161
v 81.527375 -109.54367 -32.656135
v 81.527445 -78.915958 -28.0945
v 81.529538 -79.822286 -53.391593
v 81.538577 -107.62781 -53.116589
v 81.544156 -77.832657 -27.980481
v 81.54771 -92.295166 -70.783107
v 81.548971 -109.68333 -30.792594
v 81.552326 -83.037047 -61.645384
v 81.554128 -105.04171 -46.267689
v 81.557619 -109.19581 -38.857101
v 81.560509 -88.126729 -68.464938
v 81.562724 -101.36569 -66.340317
v 81.563092 -78.766917 -48.901376
v 81.5678 -108.96655 -38.969097
v 81.56986 -78.253226 -28.092747
v 81.579122 -107.01425 -39.546788
v 81.585943 -99.60385 -68.405231
v 81.593537 -106.16483 -49.084254
v 81.597229 -84.276217 -63.330733
v 81.598922 -104.58629 -61.096052
v 81.601972 -78.88085 -49.438323
v 81.605618 -109.71043 -38.512317
v 81.607497 -101.86971 -65.689788
v 81.609944 -100.39631 -67.615269
v 81.617536 -77.450611 -27.547639
v 81.623956 -97.578452 -70.499006
v 81.624848 -107.87379 -52.163795
v 81.637065 -103.52985 -62.841453
v 81.637451 -77.319564 -26.989908
v 81.641663 -107.28894 -39.433994
v 81.651944 -79.070687 -50.297957
v 81.665513 -90.400975 -70.305056
v 81.666268 -79.507553 -52.417741
v 81.668487 -89.301856 -69.802222
v 81.670171 -109.98897 -38.152795
v 81.676051 -109.46654 -33.546125
v 81.677489 -99.465288 -68.68118
v 81.681244 -96.546429 -71.036256
v 81.6825 -77.269613 -26.34539
v 81.684177 -78.585076 -28.058714
v 81.685092 -78.796169 -48.513278
v 81.690198 -77.506309 -27.706039
v 81.695937 -98.081574 -70.263868
v 81.696041 -78.869826 -48.111871
v 81.712012 -107.88456 -51.620138
v 81.712687 -89.913156 -70.185133
v 81.714187 -103.47689 -63.046017
v 81.715906 -80.150664 -54.423183
v 81.719084 -85.861332 -65.419653
v 81.725291 -80.819302 -56.453949
v 81.727232 -105.23339 -47.000477
v 81.730847 -106.6111 -49.677643
v 81.736508 -81.330393 -57.683628
v 81.742943 -109.72212 -29.130825
v 81.746039 -77.7019 -27.938078
v 81.750234 -107.84876 -52.689306
v 81.755619 -109.697 -31.594163
v 81.756895 -95.84978 -71.426943
v 81.762126 -105.19529 -59.828435
v 81.765764 -98.705111 -69.606597
v 81.768778 -103.94104 -62.442496
v 81.77186 -110.18857 -37.128375
v 81.775108 -107.827 -39.316868
v 81.77814 -101.2277 -66.86828
v 81.782383 -78.21483 -28.033841
v 81.784587 -105.03283 -45.977597
v 81.792358 -104.96225 -60.573968
v 81.792765 -102.19919 -65.432764
v 81.799981 -107.48358 -54.298648
v 81.801616 -79.374599 -51.717379
v 81.806998 -86.941628 -66.881911
v 81.813195 -109.78498 -29.940311
v 81.821559 -77.965769 -27.996581
v 81.821625 -80.330356 -55.090175
v 81.823687 -91.782591 -70.903472
v 81.827985 -105.01194 -45.191067
v 81.833048 -107.93077 -52.165556
v 81.833313 -91.321818 -70.761768
v 81.837248 -110.18615 -37.699843
v 81.837787 -109.5217 -38.856114
v 81.838421 -86.398619 -66.140497
v 81.839505 -80.454346 -55.491825
v 81.839744 -88.339375 -68.991904
v 81.847441 -106.28424 -40.924493
v 81.849498 -105.75359 -58.270542
v 81.85203 -98.641998 -69.950109
v 81.856738 -97.973928 -70.611454
v 81.857824 -78.946049 -49.110025
v 81.862545 -107.29889 -54.923182
v 81.871887 -107.8002 -51.285931
v 81.881359 -92.782956 -71.523744
v 81.889378 -110.00183 -38.453942
v 81.890871 -106.07981 -49.044268
v 81.891139 -103.38115 -63.565875
v 81.892381 -100.10911 -68.363818
v 81.89964 -78.920033 -48.466232
v 81.908092 -104.58693 -61.603506
v 81.916583 -83.768506 -62.688395
v 81.930204 -105.12135 -46.641027
v 81.932706 -79.85093 -53.346571
v 81.948678 -82.380253 -60.084121
v 81.948929 -106.48216 -49.634926
v 81.950039 -105.24721 -60.133888
v 81.950895 -106.39262 -57.188975
v 81.951258 -97.344958 -71.026082
v 81.954869 -81.678345 -58.418342
v 81.956511 -88.755587 -69.629655
v 81.956951 -79.040349 -49.658656
v 81.963802 -77.319958 -25.373835
v 81.966112 -106.95425 -50.161889
v 81.966147 -108.20502 -39.340196
v 81.967412 -77.547326 -27.847617
v 81.971344 -77.362486 -27.493659
v 81.971616 -105.613 -58.885465
v 81.975467 -107.92608 -51.855501
v 81.981309 -79.584166 -52.535217
v 81.984071 -109.57235 -33.917604
v 81.986201 -82.884186 -61.365382
v 81.987407 -107.94682 -52.689271
v 81.9916 -101.7821 -66.407919
v 81.994316 -82.648399 -60.829921
v 81.998606 -102.81989 -64.738124
v 82.006933 -110.23715 -38.069367
v 82.007981 -78.331625 -27.942628
v 82.010737 -107.0009 -55.781599
v 82.011506 -109.76679 -31.413586
v 82.012164 -90.768715 -70.820196
v 82.01378 -109.4027 -39.029287
v 82.017086 -96.232638 -71.569097
v 82.017521 -109.61283 -34.259126
v 82.020165 -105.26373 -43.1607
v 82.022113 -105.52068 -42.532446
v 82.025623 -100.79482 -67.805123
v 82.02649 -82.151649 -59.445973
v 82.039909 -109.69181 -34.618249
v 82.041321 -95.239153 -71.942825
v 82.042382 -79.013233 -49.046366
v 82.050261 -87.312245 -67.579215
v 82.052972 -109.83574 -38.746148
v 82.054529 -79.70499 -27.620256
v 82.057616 -85.373588 -65.013971
v 82.060932 -105.90947 -48.770278
v 82.062281 -107.98388 -52.196726
v 82.062315 -105.49462 -47.802276
v 82.064182 -78.02809 -27.943349
v 82.065875 -110.34644 -36.88213
v 82.06751 -97.678867 -71.046508
v 82.071004 -107.85946 -51.618416
v 82.071817 -105.18102 -43.660759
v 82.073947 -107.62018 -39.700625
v 82.07689 -81.382784 -57.825352
v 82.07978 -94.835173 -72.09413
v 82.096824 -77.841509 -27.915242
v 82.099605 -88.99325 -70.047744
v 82.099913 -94.419255 -72.18522
v 82.119704 -81.156392 -57.27675
v 82.128434 -105.08755 -46.300828
v 82.139328 -105.16584 -44.226686
v 82.146436 -107.53049 -54.767816
v 82.148766 -79.177169 -47.895238
v 82.149923 -106.93546 -56.141455
v 82.153676 -79.225435 -50.67571
v 82.154477 -99.610325 -69.400046
v 82.15508 -79.059429 -48.373629
v 82.156196 -84.845797 -64.34121
v 82.158772 -106.59491 -40.876957
v 82.162841 -107.36179 -40.020173
v 82.164935 -105.55662 -59.638798
v 82.174618 -79.443732 -51.921196
v 82.1753 -108.0153 -52.528282
v 82.178537 -79.088165 -49.683661
v 82.187369 -103.06359 -64.640498
v 82.195818 -107.8227 -53.847896
v 82.204983 -88.496927 -69.5704
v 82.208991 -105.1234 -45.741588
v 82.212648 -87.864061 -68.600391
v 82.217309 -84.500428 -63.851124
v 82.226467 -109.93152 -30.102686
v 82.226904 -110.41097 -37.637742
v 82.233505 -110.23758 -38.341998
v 82.234879 -77.455817 -27.760705
v 82.238998 -106.90257 -40.60464
v 82.239455 -77.278024 -26.988656
v 82.239698 -93.449521 -72.276188
v 82.24321 -79.08081 -48.983791
v 82.252252 -107.9888 -39.651535
v 82.258134 -109.69027 -32.667004
v 82.259439 -86.627999 -66.761453
v 82.261739 -110.40112 -36.533385
v 82.267478 -93.852853 -72.394825
v 82.267655 -82.221707 -59.702225
v 82.274458 -78.173341 -27.861478
v 82.277008 -110.3129 -36.169783
v 82.278264 -107.99454 -52.108283
v 82.282847 -106.65241 -57.149579
v 82.282975 -104.47038 -62.368906
v 82.285588 -109.76478 -27.446476
v 82.289808 -109.1143 -39.287278
v 82.293178 -90.346346 -71.000375
v 82.295728 -87.561325 -68.161367
v 82.295761 -89.791 -70.773235
v 82.296573 -79.502949 -27.523222
v 82.302397 -94.221803 -72.448044
v 82.306942 -96.632609 -71.790103
v 82.308328 -102.08072 -66.45344
v 82.309188 -107.38796 -50.894246
v 82.319387 -92.266422 -71.768999
v 82.320201 -110.40452 -37.976989
v 82.322054 -80.171386 -54.502741
v 82.334262 -80.865181 -56.529331
v 82.335625 -98.653939 -70.934529
v 82.335813 -105.83319 -59.091026
v 82.340554 -77.671004 -27.83295
v 82.3416 -102.36708 -66.078418
v 82.363548 -110.09698 -38.63286
v 82.368167 -88.036296 -68.997553
v 82.370449 -105.06839 -61.358606
v 82.372544 -100.24701 -69.069982
v 82.380905 -98.258091 -71.223021
v 82.381619 -108.05403 -52.562705
v 82.385485 -79.114261 -49.545323
v 82.389641 -95.464924 -72.288467
v 82.398227 -91.174115 -71.419847
v 82.416151 -77.325549 -27.418803
v 82.416718 -110.01915 -29.129515
v 82.425996 -89.372338 -70.716542
v 82.429339 -107.77938 -54.44694
v 82.433568 -107.85642 -51.795935
v 82.438817 -99.358932 -70.573388
v 82.451273 -94.759719 -72.578228
v 82.452273 -97.439081 -71.693131
v 82.461317 -106.37876 -49.73315
v 82.461572 -105.44573 -43.242624
v 82.474005 -108.54455 -39.561928
v 82.474793 -108.30704 -39.659811
v 82.475026 -88.245804 -69.462275
v 82.47696 -93.275514 -72.513956
v 82.477931 -105.99532 -42.172451
v 82.483333 -100.07618 -69.519688
v 82.485136 -104.22954 -63.094483
v 82.486395 -89.041919 -70.565705
v 82.490365 -107.97033 -52.042898
v 82.493711 -81.824873 -58.909875
v 82.493832 -110.07345 -35.171523
v 82.500122 -105.80985 -48.572148
v 82.505715 -105.12836 -46.734737
v 82.506355 -77.444956 -27.704083
v 82.507285 -106.31344 -58.201844
v 82.51235 -85.463821 -65.340032
v 82.512411 -77.970761 -27.815553
v 82.513361 -91.971775 -71.86676
v 82.517716 -92.930714 -72.400302
v 82.518269 -103.47755 -64.473915
v 82.525629 -109.66086 -39.123797
v 82.53025 -79.758831 -53.073379
v 82.530748 -83.452545 -62.305488
v 82.534766 -99.888623 -70.091791
v 82.542814 -96.056422 -72.280536
v 82.543351 -109.90733 -31.607599
v 82.546607 -82.55056 -60.558978
v 82.551869 -109.93638 -38.883761
v 82.554841 -79.175425 -50.232596
v 82.557109 -85.066796 -64.799951
v 82.55751 -108.05426 -39.873519
v 82.562712 -105.23317 -47.204639
v 82.562844 -79.239484 -48.43812
v 82.565624 -104.54289 -62.712375
v 82.567737 -106.26406 -41.804901
v 82.569249 -110.37105 -38.263336
v 82.575851 -107.80652 -40.086293
v 82.579457 -106.94923 -56.899448
v 82.579866 -108.05653 -52.34986
v 82.587177 -107.01623 -50.605968
v 82.592964 -79.147254 -49.398664
v 82.599577 -107.65203 -51.52819
v 82.599835 -102.98431 -65.530052
v 82.604221 -79.184536 -49.021993
v 82.611492 -87.052921 -67.61376
v 82.614041 -101.06144 -68.402023
v 82.61455 -77.267289 -26.337747
v 82.614674 -93.772298 -72.845096
v 82.615002 -109.91979 -34.287482
v 82.615573 -108.03777 -53.666575
v 82.630496 -101.17959 -68.292998
v 82.640539 -77.276799 -25.959067
v 82.640944 -105.24848 -44.854679
v 82.642525 -85.984836 -66.098435
v 82.647851 -109.86386 -32.162984
v 82.648768 -101.60552 -67.744601
v 82.652402 -106.61278 -41.404301
v 82.654855 -106.26405 -58.575565
v 82.656933 -110.52786 -37.882009
v 82.665567 -77.372585 -27.602575
v 82.669663 -96.848887 -72.227603
v 82.672073 -90.3321 -71.491815
v 82.67418 -80.893434 -56.621866
v 82.674979 -89.756563 -71.243571
v 82.676451 -77.794825 -27.776155
v 82.679839 -105.12306 -46.474346
v 82.686168 -77.369913 -24.964803
v 82.687101 -105.4326 -43.683454
v 82.687202 -102.16803 -66.934602
v 82.693207 -109.82205 -32.883368
v 82.701303 -110.59634 -37.489162
v 82.712109 -110.07467 -28.459222
v 82.715175 -100.32604 -69.72227
v 82.716211 -107.90986 -52.014135
v 82.720041 -91.359928 -71.926407
v 82.721056 -105.65936 -43.107153
v 82.723785 -100.99529 -68.693087
v 82.725662 -87.988669 -69.236049
v 82.726401 -108.09656 -53.44367
v 82.73297 -106.27191 -49.662294
v 82.740506 -80.4489 -55.422518
v 82.741591 -110.22529 -38.573042
v 82.745007 -95.026858 -72.923773
v 82.749182 -99.955916 -70.537191
v 82.750751 -89.314973 -71.090757
v 82.752621 -98.218262 -71.840489
v 82.757479 -110.63173 -36.896155
v 82.767396 -95.712631 -72.770664
v 82.771613 -109.44584 -39.358461
v 82.780852 -84.790721 -64.443019
v 82.783729 -81.437765 -58.1754
v 82.785391 -107.98566 -54.21306
v 82.78879 -107.47376 -55.747358
v 82.790315 -108.3678 -39.831758
v 82.790357 -84.219588 -63.537823
v 82.824032 -83.456137 -62.319
v 82.826081 -82.433471 -60.362597
v 82.838429 -94.215091 -73.177976
v 82.844062 -105.15705 -46.226397
v 82.845459 -108.0148 -52.323053
v 82.846793 -80.201753 -54.591324
v 82.850576 -110.18856 -28.801633
v 82.852427 -79.750375 -53.052226
v 82.855883 -77.317261 -27.180877
v 82.857362 -109.04533 -39.57636
v 82.859499 -79.375136 -48.374302
v 82.8595 -77.403709 -27.581894
v 82.859504 -103.94525 -64.214306
v 82.861949 -109.93514 -27.19642
v 82.872919 -79.291641 -48.778673
v 82.873088 -83.799139 -62.846445
v 82.885825 -79.486685 -48.071124
v 82.888244 -106.1273 -59.456648
v 82.895049 -79.373503 -51.665107
v 82.899523 -79.563115 -52.425269
v 82.908485 -79.168166 -50.168242
v 82.915326 -105.19389 -46.954853
v 82.916115 -82.746955 -61.038555
v 82.91656 -108.11764 -52.958448
v 82.917163 -105.60322 -43.55175
v 82.921056 -105.09691 -62.246507
v 82.921614 -93.658615 -73.266156
v 82.922624 -105.38305 -44.444519
v 82.933404 -86.1462 -66.522399
v 82.934466 -93.284821 -73.177266
v 82.936002 -92.932873 -73.000772
v 82.945163 -99.358244 -71.395769
v 82.949792 -100.91731 -69.248844
v 82.950573 -77.663301 -27.695223
v 82.958343 -100.21904 -70.598889
v 82.960454 -97.33067 -72.564011
v 82.96189 -108.09803 -40.167345
v 82.97768 -78.147334 -27.68056
v 82.995231 -78.448311 -27.592299
v 82.997006 -82.072619 -59.66539
v 82.997564 -109.98532 -33.325566
v 83.026658 -80.759013 -56.274644
v 83.03032 -107.82604 -52.042761
v 83.033254 -109.70386 -39.254117
v 83.034412 -103.08978 -66.10117
v 83.035398 -103.67171 -65.126771
v 83.043365 -92.101314 -72.695919
v 83.044363 -110.62987 -37.741666
v 83.045407 -79.996233 -53.943252
v 83.046742 -98.564787 -72.152131
v 83.057219 -109.99046 -38.959073
v 83.063198 -89.07972 -71.314683
v 83.064555 -97.96877 -72.499719
v 83.065396 -86.701076 -67.391216
v 83.070411 -110.37956 -35.330711
v 83.075247 -94.115334 -73.538425
v 83.075656 -77.919836 -27.711319
v 83.080775 -108.11665 -54.014211
v 83.082012 -85.033358 -65.010325
v 83.098828 -106.53343 -50.277085
v 83.100377 -79.180008 -49.888797
v 83.105715 -105.85418 -48.754
v 83.110507 -99.240412 -71.780906
v 83.114415 -83.135898 -61.764945
v 83.11793 -110.66666 -36.254792
v 83.126278 -105.58815 -61.553489
v 83.134537 -106.13037 -49.498685
v 83.139194 -105.43077 -61.939883
v 83.142075 -96.24858 -73.324502
v 83.14393 -96.913189 -73.091585
v 83.145669 -104.5004 -63.724638
v 83.155658 -110.29882 -34.824655
v 83.159361 -106.87392 -50.783265
v 83.159482 -108.17095 -53.639348
v 83.16013 -105.20904 -46.740534
v 83.161962 -102.45071 -67.339064
v 83.172394 -81.361963 -58.082813
v 83.175793 -107.0152 -41.479378
v 83.177052 -90.817167 -72.437179
v 83.182754 -108.11404 -53.000112
v 83.187642 -97.561015 -72.940414
v 83.189763 -105.28478 -47.195049
v 83.195755 -108.94486 -39.735977
v 83.197783 -77.535502 -27.599026
v 83.203223 -85.397908 -65.659079
v 83.203632 -108.04919 -52.710091
v 83.204473 -100.21264 -71.03469
v 83.206491 -110.16091 -27.746994
v 83.209061 -105.45876 -47.67047
v 83.209266 -79.227045 -49.517671
v 83.214292 -86.533913 -67.259532
v 83.218919 -79.779477 -47.87449
v 83.220983 -105.48197 -44.501243
v 83.231483 -106.07276 -60.495673
v 83.238371 -106.37514 -42.334356
v 83.240248 -110.24375 -38.591152
v 83.245801 -110.39389 -29.911823
v 83.247018 -94.036071 -73.822603
v 83.24704 -79.2081 -50.776839
v 83.247546 -110.75057 -37.277663
v 83.260704 -84.575181 -64.26841
v 83.265457 -100.8754 -70.285519
v 83.265492 -108.49975 -40.036261
v 83.271512 -106.94187 -58.016082
v 83.278967 -85.687062 -66.136947
v 83.281259 -83.906094 -63.155091
v 83.281396 -79.459211 -48.609589
v 83.283029 -99.576021 -71.803311
v 83.283268 -88.834179 -71.363134
v 83.284403 -110.54801 -38.049584
v 83.291213 -91.572307 -72.872756
v 83.302044 -101.87503 -68.526256
v 83.306362 -87.718065 -69.396684
v 83.310606 -98.028344 -73.010247
v 83.316528 -101.21708 -69.605728
v 83.328043 -93.503055 -73.888812
v 83.333578 -83.540004 -62.488112
v 83.339107 -77.804586 -27.69239
v 83.3555 -95.755161 -73.82575
v 83.358003 -80.635817 -55.88181
v 83.360435 -110.38987 -28.940684
v 83.365325 -98.966145 -72.507475
v 83.366376 -86.878823 -67.915402
v 83.367712 -79.338929 -49.07874
v 83.373561 -94.562731 -73.983491
v 83.378881 -80.881267 -56.658119
v 83.381283 -105.37139 -45.433153
v 83.385139 -77.463306 -24.44416
v 83.391459 -87.044908 -68.217861
v 83.396181 -110.80201 -36.597004
v 83.405151 -105.28608 -46.265794
v 83.407814 -84.149655 -63.631501
v 83.409146 -81.875043 -59.336886
v 83.409467 -106.67247 -58.949612
v 83.411965 -99.628753 -72.027212
v 83.420188 -81.21145 -57.71829
v 83.423289 -95.029246 -74.005955
v 83.425623 -79.627036 -48.35937
v 83.433567 -105.20909 -62.932505
v 83.443441 -87.458258 -69.012222
v 83.445749 -98.629666 -72.968566
v 83.448064 -103.12215 -66.797188
v 83.448108 -107.80377 -55.74813
v 83.451471 -96.541336 -73.919358
v 83.452523 -79.492472 -52.04523
v 83.457926 -105.78311 -44.000847
v 83.463232 -108.32837 -40.323882
v 83.46624 -108.19837 -53.567497
v 83.47961 -104.06467 -65.252492
v 83.487069 -110.42175 -34.701311
v 83.487731 -110.82123 -36.891229
v 83.488545 -100.50081 -71.269949
v 83.489161 -81.317143 -57.999282
v 83.492115 -101.09529 -70.519191
v 83.495978 -79.96992 -53.762736
v 83.508432 -105.35666 -47.214128
v 83.518981 -97.694333 -73.742109
v 83.522311 -106.66986 -50.714738
v 83.523482 -90.13082 -72.635351
v 83.526654 -106.67311 -42.21107
v 83.528559 -105.45866 -45.109365
v 83.533688 -108.12559 -53.212379
v 83.537921 -88.354106 -71.091549
v 83.538786 -79.796561 -48.149485
v 83.541524 -109.27833 -39.663263
v 83.544316 -77.330772 -25.435989
v 83.549877 -106.29901 -60.579181
v 83.553322 -79.848386 -53.24472
v 83.55978 -77.481775 -24.327941
v 83.561056 -102.02331 -68.795695
v 83.56303 -90.946007 -73.08917
v 83.563428 -110.38279 -31.094444
v 83.564536 -110.60566 -35.507637
v 83.564973 -100.87143 -70.991862
v 83.570022 -85.783313 -66.55017
v 83.576641 -107.91341 -52.655529
v 83.577723 -85.381959 -65.939194
v 83.578838 -82.05 -59.740603
v 83.578851 -80.013867 -47.890379
v 83.583565 -102.55968 -68.001121
v 83.588272 -87.994904 -70.531138
v 83.589978 -91.785804 -73.421607
v 83.590195 -110.26513 -33.160394
v 83.594581 -110.50545 -30.117375
v 83.597922 -103.60417 -66.321043
v 83.601213 -106.46381 -60.178375
v 83.60449 -104.81436 -64.007544
v 83.604786 -107.22073 -57.824339
v 83.623329 -109.94433 -39.041524
v 83.624225 -105.68492 -48.233653
v 83.633735 -101.7553 -69.461525
v 83.635642 -98.289702 -73.73724
v 83.640856 -87.759362 -70.06032
v 83.646094 -110.28207 -31.987258
v 83.654756 -106.0209 -43.777668
v 83.655338 -77.325729 -26.488176
v 83.655895 -110.51611 -29.560799
v 83.664618 -110.73513 -37.563638
v 83.664849 -110.27461 -32.442533
v 83.66519 -108.90999 -39.941498
v 83.666016 -84.877797 -65.174582
v 83.666248 -84.643078 -64.691086
v 83.66626 -109.70618 -39.352557
v 83.669118 -95.989394 -74.498912
v 83.671327 -95.343703 -74.517234
v 83.671827 -110.77783 -36.164627
v 83.684082 -89.577716 -72.514343
v 83.686351 -106.24329 -50.015434
v 83.701846 -96.473456 -74.536924
v 83.702842 -99.892669 -72.446597
v 83.702959 -80.774366 -56.278804
v 83.720029 -105.36218 -63.161384
v 83.723056 -108.03174 -55.333208
v 83.723954 -79.235963 -50.994853
v 83.73443 -106.58716 -42.641353
v 83.746004 -106.1704 -61.327936
v 83.749894 -82.417859 -60.49606
v 83.750166 -90.226954 -73.059943
v 83.768119 -80.287191 -54.676118
v 83.769 -103.54451 -66.751924
v 83.772439 -107.87955 -41.100379
v 83.773547 -92.280833 -73.955507
v 83.77988 -106.86169 -59.234383
v 83.78235 -82.713205 -61.106762
v 83.78275 -86.656241 -67.97718
v 83.784912 -80.168671 -47.850485
v 83.787984 -106.03864 -49.289899
v 83.792385 -105.71541 -62.475694
v 83.817328 -88.886711 -72.13197
v 83.818403 -110.82625 -37.160479
v 83.818634 -110.57282 -34.908721
v 83.819866 -93.075406 -74.524846
v 83.821313 -107.52849 -41.593902
v 83.824358 -110.84859 -36.492536
v 83.82463 -110.19247 -38.612015
v 83.824969 -98.337625 -74.176955
v 83.827937 -83.361189 -62.24538
v 83.828877 -107.04418 -51.562595
v 83.834263 -105.41227 -46.839816
v 83.834409 -79.91469 -48.171547
v 83.834748 -87.258708 -69.119601
v 83.834905 -101.96078 -69.736857
v 83.837077 -79.474652 -48.965522
v 83.840849 -94.98843 -74.934869
v 83.842471 -105.44804 -46.217616
v 83.847706 -79.184215 -50.546707
v 83.849257 -89.276458 -72.520517
v 83.849367 -79.654953 -48.59074
v 83.849922 -77.334738 -25.235071
v 83.859505 -110.61807 -37.822121
v 83.869193 -105.70624 -44.716752
v 83.875896 -80.186396 -54.354027
v 83.881531 -110.85628 -36.832389
v 83.884745 -87.866779 -70.685179
v 83.887948 -106.93326 -42.365796
v 83.896723 -107.5293 -52.280345
v 83.903401 -80.421105 -47.68716
v 83.904545 -88.404728 -71.681784
v 83.90676 -104.409 -65.522081
v 83.909734 -79.199185 -50.14527
v 83.910797 -81.441662 -58.298328
v 83.912058 -81.769712 -59.14808
v 83.914065 -81.214752 -57.709107
v 83.924811 -110.41132 -33.230227
v 83.92657 -99.767196 -73.147355
v 83.931277 -110.5448 -30.742907
v 83.935775 -85.733566 -66.880022
v 83.939484 -94.419245 -75.07623
v 83.948519 -103.93118 -66.454611
v 83.948713 -110.59165 -29.946384
v 83.952435 -110.47425 -28.467422
v 83.955886 -100.82586 -71.999573
v 83.960601 -102.56651 -68.827219
v 83.969504 -110.34286 -27.640627
v 83.971654 -97.873044 -74.70341
v 83.971849 -91.119945 -73.872972
v 83.97539 -85.115457 -65.920164
v 83.979207 -83.75917 -63.122179
v 83.988762 -79.796723 -52.868339
v 83.989118 -101.29542 -71.488454
v 83.99554 -98.952885 -74.148157
v 84.000032 -104.19074 -66.124113
v 84.00145 -107.9695 -53.091949
v 84.001497 -102.13956 -70.061395
v 84.003559 -109.42427 -39.681209
v 84.013641 -106.44308 -43.495176
v 84.014964 -87.457153 -69.861909
v 84.019773 -84.070417 -63.798824
v 84.021607 -110.75535 -35.831023
v 84.023114 -105.62441 -47.95144
v 84.026055 -105.36107 -63.790869
v 84.026813 -108.56882 -40.457941
v 84.027695 -85.365058 -66.418503
v 84.029348 -105.65573 -45.23297
v 84.034017 -108.17999 -53.618016
v 84.039328 -110.41305 -32.30288
v 84.047117 -108.20302 -54.977705
v 84.047188 -95.81618 -75.60919
v 84.047382 -109.94448 -39.054575
v 84.050352 -107.01998 -59.444471
v 84.051149 -92.758934 -74.724905
v 84.05457 -80.570627 -47.644611
v 84.063833 -91.971443 -74.344875
v 84.072297 -86.168316 -67.625537
v 84.077342 -107.55187 -41.928489
v 84.077363 -110.73905 -37.441741
v 84.080485 -110.43989 -31.862307
v 84.089697 -93.943678 -75.239131
v 84.090701 -106.07011 -44.26719
v 84.095038 -83.316543 -62.256945
v 84.095857 -99.449621 -73.908462
v 84.10119 -94.863821 -75.507142
v 84.103744 -96.261777 -75.768241
v 84.108346 -80.092738 -48.020866
v 84.109867 -105.72918 -63.113432
v 84.111586 -107.75426 -52.781345
v 84.111856 -106.58576 -50.893682
v 84.112085 -79.321624 -49.607703
v 84.127299 -109.70709 -39.444262
v 84.128563 -104.64707 -65.546332
v 84.132203 -107.30925 -58.647142
v 84.140304 -88.182471 -71.707212
v 84.142473 -97.909563 -75.114765
v 84.149806 -90.523907 -73.962756
v 84.150054 -106.21797 -50.047117
v 84.150292 -110.52215 -31.192903
v 84.152497 -98.612089 -74.749123
v 84.152537 -89.667739 -73.348222
v 84.156789 -80.368311 -47.777904
v 84.158342 -107.97022 -41.452749
v 84.159574 -90.726101 -74.078763
v 84.166044 -96.83585 -75.796149
v 84.168058 -83.937295 -63.601911
v 84.172461 -102.74843 -69.136405
v 84.174704 -108.34522 -40.907317
v 84.177637 -93.813519 -104.90942
v 84.181693 -106.42973 -50.584545
v 84.182428 -86.378441 -68.053776
v 84.182618 -107.68526 -57.457497
v 84.200801 -80.790869 -47.54941
v 84.20087 -95.452834 -75.921224
v 84.202846 -77.30913 -26.395201
v 84.204445 -105.72618 -48.343667
v 84.207507 -110.69306 -35.197622
v 84.207991 -86.86797 -68.924536
v 84.212917 -100.83367 -72.632394
v 84.217787 -105.57823 -47.62262
v 84.229147 -110.24629 -27.219841
v 84.230929 -81.701712 -58.98108
v 84.237145 -101.93215 -71.154349
v 84.245738 -110.62297 -30.314765
v 84.248845 -80.376684 -54.944063
v 84.253489 -106.85862 -60.626627
v 84.256709 -110.10257 -38.748671
v 84.257189 -104.80028 -65.555362
v 84.259287 -105.63478 -46.268976
v 84.262796 -82.717408 -61.267408
v 84.267213 -107.66086 -42.133881
v 84.268594 -106.24458 -62.093502
v 84.269676 -103.22519 -68.373196
v 84.275879 -94.759993 -104.55891
v 84.27666 -99.840653 -73.92551
v 84.279001 -107.0324 -60.122762
v 84.279061 -101.47111 -71.914987
v 84.280581 -97.537226 -75.737867
v 84.283805 -80.092864 -53.970381
v 84.286127 -88.619641 -72.566359
v 84.290307 -79.49547 -49.083728
v 84.296677 -105.95358 -44.813741
v 84.298235 -79.851922 -48.35139
v 84.299275 -93.636412 -75.49267
v 84.300703 -87.902074 -71.432801
v 84.301995 -95.684832 -104.44938
v 84.303179 -84.113183 -64.069393
v 84.305914 -106.74408 -43.471698
v 84.31615 -107.36217 -42.639889
v 84.325039 -96.069475 -104.55371
v 84.325044 -94.551209 -104.35863
v 84.326566 -79.511494 -51.769264
v 84.327014 -110.82901 -36.224308
v 84.330771 -107.90381 -56.970467
v 84.332457 -95.338058 -104.27071
v 84.332826 -80.445136 -47.71174
v 84.333705 -93.339931 -104.50042
v 84.338133 -106.72479 -61.168049
v 84.340451 -80.115307 -48.004889
v 84.340792 -106.02416 -49.158371
v 84.342222 -100.33092 -73.495885
v 84.343908 -94.968091 -76.063709
v 84.34727 -79.655493 -48.708778
v 84.347646 -105.34281 -64.581678
v 84.36613 -90.125382 -74.116642
v 84.37318 -84.696657 -65.596681
v 84.377234 -108.01632 -41.761176
v 84.37973 -86.348505 -68.292485
v 84.389471 -105.5941 -47.378264
v 84.400641 -97.997887 -75.828315
v 84.410285 -106.87105 -51.627861
v 84.410464 -107.57549 -58.433744
v 84.411281 -106.23607 -62.435935
v 84.418446 -97.304312 -76.386776
v 84.421057 -82.547448 -60.929984
v 84.422938 -108.29713 -54.722462
v 84.426233 -80.667682 -55.904638
v 84.426514 -102.73832 -70.280921
v 84.427063 -91.35884 -74.883066
v 84.431013 -105.02465 -65.513086
v 84.431772 -80.809464 -56.425527
v 84.432343 -80.953281 -47.467742
v 84.432973 -110.58594 -28.934692
v 84.438857 -105.63411 -46.884445
v 84.448955 -106.96504 -43.383321
v 84.455467 -87.143791 -69.864463
v 84.458091 -82.090393 -59.846094
v 84.458445 -103.83775 -67.660495
v 84.461068 -102.37825 -70.994659
v 84.462851 -92.275374 -104.82863
v 84.467974 -96.544416 -76.693277
v 84.468868 -92.703765 -75.410255
v 84.471039 -101.98829 -71.577196
v 84.473156 -103.05575 -69.744493
v 84.473556 -110.43622 -27.671395
v 84.475341 -92.708591 -104.5235
v 84.475988 -109.61248 -39.684374
v 84.479622 -96.020982 -76.73194
v 84.483247 -89.712181 -73.981592
v 84.483796 -96.944367 -76.686068
v 84.486557 -99.527489 -74.88227
v 84.489623 -110.53676 -31.463441
v 84.49207 -96.930547 -104.75505
v 84.494177 -110.60005 -33.36237
v 84.495654 -94.88033 -103.72315
v 84.497562 -83.039688 -61.970481
v 84.501592 -79.897317 -48.255277
v 84.501746 -85.24186 -66.858778
v 84.504831 -80.515888 -47.631621
v 84.514687 -109.86455 -39.377107
v 84.516453 -106.71193 -61.521496
v 84.522054 -96.288298 -103.77625
v 84.524008 -105.70275 -64.184235
v 84.52572 -79.285465 -49.878591
v 84.526386 -91.335102 -104.89032
v 84.535787 -84.37542 -65.123324
v 84.535986 -96.647568 -104.07486
v 84.539308 -106.50183 -44.1637
v 84.539657 -80.233211 -47.839257
v 84.540416 -93.606069 -103.74523
v 84.547497 -94.123551 -103.58172
v 84.548715 -79.332112 -51.092024
v 84.54975 -87.652968 -71.252728
v 84.550305 -97.6506 -76.701828
v 84.552087 -110.04363 -38.978489
v 84.554133 -100.82843 -73.385019
v 84.556833 -107.92308 -53.335123
v 84.560382 -80.915421 -56.784216
v 84.566332 -109.33016 -40.004281
v 84.57113 -81.396516 -58.182242
v 84.571663 -108.10109 -42.0648
v 84.581688 -93.914297 -76.12439
v 84.586619 -105.9223 -45.683355
v 84.589588 -98.779918 -75.80901
v 84.592374 -83.565257 -62.986352
v 84.60803 -92.172823 -75.539335
v 84.611506 -93.130196 -103.82985
v 84.61278 -110.54562 -32.116829
v 84.616026 -79.254472 -50.695949
v 84.616744 -99.491342 -75.300162
v 84.62608 -108.12772 -56.641206
v 84.629123 -107.25629 -43.346499
v 84.631262 -80.073314 -47.964217
v 84.632065 -103.55312 -68.818228
v 84.637797 -105.73765 -48.301791
v 84.639952 -106.3867 -50.501738
v 84.642437 -105.77473 -46.59211
v 84.643621 -95.380424 -77.011361
v 84.644683 -88.758257 -73.350404
v 84.646958 -93.24073 -76.023289
v 84.649425 -79.687103 -48.574826
v 84.650023 -79.819421 -52.627754
v 84.652641 -89.933995 -74.531294
v 84.656429 -79.238474 -50.326164
v 84.657655 -107.58687 -59.054277
v 84.662127 -94.760909 -103.04112
v 84.66474 -98.132516 -76.77005
v 84.666396 -101.86467 -72.290377
v 84.669224 -107.00313 -43.659228
v 84.672698 -88.41668 -73.004744
v 84.673868 -105.35446 -65.397456
v 84.675676 -90.761582 -75.129724
v 84.68386 -108.61876 -41.149637
v 84.684145 -93.991215 -103.02936
v 84.686411 -96.963262 -103.75351
v 84.686787 -80.053043 -53.712403
v 84.689057 -81.471541 -47.241638
v 84.689073 -99.915401 -75.035372
v 84.68917 -94.102571 -76.536214
v 84.690604 -100.48977 -74.219123
v 84.691517 -80.888102 -47.42838
v 84.693585 -97.362196 -104.42637
v 84.695767 -88.020927 -72.412196
v 84.698027 -106.22695 -49.88365
v 84.698683 -90.605129 -104.37287
v 84.701044 -83.895298 -63.844481
v 84.702625 -110.40711 -37.993448
v 84.703268 -95.577684 -102.84915
v 84.708568 -98.439748 -76.639598
v 84.708701 -85.690635 -67.778332
v 84.709064 -110.65538 -29.722412
v 84.714102 -94.827655 -102.75194
v 84.715735 -102.71222 -71.080847
v 84.719834 -110.80673 -36.548574
v 84.723553 -79.538838 -48.907337
v 84.726649 -84.047475 -64.306274
v 84.727762 -90.209167 -74.908337
v 84.73127 -82.765266 -61.596804
v 84.734078 -103.5052 -69.568094
v 84.739386 -93.462403 -103.11031
v 84.742017 -77.3129 -24.815688
v 84.746383 -93.180835 -103.34367
v 84.750889 -104.49521 -67.163226
v 84.751995 -81.607615 -58.790284
v 84.755465 -96.45182 -102.90355
v 84.763759 -110.76115 -36.881152
v 84.764679 -96.068592 -102.67756
v 84.7666 -91.216673 -104.20443
v 84.773747 -89.903957 -104.35667
v 84.774088 -95.870039 -77.510973
v 84.775509 -110.27037 -38.35963
v 84.779835 -79.408627 -49.330221
v 84.781397 -102.35071 -71.793922
v 84.783026 -87.397913 -70.953775
v 84.783931 -79.858404 -48.184966
v 84.784127 -108.08198 -42.790915
v 84.792656 -80.525412 -47.539501
v 84.795363 -103.47503 -69.892789
v 84.796871 -107.27057 -52.511661
v 84.797976 -87.14221 -70.376905
v 84.807854 -80.820322 -56.5315
v 84.81424 -110.03405 -39.214219
v 84.814466 -89.330212 -74.29047
v 84.820569 -105.7807 -64.776964
v 84.820647 -94.230385 -101.99602
v 84.822381 -108.29549 -54.492921
v 84.825462 -110.60444 -32.533906
v 84.828227 -110.74169 -34.461252
v 84.834541 -80.292985 -54.721014
v 84.835158 -94.67743 -101.92826
v 84.837121 -82.414966 -60.759876
v 84.841843 -100.49792 -74.677227
v 84.84222 -83.153272 -62.402535
v 84.842417 -89.301919 -104.54602
v 84.845357 -79.71288 -52.219817
v 84.847473 -86.830085 -69.860433
v 84.848435 -95.979686 -102.2782
v 84.850392 -90.661651 -103.84799
v 84.853299 -95.442837 -77.648843
v 84.859991 -90.343977 -103.88374
v 84.860973 -107.59299 -59.777513
v 84.869604 -95.612289 -102.06992
v 84.869739 -99.666646 -75.916271
v 84.876003 -108.18327 -54.061836
v 84.881726 -104.37165 -67.615422
v 84.884157 -88.054519 -72.861446
v 84.888408 -97.806166 -104.48184
v 84.89041 -77.285639 -25.281988
v 84.894011 -93.974104 -101.7257
v 84.895686 -107.95271 -58.122657
v 84.8973 -96.63517 -77.855381
v 84.898291 -106.28358 -45.214395
v 84.903177 -96.276526 -102.15061
v 84.909479 -80.190763 -47.729602
v 84.912192 -89.871277 -103.89785
v 84.91279 -104.76147 -67.080152
v 84.915321 -94.42103 -77.36007
v 84.916026 -110.84167 -36.143388
v 84.918959 -97.380907 -103.42707
v 84.919928 -92.338563 -103.73062
v 84.92117 -84.841941 -66.683386
v 84.922409 -109.75218 -39.751525
v 84.923114 -108.43835 -42.48968
v 84.923524 -107.29369 -60.915505
v 84.925766 -96.820479 -102.47454
v 84.927129 -88.914702 -104.67286
v 84.92741 -91.681242 -76.094569
v 84.938226 -104.13661 -68.190716
v 84.939708 -106.61813 -51.224328
v 84.940997 -107.76999 -59.120981
v 84.941433 -105.72888 -48.019498
v 84.942457 -110.66742 -37.206471
v 84.943121 -110.83598 -35.845889
v 84.945387 -99.316779 -76.607516
v 84.946135 -92.398075 -76.484243
v 84.957509 -106.11869 -64.199026
v 84.960738 -92.052711 -103.78724
v 84.964694 -103.89146 -69.360903
v 84.96567 -84.379498 -65.594315
v 84.966155 -108.31791 -56.214669
v 84.967292 -79.434175 -51.413887
v 84.971129 -93.255116 -102.33876
v 84.971979 -97.577908 -78.059406
v 84.975217 -110.21506 -38.67266
v 84.977763 -98.490544 -77.53427
v 84.978042 -90.943368 -103.43449
v 84.981038 -107.97652 -53.712332
v 84.983263 -105.7383 -47.570525
v 84.983519 -110.74159 -33.720882
v 84.983738 -89.318449 -104.05224
v 84.986453 -85.417423 -67.734553
v 84.99023 -94.484793 -101.18215
v 84.994213 -103.37481 -70.701202
v 84.994672 -106.04572 -46.269499
v 84.999411 -80.124411 -54.006769
v 85.002587 -79.293659 -49.871413
v 85.00349 -106.87443 -44.183717
v 85.005225 -95.017695 -101.27653
v 85.005358 -106.12978 -49.345308
v 85.007057 -97.268072 -102.69655
v 85.007828 -110.62611 -28.83429
v 85.016512 -100.17796 -75.743913
v 85.01786 -91.763568 -103.65414
v 85.026964 -96.678207 -101.88709
v 85.027088 -96.09999 -101.57466
v 85.03012 -77.240119 -26.158236
v 85.033704 -96.883008 -78.265444
v 85.038646 -108.67446 -41.879399
v 85.04145 -79.589305 -48.537132
v 85.045202 -89.663133 -103.45376
v 85.045675 -93.889347 -101.02685
v 85.046392 -92.382516 -103.30558
v 85.048694 -93.178156 -77.330874
v 85.049501 -84.109374 -64.96073
v 85.049891 -92.381402 -76.785912
v 85.05047 -108.78912 -41.513518
v 85.051803 -89.690131 -75.239835
v 85.051816 -88.745827 -74.227785
v 85.053659 -85.780996 -68.430374
v 85.058392 -109.2497 -40.505044
v 85.065328 -84.589833 -66.336243
v 85.065609 -97.702626 -103.48354
v 85.069851 -107.10077 -61.719464
v 85.072261 -80.017701 -47.790809
v 85.075494 -80.556595 -55.700146
v 85.076885 -79.299691 -50.868584
v 85.077762 -110.77265 -36.78407
v 85.080281 -107.57471 -43.63093
v 85.081614 -101.42405 -73.934525
v 85.083221 -81.997928 -59.743108
v 85.086766 -79.413631 -49.158106
v 85.091579 -91.427349 -103.34136
v 85.092524 -106.85742 -62.396763
v 85.093694 -93.505252 -101.25614
v 85.094376 -95.968778 -78.645337
v 85.09992 -109.49818 -40.163039
v 85.101678 -98.013525 -78.387407
v 85.106449 -89.070585 -103.85886
v 85.107994 -97.085135 -101.90694
v 85.108275 -91.357874 -76.314664
v 85.113433 -90.483817 -102.73016
v 85.113864 -87.789186 -72.796096
v 85.114904 -100.06007 -76.343887
v 85.11883 -100.89795 -74.916343
v 85.12226 -102.1096 -73.009751
v 85.128794 -106.08788 -64.7706
v 85.130325 -81.25542 -47.11239
v 85.132573 -110.83951 -36.413767
v 85.133311 -106.48925 -50.714012
v 85.137115 -94.213475 -100.42704
v 85.139801 -90.835723 -102.71455
v 85.141279 -82.557111 -61.358827
v 85.142902 -110.29155 -27.014436
v 85.143355 -92.033108 -103.24333
v 85.143837 -94.754025 -78.30219
v 85.145154 -86.454597 -69.67724
v 85.148993 -88.197745 -104.81555
v 85.153344 -95.365174 -78.71636
v 85.153629 -108.78104 -42.195712
v 85.154809 -97.595433 -102.51543
v 85.155448 -87.565223 -72.208725
v 85.156369 -80.291251 -47.474996
v 85.159768 -106.34782 -64.07028
v 85.163063 -97.717419 -78.734948
v 85.163784 -96.492635 -78.95036
v 85.167238 -108.30561 -57.054307
v 85.169914 -90.112411 -102.53047
v 85.174313 -88.428321 -104.49349
v 85.176787 -98.345828 -104.53866
v 85.178356 -90.575885 -76.048803
v 85.180045 -108.54664 -42.96947
v 85.180929 -93.548179 -77.97445
v 85.183031 -94.585907 -100.21066
v 85.188809 -110.16645 -39.143594
v 85.191555 -95.004503 -100.37821
v 85.20071 -88.483754 -74.264465
v 85.204994 -107.98043 -58.895598
v 85.205627 -108.34597 -43.22216
v 85.206952 -91.678322 -103.01449
v 85.207272 -105.8549 -48.365185
v 85.214845 -79.467812 -48.756921
v 85.219895 -107.13872 -52.518552
v 85.22113 -82.771127 -61.94719
v 85.22306 -100.70759 -75.590359
v 85.223489 -102.1566 -73.217235
v 85.227023 -97.786111 -102.60991
v 85.229143 -95.70668 -100.54572
v 85.232533 -109.22119 -40.853156
v 85.235423 -93.924885 -99.948045
v 85.237284 -80.810578 -56.563241
v 85.24388 -98.119303 -103.82075
v 85.249431 -106.39659 -50.135182
v 85.249786 -107.85231 -59.962299
v 85.250563 -93.491072 -100.33589
v 85.250885 -106.84944 -44.56388
v 85.25305 -90.534542 -101.99567
v 85.257363 -107.36014 -43.951766
v 85.259881 -104.19179 -69.832058
v 85.271043 -91.084284 -76.524419
v 85.271443 -98.515693 -78.691373
v 85.272422 -108.01439 -43.528843
v 85.274099 -79.25754 -50.533014
v 85.2744 -90.02672 -102.10013
v 85.27498 -88.378896 -104.16892
v 85.279675 -90.94055 -102.00128
v 85.280649 -95.376312 -79.337874
v 85.281242 -88.788778 -103.49014
v 85.282224 -99.350539 -77.659964
v 85.283406 -92.99375 -77.931583
v 85.284198 -104.40717 -69.069393
v 85.287305 -91.339441 -102.33783
v 85.28835 -103.55957 -71.225076
v 85.288763 -100.54558 -76.245353
v 85.291206 -108.38755 -55.966002
v 85.292552 -101.45473 -74.559446
v 85.292863 -110.4883 -37.716479
v 85.294718 -96.426296 -100.58639
v 85.294942 -104.48698 -68.608988
v 85.298507 -95.547941 -100.12709
v 85.302377 -81.415138 -58.361622
v 85.303585 -79.881137 -52.676056
v 85.304937 -77.390433 -24.35307
v 85.30896 -96.287021 -79.727756
v 85.310148 -105.86104 -47.518204
v 85.312421 -92.77233 -101.66086
v 85.314083 -101.18318 -75.085723
v 85.314497 -94.419047 -99.293967
v 85.314716 -89.172542 -75.524611
v 85.314855 -101.97385 -73.784874
v 85.316395 -99.021371 -78.251698
v 85.316451 -77.251586 -25.747182
v 85.318867 -106.47026 -45.509841
v 85.326557 -92.53253 -102.00275
v 85.326781 -80.635168 -47.233455
v 85.326913 -86.987243 -70.933204
v 85.328389 -96.873584 -100.727
v 85.334864 -95.01105 -99.408128
v 85.336918 -110.78958 -33.484599
v 85.337387 -108.88652 -42.668757
v 85.338081 -98.112904 -79.343136
v 85.343102 -81.155903 -57.560397
v 85.34467 -110.10783 -39.429458
v 85.345224 -89.132672 -102.71714
v 85.346581 -107.04985 -62.457966
v 85.349336 -108.36931 -55.23684
v 85.354496 -96.961303 -79.869997
v 85.358377 -108.27458 -54.657621
v 85.359431 -94.184387 -78.97255
v 85.36018 -79.338952 -49.415004
v 85.360347 -84.397691 -66.166438
v 85.361037 -93.463908 -99.682313
v 85.362245 -92.074687 -102.17701
v 85.363277 -98.074626 -102.86249
v 85.363325 -91.293234 -101.76761
v 85.365087 -97.505568 -101.36724
v 85.371166 -110.83982 -35.101186
v 85.375859 -89.926786 -101.4983
v 85.379736 -87.169182 -71.525178
v 85.38685 -105.86538 -47.928267
v 85.387437 -94.434022 -98.878359
v 85.393259 -81.695716 -59.117899
v 85.394347 -106.30107 -49.658488
v 85.398483 -110.65083 -28.930031
v 85.400408 -95.531503 -99.316317
v 85.404274 -88.1529 -74.275582
v 85.406032 -110.73201 -37.043291
v 85.407755 -95.678312 -80.052274
v 85.40866 -108.42785 -56.473537
v 85.409299 -96.464555 -99.981499
v 85.41283 -107.25409 -44.184717
v 85.412915 -89.36431 -102.13916
v 85.41679 -86.779879 -70.697912
v 85.423059 -93.575356 -98.943195
v 85.425736 -96.835727 -100.17047
v 85.425847 -90.370277 -100.64484
v 85.427963 -96.157438 -99.638592
v 85.428449 -91.781325 -101.75293
v 85.432791 -85.003991 -67.523418
v 85.435947 -92.180552 -101.69754
v 85.436595 -106.59312 -51.083569
v 85.436894 -94.004107 -98.598518
v 85.439295 -101.9684 -74.242858
v 85.44081 -108.22277 -58.28283
v 85.443448 -86.021015 -69.490193
v 85.445415 -103.19508 -72.223042
v 85.450649 -95.204812 -98.762569
v 85.454448 -87.581928 -73.232432
v 85.456825 -106.09469 -49.044246
v 85.457807 -85.303278 -68.168359
v 85.459401 -79.793955 -52.412939
v 85.460073 -105.38703 -67.180002
v 85.460682 -94.848383 -79.837424
v 85.460753 -97.609718 -101.11803
v 85.460775 -79.405209 -51.387525
v 85.466835 -109.30689 -41.25985
v 85.467912 -110.58833 -31.053219
v 85.470235 -83.412681 -63.297222
v 85.471675 -93.526593 -78.927678
v 85.472503 -97.358276 -100.59125
v 85.47433 -110.85786 -36.658477
v 85.477672 -90.248102 -100.28639
v 85.479141 -97.394847 -80.236679
v 85.48778 -90.58602 -100.15572
v 85.489705 -103.00846 -72.620202
v 85.491254 -89.473965 -101.5606
v 85.493917 -106.43897 -64.727994
v 85.496789 -106.77107 -63.694196
v 85.497006 -84.230148 -65.791126
v 85.497012 -96.10456 -80.718806
v 85.50585 -89.855819 -100.56577
v 85.506253 -92.517363 -100.85889
v 85.508745 -90.966561 -100.26676
v 85.509358 -107.45052 -53.182017
v 85.510471 -94.31932 -98.100627
v 85.511838 -90.591774 -76.88102
v 85.512307 -108.51858 -43.461408
v 85.5124 -91.340652 -100.72771
v 85.513194 -110.82133 -33.586863
v 85.517798 -90.26868 -76.763442
v 85.530687 -87.311405 -104.47342
v 85.53271 -107.00153 -52.399153
v 85.540229 -93.538925 -98.244821
v 85.541333 -80.285669 -47.289542
v 85.543487 -95.81051 -80.832294
v 85.545296 -109.63009 -40.393034
v 85.546025 -105.68327 -66.776029
v 85.546197 -82.361664 -61.071832
v 85.54835 -92.202576 -78.051625
v 85.548527 -97.015661 -80.864181
v 85.548679 -79.666384 -47.949825
v 85.549383 -77.372728 -25.069528
v 85.552915 -101.44603 -75.448555
v 85.553019 -81.070815 -46.976017
v 85.562247 -95.119626 -97.880298
v 85.563084 -94.922498 -80.353788
v 85.563145 -100.24739 -77.471788
v 85.567301 -79.264429 -50.053495
v 85.568129 -110.42305 -27.263585
v 85.568956 -108.08993 -54.25136
v 85.569045 -89.971227 -99.923744
v 85.569824 -95.445298 -97.98752
v 85.572006 -97.964287 -101.28037
v 85.573006 -89.409906 -101.19205
v 85.573127 -110.96518 -35.900732
v 85.57554 -108.45863 -57.114824
v 85.577192 -107.54565 -44.079957
v 85.584376 -92.990766 -98.689714
v 85.584491 -110.95584 -36.209344
v 85.584831 -95.913764 -98.293406
v 85.589244 -109.86382 -39.987521
v 85.590169 -106.71978 -51.615316
v 85.59155 -96.744048 -81.232178
v 85.596046 -93.22095 -98.288679
v 85.597909 -91.775911 -100.4892
v 85.598719 -90.670459 -99.420595
v 85.599259 -103.55349 -72.08267
v 85.600206 -96.99473 -99.1903
v 85.600275 -106.08139 -47.156758
v 85.601823 -109.30001 -42.079051
v 85.603512 -79.910848 -52.871244
v 85.603986 -98.276325 -102.05653
v 85.607748 -97.415816 -99.812729
v 85.61131 -97.602934 -80.777707
v 85.614023 -91.307632 -77.688422
v 85.615026 -104.76494 -69.57417
v 85.616975 -92.067237 -100.41481
v 85.618571 -82.649001 -61.96644
v 85.61948 -108.2231 -43.755566
v 85.619547 -89.543452 -100.47143
v 85.624486 -87.635832 -103.70759
v 85.624795 -92.639059 -99.39725
v 85.625654 -107.26514 -44.424422
v 85.627544 -99.004881 -104.30651
v 85.631905 -101.89991 -75.034907
v 85.633957 -98.254546 -80.257719
v 85.634758 -91.088378 -99.440081
v 85.640659 -108.42354 -55.951466
v 85.642766 -88.861613 -76.239493
v 85.643051 -88.282007 -102.66575
v 85.64379 -100.2723 -77.76496
v 85.643857 -98.202892 -101.52049
v 85.649863 -96.700878 -98.606121
v 85.650485 -109.58794 -40.706647
v 85.653173 -79.899198 -47.561926
v 85.656271 -92.611672 -99.005845
v 85.660661 -106.46884 -49.968167
v 85.663538 -95.953128 -97.795865
v 85.665357 -77.558614 -23.894847
v 85.666412 -87.836392 -74.337644
v 85.668251 -93.960702 -79.963773
v 85.67156 -88.196685 -75.174697
v 85.675655 -91.873247 -78.230529
v 85.675879 -105.30041 -67.805762
v 85.675925 -99.708175 -78.867214
v 85.679161 -106.04797 -47.596782
v 85.680792 -108.14535 -54.456637
v 85.681489 -97.491786 -99.412093
v 85.683374 -89.419883 -76.79217
v 85.684945 -109.56333 -40.968038
v 85.685414 -80.153901 -54.277578
v 85.685416 -107.12964 -63.072656
v 85.686319 -107.8538 -61.053718
v 85.686817 -93.742659 -97.294624
v 85.689844 -92.311975 -99.437143
v 85.691008 -91.709713 -99.6208
v 85.692535 -96.306504 -81.633672
v 85.69504 -98.666733 -103.25759
v 85.697757 -99.349397 -79.478186
v 85.698842 -106.61977 -51.062491
v 85.701586 -97.841686 -100.15064
v 85.706352 -94.084988 -97.077694
v 85.70966 -101.48857 -76.027374
v 85.712161 -103.00388 -73.37609
v 85.715856 -86.554058 -70.849399
v 85.724254 -90.421688 -98.503485
v 85.725042 -100.77595 -77.336322
v 85.730716 -110.55046 -37.713209
v 85.733269 -98.932567 -80.055217
v 85.733369 -84.882223 -67.616041
v 85.733926 -104.32453 -71.074081
v 85.735097 -86.652502 -104.75681
v 85.735606 -87.71579 -103.11856
v 85.736642 -91.556985 -98.90066
v 85.738292 -93.360692 -97.28675
v 85.739432 -107.34821 -62.472897
v 85.740585 -96.201049 -97.544406
v 85.740704 -90.898082 -98.378848
v 85.743771 -96.542948 -97.812705
v 85.745134 -95.101479 -96.864703
v 85.74613 -89.646375 -99.326164
v 85.746814 -80.353906 -55.137433
v 85.747157 -106.87602 -52.177479
v 85.74812 -106.40417 -46.441875
v 85.754424 -94.800236 -81.262534
v 85.758956 -92.241616 -98.675861
v 85.760047 -108.28462 -59.020602
v 85.760917 -97.177945 -98.440458
v 85.762211 -88.482492 -76.10281
v 85.765913 -87.363118 -103.5609
v 85.766241 -105.22051 -68.239064
v 85.766903 -110.34883 -39.005848
v 85.767511 -93.552243 -79.982109
v 85.771472 -86.838156 -71.569174
v 85.776849 -95.570663 -96.835785
v 85.777269 -91.925572 -98.692179
v 85.777528 -80.509811 -55.760453
v 85.778084 -95.372161 -81.612314
v 85.778664 -103.53199 -72.637639
v 85.78056 -110.55475 -28.017537
v 85.780929 -81.579522 -58.945431
v 85.782717 -110.61566 -30.802083
v 85.783023 -97.691806 -82.147411
v 85.784196 -90.118279 -98.340336
v 85.785363 -110.09701 -39.692482
v 85.787887 -110.87448 -36.878355
v 85.789918 -110.26279 -39.311137
v 85.791184 -79.468 -48.211272
v 85.791188 -97.159138 -82.304594
v 85.791294 -106.73639 -64.562548
v 85.792155 -108.31737 -55.141509
v 85.797152 -108.22901 -60.020778
v 85.798019 -86.956524 -71.987283
v 85.79919 -91.541846 -98.378844
v 85.801808 -110.66134 -29.355429
v 85.802757 -106.13091 -48.778204
v 85.803191 -91.489992 -78.4542
v 85.803518 -94.344446 -96.382638
v 85.805244 -106.04978 -66.566813
v 85.818114 -90.618534 -97.912159
v 85.823987 -85.634783 -69.471859
v 85.826412 -98.514595 -101.49497
v 85.830051 -109.49757 -42.210547
v 85.836047 -98.315634 -82.05761
v 85.842363 -81.2751 -58.089287
v 85.844907 -96.598692 -97.311672
v 85.848939 -100.85352 -77.95399
v 85.849771 -96.116671 -82.361956
v 85.850271 -88.572147 -101.43856
v 85.850683 -88.778967 -101.01467
v 85.850869 -79.285657 -50.986427
v 85.851595 -93.844117 -96.257821
v 85.85296 -109.67181 -41.498431
v 85.854312 -108.44747 -58.042972
v 85.854916 -105.13264 -69.30814
v 85.858375 -96.997799 -97.627485
v 85.858479 -108.8456 -43.676116
v 85.859494 -92.532893 -97.80854
v 85.870935 -94.619608 -81.812838
v 85.876967 -99.280185 -80.517707
v 85.87791 -87.087817 -103.61299
v 85.878317 -95.216597 -96.150139
v 85.878498 -99.509178 -80.098996
v 85.878613 -109.11137 -43.38541
v 85.881284 -87.860706 -74.971691
v 85.88719 -90.959101 -97.615699
v 85.889487 -92.868092 -97.022886
v 85.889733 -87.287109 -73.565307
v 85.892824 -100.25313 -79.128007
v 85.894232 -97.295605 -82.982009
v 85.898642 -82.922477 -62.842008
v 85.898733 -84.202832 -66.219951
v 85.899857 -99.042338 -81.386997
v 85.902742 -108.53967 -56.610966
v 85.905747 -96.281911 -82.773076
v 85.906548 -88.125267 -101.86825
v 85.90966 -89.915602 -77.805663
v 85.916179 -101.24283 -77.296619
v 85.916303 -99.229157 -103.6906
v 85.917639 -94.591114 -82.112373
v 85.918029 -98.829216 -81.956881
v 85.919592 -77.328192 -25.90864
v 85.92057 -107.27943 -53.058263
v 85.923388 -92.431603 -79.452101
v 85.925017 -95.277248 -82.695552
v 85.927344 -77.277947 -26.515306
v 85.929954 -101.63379 -76.595655
v 85.932952 -108.35281 -59.734911
v 85.93405 -95.711263 -96.111959
v 85.935165 -97.63964 -98.187495
v 85.935631 -106.26128 -49.145046
v 85.936833 -90.151799 -97.439773
v 85.939553 -85.086272 -68.414362
v 85.940604 -98.025831 -98.931193
v 85.941843 -94.336862 -95.603313
v 85.942662 -99.424786 -104.19132
v 85.943328 -102.43437 -75.2974
v 85.943707 -91.96376 -97.709449
v 85.94426 -94.782277 -95.601747
v 85.944428 -94.026866 -81.634394
v 85.944846 -108.00628 -44.168661
v 85.945298 -101.95878 -76.11017
v 85.945739 -110.62043 -31.277305
v 85.951735 -100.09394 -79.700692
v 85.95233 -79.344819 -48.493742
v 85.953848 -102.9127 -74.537393
v 85.957887 -94.041698 -95.594449
v 85.958617 -99.765 -80.231187
v 85.959732 -87.214397 -103.16703
v 85.962865 -85.386695 -69.202514
v 85.968586 -108.62774 -43.956949
v 85.970329 -106.68309 -51.34085
v 85.970411 -97.493028 -83.626337
v 85.971411 -79.827482 -52.687854
v 85.974204 -90.351831 -78.357892
v 85.974483 -89.025675 -99.447468
v 85.97501 -93.618094 -81.200065
v 85.97946 -82.388428 -61.541462
v 85.983007 -95.835282 -83.674923
v 85.984545 -109.357 -43.072469
v 85.986711 -98.114982 -83.425836
v 85.99326 -111.02539 -35.358
v 85.993978 -99.05609 -82.161835
v 85.994018 -91.695859 -97.402124
v 85.996034 -83.892622 -65.143193
v 85.997631 -109.80242 -40.955916
v 85.998754 -110.70823 -37.429115
v 86.002292 -103.5323 -73.421815
v 86.002745 -87.654984 -102.22538
v 86.00385 -104.05 -72.383411
v 86.007476 -110.35509 -26.709709
v 86.009734 -96.106194 -95.973452
v 86.010853 -95.54066 -95.463718
v 86.011389 -92.34422 -79.743608
v 86.012584 -97.600413 -97.712365
v 86.014566 -107.66668 -44.505093
v 86.015246 -108.58176 -57.079071
v 86.0161 -81.846196 -59.660648
v 86.016261 -92.254655 -97.076008
v 86.016381 -93.288062 -95.922924
v 86.017408 -98.890426 -82.545153
v 86.019505 -96.954606 -83.905311
v 86.01951 -89.479686 -98.101561
v 86.021234 -105.46069 -68.522957
v 86.025241 -96.091017 -83.955551
v 86.027073 -109.12273 -43.725795
v 86.029021 -87.931065 -101.58386
v 86.029808 -106.90818 -45.606915
v 86.03014 -94.09704 -95.027623
v 86.030565 -80.703927 -56.418061
v 86.031942 -95.292912 -83.820869
v 86.035024 -80.936252 -57.143246
v 86.035341 -98.95857 -102.46201
v 86.037673 -106.35118 -66.353972
v 86.039352 -106.60211 -50.233474
v 86.04563 -98.261266 -83.644536
v 86.046343 -96.603831 -96.252735
v 86.047516 -93.543018 -95.421554
v 86.048264 -98.410842 -99.487671
v 86.053338 -80.497526 -55.773564
v 86.055871 -94.523892 -94.724304
v 86.056164 -110.66881 -32.038268
v 86.057813 -106.81128 -51.962094
v 86.058213 -92.688611 -96.425426
v 86.05916 -101.13845 -78.654994
v 86.061521 -83.548152 -63.900845
v 86.063975 -95.909934 -95.377275
v 86.064727 -89.243116 -98.500599
v 86.067471 -101.50305 -77.907286
v 86.067999 -109.29599 -43.543832
v 86.074647 -108.21809 -60.770068
v 86.078237 -84.310501 -66.744808
v 86.080651 -94.925827 -83.811743
v 86.085712 -88.076879 -76.212337
v 86.087196 -91.22349 -96.683634
v 86.08917 -81.972624 -60.044378
v 86.090449 -88.653004 -99.677294
v 86.091111 -102.42122 -75.947871
v 86.09773 -108.92641 -44.005809
v 86.09854 -95.075197 -94.605527
v 86.099956 -91.623531 -79.689805
v 86.100332 -98.764572 -83.290259
v 86.111491 -79.262624 -49.504089
v 86.111538 -108.39299 -55.79462
v 86.117229 -95.437045 -84.355325
v 86.121938 -82.251572 -61.215472
v 86.123456 -92.718029 -80.715801
v 86.127267 -92.524423 -96.21101
v 86.129117 -110.51327 -38.563925
v 86.129469 -102.86923 -75.274373
v 86.129725 -108.47918 -58.852693
v 86.131838 -94.072368 -93.979641
v 86.132086 -99.659107 -104.26716
v 86.134994 -89.651526 -97.021824
v 86.135105 -106.70802 -46.321049
v 86.135352 -105.72794 -68.037261
v 86.137915 -79.2709 -48.846993
v 86.14475 -86.833405 -72.885872
v 86.146202 -107.41087 -63.272206
v 86.146912 -94.788667 -93.640517
v 86.148728 -109.94987 -41.368187
v 86.149032 -80.078333 -54.105316
v 86.151533 -87.235815 -102.45073
v 86.152157 -89.674055 -78.328036
v 86.152695 -82.752074 -62.715033
v 86.156138 -104.50513 -71.841485
v 86.157773 -101.20777 -79.063414
v 86.158897 -93.751802 -94.157133
v 86.159778 -101.58068 -78.417055
v 86.163057 -96.887919 -95.752548
v 86.16358 -97.261308 -96.298776
v 86.16589 -105.03073 -70.731406
v 86.166855 -97.649823 -84.422887
v 86.166952 -99.85879 -81.865415
v 86.168815 -98.622713 -99.508808
v 86.169015 -107.14814 -52.862054
v 86.169223 -110.02669 -40.200994
v 86.170242 -107.6878 -62.415385
v 86.172373 -110.55684 -27.688203
v 86.172482 -79.589809 -47.779719
v 86.173064 -95.276998 -94.084525
v 86.183053 -106.29745 -48.306195
v 86.183177 -85.971928 -70.789734
v 86.183389 -96.654862 -95.186015
v 86.189541 -93.808938 -82.732997
v 86.190329 -110.01237 -41.887919
v 86.191065 -108.45093 -60.058186
v 86.191085 -90.583928 -79.378232
v 86.19113 -94.447903 -83.862541
v 86.191948 -89.006499 -77.812562
v 86.195194 -107.10798 -64.252843
v 86.19556 -90.900298 -96.019975
v 86.19683 -87.475639 -101.66343
v 86.199878 -79.43785 -51.735671
v 86.20184 -97.73319 -96.806332
v 86.204274 -106.29682 -48.712434
v 86.206504 -94.482143 -92.80977
v 86.207754 -110.65316 -28.906018
v 86.208854 -91.677935 -96.061036
v 86.215298 -88.5934 -99.209091
v 86.216219 -93.955951 -93.24598
v 86.217546 -91.709963 -80.305778
v 86.218361 -90.199865 -79.1797
v 86.219421 -102.08441 -76.928216
v 86.219958 -92.32748 -95.66133
v 86.220998 -110.1645 -39.854259
v 86.221804 -90.625127 -95.884456
v 86.222167 -99.094025 -101.48563
v 86.223534 -90.434028 -95.92507
v 86.226334 -108.17565 -55.073997
v 86.228509 -95.34227 -93.116294
v 86.22985 -93.749627 -93.461719
v 86.22989 -92.049583 -95.837464
v 86.232485 -107.54904 -53.787719
v 86.233304 -87.716293 -75.555803
v 86.233904 -95.88311 -94.357161
v 86.236493 -95.266997 -92.534647
v 86.236902 -106.77946 -65.661205
v 86.236962 -109.71422 -42.829605
v 86.237621 -92.143929 -80.810639
v 86.238086 -92.715154 -94.975807
v 86.240144 -109.98815 -40.55412
v 86.241402 -109.33676 -43.974891
v 86.244738 -106.3707 -49.106577
v 86.245327 -91.251109 -95.763439
v 86.247668 -95.303908 -84.97397
v 86.2495 -99.049323 -83.799329
v 86.251854 -97.266404 -84.996201
v 86.253873 -87.700346 -100.76189
v 86.255279 -110.9237 -34.08101
v 86.255446 -105.68053 -69.02239
v 86.26297 -106.54631 -49.701515
v 86.263155 -103.58232 -74.399152
v 86.263848 -97.843676 -84.76845
v 86.265937 -94.731922 -91.72066
v 86.268114 -99.789441 -103.84493
v 86.268663 -95.614472 -92.951782
v 86.271297 -88.109188 -99.795659
v 86.273702 -83.606842 -64.262878
v 86.274828 -95.987804 -92.264312
v 86.275306 -101.32808 -79.56034
v 86.277353 -87.407158 -74.79777
v 86.282507 -94.821125 -84.951572
v 86.282556 -97.81808 -96.38848
v 86.284919 -94.025699 -92.238338
v 86.285318 -109.63949 -43.351053
v 86.286415 -95.652336 -91.519578
v 86.28734 -95.559256 -91.123492
v 86.289004 -98.359745 -97.778352
v 86.289526 -92.823826 -81.577838
v 86.293456 -99.392999 -102.35269
v 86.293598 -107.23274 -45.469576
v 86.298446 -108.52733 -56.432364
v 86.301199 -103.06979 -75.636705
v 86.304104 -90.024302 -95.813773
v 86.305056 -96.597055 -94.40522
v 86.308486 -95.172444 -90.655289
v 86.309021 -98.727666 -84.324973
v 86.309406 -96.169428 -94.03833
v 86.310805 -97.430299 -85.458363
v 86.311637 -95.447408 -85.422935
v 86.313411 -88.721971 -98.543635
v 86.313693 -110.88623 -33.312426
v 86.316231 -96.142322 -85.420076
v 86.317908 -96.420772 -92.241445
v 86.32001 -89.082893 -97.166757
v 86.32026 -108.53652 -59.705967
v 86.323082 -93.960756 -83.732611
v 86.325069 -101.19334 -80.142355
v 86.325945 -96.392537 -86.251204
v 86.329176 -97.726744 -95.720802
v 86.330734 -98.146223 -96.851337
v 86.335448 -110.48008 -27.028217
v 86.33612 -82.61649 -62.56947
v 86.337027 -92.980609 -82.038442
v 86.338209 -88.979439 -78.189216
v 86.338284 -110.09726 -42.202152
v 86.341855 -96.989125 -86.357801
v 86.342214 -94.95017 -85.47522
v 86.342457 -94.653154 -90.670115
v 86.342864 -96.100578 -93.424101
v 86.343635 -109.07618 -44.278905
v 86.344292 -104.84423 -71.585802
v 86.346494 -96.509289 -91.691981
v 86.347768 -96.628034 -92.328524
v 86.347981 -93.482237 -92.374149
v 86.349417 -84.036803 -66.280145
v 86.350379 -98.059125 -85.238755
v 86.350521 -92.656674 -94.243182
v 86.351375 -101.82503 -79.041693
v 86.352172 -92.084038 -94.735151
v 86.353988 -102.97619 -76.256063
v 86.354682 -109.59646 -43.928815
v 86.357128 -96.267533 -91.016213
v 86.364703 -106.52232 -47.548945
v 86.365644 -92.819319 -93.881147
v 86.367232 -100.22153 -82.592198
v 86.369498 -95.424169 -89.772194
v 86.370065 -95.324235 -86.490523
v 86.371707 -97.519628 -86.247526
v 86.376084 -102.46513 -77.52452
v 86.37623 -95.722284 -89.876795
v 86.377429 -93.118614 -92.825725
v 86.378578 -77.743938 -23.719572
v 86.379341 -88.295735 -77.364722
v 86.380452 -96.111784 -90.330898
v 86.384465 -77.363292 -26.134404
v 86.384997 -94.864025 -89.706818
v 86.386462 -95.430334 -89.036489
v 86.391501 -105.79302 -69.173968
v 86.391689 -98.658329 -98.022823
v 86.393291 -89.395078 -96.243118
v 86.393596 -88.668604 -77.958185
v 86.394329 -77.275533 -26.744296
v 86.394486 -97.641202 -94.621893
v 86.395937 -99.748415 -102.87249
v 86.396039 -100.83573 -81.294381
v 86.399105 -77.541006 -25.054255
v 86.399602 -94.505202 -89.992842
v 86.399828 -94.350934 -90.502164
v 86.400686 -107.01294 -46.113475
v 86.400832 -95.997755 -86.957425
v 86.402877 -94.959312 -88.009422
v 86.404612 -95.769446 -88.896823
v 86.404984 -90.966781 -94.716068
v 86.405212 -111.1111 -36.763742
v 86.405833 -102.46136 -78.027664
v 86.406121 -106.08545 -67.878129
v 86.407836 -83.287275 -63.647768
v 86.408205 -103.96388 -74.031939
v 86.408697 -86.600195 -102.95884
v 86.410494 -90.87403 -80.503921
v 86.4111 -97.358084 -94.181435
v 86.414397 -98.085898 -86.013628
v 86.415557 -94.316194 -85.255644
v 86.420491 -91.263264 -94.555689
v 86.420504 -95.26804 -87.239528
v 86.423912 -80.303671 -55.218208
v 86.426767 -86.905557 -102.09821
v 86.428351 -94.458853 -89.123325
v 86.428973 -84.639548 -67.937769
v 86.429745 -96.763496 -90.518026
v 86.430489 -94.45765 -85.751419
v 86.432064 -92.389875 -93.858452
v 86.433389 -111.20057 -36.410674
v 86.433432 -95.902744 -87.406386
v 86.433565 -96.181821 -89.210941
v 86.434375 -99.951019 -104.17304
v 86.434569 -97.069884 -91.95358
v 86.440553 -108.58326 -56.903993
v 86.443478 -96.566342 -87.30486
v 86.447483 -110.17743 -41.225308
v 86.447581 -85.759478 -104.25577
v 86.447638 -94.653453 -87.050626
v 86.448701 -110.68031 -31.392302
v 86.448864 -100.31174 -82.937195
v 86.448871 -110.68223 -38.06298
v 86.448957 -97.105023 -91.005954
v 86.450073 -93.902056 -90.815587
v 86.452228 -93.379778 -91.50265
v 86.452365 -91.573125 -81.525491
v 86.45357 -111.00683 -34.420292
v 86.454808 -96.92655 -92.943015
v 86.456857 -96.40465 -87.861613
v 86.457331 -96.355797 -88.533619
v 86.458616 -102.96226 -76.878617
v 86.459955 -94.525398 -87.388634
v 86.461199 -99.365143 -101.17706
v 86.461907 -101.53927 -80.40336
v 86.462186 -99.755983 -84.029863
v 86.46323 -92.561517 -82.118605
v 86.464706 -103.27745 -76.252819
v 86.464916 -109.49684 -44.251448
v 86.464916 -99.147678 -84.64014
v 86.466531 -110.29216 -41.8503
v 86.46848 -109.99218 -43.064237
v 86.468745 -94.113052 -88.141148
v 86.471484 -87.252659 -100.85819
v 86.472442 -106.901 -46.605068
v 86.472595 -98.854688 -98.233331
v 86.474748 -87.02612 -74.238411
v 86.476388 -97.132496 -93.4767
v 86.478563 -81.048152 -57.684073
v 86.479689 -96.56275 -88.815921
v 86.480897 -97.120236 -87.414356
v 86.481068 -108.59735 -58.629791
v 86.481699 -86.031322 -71.537466
v 86.482724 -109.8702 -43.897237
v 86.484872 -97.961295 -94.32192
v 86.485018 -98.580262 -96.965578
v 86.486166 -86.727177 -73.494544
v 86.486446 -110.38283 -39.360439
v 86.486589 -87.461946 -100.26768
v 86.486983 -99.498085 -101.46297
v 86.48743 -79.403506 -48.008602
v 86.487545 -98.312133 -95.774132
v 86.488715 -104.31592 -73.305664
v 86.489187 -93.885338 -89.747968
v 86.493119 -77.671629 -24.097677
v 86.493528 -100.88475 -81.991038
v 86.493896 -90.422061 -94.503732
v 86.498127 -101.69665 -80.254002
v 86.49953 -100.11835 -83.718082
v 86.500052 -97.436974 -90.838163
v 86.500446 -97.209555 -89.737984
v 86.501796 -79.92969 -53.642353
v 86.50793 -87.723997 -76.37784
v 86.508196 -106.66966 -47.36654
v 86.510868 -97.756748 -87.006869
v 86.511253 -93.796347 -90.375766
v 86.515385 -107.13851 -65.123859
v 86.516073 -99.210591 -100.12398
v 86.516285 -93.715467 -84.832999
v 86.517246 -88.61455 -97.277514
v 86.520379 -99.049978 -99.273759
v 86.520609 -85.113734 -69.493824
v 86.52153 -97.50891 -87.480551
v 86.524803 -105.43334 -70.76241
v 86.528171 -104.26018 -73.596556
v 86.528668 -94.0837 -87.060911
v 86.529337 -89.211907 -96.00294
v 86.530594 -91.815388 -93.608608
v 86.530664 -100.07708 -103.75879
v 86.530722 -93.766111 -87.920705
v 86.535028 -98.752264 -86.115247
v 86.536668 -103.61237 -75.451702
v 86.540007 -98.53055 -96.129024
v 86.540768 -107.07004 -52.686567
v 86.542627 -90.773408 -94.022592
v 86.542769 -93.574913 -88.962217
v 86.543512 -97.822609 -90.49445
v 86.54684 -97.399116 -92.992388
v 86.548836 -88.75748 -96.727143
v 86.551116 -92.941359 -91.427559
v 86.55422 -80.399179 -55.604324
v 86.554969 -110.67908 -30.14989
v 86.555487 -79.619474 -47.614012
v 86.555674 -97.985493 -89.6616
v 86.556541 -91.105631 -93.777475
v 86.56056 -97.582818 -93.379357
v 86.56318 -97.536905 -88.515292
v 86.56449 -101.37222 -81.257851
v 86.566424 -99.354241 -85.010212
v 86.566552 -93.79307 -86.282405
v 86.56842 -99.057896 -98.753236
v 86.569327 -92.110239 -92.845291
v 86.571837 -98.395675 -94.50186
v 86.576076 -102.94952 -77.844954
v 86.577019 -100.01864 -102.82021
v 86.578068 -85.881159 -103.58458
v 86.578701 -110.30566 -39.75938
v 86.580029 -98.397565 -89.772079
v 86.582011 -81.333484 -58.51817
v 86.58427 -108.48894 -44.748206
v 86.587349 -88.708746 -78.681481
v 86.587645 -97.775595 -88.824197
v 86.588884 -110.36363 -42.600885
v 86.590535 -86.271255 -102.9369
v 86.591416 -97.869128 -91.187496
v 86.591938 -90.18968 -94.165622
v 86.593036 -93.743399 -86.940271
v 86.59472 -85.789661 -71.236194
v 86.595103 -89.755203 -94.745198
v 86.597158 -106.50832 -48.388145
v 86.599469 -84.940314 -69.144068
v 86.59955 -91.42033 -93.310325
v 86.59963 -102.29357 -79.578397
v 86.599658 -110.22105 -40.782734
v 86.603456 -107.10421 -65.524172
v 86.607021 -88.0564 -98.593256
v 86.609656 -108.48788 -60.768139
v 86.610345 -93.563536 -85.589403
v 86.611157 -103.5883 -76.207845
v 86.615162 -106.74302 -66.543173
v 86.615399 -90.027547 -80.647052
v 86.616501 -98.663073 -95.657156
v 86.616576 -93.226297 -89.31999
v 86.617404 -83.667361 -65.117951
v 86.617952 -92.838397 -83.030851
v 86.625622 -103.36643 -76.907884
v 86.629623 -91.878047 -92.379513
v 86.634436 -79.245175 -48.609151
v 86.634527 -93.367809 -87.838356
v 86.636872 -98.711488 -90.201102
v 86.637036 -90.832121 -93.281549
v 86.637156 -97.767129 -92.273969
v 86.63997 -99.74547 -84.804325
v 86.641502 -98.814492 -89.556039
v 86.644135 -107.98744 -62.424437
v 86.64429 -92.422234 -91.482947
v 86.646795 -108.61302 -60.110927
v 86.650271 -84.098423 -66.910362
v 86.656128 -108.26652 -61.545886
v 86.658138 -108.61868 -58.003369
v 86.662572 -101.64704 -81.241286
v 86.66359 -101.02214 -83.065048
v 86.664975 -98.583183 -88.713847
v 86.670168 -110.70561 -29.022365
v 86.670649 -100.76893 -83.76399
v 86.670857 -106.49431 -67.369043
v 86.672163 -90.378109 -81.254063
v 86.676721 -88.377701 -78.32485
v 86.677611 -108.44722 -56.385229
v 86.678175 -83.361873 -64.023233
v 86.678295 -106.26494 -68.317049
v 86.679129 -91.072364 -91.897864
v 86.680222 -91.120587 -82.139122
v 86.6812 -100.14425 -104.123
v 86.682842 -90.140094 -93.592654
v 86.683404 -108.64776 -59.555195
v 86.684164 -110.80517 -37.819275
v 86.686374 -89.512358 -80.468639
v 86.691379 -88.181779 -97.595376
v 86.69226 -101.55016 -81.71534
v 86.692919 -79.30166 -48.256826
v 86.694818 -92.883899 -83.532203
v 86.698107 -110.29409 -43.842
v 86.698863 -92.008396 -91.398743
v 86.699921 -90.386169 -92.786323
v 86.699948 -108.81911 -44.74193
v 86.701965 -98.946444 -87.252491
v 86.703603 -90.745808 -91.824978
v 86.703833 -86.283994 -72.870588
v 86.708624 -106.58488 -49.349637
v 86.708698 -76.66525 -31.447225
v 86.715247 -99.590975 -100.56685
v 86.716561 -99.092565 -90.069959
v 86.717106 -107.69585 -45.595045
v 86.718336 -89.233597 -95.132526
v 86.719107 -107.69 -54.438013
v 86.719947 -92.357776 -83.047691
v 86.720624 -87.557869 -99.254295
v 86.723535 -110.07174 -44.217162
v 86.724651 -98.296986 -91.670791
v 86.724921 -91.338421 -91.209328
v 86.730197 -102.637 -79.535459
v 86.734764 -92.64119 -90.690123
v 86.735457 -81.627627 -59.442141
v 86.73726 -93.135985 -86.96571
v 86.738315 -106.9638 -46.99768
v 86.744687 -99.302544 -89.199102
v 86.745169 -89.151061 -80.263902
v 86.747096 -86.022695 -72.187369
v 86.747732 -77.323348 -26.361486
v 86.747796 -104.00042 -75.349605
v 86.748044 -110.75913 -31.785924
v 86.751515 -87.707263 -76.968361
v 86.75366 -83.948466 -66.607337
v 86.75526 -99.062251 -87.742504
v 86.756888 -98.35165 -93.034715
v 86.757827 -99.114155 -96.771338
v 86.758373 -103.71393 -76.641798
v 86.758393 -99.360463 -86.986484
v 86.758971 -110.31983 -40.001108
v 86.763646 -87.958206 -97.963408
v 86.765293 -99.620845 -86.323099
v 86.766589 -92.72466 -89.532715
v 86.768125 -88.922665 -95.581446
v 86.76882 -88.517177 -96.300369
v 86.76978 -90.557717 -91.30803
v 86.771141 -105.31679 -71.582604
v 86.771748 -85.529694 -70.991088
v 86.772137 -107.90795 -62.95836
v 86.774087 -92.667037 -90.294373
v 86.778019 -108.23862 -45.159251
v 86.77895 -100.2917 -103.74749
v 86.77914 -77.586878 -25.009627
v 86.779601 -92.485099 -83.485043
v 86.78057 -98.921379 -91.145067
v 86.781517 -92.778482 -84.507321
v 86.785788 -90.788626 -90.939901
v 86.785832 -87.232118 -99.809406
v 86.788112 -90.104857 -91.962139
v 86.788811 -89.650812 -93.800723
v 86.790909 -86.886552 -100.60592
v 86.79196 -76.490501 -30.843392
v 86.799003 -88.290216 -96.683311
v 86.799459 -92.133792 -90.654333
v 86.801079 -99.355192 -88.092537
v 86.801471 -82.353096 -62.223309
v 86.80504 -89.549973 -80.978324
v 86.808421 -99.359667 -97.962266
v 86.817954 -89.816972 -92.707152
v 86.82184 -92.755219 -88.156213
v 86.823711 -111.36475 -35.903905
v 86.824061 -98.729355 -93.296964
v 86.825416 -107.69598 -63.632696
v 86.826434 -92.674389 -85.218118
v 86.832762 -92.281196 -90.121404
v 86.835236 -99.15238 -94.371271
v 86.836909 -76.446846 -30.101106
v 86.839233 -99.589758 -89.548922
v 86.839299 -92.71225 -87.684129
v 86.840184 -92.370949 -89.764622
v 86.841499 -98.659707 -92.46022
v 86.845316 -104.26798 -74.914051
v 86.849162 -81.711828 -59.789456
v 86.85091 -111.33544 -35.342709
v 86.852501 -86.299547 -101.79932
v 86.852661 -110.70957 -42.073492
v 86.856272 -79.208694 -49.142983
v 86.856803 -100.60622 -84.756045
v 86.85686 -92.369407 -84.408499
v 86.860315 -110.34494 -40.328768
v 86.861551 -110.71674 -43.016763
v 86.863605 -88.02939 -78.020114
v 86.863636 -102.88595 -79.629841
v 86.86395 -99.237252 -96.2077
v 86.864331 -101.42558 -83.686584
v 86.864579 -99.01311 -91.820999
v 86.86588 -82.064093 -61.288704
v 86.866902 -89.313487 -94.16398
v 86.868062 -106.70708 -67.139487
v 86.868471 -106.1021 -69.708718
v 86.869066 -102.01279 -81.62009
v 86.869505 -100.75654 -84.606434
v 86.869943 -100.04133 -86.251863
v 86.870735 -103.4889 -77.900532
v 86.870806 -106.98608 -52.283191
v 86.877241 -92.621926 -86.834338
v 86.878006 -92.529933 -86.154171
v 86.878013 -105.1807 -72.204118
v 86.88064 -85.651305 -103.01804
v 86.881573 -92.348519 -85.196016
v 86.882122 -99.808122 -88.834416
v 86.884769 -77.804655 -23.596192
v 86.886477 -89.44412 -93.534053
v 86.886964 -110.57538 -43.760621
v 86.887077 -107.14792 -65.99642
v 86.887252 -91.287924 -83.337906
v 86.895233 -110.48103 -41.096883
v 86.899922 -89.686804 -91.72586
v 86.902414 -91.352456 -89.869351
v 86.904961 -83.362552 -64.362887
v 86.905948 -109.87372 -44.556759
v 86.908234 -99.836989 -87.786783
v 86.90898 -79.614282 -52.619296
v 86.909716 -92.426987 -88.363579
v 86.909867 -91.480572 -89.781488
v 86.912115 -92.420649 -87.575974
v 86.916197 -110.40445 -44.123523
v 86.916727 -90.344792 -82.591769
v 86.919785 -87.421746 -98.716679
v 86.920064 -102.29399 -81.209961
v 86.923744 -106.56881 -67.878925
v 86.923852 -88.109878 -78.444853
v 86.924527 -106.62245 -49.065936
v 86.926707 -108.26117 -56.077995
v 86.927698 -99.958906 -87.310344
v 86.929601 -90.023145 -90.636603
v 86.929951 -99.339735 -91.647144
v 86.930362 -91.629645 -84.775527
v 86.932318 -105.76312 -70.989421
v 86.933726 -99.362258 -95.566735
v 86.935209 -107.42313 -46.387138
v 86.936591 -111.28552 -36.653286
v 86.9377 -90.803596 -83.21007
v 86.939159 -111.07543 -37.237017
v 86.939953 -92.17952 -88.832663
v 86.940123 -106.72647 -49.850639
v 86.94078 -92.226404 -86.878418
v 86.940849 -80.574041 -56.356362
v 86.941575 -81.831457 -60.352174
v 86.943245 -99.844298 -100.30384
v 86.949822 -103.45286 -78.594269
v 86.950655 -110.83885 -42.678011
v 86.950978 -106.90554 -47.487331
v 86.951862 -88.463492 -79.646075
v 86.952358 -100.17366 -101.11039
v 86.952473 -99.732974 -90.21703
v 86.952646 -79.378505 -51.876341
v 86.953106 -101.96726 -82.488544
v 86.959786 -104.10012 -76.31388
v 86.960276 -99.125255 -93.283638
v 86.960676 -108.47 -61.312665
v 86.963772 -110.68058 -27.822125
v 86.963891 -92.092468 -87.558616
v 86.974615 -99.126824 -92.809664
v 86.974748 -88.826823 -80.678961
v 86.978824 -100.11613 -88.799519
v 86.97885 -110.77803 -31.456732
v 86.979605 -106.48197 -68.77348
v 86.980306 -104.78089 -73.615667
v 86.984679 -91.417544 -85.613806
v 86.984735 -107.24808 -46.80572
v 86.985945 -106.71233 -48.252538
v 86.986254 -111.3761 -36.180732
v 86.988545 -87.114847 -75.723798
v 86.99025 -110.74011 -30.338425
v 86.993973 -99.731516 -99.593742
v 86.993975 -108.50547 -57.169537
v 86.994437 -87.846115 -96.993168
v 86.99629 -86.580466 -74.225209
v 86.996641 -91.588444 -88.865533
v 86.997035 -87.073182 -99.442294
v 86.997488 -106.78858 -50.525004
v 86.99881 -99.650758 -98.983474
v 87.000492 -106.87436 -51.494103
v 87.004696 -91.094963 -84.966801
v 87.005068 -91.442161 -86.974181
v 87.006185 -85.287131 -70.750788
v 87.007661 -91.049755 -89.305182
v 87.009401 -101.79482 -83.637441
v 87.012189 -89.757106 -82.303284
v 87.012901 -100.47216 -103.65006
v 87.014362 -85.36169 -103.13
v 87.018634 -77.65737 -24.396292
v 87.022589 -99.50947 -96.696929
v 87.022709 -85.015486 -103.99115
v 87.031519 -111.06078 -33.492459
v 87.032246 -91.639402 -88.229853
v 87.032957 -79.443205 -47.832021
v 87.03349 -100.36341 -104.00999
v 87.037386 -110.14864 -44.532347
v 87.038652 -108.59015 -58.077218
v 87.038787 -90.012243 -89.902885
v 87.039911 -101.47519 -84.484909
v 87.040509 -102.5918 -81.131126
v 87.040611 -100.37824 -101.36495
v 87.040929 -103.27811 -79.506179
v 87.041912 -90.417635 -83.735501
v 87.043443 -106.0197 -70.580746
v 87.044417 -100.54898 -103.2281
v 87.046891 -86.172716 -101.36048
v 87.047935 -108.67953 -60.227666
v 87.050527 -80.778551 -57.098441
v 87.053299 -91.082313 -85.885973
v 87.054857 -90.448166 -89.548126
v 87.057464 -110.89413 -43.146308
v 87.061179 -84.439503 -68.337155
v 87.062786 -86.028259 -73.039269
v 87.063682 -89.176607 -91.897032
v 87.068767 -99.696044 -94.534729
v 87.06878 -90.066539 -83.299734
v 87.07189 -108.56905 -45.254611
v 87.074531 -108.67389 -59.234071
v 87.074582 -90.971971 -87.121557
v 87.075237 -99.785374 -91.566827
v 87.078583 -99.667511 -97.311083
v 87.081345 -88.788882 -94.427711
v 87.081416 -99.446138 -92.748833
v 87.082411 -99.726065 -94.998763
v 87.082566 -100.54708 -87.086788
v 87.083011 -84.945925 -69.841416
v 87.085773 -81.244508 -58.399796
v 87.086797 -99.620068 -95.825678
v 87.093462 -88.943995 -93.488318
v 87.098517 -107.51257 -54.269191
v 87.10049 -88.477638 -95.230484
v 87.103942 -100.27891 -100.62185
v 87.106534 -85.68328 -72.144008
v 87.113706 -102.57577 -81.566309
v 87.1146 -103.88753 -77.852562
v 87.114834 -110.47745 -39.613324
v 87.115305 -107.74892 -54.914738
v 87.116352 -90.817124 -88.375684
v 87.120607 -76.803949 -28.060161
v 87.121052 -100.48215 -88.944173
v 87.121455 -101.1764 -85.970818
v 87.125531 -100.59927 -87.491872
v 87.127292 -86.312423 -100.85614
v 87.12733 -84.266105 -67.954999
v 87.130952 -101.43121 -85.229152
v 87.131343 -110.52369 -40.700328
v 87.13164 -111.33662 -34.721797
v 87.133373 -89.902302 -89.269984
v 87.134112 -99.604556 -93.577721
v 87.138897 -100.5712 -101.86695
v 87.139251 -90.695365 -87.44812
v 87.142362 -88.534261 -94.91622
v 87.143873 -77.559645 -25.137839
v 87.146632 -110.79766 -43.794898
v 87.146765 -100.11594 -100.01467
v 87.147451 -102.27377 -82.789938
v 87.150063 -107.68519 -64.313446
v 87.15486 -89.532923 -89.501081
v 87.157945 -85.03188 -103.43753
v 87.160512 -102.10342 -83.610971
v 87.161026 -110.78694 -28.793326
v 87.164886 -108.01457 -45.903135
v 87.166778 -90.591131 -85.855051
v 87.170789 -76.589614 -31.180365
v 87.175271 -85.331841 -102.59082
v 87.175869 -104.67064 -74.919286
v 87.18125 -89.19234 -82.269423
v 87.18384 -90.480152 -87.474479
v 87.187154 -104.11659 -77.15875
v 87.187216 -77.269692 -26.343239
v 87.188934 -86.841221 -99.216212
v 87.189084 -100.02707 -91.729387
v 87.193501 -79.700726 -47.451956
v 87.193684 -110.92231 -42.007784
v 87.194873 -100.24228 -90.302534
v 87.195326 -107.53719 -65.233389
v 87.197763 -100.73724 -88.479395
v 87.199115 -104.4679 -76.03839
v 87.204722 -86.768866 -75.252453
v 87.205205 -83.544914 -65.729721
v 87.209734 -89.647829 -88.683216
v 87.210241 -109.07516 -45.129763
v 87.210933 -76.472119 -30.717999
v 87.213631 -86.285386 -73.882948
v 87.218973 -82.75472 -63.365424
v 87.221505 -77.87796 -23.347008
v 87.222427 -89.482249 -83.275813
v 87.22645 -88.491501 -81.016491
v 87.228167 -90.318919 -86.831541
v 87.229911 -88.973638 -90.514144
v 87.231633 -79.344234 -48.071589
v 87.231874 -79.147088 -49.796397
v 87.233987 -89.99674 -87.974897
v 87.23572 -107.6252 -46.560143
v 87.238191 -111.36635 -36.47385
v 87.239829 -87.655489 -96.513661
v 87.239988 -89.240406 -89.187511
v 87.245706 -100.5945 -103.63716
v 87.24784 -100.01398 -94.514225
v 87.248893 -102.85756 -81.500857
v 87.249335 -108.31022 -56.724166
v 87.252004 -76.904518 -27.532507
v 87.253704 -103.50366 -79.800063
v 87.254668 -100.10558 -99.259093
v 87.255755 -108.66838 -60.802004
v 87.260256 -107.8795 -55.421764
v 87.260878 -89.827245 -84.826391
v 87.261307 -79.257151 -48.418815
v 87.265208 -107.29367 -53.658241
v 87.266861 -101.48143 -86.247008
v 87.269964 -111.0544 -42.614879
v 87.271373 -105.27369 -72.96572
v 87.276148 -85.078978 -70.536664
v 87.276244 -99.84931 -96.482765
v 87.280594 -100.31672 -90.816313
v 87.286647 -76.433968 -30.366139
v 87.29677 -106.83279 -50.016279
v 87.300098 -88.488145 -93.566754
v 87.301652 -88.581247 -92.590561
v 87.304413 -80.884334 -57.561795
v 87.308808 -100.73623 -100.91738
v 87.311037 -111.05964 -43.030894
v 87.311623 -100.09565 -94.98619
v 87.313349 -85.87652 -101.13645
v 87.314225 -101.1462 -87.447522
v 87.316491 -88.023587 -79.703215
v 87.316987 -89.815287 -85.640657
v 87.320434 -89.663823 -87.477577
v 87.320713 -79.283323 -51.568846
v 87.322355 -103.88656 -78.997091
v 87.323302 -103.12554 -81.083718
v 87.32933 -84.546142 -104.1495
v 87.335725 -87.160123 -97.357469
v 87.335982 -101.84757 -85.420001
v 87.336185 -88.922318 -89.127693
v 87.338106 -87.333107 -96.923219
v 87.344178 -88.655591 -82.006993
v 87.346276 -89.08246 -83.206777
v 87.346953 -102.19217 -84.317025
v 87.351106 -110.69608 -27.301468
v 87.356105 -99.975447 -95.887531
v 87.356289 -108.68728 -60.047846
v 87.358356 -105.12854 -73.699095
v 87.362571 -110.54845 -39.831236
v 87.36882 -100.82041 -102.42577
v 87.370484 -77.662113 -24.206376
v 87.372117 -87.724184 -95.744728
v 87.375176 -100.95616 -89.089349
v 87.377247 -89.538691 -86.661824
v 87.390808 -110.82898 -30.542193
v 87.392777 -79.532733 -47.702685
v 87.392901 -100.78649 -103.21227
v 87.393305 -81.817801 -60.778995
v 87.404301 -89.252484 -84.515406
v 87.405206 -83.874114 -67.257969
v 87.406771 -108.43569 -57.74384
v 87.409696 -100.18058 -93.60821
v 87.415896 -89.330527 -85.28103
v 87.416348 -88.208405 -80.984976
v 87.418142 -85.249306 -71.487799
v 87.425938 -88.607832 -89.945389
v 87.42901 -100.26316 -98.223927
v 87.434883 -101.27825 -88.28983
v 87.442842 -84.427373 -68.770683
v 87.443216 -85.37529 -101.61317
v 87.443685 -88.408554 -91.924436
v 87.443694 -89.076473 -87.537236
v 87.444984 -106.12058 -71.312783
v 87.445323 -100.26919 -93.066337
v 87.449514 -108.98559 -45.416747
v 87.450598 -102.71832 -82.996202
v 87.451063 -110.60716 -44.519185
v 87.452225 -110.38148 -44.754349
v 87.452245 -84.276525 -104.39499
v 87.452459 -81.270418 -58.560595
v 87.452652 -88.933443 -87.948206
v 87.454298 -89.178619 -86.519981
v 87.46359 -108.7258 -60.512329
v 87.464468 -79.554015 -52.669984
v 87.46488 -100.53623 -92.012224
v 87.466281 -81.677329 -46.425239
v 87.470929 -79.253169 -51.421539
v 87.474561 -82.849088 -63.754908
v 87.477723 -104.48663 -77.049316
v 87.480259 -88.64256 -82.849659
v 87.485446 -80.156618 -55.254621
v 87.487916 -87.308325 -77.577443
v 87.48931 -100.98626 -101.58761
v 87.491434 -102.4272 -84.227435
v 87.493698 -79.831123 -53.923885
v 87.494534 -85.703356 -73.053194
v 87.495059 -86.442066 -98.624089
v 87.503866 -104.36269 -78.030661
v 87.504758 -107.14858 -52.991625
v 87.505638 -108.18603 -63.259774
v 87.506495 -100.40401 -94.491915
v 87.50657 -79.342271 -51.89639
v 87.50817 -105.75534 -72.308936
v 87.511514 -84.562851 -103.4476
v 87.51428 -88.993854 -84.919304
v 87.516869 -102.12761 -85.520114
v 87.518859 -76.462081 -29.712016
v 87.522846 -106.49118 -70.354069
v 87.524413 -106.84443 -48.970899
v 87.525302 -80.259036 -55.662787
v 87.52672 -107.49016 -54.409078
v 87.527588 -100.85611 -90.316325
v 87.529663 -88.499876 -88.788871
v 87.533177 -106.87808 -50.798445
v 87.533617 -110.70617 -38.781364
v 87.534061 -110.90721 -31.206636
v 87.535032 -100.39322 -94.944912
v 87.537116 -100.1646 -96.793201
v 87.537637 -110.62868 -40.143031
v 87.542271 -110.87446 -38.178296
v 87.543564 -103.21744 -81.825447
v 87.544158 -100.76565 -103.487
v 87.544644 -86.867512 -76.512368
v 87.546083 -101.76661 -87.308874
v 87.546915 -84.749252 -69.800069
v 87.552159 -100.72708 -99.504214
v 87.554253 -108.09225 -56.451532
v 87.561548 -111.09901 -43.590099
v 87.562002 -86.463344 -98.135612
v 87.562613 -76.574043 -30.997437
v 87.564044 -111.47629 -34.720965
v 87.565425 -84.226266 -68.307935
v 87.566295 -102.01476 -86.575625
v 87.575713 -83.599613 -66.58315
v 87.577725 -107.358 -47.370727
v 87.578798 -110.70653 -40.522716
v 87.579638 -88.015373 -92.948998
v 87.58244 -88.331556 -90.307849
v 87.584352 -88.796737 -86.145726
v 87.586515 -111.01347 -32.198695
v 87.586978 -104.84125 -76.102553
v 87.587025 -101.40029 -88.882957
v 87.587602 -79.846219 -47.347687
v 87.588112 -76.570074 -29.08706
v 87.588538 -111.12958 -33.002751
v 87.589744 -107.03788 -68.544026
v 87.591951 -83.030177 -64.417091
v 87.596058 -88.199246 -82.093467
v 87.596182 -101.03391 -100.08964
v 87.597708 -100.30135 -95.572966
v 87.598616 -100.66834 -103.69911
v 87.598934 -87.288376 -96.067746
v 87.600461 -100.36635 -97.505787
v 87.60047 -111.13494 -42.111009
v 87.603145 -107.14391 -67.409928
v 87.608248 -106.91367 -49.667052
v 87.609583 -86.044923 -100.19854
v 87.609587 -101.16124 -100.554
v 87.610623 -100.59603 -98.428071
v 87.612357 -101.07421 -102.04814
v 87.612712 -87.530811 -95.10294
v 87.6129 -111.5261 -35.408794
v 87.614449 -105.23675 -74.442993
v 87.615756 -88.716752 -84.601522
v 87.618615 -101.80195 -87.691639
v 87.622083 -82.278746 -62.626557
v 87.625354 -107.12818 -68.041908
v 87.628496 -80.903759 -46.673113
v 87.630804 -100.83119 -91.903636
v 87.63099 -84.817436 -102.17845
v 87.631171 -100.25055 -96.064723
v 87.631211 -85.826223 -100.53235
v 87.640647 -86.807099 -97.034287
v 87.640654 -80.280669 -47.014573
v 87.640945 -105.15483 -74.971293
v 87.641392 -107.27194 -66.883491
v 87.64186 -77.843562 -23.343056
v 87.643212 -110.95182 -31.4384
v 87.643798 -87.729127 -94.1698
v 87.644326 -85.99439 -73.939574
v 87.646661 -87.920334 -80.97038
v 87.651423 -100.59494 -93.826817
v 87.655455 -100.96312 -90.830104
v 87.658484 -107.64057 -55.10445
v 87.658909 -108.00539 -46.586268
v 87.662025 -79.618875 -47.64084
v 87.663244 -108.51327 -46.005364
v 87.664665 -100.95693 -103.1176
v 87.667783 -80.489579 -56.430395
v 87.668714 -88.496952 -87.246985
v 87.676369 -108.64642 -61.793375
v 87.679547 -111.48459 -36.024943
v 87.694025 -104.58094 -77.964302
v 87.695694 -110.83663 -28.192131
v 87.69653 -86.026021 -99.824444
v 87.697592 -101.04996 -102.79779
v 87.697884 -88.35578 -87.882104
v 87.701805 -87.185168 -77.7895
v 87.702282 -111.22925 -42.735621
v 87.705749 -111.31365 -33.848138
v 87.708238 -85.039441 -71.273133
v 87.716704 -76.872193 -27.425299
v 87.719982 -82.512981 -63.248256
v 87.72003 -104.23926 -79.458492
v 87.721362 -88.189174 -83.039893
v 87.724394 -110.88446 -44.433056
v 87.725149 -82.848083 -64.019248
v 87.726478 -101.33438 -100.86069
v 87.727569 -83.325732 -65.774532
v 87.730521 -81.399462 -46.489071
v 87.736534 -109.74147 -45.429161
v 87.737872 -107.83345 -55.87617
v 87.738461 -86.186055 -74.722223
v 87.74084 -100.7948 -93.314052
v 87.742329 -84.865181 -70.502082
v 87.748611 -103.75921 -80.98641
v 87.748708 -110.92037 -29.364533
v 87.749828 -87.915236 -91.928132
v 87.758087 -87.348995 -78.686828
v 87.758795 -85.128005 -101.15526
v 87.76039 -81.485314 -59.516532
v 87.760963 -101.39083 -89.865315
v 87.764792 -88.055279 -90.283371
v 87.766465 -101.02105 -92.018823
v 87.771386 -87.156662 -95.575697
v 87.771722 -88.390854 -85.864863
v 87.771986 -107.94649 -64.676329
v 87.773413 -102.49632 -85.56226
v 87.773833 -80.615838 -56.980741
v 87.77567 -101.88203 -88.383075
v 87.776046 -102.35635 -86.60734
v 87.777613 -88.348773 -84.495092
v 87.780528 -77.352325 -25.584666
v 87.780771 -79.472187 -47.935255
v 87.785004 -108.60422 -59.342204
v 87.790921 -88.027315 -88.609644
v 87.790928 -85.441145 -72.815145
v 87.791991 -106.9734 -50.105581
v 87.792089 -103.1779 -82.992073
v 87.794712 -83.832253 -67.504067
v 87.795205 -86.030556 -98.405035
v 87.798571 -79.123073 -50.571226
v 87.799157 -86.30857 -97.561653
v 87.802195 -76.475126 -29.999992
v 87.802937 -84.165704 -103.56661
v 87.803426 -111.11217 -37.605297
v 87.804238 -102.22477 -87.394547
v 87.814683 -102.87791 -84.127892
v 87.821883 -100.79301 -97.92752
v 87.822498 -101.38334 -101.5191
v 87.82657 -101.23658 -102.27341
v 87.830851 -107.14242 -48.158098
v 87.83489 -81.961596 -61.772141
v 87.843919 -100.8032 -94.283403
v 87.855428 -86.277852 -75.327371
v 87.860059 -103.66115 -81.676889
v 87.861427 -88.227303 -85.135641
v 87.864051 -106.49985 -71.213412
v 87.864582 -81.322452 -58.899055
v 87.868769 -101.73468 -89.271427
v 87.869291 -87.155713 -94.781953
v 87.870553 -107.83552 -47.051851
v 87.872869 -108.80719 -61.074456
v 87.875373 -79.640138 -53.30238
v 87.884241 -101.34461 -90.685335
v 87.889092 -88.163706 -86.123301
v 87.896673 -101.48688 -100.24698
v 87.898828 -108.36352 -58.19515
v 87.903971 -101.06465 -103.08596
v 87.905062 -83.015425 -64.961328
v 87.905259 -87.329068 -93.968838
v 87.906195 -108.52027 -58.881834
v 87.912605 -107.06453 -48.664875
v 87.912736 -105.80859 -72.997643
v 87.913141 -84.834903 -101.21722
v 87.919335 -108.2728 -63.585797
v 87.919839 -79.299342 -48.491184
v 87.922639 -101.25881 -99.418568
v 87.925256 -81.115558 -58.327018
v 87.934236 -108.08641 -57.082807
v 87.93662 -79.767094 -47.570007
v 87.938251 -110.80532 -27.225161
v 87.940293 -85.409262 -100.38402
v 87.940515 -81.884832 -46.273203
v 87.940843 -76.52213 -30.443221
v 87.944285 -104.95085 -77.08292
v 87.944811 -101.18605 -98.971909
v 87.946812 -84.364719 -102.31776
v 87.95368 -107.25358 -53.557048
v 87.955672 -85.545211 -100.09077
v 87.957699 -84.040682 -103.38939
v 87.959118 -111.29071 -43.354913
v 87.961304 -106.22652 -72.125345
v 87.964658 -108.64554 -59.699205
v 87.965811 -87.910487 -87.629007
v 87.966825 -110.16435 -45.410104
v 87.967829 -83.799773 -104.01401
v 87.969951 -80.123722 -47.236721
v 87.971505 -79.092489 -50.186341
v 87.979584 -103.16627 -83.716205
v 87.979628 -107.67253 -66.217044
v 87.981062 -86.40065 -76.119942
v 87.981399 -85.917507 -97.873726
v 87.986103 -87.746659 -82.719238
v 87.986258 -103.6061 -82.430284
v 87.987238 -77.825381 -23.24704
v 87.997755 -111.02261 -41.100543
v 88.003848 -81.78365 -61.256607
v 88.007382 -87.694471 -89.274308
v 88.009621 -87.486267 -92.231721
v 88.019031 -107.09404 -49.458863
v 88.020196 -108.80285 -61.501921
v 88.030765 -110.95546 -28.939007
v 88.03371 -101.32181 -102.58653
v 88.034033 -110.81255 -26.783689
v 88.035016 -87.391187 -80.389503
v 88.035242 -87.873943 -84.294135
v 88.038238 -87.699555 -83.081809
v 88.039021 -100.85676 -103.47072
v 88.041296 -87.677557 -90.262566
v 88.041743 -101.34322 -92.10015
v 88.044863 -87.152803 -79.151056
v 88.044978 -102.3385 -88.276473
v 88.054029 -103.9664 -81.385457
v 88.054405 -100.76161 -96.83779
v 88.055175 -104.52033 -79.696634
v 88.055582 -101.69201 -100.79748
v 88.056458 -80.0876 -55.34278
v 88.058153 -101.60115 -90.661715
v 88.059092 -107.09791 -52.56162
v 88.059204 -105.60646 -74.635807
v 88.065274 -111.2276 -37.347151
v 88.066318 -109.13693 -46.103455
v 88.069752 -107.38986 -54.381342
v 88.070711 -106.94199 -51.416494
v 88.072041 -102.74175 -86.571283
v 88.07259 -80.73127 -57.507049
v 88.082959 -100.7104 -96.38841
v 88.084387 -106.93625 -70.24511
v 88.089288 -101.26764 -93.164211
v 88.094046 -79.403741 -48.290054
v 88.100051 -87.150095 -93.445628
v 88.101453 -108.34824 -46.76812
v 88.113556 -81.545134 -60.278767
v 88.116856 -107.47438 -68.142071
v 88.119184 -87.556675 -88.524272
v 88.122144 -87.43998 -91.264866
v 88.122361 -102.67425 -87.386138
v 88.124959 -100.75595 -96.087214
v 88.125395 -109.86776 -45.759318
v 88.125561 -86.470248 -96.244867
v 88.128514 -77.115703 -26.309236
v 88.13195 -111.52849 -34.42775
v 88.137842 -101.65499 -101.78246
v 88.138232 -102.95171 -85.549231
v 88.139697 -85.964256 -97.215846
v 88.14208 -107.11488 -49.866075
v 88.142755 -76.570121 -29.176932
v 88.143158 -111.15474 -44.405489
v 88.144764 -105.81981 -73.681968
v 88.148314 -101.24995 -93.745946
v 88.148672 -87.379796 -91.609137
v 88.14942 -87.38963 -81.533076
v 88.150469 -104.95087 -78.174027
v 88.150567 -111.18885 -32.183006
v 88.15493 -83.117327 -65.666146
v 88.155977 -81.305337 -59.081192
v 88.157238 -107.5551 -67.23643
v 88.158831 -79.657678 -47.845719
v 88.159015 -85.384611 -99.079237
v 88.159626 -87.305594 -80.743993
v 88.161307 -108.85152 -60.970793
v 88.163017 -79.451228 -52.32793
v 88.173651 -107.40948 -68.7311
v 88.173947 -101.22183 -102.95164
v 88.192186 -100.88324 -95.620724
v 88.192531 -83.443739 -66.792287
v 88.193996 -85.522908 -98.222993
v 88.196886 -84.48063 -69.623554
v 88.199758 -87.652408 -86.275045
v 88.199907 -81.33145 -46.491584
v 88.202289 -107.92046 -56.792344
v 88.21997 -101.51724 -98.720065
v 88.220784 -79.974169 -47.503511
v 88.22236 -76.6714 -30.94841
v 88.223159 -77.311054 -25.442216
v 88.223444 -102.0694 -89.70237
v 88.235885 -87.617123 -84.993019
v 88.236321 -105.61444 -75.360652
v 88.238151 -84.508014 -100.91077
v 88.241262 -104.77636 -79.353567
v 88.246947 -106.14487 -72.847377
v 88.247003 -110.75901 -45.129484
v 88.252001 -82.02234 -62.374465
v 88.254052 -85.167526 -99.518093
v 88.256042 -108.80947 -60.457227
v 88.258544 -87.279163 -91.029052
v 88.26045 -108.53973 -59.286137
v 88.261496 -104.2349 -81.167386
v 88.265296 -107.70676 -66.72863
v 88.265758 -108.84034 -61.431944
v 88.270516 -86.467691 -77.292773
v 88.272977 -83.169313 -66.013831
v 88.27337 -87.496191 -84.049744
v 88.27584 -84.737724 -100.38533
v 88.276707 -103.94306 -82.358951
v 88.27815 -108.79619 -46.623868
v 88.278464 -101.85852 -100.21714
v 88.278763 -111.38107 -36.759511
v 88.283072 -101.46258 -102.59512
v 88.285072 -86.03881 -75.629531
v 88.29443 -79.093689 -49.969889
v 88.297052 -87.455012 -87.307936
v 88.298444 -111.06156 -44.766373
v 88.300166 -110.95775 -40.324258
v 88.304442 -111.33054 -44.013934
v 88.306121 -87.121598 -92.129921
v 88.306745 -86.990077 -79.920804
v 88.313571 -108.50968 -63.157016
v 88.313649 -101.62824 -102.26765
v 88.317277 -110.51177 -45.442841
v 88.318495 -77.498118 -24.491245
v 88.320652 -106.96917 -51.094777
v 88.322958 -105.48711 -76.142221
v 88.324025 -109.5363 -46.191571
v 88.325322 -107.24754 -49.497406
v 88.32616 -107.1605 -53.094363
v 88.326311 -101.62653 -91.970176
v 88.333823 -108.35303 -58.65026
v 88.334609 -83.945309 -102.27809
v 88.338769 -106.72931 -71.516017
v 88.340544 -83.452124 -103.86567
v 88.343159 -85.465047 -73.781404
v 88.348493 -79.518717 -52.760215
v 88.354184 -82.303519 -63.263401
v 88.356034 -84.694611 -70.780551
v 88.356496 -79.261278 -51.575938
v 88.358561 -101.06943 -96.335076
v 88.364858 -101.52296 -97.471541
v 88.370001 -102.39551 -89.260898
v 88.373617 -87.386394 -86.250359
v 88.377463 -101.09565 -103.14701
v 88.38161 -102.69451 -88.545555
v 88.383761 -105.32529 -77.124145
v 88.385221 -101.91243 -101.52177
v 88.392209 -101.59757 -92.73005
v 88.395626 -81.042083 -58.410256
v 88.398819 -84.141861 -68.792557
v 88.399074 -82.084803 -46.117981
v 88.401093 -79.118295 -50.519098
v 88.402918 -107.5892 -48.01598
v 88.407624 -85.406487 -97.664461
v 88.407934 -81.010092 -46.742605
v 88.414767 -86.540073 -78.201864
v 88.419449 -101.29084 -102.92469
v 88.420069 -101.26616 -96.664684
v 88.420684 -83.573378 -103.25832
v 88.427174 -108.3112 -64.328181
v 88.430636 -110.2623 -45.75487
v 88.433207 -111.15095 -30.335066
v 88.442222 -107.61564 -55.998834
v 88.442866 -84.300487 -100.72551
v 88.443394 -111.49338 -33.845545
v 88.445017 -102.91725 -87.997017
v 88.448765 -107.4891 -55.437077
v 88.448849 -102.01911 -90.601468
v 88.452193 -79.487259 -48.406955
v 88.462635 -105.24834 -77.987426
v 88.466386 -80.417184 -56.856545
v 88.467816 -107.3531 -54.706042
v 88.471057 -86.560798 -93.634419
v 88.475817 -85.053168 -72.642213
v 88.476483 -86.14202 -95.6809
v 88.479227 -101.37968 -94.518682
v 88.481462 -79.794218 -47.901354
v 88.484494 -101.89926 -101.84964
v 88.486964 -77.62819 -23.736199
v 88.489977 -85.197167 -73.242744
v 88.491008 -106.20118 -73.219359
v 88.503442 -107.09207 -52.123107
v 88.506166 -86.208813 -94.899384
v 88.510513 -87.045709 -82.172726
v 88.512725 -102.06334 -100.91113
v 88.513164 -103.46851 -85.087919
v 88.514746 -106.93898 -71.184234
v 88.51795 -108.83565 -60.741038
v 88.518448 -103.07959 -87.48314
v 88.519202 -107.94317 -57.475266
v 88.519933 -110.05462 -46.029843
v 88.523068 -86.228002 -77.318575
v 88.5246 -111.16418 -40.956642
v 88.52493 -111.34765 -44.375182
v 88.526203 -107.19277 -53.502304
v 88.527481 -103.23076 -86.340085
v 88.530163 -83.779045 -67.90432
v 88.53224 -108.74385 -60.081534
v 88.534984 -81.455294 -46.438706
v 88.535124 -103.3652 -85.628221
v 88.538359 -105.99116 -74.66715
v 88.542196 -108.08298 -65.679399
v 88.543845 -111.24567 -31.174881
v 88.544608 -101.38918 -94.946921
v 88.54592 -79.825895 -54.442151
v 88.546235 -80.107189 -55.779234
v 88.548281 -104.78728 -80.290576
v 88.552322 -107.55236 -69.044184
v 88.554026 -104.24847 -82.159613
v 88.558628 -77.328925 -25.230686
v 88.564499 -108.40963 -59.030068
v 88.574132 -86.437348 -78.556305
v 88.576593 -101.95972 -99.039866
v 88.581476 -108.76474 -61.938122
v 88.583127 -79.159027 -49.62333
v 88.592693 -103.95934 -83.433089
v 88.594915 -84.904328 -98.370679
v 88.60123 -107.04474 -51.461994
v 88.602499 -107.80285 -47.929174
v 88.603585 -101.79623 -93.257571
v 88.605191 -87.032565 -83.708695
v 88.606059 -86.954188 -90.229413
v 88.607183 -101.62708 -102.51921
v 88.612269 -79.541779 -53.325329
v 88.616503 -82.050441 -62.807229
v 88.619598 -110.99338 -39.825938
v 88.621044 -86.934483 -88.455514
v 88.622761 -85.800337 -96.24438
v 88.629962 -85.978927 -76.619355
v 88.630214 -103.69433 -84.598193
v 88.632313 -111.48137 -43.194185
v 88.635645 -102.51557 -89.688792
v 88.638327 -86.744469 -81.053459
v 88.638878 -83.517129 -67.365996
v 88.639891 -107.77439 -68.305368
v 88.641407 -108.83779 -61.236756
v 88.644454 -82.78016 -45.797768
v 88.652913 -111.49926 -33.498801
v 88.653901 -87.001805 -84.405507
v 88.657196 -107.1494 -52.754089
v 88.658185 -84.350189 -99.859115
v 88.658441 -102.04304 -97.806124
v 88.660174 -81.673275 -61.522193
v 88.661845 -84.455351 -70.148533
v 88.667567 -101.99523 -97.407957
v 88.67036 -86.069426 -94.343083
v 88.671196 -83.530085 -102.43283
v 88.677488 -111.30898 -44.662493
v 88.681977 -86.88824 -89.636162
v 88.68422 -80.76393 -47.096484
v 88.688714 -77.083079 -26.416843
v 88.69201 -103.02797 -88.555531
v 88.693502 -83.174954 -103.66668
v 88.696045 -107.35662 -49.804979
v 88.698627 -81.243018 -59.628504
v 88.699171 -86.832185 -88.847728
v 88.70114 -86.9504 -85.360772
v 88.705392 -76.763816 -28.349902
v 88.711401 -107.9591 -66.69605
v 88.713594 -76.746106 -30.667267
v 88.714266 -111.59727 -34.433375
v 88.714763 -101.9498 -91.915395
v 88.718496 -108.61549 -63.001736
v 88.720392 -84.460717 -99.235645
v 88.728261 -102.15015 -101.35807
v 88.729903 -111.12394 -38.34773
v 88.733426 -105.25664 -78.955967
v 88.734052 -105.91541 -75.792206
v 88.736754 -101.68265 -94.902159
v 88.741932 -108.63637 -59.747735
v 88.742764 -101.73097 -94.48922
v 88.743603 -108.49287 -63.888891
v 88.746823 -84.232989 -69.46592
v 88.747421 -76.896627 -27.602849
v 88.748669 -79.410396 -52.092798
v 88.749095 -106.29479 -73.567714
v 88.752815 -101.9098 -102.14396
v 88.757002 -101.91699 -93.757639
v 88.758608 -85.225598 -96.998549
v 88.75891 -111.46464 -36.69957
v 88.763583 -111.24943 -30.533284
v 88.76626 -86.819111 -86.608672
v 88.770139 -85.414643 -74.499991
v 88.77179 -107.68517 -48.398285
v 88.780161 -82.229892 -63.50498
v 88.780515 -86.704881 -82.394808
v 88.782025 -101.90463 -96.590009
v 88.789066 -102.2211 -99.486896
v 88.791653 -108.4852 -47.460347
v 88.791785 -107.12358 -50.960368
v 88.79437 -107.19929 -70.775828
v 88.796355 -111.18895 -45.024161
v 88.798703 -84.02836 -68.89622
v 88.802717 -107.56409 -49.096111
v 88.802883 -101.4054 -102.81166
v 88.806443 -84.82695 -72.296814
v 88.806649 -85.644029 -75.606411
v 88.809021 -85.696803 -95.034762
v 88.809712 -102.07448 -101.78997
v 88.811491 -110.93423 -27.199332
v 88.81427 -111.4456 -32.520841
v 88.816819 -86.258887 -79.086578
v 88.822327 -81.767202 -62.088883
v 88.824502 -85.997562 -93.659659
v 88.824582 -86.510258 -91.094291
v 88.826135 -80.450009 -57.28605
v 88.827215 -104.73708 -81.092255
v 88.827833 -108.76245 -60.481418
v 88.830868 -110.97498 -28.155504
v 88.83155 -82.270048 -45.966923
v 88.833626 -110.40409 -46.061487
v 88.836578 -108.74368 -61.778432
v 88.839016 -80.143254 -47.835969
v 88.841886 -107.28291 -54.645242
v 88.847507 -108.10139 -47.8449
v 88.853346 -110.84779 -45.568911
v 88.85435 -111.53984 -36.118472
v 88.854491 -86.393186 -92.1996
v 88.854504 -86.407544 -80.577604
v 88.861475 -103.33048 -88.035374
v 88.8647 -111.54486 -42.409354
v 88.866808 -86.676207 -87.673051
v 88.868496 -81.286375 -46.672741
v 88.868759 -79.926695 -55.29635
v 88.870578 -83.92538 -100.19211
v 88.870907 -107.23131 -50.566035
v 88.871862 -77.493352 -24.314248
v 88.874969 -85.504442 -95.938161
v 88.87542 -86.507402 -91.612828
v 88.877316 -107.63953 -56.538816
v 88.880731 -103.50289 -86.674194
v 88.880939 -84.688875 -97.761982
v 88.881046 -110.91964 -26.561979
v 88.882603 -76.844176 -27.915759
v 88.883979 -103.66919 -85.720475
v 88.884246 -79.453209 -52.511867
v 88.8858 -83.214783 -66.853507
v 88.888923 -79.57854 -53.746109
v 88.889958 -102.41938 -90.504147
v 88.89244 -77.103575 -32.027341
v 88.893194 -105.11539 -80.14424
v 88.896689 -79.14306 -50.117318
v 88.89727 -102.28943 -98.80117
v 88.90297 -84.404155 -98.570561
v 88.904422 -111.52537 -44.158641
v 88.910002 -102.08975 -96.177437
v 88.915039 -86.374021 -90.777354
v 88.917091 -79.779968 -54.585254
v 88.921584 -104.48908 -82.650653
v 88.922618 -108.27827 -58.969259
v 88.923888 -81.009293 -58.915658
v 88.92785 -108.73859 -47.451279
v 88.934016 -86.50608 -82.593225
v 88.941531 -80.630916 -47.437479
v 88.942274 -108.762 -61.19935
v 88.944122 -111.05899 -39.381665
v 88.948745 -82.362996 -64.167595
v 88.953693 -83.30699 -102.12857
v 88.955508 -82.823948 -45.658071
v 88.955791 -104.63987 -81.859011
v 88.957494 -102.32197 -91.124173
v 88.961323 -108.65814 -62.757542
v 88.968839 -77.613089 -23.543469
v 88.972281 -107.19215 -52.153412
v 88.973347 -102.36806 -99.880872
v 88.978452 -108.01935 -67.36223
v 88.979911 -107.98885 -67.984381
v 88.982947 -81.808425 -46.256288
v 88.98778 -80.618583 -57.856232
v 88.991771 -102.18123 -92.092392
v 89.002234 -76.899101 -31.189973
v 89.002716 -83.674396 -100.50413
v 89.00729 -108.65578 -60.016906
v 89.012719 -109.36953 -47.176279
v 89.014139 -76.723848 -28.784209
v 89.016392 -81.373269 -60.590969
v 89.018751 -106.64133 -72.988273
v 89.021487 -77.377704 -32.687106
v 89.022512 -102.26647 -101.31692
v 89.023396 -111.46286 -44.599511
v 89.03089 -102.17635 -94.776036
v 89.03112 -79.62385 -48.746379
v 89.032811 -102.44938 -97.224698
v 89.034608 -107.18114 -51.381495
v 89.035865 -107.94312 -68.493236
v 89.041251 -102.29074 -95.378488
v 89.044881 -111.17082 -29.287442
v 89.045093 -111.4176 -31.420543
v 89.052553 -110.12933 -46.590853
v 89.055457 -83.113147 -66.769158
v 89.056278 -110.69997 -45.974862
v 89.059529 -79.256503 -51.288385
v 89.064455 -105.77138 -77.710515
v 89.064583 -79.302973 -49.47299
v 89.067362 -79.217046 -49.795198
v 89.069245 -111.59388 -35.338195
v 89.072821 -106.21689 -75.5477
v 89.080485 -86.259442 -81.570801
v 89.089351 -108.49449 -59.571046
v 89.090677 -101.81281 -102.38425
v 89.093262 -86.295824 -88.392683
v 89.093297 -108.68091 -62.307398
v 89.094179 -107.965 -48.320335
v 89.0951 -111.02757 -45.538887
v 89.101502 -83.539263 -67.876604
v 89.101926 -79.434684 -53.093102
v 89.115405 -82.708828 -65.599115
v 89.118196 -102.18806 -101.69816
v 89.119459 -82.350171 -45.894642
v 89.119475 -79.357393 -51.679548
v 89.1283 -81.506166 -61.445
v 89.129504 -85.266084 -74.955068
v 89.130652 -108.58769 -63.806544
v 89.137848 -107.53563 -70.083457
v 89.139157 -111.64179 -33.968234
v 89.140705 -104.13281 -84.942119
v 89.145516 -81.062888 -59.518933
v 89.147929 -111.4379 -37.512176
v 89.147972 -84.221125 -70.081459
v 89.14837 -86.34303 -84.300592
v 89.152079 -81.150505 -47.038592
v 89.153458 -84.833698 -73.160856
v 89.157773 -84.378604 -70.927767
v 89.165493 -102.5233 -99.206679
v 89.166448 -76.742867 -29.342263
v 89.16741 -105.88092 -77.485526
v 89.167923 -85.814886 -92.728997
v 89.173331 -85.649059 -93.095856
v 89.173904 -108.36415 -65.655215
v 89.17735 -86.093186 -81.07634
v 89.17829 -82.602302 -65.347605
v 89.182895 -103.43445 -88.670289
v 89.186015 -84.514983 -97.193045
v 89.189635 -85.157035 -94.176004
v 89.19417 -107.20572 -54.159507
v 89.196942 -82.843903 -103.11393
v 89.204169 -111.16408 -38.769167
v 89.204291 -84.939883 -73.75659
v 89.204311 -86.278726 -85.344795
v 89.216699 -86.083005 -89.623593
v 89.217318 -102.42926 -100.47935
v 89.217495 -86.195183 -87.421831
v 89.219274 -85.705391 -78.099949
v 89.222439 -85.36827 -75.883579
v 89.228697 -102.42567 -94.309669
v 89.230215 -102.48858 -93.399224
v 89.232551 -82.678995 -103.5483
v 89.233808 -86.098822 -82.230106
v 89.236962 -79.898964 -48.581393
v 89.241 -102.08327 -101.99094
v 89.244904 -86.17954 -83.41979
v 89.246948 -102.58723 -96.3602
v 89.248584 -79.252752 -34.269066
v 89.248825 -105.62258 -78.849312
v 89.249057 -85.273728 -75.448763
v 89.249586 -82.83447 -66.192072
v 89.250228 -86.076802 -89.113894
v 89.253795 -102.62608 -98.520807
v 89.256782 -85.585377 -77.588339
v 89.259044 -102.49875 -94.72075
v 89.260818 -102.64205 -95.505709
v 89.261128 -85.189694 -93.737281
v 89.261518 -106.97541 -72.443185
v 89.261666 -83.951364 -69.291293
v 89.263352 -82.607226 -45.696991
v 89.264279 -83.093437 -101.589
v 89.264922 -79.595076 -34.328335
v 89.266583 -81.551363 -61.88439
v 89.269263 -103.77075 -87.3637
v 89.270477 -107.51125 -56.2928
v 89.271825 -81.350859 -60.87802
v 89.273351 -111.56579 -32.46217
v 89.274896 -85.818709 -79.538035
v 89.274941 -84.703715 -96.53024
v 89.275682 -81.856298 -62.987623
v 89.278185 -108.62147 -60.425689
v 89.280847 -108.03552 -58.675696
v 89.284507 -84.51588 -71.812017
v 89.284864 -111.24055 -45.345896
v 89.286209 -103.90345 -86.174356
v 89.288116 -80.052323 -56.373545
v 89.297039 -111.35035 -30.521312
v 89.298534 -103.67412 -88.161245
v 89.299716 -102.57942 -99.651019
v 89.305825 -82.000145 -46.170894
v 89.306011 -111.67891 -42.253109
v 89.309625 -102.72106 -90.993066
v 89.310196 -83.673927 -99.038861
v 89.320238 -84.821354 -95.849183
v 89.320503 -83.97377 -98.162963
v 89.321853 -106.57681 -74.505028
v 89.324991 -102.87994 -90.32353
v 89.329454 -107.65612 -57.31073
v 89.342076 -107.22924 -52.994338
v 89.346467 -108.64254 -63.179556
v 89.349229 -77.100465 -26.23904
v 89.353727 -82.804482 -102.68056
v 89.35401 -83.371144 -99.925518
v 89.355944 -84.75955 -94.97683
v 89.357139 -84.716595 -96.126422
v 89.357883 -103.90363 -86.841335
v 89.359078 -104.6167 -84.077665
v 89.360111 -84.881113 -73.942761
v 89.361091 -86.060648 -85.92684
v 89.366269 -108.19657 -48.360259
v 89.368088 -107.29426 -51.934513
v 89.369301 -102.33934 -101.25805
v 89.370812 -111.67067 -34.475273
v 89.371152 -111.59516 -41.651277
v 89.371914 -111.21362 -39.64344
v 89.372202 -109.33995 -47.598893
v 89.376311 -85.977441 -87.513456
v 89.378807 -85.708919 -90.767064
v 89.380932 -84.158031 -97.385917
v 89.382132 -79.431281 -52.323983
v 89.383334 -79.431475 -51.954176
v 89.383477 -105.04723 -81.469191
v 89.387078 -76.890953 -30.56094
v 89.389084 -108.6005 -61.812671
v 89.394158 -84.552973 -72.313277
v 89.399422 -102.74456 -95.037648
v 89.406773 -102.88692 -97.158091
v 89.407623 -105.1668 -81.101345
v 89.408782 -82.406275 -45.838263
v 89.410474 -111.07541 -45.804663
v 89.411792 -107.94946 -48.92284
v 89.413363 -79.42907 -53.510467
v 89.414107 -104.89441 -82.913097
v 89.41475 -109.76756 -47.371802
v 89.415014 -103.11929 -89.829949
v 89.416271 -106.23074 -76.655597
v 89.416647 -108.64339 -62.682265
v 89.418422 -106.7939 -73.36407
v 89.427008 -105.58324 -79.776266
v 89.427043 -82.90549 -45.394114
v 89.431416 -85.76488 -80.58519
v 89.436856 -79.430225 -49.506076
v 89.438028 -85.994613 -84.281106
v 89.439824 -102.72485 -92.137534
v 89.439842 -85.553887 -91.899754
v 89.44117 -107.4779 -70.909367
v 89.441398 -83.352718 -67.805824
v 89.444073 -85.688573 -90.189422
v 89.448548 -107.27104 -54.792301
v 89.45346 -102.6616 -93.96447
v 89.453721 -102.66221 -94.328372
v 89.455162 -76.943158 -27.08299
v 89.458744 -108.54724 -65.091731
v 89.459337 -104.81041 -83.687708
v 89.459935 -102.59928 -100.02279
v 89.46344 -102.94765 -90.864757
v 89.469364 -108.22963 -67.733964
v 89.470362 -79.255559 -50.75373
v 89.474115 -102.71303 -92.620368
v 89.480034 -107.79728 -57.967193
v 89.486746 -84.822722 -93.836779
v 89.489773 -85.228028 -93.006346
v 89.490105 -78.500881 -34.095902
v 89.498462 -78.768247 -34.220078
v 89.499691 -85.386296 -77.710895
v 89.500395 -85.482318 -91.309995
v 89.500915 -107.42287 -50.815712
v 89.502485 -77.005124 -31.267201
v 89.507208 -111.04435 -26.666359
v 89.511291 -85.774935 -81.656394
v 89.511715 -102.26242 -101.60293
v 89.514665 -106.35125 -76.36717
v 89.516389 -101.56909 -102.61412
v 89.517471 -108.13477 -68.478609
v 89.518761 -79.385483 -52.879826
v 89.518963 -107.89442 -49.304322
v 89.519903 -107.9071 -58.46124
v 89.524758 -85.880965 -85.358661
v 89.524834 -81.811755 -46.440884
v 89.532369 -79.491306 -54.040126
v 89.533667 -82.259538 -64.66112
v 89.536402 -83.533744 -98.575509
v 89.53921 -108.40915 -59.803605
v 89.540544 -85.49578 -78.882457
v 89.542404 -77.227708 -25.480264
v 89.543795 -108.52588 -65.42594
v 89.543806 -82.859254 -101.24792
v 89.544143 -84.5877 -94.442546
v 89.54613 -80.32486 -57.539246
v 89.547537 -105.05466 -82.047953
v 89.550456 -82.751304 -45.49956
v 89.565218 -83.876791 -69.622915
v 89.566643 -85.31298 -92.472519
v 89.574189 -85.782563 -86.132909
v 89.575596 -85.643995 -89.009855
v 89.576811 -81.071074 -60.137537
v 89.578545 -107.40691 -55.685951
v 89.578861 -111.51136 -31.388594
v 89.580538 -80.692743 -48.060502
v 89.581292 -79.337648 -49.96614
v 89.584088 -81.583862 -46.789195
v 89.586589 -103.05642 -96.420943
v 89.595994 -106.07178 -77.903152
v 89.596351 -111.34856 -38.201049
v 89.597193 -102.53695 -100.44247
v 89.597459 -85.404366 -78.41883
v 89.605434 -106.96608 -73.139502
v 89.60593 -83.652223 -68.957483
v 89.606326 -107.7205 -70.076828
v 89.610581 -102.91099 -98.484246
v 89.611148 -82.18424 -46.067913
v 89.6114 -102.85685 -94.648324
v 89.611845 -77.546767 -23.733296
v 89.617824 -80.561104 -58.30722
v 89.620696 -108.53079 -66.062846
v 89.62319 -111.34155 -39.982683
v 89.623681 -107.23191 -54.154008
v 89.623796 -85.733056 -82.965059
v 89.62411 -82.58251 -65.917043
v 89.62937 -84.651428 -73.634277
v 89.63841 -108.12921 -48.894153
v 89.640348 -102.15437 -101.88964
v 89.641288 -77.600756 -32.891626
v 89.641489 -82.972709 -45.225716
v 89.646801 -104.8317 -84.205864
v 89.649032 -76.934171 -30.655592
v 89.650313 -107.56068 -57.204564
v 89.650954 -84.2905 -71.649381
v 89.657389 -108.37458 -67.036331
v 89.659085 -77.81282 -33.413088
v 89.6595 -108.62325 -64.523837
v 89.661658 -77.159966 -31.780653
v 89.675873 -82.675613 -101.59724
v 89.680635 -85.669326 -85.831688
v 89.683494 -102.75426 -99.814278
v 89.683738 -101.96294 -102.2023
v 89.68615 -104.35266 -85.695036
v 89.691031 -79.722322 -34.56153
v 89.694729 -83.002666 -67.284867
v 89.696143 -103.1744 -95.679993
v 89.696586 -83.241258 -98.844197
v 89.697763 -85.493796 -80.279073
v 89.707529 -110.21371 -47.325085
v 89.708376 -77.666716 -23.026685
v 89.712562 -103.16035 -97.466562
v 89.713422 -79.375835 -53.413363
v 89.721447 -111.68969 -32.901323
v 89.723332 -108.77622 -48.271896
v 89.72903 -101.21423 -102.91428
v 89.72915 -102.4814 -100.77938
v 89.729558 -111.10519 -28.021339
v 89.733675 -108.05214 -69.029894
v 89.74017 -85.617061 -82.339
v 89.740842 -111.30611 -45.650932
v 89.745773 -82.417086 -102.95101
v 89.746118 -82.957715 -99.742144
v 89.749139 -111.28566 -39.094052
v 89.754092 -108.55974 -48.466648
v 89.754356 -111.40938 -38.049225
v 89.758475 -85.119603 -91.283998
v 89.758767 -84.942024 -75.973783
v 89.760617 -84.269492 -94.775257
v 89.766061 -111.68563 -36.224533
v 89.766331 -82.548756 -45.701602
v 89.768064 -80.005057 -48.954926
v 89.768154 -85.362354 -89.412469
v 89.769417 -79.748481 -55.711888
v 89.771276 -108.60428 -62.829822
v 89.77181 -80.211528 -34.850386
v 89.775877 -110.71232 -46.875465
v 89.779744 -103.76347 -88.972188
v 89.783354 -111.85268 -42.753664
v 89.787388 -108.45712 -60.991346
v 89.79214 -111.20685 -28.796552
v 89.796313 -78.476649 -34.141699
v 89.796799 -106.52854 -76.304949
v 89.80119 -79.341586 -50.457211
v 89.803165 -103.46545 -90.035421
v 89.805752 -111.31011 -38.777159
v 89.806608 -105.19396 -82.994698
v 89.80667 -85.470397 -81.516391
v 89.809169 -107.32601 -72.111163
v 89.817718 -79.237723 -34.48373
v 89.821085 -83.61014 -97.368135
v 89.822087 -111.65885 -36.936827
v 89.825577 -111.63007 -41.163516
v 89.825827 -108.37299 -60.089283
v 89.826582 -107.48011 -51.493134
v 89.827308 -79.750082 -49.330048
v 89.827511 -76.807795 -28.128985
v 89.828294 -107.7013 -50.287572
v 89.829645 -111.69487 -44.445798
v 89.835322 -103.47711 -91.044555
v 89.836309 -111.81757 -42.154403
v 89.850529 -84.35103 -72.723424
v 89.852467 -84.745048 -75.227208
v 89.854219 -82.112296 -46.238674
v 89.860509 -104.02758 -88.348306
v 89.862264 -108.32118 -48.892059
v 89.863337 -83.458817 -68.842353
v 89.869599 -81.815243 -63.732142
v 89.872075 -107.46204 -56.803891
v 89.872994 -84.254506 -72.138235
v 89.873724 -102.73149 -100.13057
v 89.874052 -110.99716 -46.570919
v 89.875138 -109.46988 -48.03151
v 89.876333 -82.147106 -64.786199
v 89.876631 -79.430947 -51.431948
v 89.877866 -83.075283 -98.709846
v 89.882746 -84.53824 -74.065384
v 89.884633 -103.37863 -96.587008
v 89.891613 -103.11074 -93.225126
v 89.896304 -83.91459 -70.64751
v 89.898458 -111.6009 -37.354922
v 89.900081 -82.837134 -45.284644
v 89.909034 -82.614208 -66.507783
v 89.916989 -81.001008 -48.01848
v 89.921119 -84.951587 -77.099955
v 89.921893 -82.723125 -100.11557
v 89.922849 -105.17696 -83.638543
v 89.924832 -85.2549 -88.433948
v 89.928775 -107.05075 -73.668363
v 89.92916 -82.496706 -101.36188
v 89.930187 -107.30047 -53.791441
v 89.932708 -108.64841 -65.244083
v 89.945487 -105.42194 -81.440442
v 89.949001 -80.693792 -59.315499
v 89.950032 -108.61909 -66.337029
v 89.952366 -82.751489 -67.014355
v 89.953741 -108.22268 -59.709098
v 89.954784 -76.965025 -26.77189
v 89.960069 -84.647449 -92.971976
v 89.961322 -85.003772 -90.110145
v 89.961649 -102.93315 -99.729168
v 89.964761 -108.37386 -60.415214
v 89.965647 -111.43695 -45.530894
v 89.972862 -82.355159 -45.977451
v 89.976706 -103.75651 -89.474128
v 89.986334 -108.64124 -64.249136
v 89.992616 -103.15968 -94.506834
v 89.992727 -103.59696 -91.715783
v 89.993762 -77.698095 -33.074841
v 89.994723 -103.11154 -93.804901
v 89.99771 -85.139286 -79.163223
v 90.002646 -111.58007 -31.433581
v 90.003884 -108.08239 -49.587535
v 90.008577 -107.19085 -73.064643
v 90.01212 -83.6671 -96.644733
v 90.012461 -83.903912 -95.637798
v 90.016597 -107.68659 -70.852745
v 90.018632 -78.74536 -34.383214
v 90.021407 -80.333676 -58.097034
v 90.021865 -77.132464 -25.93862
v 90.024543 -84.667731 -92.617522
v 90.02491 -103.50184 -95.696218
v 90.026306 -78.225802 -33.983821
v 90.026871 -79.692349 -34.763328
v 90.028185 -103.43898 -95.251581
v 90.030697 -79.418337 -54.363367
v 90.031176 -111.78012 -33.773061
v 90.031642 -84.374859 -93.39452
v 90.035932 -108.69996 -65.882556
v 90.040639 -85.20766 -80.861455
v 90.040721 -77.995514 -33.711792
v 90.045888 -103.07203 -99.310178
v 90.047301 -76.804619 -28.654912
v 90.047517 -83.693773 -70.130814
v 90.04832 -81.392842 -47.539173
v 90.05168 -107.3735 -55.212466
v 90.058297 -111.12489 -27.269515
v 90.058645 -107.43166 -53.013825
v 90.058851 -107.41221 -55.993807
v 90.065768 -82.285184 -102.32659
v 90.067826 -102.61428 -100.52048
v 90.074243 -105.45179 -81.756353
v 90.079273 -107.68827 -50.758234
v 90.07963 -84.732352 -76.322935
v 90.079984 -108.4418 -67.699605
v 90.084613 -101.71435 -102.35179
v 90.086507 -106.11769 -78.605014
v 90.090727 -109.62093 -48.199531
v 90.099408 -84.701957 -90.978466
v 90.10486 -84.143478 -72.47274
v 90.105223 -85.250169 -84.990151
v 90.11026 -102.86079 -100.05944
v 90.116493 -107.75005 -58.12547
v 90.120218 -82.507045 -100.51566
v 90.127633 -108.42371 -62.124138
v 90.127825 -111.72924 -36.042664
v 90.131899 -82.828314 -45.24484
v 90.132005 -107.86799 -58.693983
v 90.13214 -106.38291 -77.685036
v 90.133402 -106.86328 -75.427675
v 90.139379 -108.02404 -59.308341
v 90.143241 -108.74025 -48.845705
v 90.144187 -85.089255 -79.849405
v 90.144696 -106.69804 -76.376464
v 90.145175 -82.665169 -45.532483
v 90.150171 -110.92373 -46.998583
v 90.153061 -85.249899 -83.965921
v 90.15478 -81.363601 -62.545015
v 90.154928 -84.087497 -93.760795
v 90.156857 -110.00145 -47.947417
v 90.156971 -79.829101 -56.531358
v 90.158237 -82.95102 -67.861015
v 90.161405 -111.71272 -34.95011
v 90.163335 -81.911931 -46.710617
v 90.166334 -111.84661 -43.974988
v 90.166718 -82.255671 -65.569301
v 90.167997 -85.14764 -81.43356
v 90.168978 -80.898617 -60.407126
v 90.169325 -104.55415 -86.901994
v 90.169507 -79.545751 -55.311854
v 90.1701 -83.060937 -97.776896
v 90.171122 -106.01294 -79.742382
v 90.171773 -103.259 -94.105596
v 90.174658 -81.617421 -63.504462
v 90.177402 -110.4136 -47.599106
v 90.178526 -107.49901 -57.273822
v 90.17884 -85.189174 -83.046018
v 90.17994 -77.464865 -24.056199
v 90.185239 -111.35837 -46.124469
v 90.186579 -108.53349 -67.028448
v 90.187855 -84.789651 -89.517876
v 90.18994 -85.120166 -85.466479
v 90.191082 -77.893424 -33.548514
v 90.191418 -82.710893 -98.918465
v 90.191721 -79.956037 -57.020219
v 90.192078 -103.29705 -98.428691
v 90.195999 -106.11205 -79.062923
v 90.198853 -83.584348 -96.164306
v 90.200713 -82.986478 -44.886124
v 90.205261 -111.23875 -46.512713
v 90.205514 -104.8631 -85.372256
v 90.206833 -103.93885 -90.887739
v 90.207256 -111.79366 -34.136172
v 90.211174 -102.0407 -102.00123
v 90.213775 -82.356978 -66.122301
v 90.214883 -79.697746 -56.022454
v 90.220088 -79.341479 -53.703574
v 90.22265 -103.53309 -92.959093
v 90.222976 -108.6994 -65.023493
v 90.2241 -79.507042 -51.694675
v 90.228501 -104.15768 -88.781148
v 90.24092 -103.68368 -96.497959
v 90.241105 -83.718463 -94.902974
v 90.241583 -80.445403 -58.868267
v 90.246009 -82.079195 -102.76604
v 90.249456 -79.471827 -52.14896
v 90.249815 -102.22552 -101.65819
v 90.254287 -79.881522 -35.069104
v 90.257649 -84.810575 -78.097692
v 90.259765 -111.40226 -38.580322
v 90.269605 -83.111297 -68.552983
v 90.276538 -106.12844 -79.355081
v 90.277488 -79.337439 -53.052386
v 90.279127 -84.409786 -91.451383
v 90.281458 -108.36063 -49.51437
v 90.28169 -111.41545 -39.294258
v 90.28601 -111.70838 -35.281311
v 90.297037 -80.709189 -59.84641
v 90.299202 -102.98438 -99.9939
v 90.299325 -108.21366 -59.931662
v 90.299817 -84.92511 -79.426534
v 90.302655 -111.65303 -31.918177
v 90.306491 -82.434916 -100.15656
v 90.307002 -108.70101 -66.321556
v 90.308096 -78.428483 -34.276555
v 90.309533 -79.034457 -34.673035
v 90.313882 -77.801226 -33.370708
v 90.322808 -78.123422 -33.929394
v 90.324817 -111.62953 -31.398569
v 90.324857 -84.294454 -92.146549
v 90.325942 -101.21274 -102.7124
v 90.326269 -102.41035 -101.14884
v 90.327715 -111.38195 -29.402249
v 90.328522 -84.830905 -87.519626
v 90.331314 -104.00764 -91.522114
v 90.335548 -108.33443 -60.999268
v 90.340993 -102.68867 -100.49287
v 90.34799 -103.93127 -92.060141
v 90.350922 -84.223533 -74.535654
v 90.365704 -81.152356 -62.007482
v 90.369942 -82.577459 -98.857231
v 90.370827 -107.42933 -56.915296
v 90.372637 -81.24486 -48.011244
v 90.374487 -111.76087 -40.977938
v 90.380926 -101.57975 -102.35315
v 90.38412 -108.60036 -64.12226
v 90.387844 -84.995579 -84.416156
v 90.390373 -83.649388 -70.762806
v 90.390495 -103.56228 -93.652914
v 90.396389 -80.500984 -48.896472
v 90.396549 -83.205558 -96.68205
v 90.397186 -104.41816 -88.093944
v 90.397233 -111.41112 -38.928186
v 90.399885 -80.473403 -35.647516
v 90.402152 -111.17368 -46.885679
v 90.402909 -106.82506 -76.362705
v 90.403502 -78.730021 -34.564132
v 90.406958 -77.751631 -22.798155
v 90.416551 -83.813083 -71.670582
v 90.416575 -106.00559 -80.378271
v 90.416965 -104.61114 -87.369838
v 90.423293 -107.40535 -54.571143
v 90.426205 -77.13919 -31.427296
v 90.427319 -110.72517 -47.512398
v 90.427387 -84.516628 -89.322836
v 90.427507 -103.61174 -94.528502
v 90.428211 -106.35146 -78.206533
v 90.428746 -108.0271 -50.27397
v 90.429388 -84.347592 -90.506138
v 90.434432 -82.839311 -45.20457
v 90.434809 -84.596493 -88.613494
v 90.435889 -104.26367 -89.208546
v 90.435991 -82.439936 -99.275804
v 90.436284 -77.023364 -30.968617
v 90.438536 -82.988981 -44.808307
v 90.442395 -103.76383 -96.925747
v 90.444351 -84.024804 -73.483471
v 90.457087 -111.75453 -36.796382
v 90.458293 -77.009896 -26.611511
v 90.458549 -84.473215 -76.948246
v 90.459284 -111.49929 -37.966217
v 90.45995 -111.67997 -37.22247
v 90.460744 -108.09232 -59.644952
v 90.466081 -107.19297 -74.22647
v 90.466511 -109.68834 -48.701193
v 90.466851 -104.8816 -86.215152
v 90.469095 -83.673116 -93.892056
v 90.470688 -81.737281 -64.303014
v 90.474486 -108.77856 -65.807789
v 90.476597 -80.970245 -61.357044
v 90.477969 -84.681601 -86.938572
v 90.481199 -84.604202 -88.021637
v 90.483118 -108.31013 -61.70599
v 90.483164 -82.220156 -46.403177
v 90.488587 -77.714603 -23.128343
v 90.4889 -103.8661 -95.706317
v 90.497468 -80.095398 -57.874333
v 90.500761 -83.813094 -93.25611
v 90.501801 -82.777605 -97.64636
v 90.502912 -108.31574 -68.777156
v 90.504585 -105.15377 -85.126316
v 90.504758 -107.46778 -53.888083
v 90.505423 -106.6982 -76.981718
v 90.506101 -76.898977 -27.678002
v 90.506372 -110.48189 -47.902567
v 90.507541 -108.53295 -67.387481
v 90.510062 -107.93134 -59.198778
v 90.512678 -111.60175 -45.515157
v 90.51353 -111.5968 -40.054154
v 90.519267 -82.510667 -67.343584
v 90.520635 -79.333956 -53.020324
v 90.521752 -108.52665 -63.735558
v 90.527567 -103.34745 -99.545829
v 90.529431 -103.19282 -99.843373
v 90.532256 -108.7183 -64.813682
v 90.537127 -104.31856 -89.662733
v 90.540795 -82.464091 -46.010387
v 90.542067 -81.457201 -47.789929
v 90.542269 -77.409162 -32.11127
v 90.547381 -108.60956 -49.609443
v 90.550116 -77.681293 -33.037931
v 90.554491 -108.26811 -60.351913
v 90.561643 -108.08341 -69.766943
v 90.561995 -81.787075 -103.04759
v 90.562111 -79.572285 -51.143789
v 90.571186 -79.688689 -50.162677
v 90.57213 -101.17983 -102.59874
v 90.574058 -107.44855 -55.585001
v 90.574475 -84.558567 -78.290352
v 90.574796 -83.757159 -72.279027
v 90.583852 -111.54262 -30.344926
v 90.584424 -108.74676 -66.12868
v 90.58699 -78.008072 -33.843815
v 90.592877 -104.23027 -91.757809
v 90.593033 -107.89618 -51.195183
v 90.594592 -83.270017 -69.94902
v 90.595555 -84.702935 -79.757492
v 90.595798 -102.46459 -101.03506
v 90.597761 -80.216094 -58.526006
v 90.601742 -84.300065 -76.53035
v 90.60357 -76.944732 -30.260426
v 90.609584 -79.751651 -56.733637
v 90.613205 -103.86481 -93.559381
v 90.616604 -83.986806 -91.350052
v 90.617758 -108.95861 -49.407746
v 90.618064 -84.189899 -89.963181
v 90.618828 -78.2004 -34.178857
v 90.619252 -107.37608 -73.314876
v 90.619544 -81.506564 -63.718559
v 90.620334 -102.22074 -101.54775
v 90.621952 -80.78216 -60.637665
v 90.626647 -110.12362 -48.566771
v 90.626699 -83.104001 -96.155096
v 90.629033 -77.533881 -32.468047
v 90.631361 -108.3258 -50.081399
v 90.634842 -108.61051 -66.764887
v 90.637365 -102.77824 -100.43243
v 90.641299 -81.963727 -101.78876
v 90.642374 -83.782326 -92.600001
v 90.645841 -76.893275 -29.32067
v 90.646736 -78.4458 -34.512975
v 90.647597 -83.736273 -72.860831
v 90.652257 -80.415297 -49.199459
v 90.652469 -101.96479 -101.88315
v 90.652545 -107.0821 -75.518999
v 90.659513 -83.103393 -69.563527
v 90.661408 -111.98273 -41.918642
v 90.661555 -105.35053 -84.754628
v 90.667829 -107.51115 -57.409034
v 90.680164 -111.89191 -41.141273
v 90.685144 -101.5173 -102.2422
v 90.691485 -82.82796 -45.29073
v 90.693641 -112.0084 -42.307767
v 90.696751 -78.891594 -34.911053
v 90.697742 -77.35695 -24.850908
v 90.704609 -103.90326 -94.644141
v 90.708751 -84.486074 -86.22064
v 90.716803 -111.24826 -27.122635
v 90.71739 -103.44797 -99.484568
v 90.720842 -83.17581 -94.908408
v 90.722851 -103.55528 -99.066159
v 90.726373 -111.04791 -47.405601
v 90.731787 -104.60561 -88.471323
v 90.735529 -111.97331 -43.742325
v 90.735978 -84.73467 -81.72289
v 90.740753 -83.745559 -92.057017
v 90.742095 -111.25864 -26.73686
v 90.742603 -103.93903 -94.061945
v 90.743679 -84.701881 -82.709696
v 90.74507 -79.914637 -57.430146
v 90.746796 -107.56105 -72.564053
v 90.746834 -104.98128 -86.66729
v 90.748483 -81.977033 -65.544568
v 90.748662 -79.648466 -50.64398
v 90.749768 -105.891 -82.229831
v 90.757217 -105.75148 -83.259868
v 90.757523 -80.036282 -35.698584
v 90.75889 -84.557939 -85.149963
v 90.764566 -81.219256 -62.816782
v 90.768257 -108.19928 -50.625823
v 90.776461 -83.014473 -44.692823
v 90.776573 -79.538126 -51.910213
v 90.77923 -104.50288 -90.58342
v 90.781077 -111.74262 -45.150037
v 90.783567 -107.43707 -56.819779
v 90.785285 -110.84038 -47.783604
v 90.787002 -84.294888 -87.331459
v 90.787929 -82.532856 -67.94062
v 90.790064 -84.699304 -82.226388
v 90.792764 -103.27035 -99.83126
v 90.79827 -106.42894 -78.508145
v 90.800391 -107.73398 -53.022048
v 90.803585 -84.582526 -80.642268
v 90.803839 -80.958196 -61.856289
v 90.804658 -77.400325 -31.987501
v 90.813701 -111.55342 -46.366789
v 90.820621 -79.323088 -54.871012
v 90.820719 -108.45655 -68.174644
v 90.82157 -111.41483 -46.866941
v 90.823312 -81.744253 -64.798252
v 90.826935 -102.35611 -101.23212
v 90.827259 -111.55272 -39.473091
v 90.832467 -107.84528 -52.217972
v 90.840738 -84.568234 -84.53168
v 90.841427 -77.028204 -30.610083
v 90.842243 -76.929703 -28.220579
v 90.856202 -84.378486 -78.994391
v 90.856724 -110.44982 -48.48405
v 90.861513 -80.540187 -59.970186
v 90.865673 -83.720173 -74.243536
v 90.867852 -77.12805 -31.072267
v 90.867923 -111.73846 -35.417154
v 90.870134 -101.11697 -102.4371
v 90.8724 -106.10006 -81.289986
v 90.873427 -82.443568 -97.728723
v 90.876573 -102.63938 -100.7082
v 90.881743 -108.21993 -62.23269
v 90.883256 -83.988497 -89.201912
v 90.885301 -107.79723 -71.549677
v 90.885529 -108.76688 -65.671913
v 90.886302 -80.840251 -36.241285
v 90.891762 -82.207089 -98.889826
v 90.894838 -78.053278 -34.109679
v 90.897582 -108.54199 -67.112275
v 90.90232 -108.18106 -60.09696
v 90.902366 -103.52499 -99.429756
v 90.906774 -103.94698 -97.418995
v 90.912687 -83.454027 -71.617768
v 90.913528 -82.101401 -66.787854
v 90.913577 -79.626534 -51.457467
v 90.914606 -83.19025 -70.374754
v 90.926728 -108.03799 -51.499292
v 90.933451 -81.105681 -36.465813
v 90.934242 -108.72322 -66.047212
v 90.936657 -83.155994 -93.757772
v 90.941606 -77.862114 -33.65501
v 90.946995 -104.75368 -89.426034
v 90.947172 -102.85259 -100.3615
v 90.947964 -82.038023 -100.48743
v 90.948045 -81.033388 -48.581097
v 90.948349 -101.83529 -101.8227
v 90.949312 -109.1224 -49.733167
v 90.953964 -78.251742 -34.539158
v 90.955052 -108.22997 -61.6112
v 90.955594 -104.11579 -95.007274
v 90.956243 -76.996548 -27.487613
v 90.956678 -83.615591 -90.967088
v 90.957301 -109.93343 -49.142244
v 90.964935 -80.753987 -61.14061
v 90.96618 -82.773942 -96.160876
v 90.966521 -111.8074 -33.190843
v 90.97383 -80.144745 -58.689637
v 90.975816 -82.728527 -45.63616
v 90.985246 -104.58415 -91.521132
v 90.989845 -106.38928 -80.07188
v 90.991458 -107.86124 -59.008794
v 90.993423 -83.804602 -75.532223
v 91.0015 -111.68897 -45.797892
v 91.001698 -112.06854 -42.768893
v 91.005016 -107.06399 -76.340089
v 91.005394 -108.75657 -65.239713
v 91.006224 -104.27076 -93.575827
v 91.007025 -108.39446 -68.880516
v 91.012748 -103.35804 -99.734819
v 91.013336 -104.15238 -96.610389
v 91.014558 -83.405746 -92.098601
v 91.015834 -108.57016 -66.688482
v 91.016793 -79.646638 -56.651321
v 91.019784 -84.449779 -83.667616
v 91.024915 -79.549544 -35.667591
v 91.024923 -111.68992 -30.999385
v 91.027286 -79.367026 -52.7075
v 91.028011 -77.261594 -25.686745
v 91.036496 -102.16134 -101.43727
v 91.040147 -84.077173 -86.654681
v 91.042259 -80.487294 -49.447205
v 91.042906 -107.70332 -57.987144
v 91.046626 -105.37095 -85.724958
v 91.048919 -103.86687 -98.462308
v 91.048985 -84.042064 -77.819289
v 91.050809 -81.951005 -100.66268
v 91.051512 -108.70254 -64.827601
v 91.058062 -108.47353 -67.932107
v 91.058943 -101.46706 -102.00105
v 91.061742 -107.45701 -73.7873
v 91.063727 -103.78049 -98.858877
v 91.069115 -81.520397 -64.311757
v 91.07068 -83.948554 -77.09999
v 91.070711 -103.59791 -99.349824
v 91.071255 -102.40801 -101.06811
v 91.073457 -108.45403 -63.958928
v 91.074632 -104.20092 -94.541354
v 91.077584 -108.80141 -50.234353
v 91.078744 -108.25284 -60.882718
v 91.081996 -82.044715 -99.20347
v 91.082665 -79.854937 -57.465455
v 91.083298 -83.517257 -90.565465
v 91.08478 -82.370458 -68.068719
v 91.091024 -77.50501 -24.446842
v 91.09719 -83.099996 -93.081079
v 91.097684 -80.044607 -50.082399
v 91.099464 -77.097982 -26.833982
v 91.103377 -84.411922 -81.869562
v 91.104084 -77.732045 -23.599551
v 91.104678 -84.340105 -80.797796
v 91.108504 -107.4814 -56.762189
v 91.111804 -111.84157 -33.902176
v 91.114087 -82.545485 -96.651942
v 91.115464 -82.779421 -94.922106
v 91.126943 -77.520377 -32.263567
v 91.128322 -108.04674 -70.671541
v 91.13687 -79.878559 -50.428887
v 91.141279 -110.79367 -48.358564
v 91.142124 -76.983221 -29.778822
v 91.143757 -81.564239 -102.07798
v 91.151292 -82.482935 -46.274686
v 91.152674 -77.92312 -33.972651
v 91.155766 -108.31856 -51.162813
v 91.157203 -111.77243 -31.745114
v 91.16466 -108.31177 -63.398254
v 91.168911 -111.89131 -44.793268
v 91.175483 -107.53408 -57.241326
v 91.176476 -111.68478 -39.701519
v 91.177271 -111.36208 -26.170663
v 91.178631 -81.670618 -65.147526
v 91.182721 -108.18414 -51.546348
v 91.184303 -79.614951 -51.727472
v 91.185133 -104.7044 -91.814635
v 91.189037 -78.119244 -34.56164
v 91.189612 -84.070746 -85.488245
v 91.190665 -84.025845 -78.627744
v 91.192781 -79.044435 -35.513979
v 91.196463 -83.565589 -89.433823
v 91.205414 -108.46788 -67.296891
v 91.206774 -83.667694 -88.597756
v 91.206867 -108.72578 -65.584255
v 91.209892 -107.56385 -55.399761
v 91.215436 -84.156042 -84.708938
v 91.222101 -103.08206 -100.01032
v 91.225442 -103.39335 -99.662141
v 91.228748 -108.68559 -65.892191
v 91.228923 -77.131552 -30.54826
v 91.230596 -111.81519 -36.587445
v 91.230639 -109.0853 -50.145071
v 91.23582 -79.421971 -55.807381
v 91.236845 -83.546396 -75.134548
v 91.237799 -106.20457 -82.002957
v 91.239223 -108.64594 -50.696854
v 91.239558 -111.66229 -46.717875
v 91.246508 -102.82443 -100.34015
v 91.246597 -83.174941 -91.859042
v 91.251473 -79.737929 -51.233445
v 91.253461 -83.018313 -70.782896
v 91.254961 -104.91321 -90.323202
v 91.259667 -78.792521 -35.383554
v 91.260175 -101.71654 -101.69692
v 91.260573 -83.367788 -90.158256
v 91.262618 -105.73246 -84.666123
v 91.264935 -81.799222 -66.145637
v 91.266597 -110.45089 -48.965176
v 91.2683 -84.211446 -82.95503
v 91.272923 -82.033229 -67.212436
v 91.275321 -107.65944 -54.205899
v 91.28031 -108.45672 -66.914254
v 91.281544 -108.05014 -52.156729
v 91.28248 -103.62564 -99.302057
v 91.283069 -104.51299 -93.380703
v 91.2841 -77.786231 -33.563907
v 91.286877 -107.75837 -58.238832
v 91.290721 -81.134255 -63.1462
v 91.293279 -105.04523 -89.395324
v 91.303233 -112.09126 -43.540765
v 91.30462 -108.11237 -70.592622
v 91.305806 -108.70572 -65.173854
v 91.30961 -84.137734 -84.002636
v 91.313569 -82.88564 -45.380452
v 91.314264 -107.61137 -54.79029
v 91.315328 -80.618338 -49.566712
v 91.31668 -111.58317 -37.833575
v 91.318238 -80.966826 -48.976201
v 91.320325 -108.47543 -68.467426
v 91.321801 -80.736158 -61.598881
v 91.32192 -79.24472 -54.794393
v 91.322845 -80.392871 -59.885993
v 91.327313 -106.61075 -79.532591
v 91.32849 -82.14967 -97.545078
v 91.331234 -80.559878 -60.710547
v 91.331949 -111.24957 -47.817456
v 91.333889 -84.094182 -80.493144
v 91.343723 -109.49512 -49.87024
v 91.343905 -81.434574 -37.324084
v 91.34614 -108.44106 -67.921401
v 91.347844 -83.056505 -71.430924
v 91.349629 -81.598151 -48.040773
v 91.355274 -104.34962 -94.764286
v 91.355936 -111.53142 -38.54755
v 91.367126 -102.12157 -101.28921
v 91.368016 -111.77339 -35.288149
v 91.369928 -103.98336 -98.608294
v 91.371065 -104.37729 -95.983507
v 91.374163 -83.231278 -73.996763
v 91.376748 -77.48257 -31.796807
v 91.3769 -77.651133 -33.014842
v 91.377297 -82.697142 -93.912109
v 91.378595 -111.67886 -30.523791
v 91.381793 -83.673452 -86.714618
v 91.38345 -79.990932 -58.384085
v 91.384271 -84.101654 -81.975234
v 91.386449 -108.14824 -62.508537
v 91.388775 -108.25533 -63.264295
v 91.391534 -83.083416 -73.028769
v 91.394864 -81.462551 -64.624886
v 91.397429 -104.94051 -90.899361
v 91.400027 -102.39641 -100.95403
v 91.40301 -83.494032 -88.060649
v 91.403346 -82.400171 -46.632923
v 91.404059 -108.6207 -64.776537
v 91.404492 -82.518484 -95.001994
v 91.407222 -111.97569 -40.459742
v 91.41082 -111.79201 -36.884506
v 91.412529 -84.048004 -80.985029
v 91.412835 -104.13635 -98.228091
v 91.414278 -82.418495 -95.94403
v 91.415687 -108.45267 -66.492282
v 91.422459 -80.189059 -59.212759
v 91.424078 -81.269359 -48.604588
v 91.438606 -83.782489 -85.517463
v 91.439265 -83.863188 -79.33798
v 91.439505 -77.890619 -34.223982
v 91.444051 -83.554439 -76.319975
v 91.445232 -77.069643 -28.895183
v 91.452551 -81.345807 -102.2092
v 91.452815 -78.236995 -34.955549
v 91.453551 -83.305355 -89.150942
v 91.454481 -78.476926 -35.240254
v 91.457415 -106.42009 -81.315416
v 91.459471 -79.421838 -52.481688
v 91.467045 -77.981542 -34.537941
v 91.471263 -105.26349 -88.580009
v 91.473861 -102.78547 -100.26604
v 91.476293 -108.37832 -67.564332
v 91.476693 -105.33341 -86.834931
v 91.477791 -82.718987 -92.886459
v 91.479964 -81.796459 -66.640249
v 91.481245 -108.10432 -62.041274
v 91.482252 -104.42064 -96.354978
v 91.485226 -108.51794 -51.278815
v 91.487868 -106.13044 -83.200258
v 91.494569 -107.09444 -76.81941
v 91.502093 -81.000289 -37.078064
v 91.508678 -83.659846 -77.89053
v 91.50955 -83.55843 -76.757176
v 91.511231 -103.05346 -99.902682
v 91.515761 -108.19851 -61.164946
v 91.524343 -77.115159 -27.965124
v 91.535951 -112.19837 -41.161928
v 91.536442 -107.51496 -74.868156
v 91.543767 -107.58599 -56.815964
v 91.558768 -107.65089 -57.493985
v 91.559553 -82.576465 -69.967458
v 91.562077 -77.101286 -29.770551
v 91.572293 -100.97502 -101.94385
v 91.573236 -111.78154 -31.317495
v 91.574846 -83.170431 -89.13654
v 91.575958 -77.809095 -33.871692
v 91.576114 -108.56833 -65.821455
v 91.577331 -83.189114 -74.592037
v 91.579135 -105.34228 -87.208389
v 91.589247 -108.62022 -65.106862
v 91.590141 -104.46458 -95.127139
v 91.592331 -109.01039 -50.711843
v 91.592467 -108.40167 -69.576007
v 91.593038 -80.525964 -60.932485
v 91.593291 -83.221245 -44.418792
v 91.595559 -103.33347 -99.579455
v 91.595838 -77.708939 -24.166182
v 91.597089 -81.010176 -49.334718
v 91.598164 -80.426272 -50.191364
v 91.598446 -108.62537 -65.456034
v 91.598714 -79.230489 -54.559344
v 91.599267 -81.535968 -100.96418
v 91.605501 -109.33766 -50.319877
v 91.608145 -103.86894 -98.896172
v 91.608473 -111.87726 -32.778598
v 91.609765 -79.521904 -56.486411
v 91.619026 -108.29526 -67.197103
v 91.621847 -111.49801 -26.080742
v 91.626826 -79.298791 -53.289399
v 91.627342 -82.941001 -73.449898
v 91.635921 -104.09508 -98.529393
v 91.638718 -81.374345 -37.58196
v 91.640965 -82.191767 -47.236447
v 91.641659 -80.759404 -49.863889
v 91.642422 -111.8925 -33.766613
v 91.64656 -81.617738 -66.128379
v 91.651143 -79.967928 -36.520811
v 91.651846 -111.00481 -48.614444
v 91.658684 -108.43621 -68.206951
v 91.659125 -107.33363 -75.90145
v 91.663783 -79.4683 -36.195191
v 91.665033 -82.341371 -69.324594
v 91.669145 -82.929559 -90.364733
v 91.669522 -79.890556 -51.187761
v 91.67207 -79.802154 -57.429881
v 91.67265 -107.8943 -53.743786
v 91.673424 -102.37805 -100.80933
v 91.674452 -81.740828 -48.07023
v 91.674535 -82.768651 -91.569292
v 91.679722 -81.938844 -97.426169
v 91.683736 -106.58417 -80.953859
v 91.685117 -81.608236 -99.87037
v 91.688459 -80.111755 -50.744262
v 91.691308 -108.06881 -71.507896
v 91.692575 -77.20968 -27.380671
v 91.693654 -82.074062 -96.735641
v 91.695918 -108.02909 -59.788318
v 91.696722 -79.309624 -55.522875
v 91.696814 -83.324636 -86.816905
v 91.70016 -106.35339 -82.296827
v 91.702948 -105.58771 -86.37415
v 91.702964 -112.3018 -42.304655
v 91.703497 -80.85263 -62.498935
v 91.707537 -105.7234 -85.816525
v 91.711175 -82.203294 -95.881212
v 91.712423 -79.759976 -51.585496
v 91.712525 -103.61299 -99.205697
v 91.714484 -82.579023 -70.525423
v 91.716847 -107.75044 -54.708609
v 91.721483 -81.722312 -98.663713
v 91.725453 -108.3708 -64.283205
v 91.728869 -82.119026 -68.534369
v 91.737593 -77.825834 -23.912289
v 91.759169 -111.99751 -45.192776
v 91.761179 -80.362479 -36.864139
v 91.765941 -77.554006 -25.153426
v 91.769499 -106.94663 -77.699216
v 91.771329 -77.880238 -34.506177
v 91.773606 -111.61055 -47.579279
v 91.774892 -81.155324 -102.26148
v 91.778674 -79.995584 -58.545886
v 91.778966 -81.097101 -63.670932
v 91.785466 -82.545837 -46.558589
v 91.785545 -105.09802 -91.697113
v 91.792028 -108.49116 -69.132378
v 91.796795 -81.496246 -100.40901
v 91.799315 -82.710795 -72.017601
v 91.803787 -82.474543 -92.536523
v 91.804128 -81.463201 -65.666308
v 91.805457 -79.544515 -52.182163
v 91.807607 -78.31153 -35.25705
v 91.807726 -82.665461 -71.64218
v 91.808335 -77.647052 -32.720299
v 91.810845 -110.79833 -49.070481
v 91.810939 -83.560388 -83.977233
v 91.811108 -82.32902 -93.921332
v 91.814355 -77.622408 -32.109309
v 91.817321 -82.958503 -88.876115
v 91.820707 -81.600344 -99.105503
v 91.821727 -108.08675 -53.176803
v 91.82261 -83.566685 -82.253606
v 91.822889 -105.42062 -89.182001
v 91.823568 -83.352487 -44.038625
v 91.825982 -83.554487 -83.079755
v 91.828651 -110.18733 -49.75619
v 91.830565 -108.29847 -67.804151
v 91.831377 -101.00601 -101.72492
v 91.83537 -108.43757 -51.865943
v 91.837517 -82.981407 -45.476259
v 91.839716 -79.236625 -54.944242
v 91.842413 -106.90679 -77.992719
v 91.854006 -80.305231 -59.967528
v 91.855745 -83.566315 -80.863938
v 91.856207 -78.056828 -34.917152
v 91.857982 -108.2778 -52.359499
v 91.860392 -104.35341 -98.14249
v 91.860759 -102.92352 -99.821466
v 91.861189 -107.80021 -58.198783
v 91.861906 -82.042789 -96.28383
v 91.870876 -111.8578 -36.289131
v 91.87836 -82.306386 -69.772373
v 91.87902 -105.57239 -87.602258
v 91.884397 -82.36824 -92.815723
v 91.885756 -83.377166 -43.672554
v 91.886346 -77.77328 -34.123005
v 91.890442 -112.13324 -44.278002
v 91.89563 -83.249194 -85.714031
v 91.895823 -111.78869 -30.90749
v 91.899615 -81.180767 -49.702205
v 91.899951 -77.738505 -33.585659
v 91.900923 -105.37878 -90.063414
v 91.910011 -81.022176 -50.025241
v 91.915027 -83.055745 -87.300974
v 91.919491 -81.85988 -67.676994
v 91.920106 -81.628162 -66.627925
v 91.923536 -80.190506 -59.440625
v 91.924197 -83.0185 -74.969248
v 91.92614 -83.38061 -78.371687
v 91.927924 -103.97587 -98.742061
v 91.933226 -83.45742 -80.111304
v 91.933987 -104.50969 -97.688325
v 91.934642 -82.154244 -94.633666
v 91.935372 -83.453336 -81.818034
v 91.938047 -77.518421 -31.142065
v 91.944821 -104.95362 -93.032383
v 91.946025 -81.40149 -49.150392
v 91.946472 -108.46937 -68.434857
v 91.950729 -83.419701 -79.318812
v 91.958477 -81.10583 -64.051144
v 91.962954 -81.538871 -48.790012
v 91.964077 -108.26833 -63.969383
v 91.96564 -101.87027 -101.10661
v 91.966091 -101.36663 -101.43247
v 91.967051 -106.23335 -83.658751
v 91.969928 -81.340759 -100.82214
v 91.971074 -106.76764 -80.196392
v 91.975642 -107.93748 -59.365567
v 91.976998 -82.742078 -73.833774
v 91.977014 -106.37067 -82.884754
v 91.977182 -102.68325 -99.991895
v 91.98336 -103.33906 -99.376524
v 91.98531 -79.283657 -36.287626
v 91.985369 -105.30106 -90.927236
v 91.987697 -108.05505 -62.350017
v 91.991714 -80.790161 -50.438176
v 91.992951 -79.702793 -51.883591
v 91.993331 -105.62857 -88.489898
v 92.005967 -106.72569 -80.839149
v 92.012171 -100.62191 -101.90119
v 92.016001 -79.96558 -51.409227
v 92.026027 -77.625263 -31.606758
v 92.027373 -112.1487 -40.492103
v 92.03638 -104.69781 -94.571786
v 92.036535 -80.51419 -50.760123
v 92.036986 -106.91917 -78.441117
v 92.037818 -81.439163 -99.404176
v 92.040528 -77.441272 -26.218687
v 92.041706 -111.92372 -46.722916
v 92.047568 -80.229237 -51.056138
v 92.049133 -80.616913 -61.859825
v 92.050506 -107.75452 -56.547163
v 92.054237 -77.937498 -34.763368
v 92.054671 -105.99298 -85.375554
v 92.060998 -77.814066 -34.402328
v 92.064917 -82.668351 -89.562792
v 92.066612 -83.05308 -75.894563
v 92.068866 -80.540914 -37.282969
v 92.070141 -81.857891 -48.296303
v 92.071246 -108.35354 -68.079467
v 92.087241 -81.657788 -38.331956
v 92.088705 -82.433066 -91.402651
v 92.090033 -79.286313 -54.230789
v 92.094432 -104.92167 -93.533181
v 92.094895 -108.70387 -51.73267
v 92.096375 -112.01373 -45.687905
v 92.097231 -83.136538 -76.926998
v 92.098831 -111.96953 -33.627133
v 92.099026 -82.347899 -71.004584
v 92.099083 -108.3333 -70.372358
v 92.099371 -108.05179 -66.983556
v 92.105339 -111.90322 -32.119241
v 92.107881 -83.25406 -42.912653
v 92.111444 -78.17379 -23.265748
v 92.114148 -108.09712 -67.313853
v 92.120145 -83.237758 -83.970355
v 92.121193 -111.72912 -37.498266
v 92.128452 -108.50898 -68.717141
v 92.128604 -82.253949 -47.520421
v 92.130992 -108.09596 -60.455702
v 92.137664 -107.38001 -76.497644
v 92.142141 -107.85694 -73.087555
v 92.145146 -80.150326 -37.036458
v 92.145907 -81.917463 -95.787099
v 92.147398 -82.983686 -85.968822
v 92.1502 -106.71708 -81.194219
v 92.150452 -82.24854 -70.535321
v 92.152652 -104.26676 -98.377423
v 92.153285 -77.288375 -28.677634
v 92.15336 -83.237831 -82.928024
v 92.153783 -108.02643 -66.619795
v 92.1543 -79.360668 -53.213149
v 92.154426 -108.26375 -70.969855
v 92.159414 -82.49152 -72.50273
v 92.160853 -102.05647 -100.75823
v 92.16743 -83.381968 -43.574436
v 92.167842 -83.391655 -44.493516
v 92.169007 -107.89448 -58.771966
v 92.183083 -83.218147 -78.591587
v 92.188144 -83.031023 -76.396738
v 92.189117 -112.3913 -41.507397
v 92.189372 -106.11159 -84.952749
v 92.193731 -81.608911 -97.506336
v 92.194269 -108.47063 -52.427544
v 92.196081 -82.553259 -73.473836
v 92.196603 -108.21641 -63.560071
v 92.203979 -108.16791 -63.109393
v 92.205588 -105.03741 -93.225985
v 92.206422 -80.850585 -63.162409
v 92.208081 -107.94593 -72.693117
v 92.209199 -105.29811 -91.745432
v 92.211813 -79.483585 -56.43866
v 92.217316 -81.233498 -100.62955
v 92.218218 -83.216846 -80.79206
v 92.218568 -82.839588 -86.792484
v 92.221269 -111.87928 -39.582189
v 92.221887 -81.28516 -50.360251
v 92.225357 -81.277567 -100.15612
v 92.232339 -82.09528 -69.592108
v 92.235063 -83.181605 -81.820689
v 92.237789 -108.10006 -60.734198
v 92.241285 -103.5971 -99.056829
v 92.245534 -104.47789 -98.025793
v 92.248012 -82.521524 -47.038711
v 92.250221 -104.77826 -95.97697
v 92.252243 -111.88215 -36.634994
v 92.253111 -82.134953 -92.504796
v 92.254011 -107.75042 -74.703582
v 92.256686 -111.41577 -48.534955
v 92.267848 -108.81557 -51.81002
v 92.268003 -108.08805 -72.13334
v 92.268173 -83.306442 -43.281831
v 92.269017 -82.036675 -93.68697
v 92.271368 -112.43078 -42.666235
v 92.273481 -111.69777 -37.934963
v 92.273728 -111.92025 -36.035733
v 92.273843 -108.02901 -66.211934
v 92.274429 -79.312293 -55.465534
v 92.277974 -80.361504 -60.775012
v 92.28045 -108.02686 -54.617568
v 92.286582 -83.069953 -77.494687
v 92.286873 -111.96992 -34.954992
v 92.287348 -102.7993 -99.614967
v 92.289283 -111.73521 -38.900862
v 92.291393 -82.614291 -88.122087
v 92.296562 -82.753643 -87.017199
v 92.298578 -82.315182 -71.725817
v 92.30773 -108.42616 -68.305175
v 92.312911 -112.35326 -40.997929
v 92.314013 -81.88817 -94.837876
v 92.315941 -77.724167 -33.328571
v 92.318056 -81.105997 -64.98811
v 92.320351 -81.640657 -38.588572
v 92.321311 -105.93611 -87.001793
v 92.321463 -81.312606 -38.155482
v 92.327844 -80.612514 -51.055711
v 92.329423 -102.27479 -100.31267
v 92.330244 -79.077661 -36.300598
v 92.33183 -104.76356 -96.839016
v 92.332108 -78.07597 -23.739563
v 92.334561 -109.22114 -51.3548
v 92.335898 -101.64646 -101.02044
v 92.338412 -82.478907 -89.147813
v 92.339145 -81.71545 -49.785098
v 92.352983 -83.080256 -42.478028
v 92.355291 -79.995563 -58.542507
v 92.361956 -82.225328 -91.323117
v 92.363939 -109.97748 -50.497706
v 92.367938 -111.8887 -47.395258
v 92.370708 -78.070244 -35.101978
v 92.37248 -112.27262 -44.062993
v 92.374094 -81.275888 -65.846686
v 92.383124 -80.109107 -51.545689
v 92.394861 -103.22036 -99.244798
v 92.399482 -83.005761 -83.684584
v 92.404343 -79.829471 -57.577263
v 92.404867 -110.59801 -49.907748
v 92.406182 -106.06677 -86.34363
v 92.406864 -107.46005 -76.477888
v 92.40755 -82.802693 -85.342817
v 92.408586 -111.99275 -32.94681
v 92.408864 -103.99685 -98.638464
v 92.411964 -108.2593 -65.217283
v 92.413547 -108.5315 -69.007641
v 92.422106 -108.23783 -64.839778
v 92.425644 -80.13935 -59.265557
v 92.426405 -82.602833 -74.676537
v 92.430187 -77.539677 -30.256589
v 92.436241 -107.9039 -58.133976
v 92.439999 -106.29879 -84.234862
v 92.441925 -81.889816 -48.99073
v 92.444225 -104.65547 -97.624254
v 92.4492 -107.92412 -56.106704
v 92.45333 -83.12312 -42.781577
v 92.453741 -79.494019 -52.860094
v 92.454915 -111.71739 -38.328478
v 92.455293 -77.869521 -34.64992
v 92.457803 -82.810911 -76.032928
v 92.459584 -112.26298 -40.558847
v 92.461433 -108.16073 -65.539664
v 92.464128 -108.17696 -64.415159
v 92.464334 -83.376906 -44.933434
v 92.469239 -81.698952 -50.344073
v 92.47561 -107.99424 -62.043801
v 92.476548 -83.493267 -44.188851
v 92.476846 -82.918104 -46.160445
v 92.479186 -80.372091 -51.377552
v 92.4818 -81.466392 -50.691972
v 92.486198 -80.185585 -37.286297
v 92.492271 -81.433779 -97.551164
v 92.493735 -79.485944 -56.400298
v 92.494004 -77.740418 -31.921018
v 92.496559 -78.358752 -22.803559
v 92.500352 -82.772358 -41.616725
v 92.500976 -80.692057 -62.791188
v 92.506234 -105.97494 -87.949905
v 92.506898 -81.629208 -96.42328
v 92.507084 -82.970014 -82.399269
v 92.507281 -77.772687 -34.206885
v 92.510896 -111.90378 -31.671723
v 92.513416 -82.012118 -48.606903
v 92.525605 -107.90598 -66.854255
v 92.526895 -108.05856 -61.005681
v 92.533957 -83.492884 -44.439133
v 92.53602 -111.79976 -30.196028
v 92.537457 -82.90868 -42.102658
v 92.546441 -77.735733 -32.809569
v 92.548023 -107.98962 -61.639126
v 92.54815 -82.96336 -81.227044
v 92.552676 -78.809254 -36.146154
v 92.552956 -101.85256 -100.67247
v 92.553496 -107.96814 -67.198559
v 92.559971 -80.88706 -64.117932
v 92.565897 -80.603186 -37.722768
v 92.567888 -108.43349 -70.178995
v 92.573905 -108.06535 -67.561676
v 92.575976 -80.938171 -64.594776
v 92.580353 -109.7652 -50.988675
v 92.582029 -79.837288 -52.115307
v 92.585011 -81.134978 -99.488012
v 92.587357 -104.7642 -97.267618
v 92.589764 -104.36326 -98.197727
v 92.590729 -80.233528 -59.959602
v 92.599485 -82.765047 -46.721964
v 92.602603 -106.30192 -84.738599
v 92.607212 -77.582551 -26.724097
v 92.608246 -82.196034 -72.37789
v 92.610452 -107.95577 -59.351164
v 92.612743 -108.51565 -69.410236
v 92.617974 -107.85933 -66.514576
v 92.629362 -82.008091 -49.742997
v 92.630916 -82.587894 -47.363446
v 92.633422 -79.625044 -52.610035
v 92.639107 -82.601247 -85.633226
v 92.640363 -82.883473 -80.387861
v 92.640819 -82.902219 -79.643048
v 92.641952 -108.48221 -68.567083
v 92.64282 -105.61779 -90.933238
v 92.643625 -108.11375 -55.231921
v 92.643942 -77.468051 -29.479181
v 92.644043 -107.96544 -73.10401
v 92.650963 -104.53972 -97.90664
v 92.651344 -81.584941 -67.473698
v 92.655944 -77.708975 -31.177196
v 92.656035 -79.727156 -36.976853
v 92.656424 -103.36735 -99.043999
v 92.658181 -112.2795 -45.099159
v 92.659018 -108.21054 -71.815767
v 92.663311 -81.840631 -93.186999
v 92.665599 -80.600692 -62.498785
v 92.668168 -81.919153 -70.245241
v 92.673253 -79.401764 -54.042923
v 92.676955 -108.38044 -54.165368
v 92.677982 -81.585764 -95.935674
v 92.681553 -80.86906 -101.16072
v 92.683609 -107.11282 -78.492305
v 92.68406 -83.15945 -43.051686
v 92.684815 -77.476118 -27.932652
v 92.686879 -78.01352 -35.065864
v 92.687015 -106.9636 -80.617165
v 92.690538 -107.92795 -73.975077
v 92.691166 -82.099381 -90.130715
v 92.693521 -111.96009 -36.445982
v 92.696725 -81.434359 -66.833837
v 92.699014 -81.521477 -50.935257
v 92.6993 -80.95539 -100.74212
v 92.699346 -81.841036 -50.606454
v 92.702381 -81.813886 -68.870199
v 92.703589 -106.71803 -82.063961
v 92.706337 -82.609771 -84.960069
v 92.706711 -80.771881 -51.318124
v 92.717957 -82.018197 -50.22222
v 92.719306 -109.42697 -51.694301
v 92.724766 -82.729908 -83.774324
v 92.729566 -108.22368 -54.866562
v 92.731546 -80.77847 -101.53838
v 92.734303 -81.905859 -91.705024
v 92.735931 -83.405254 -43.704109
v 92.739609 -81.92267 -39.819132
v 92.740479 -79.411494 -55.775211
v 92.741913 -107.88361 -66.031023
v 92.741969 -104.89293 -96.818618
v 92.743256 -82.657144 -84.394695
v 92.744802 -82.54587 -41.407399
v 92.744974 -106.98968 -79.814942
v 92.748417 -109.66103 -51.352047
v 92.748775 -105.9212 -89.325515
v 92.753947 -78.233214 -23.495463
v 92.757219 -81.632267 -94.795704
v 92.757728 -108.60216 -53.530602
v 92.773079 -82.111564 -40.305294
v 92.775661 -108.15709 -63.745837
v 92.775766 -83.494055 -44.091229
v 92.776613 -108.36197 -68.210611
v 92.777038 -81.612536 -68.092346
v 92.780698 -82.160811 -88.668882
v 92.78868 -108.04459 -72.674456
v 92.790897 -81.031787 -65.524124
v 92.791201 -110.91713 -49.854723
v 92.795643 -105.46993 -92.130025
v 92.79617 -106.30474 -86.221242
v 92.808674 -111.78379 -38.492839
v 92.810547 -82.651739 -76.640333
v 92.814289 -108.04207 -60.18972
v 92.818237 -78.483043 -35.883325
v 92.818484 -79.494632 -53.481315
v 92.819794 -81.303196 -97.35068
v 92.821712 -111.87866 -47.998715
v 92.822282 -105.0006 -96.077996
v 92.822959 -82.685594 -83.263882
v 92.828442 -108.12141 -65.030809
v 92.830218 -81.690665 -39.533621
v 92.83387 -107.99604 -58.351284
v 92.836749 -108.06494 -60.59738
v 92.837236 -80.111449 -58.974544
v 92.838334 -101.0187 -101.11166
v 92.839628 -110.26258 -50.686382
v 92.84031 -112.1487 -46.751598
v 92.844432 -111.77805 -37.779493
v 92.846477 -80.451881 -61.64081
v 92.847271 -107.87793 -74.695815
v 92.849704 -79.404068 -55.406429
v 92.849912 -82.37459 -48.173676
v 92.851235 -83.492012 -44.82701
v 92.852894 -82.368454 -86.467364
v 92.853531 -104.70457 -97.496604
v 92.853997 -83.536656 -44.405427
v 92.854102 -104.03143 -98.475709
v 92.856037 -112.05243 -32.633352
v 92.860891 -106.16407 -87.894323
v 92.861475 -112.22871 -40.221658
v 92.865496 -108.12322 -64.64461
v 92.866676 -81.747382 -92.531009
v 92.870818 -81.426271 -96.412941
v 92.872042 -80.285956 -60.646979
v 92.87651 -80.670094 -38.075346
v 92.888149 -79.865997 -57.629672
v 92.896066 -111.85403 -30.243241
v 92.899964 -108.00091 -57.476229
v 92.90837 -107.76825 -75.360351
v 92.909742 -82.255875 -74.533759
v 92.91338 -107.98778 -61.94216
v 92.914942 -82.75016 -42.074214
v 92.915845 -82.018918 -89.310886
v 92.9212 -108.02321 -65.37082
v 92.928573 -77.759416 -31.345766
v 92.93448 -81.753039 -69.32769
v 92.940001 -82.647533 -82.427394
v 92.941457 -101.38251 -100.82889
v 92.942236 -78.805019 -36.269445
v 92.944442 -107.81063 -66.368028
v 92.944714 -80.28864 -37.692125
v 92.952312 -81.29726 -38.990075
v 92.953451 -79.305074 -36.717255
v 92.954984 -79.58264 -56.495944
v 92.957856 -108.50297 -69.20208
v 92.958217 -77.786533 -31.958043
v 92.958465 -105.67407 -91.413886
v 92.958716 -79.631342 -53.060795
v 92.965457 -105.05022 -94.833211
v 92.966558 -83.360781 -43.6549
v 92.969472 -77.96467 -24.984975
v 92.97055 -83.523178 -44.672619
v 92.973999 -105.14632 -93.937674
v 92.975962 -81.934713 -50.880819
v 92.981257 -82.1323 -87.510628
v 92.984828 -80.874993 -38.439426
v 92.992073 -107.48823 -77.008391
v 92.993976 -102.90119 -99.121374
v 92.994552 -104.86383 -97.096061
v 92.994981 -107.82874 -66.745523
v 92.997725 -80.486381 -62.061652
v 92.998947 -83.474134 -44.019338
v 93.000432 -111.54191 -49.008774
v 93.001303 -82.159702 -50.541952
v 93.002033 -81.368002 -67.134143
v 93.002064 -77.611375 -29.825451
v 93.002412 -111.93218 -31.485384
v 93.003275 -82.615722 -80.410574
v 93.008732 -112.05644 -39.648127
v 93.0094 -81.477806 -67.940339
v 93.023385 -82.625082 -77.455803
v 93.024624 -102.23824 -99.755164
v 93.028508 -107.87926 -67.016543
v 93.02924 -106.57147 -83.258363
v 93.033227 -112.13178 -35.302183
v 93.033259 -108.05589 -57.042681
v 93.034215 -79.894477 -37.298574
v 93.037645 -81.098508 -97.914469
v 93.040335 -112.12637 -34.227328
v 93.047457 -81.481238 -51.261568
v 93.050094 -82.620701 -79.253104
v 93.054819 -80.887662 -65.349846
v 93.060729 -111.88328 -38.99327
v 93.061829 -107.8323 -65.954963
v 93.066394 -101.92729 -100.21534
v 93.074883 -103.63973 -98.702291
v 93.081769 -82.331297 -41.318163
v 93.085094 -77.652468 -30.199073
v 93.08658 -81.870156 -40.218108
v 93.089806 -81.808297 -90.294077
v 93.091285 -82.326181 -50.122677
v 93.092243 -108.48972 -54.65069
v 93.093289 -111.21084 -49.663542
v 93.093774 -81.609119 -68.85185
v 93.0959 -80.967869 -98.681079
v 93.09673 -107.35492 -77.812279
v 93.097808 -108.0999 -62.921412
v 93.098144 -107.71473 -76.028927
v 93.104396 -109.01813 -53.164838
v 93.106876 -77.546036 -28.844292
v 93.109546 -82.860205 -47.345328
v 93.111569 -108.01083 -59.349559
v 93.111729 -107.99775 -61.415124
v 93.115825 -80.238434 -52.082716
v 93.11607 -79.991963 -52.390249
v 93.119772 -81.398374 -95.215711
v 93.127097 -81.489706 -94.215995
v 93.12734 -112.48211 -43.482886
v 93.127447 -107.1567 -79.086698
v 93.130487 -108.47421 -68.765317
v 93.13061 -82.883111 -42.676887
v 93.130638 -81.736908 -90.656585
v 93.130899 -104.29754 -98.073958
v 93.133734 -110.75275 -50.338279
v 93.135196 -108.41406 -68.437672
v 93.136019 -82.597606 -78.076582
v 93.143094 -81.167071 -66.52836
v 93.144161 -78.357486 -35.815484
v 93.145648 -79.57035 -53.847444
v 93.149186 -80.669649 -100.9651
v 93.158174 -77.993702 -35.04212
v 93.163514 -108.27787 -71.44379
v 93.165061 -82.354729 -84.453225
v 93.166787 -104.73204 -97.367785
v 93.171827 -110.12625 -51.211053
v 93.172659 -105.05065 -96.537237
v 93.173164 -101.67357 -100.42844
v 93.173916 -82.009162 -74.002517
v 93.176065 -81.819056 -72.359767
v 93.176315 -81.33781 -95.697103
v 93.179404 -81.867727 -88.911759
v 93.18164 -112.12467 -33.53048
v 93.183177 -81.701335 -71.404178
v 93.186335 -81.64952 -91.388945
v 93.189962 -80.698109 -64.030996
v 93.194301 -104.52132 -97.711533
v 93.19649 -83.512736 -44.334872
v 93.197184 -77.776144 -32.933971
v 93.197828 -104.86609 -97.086492
v 93.204746 -82.541013 -78.713846
v 93.205189 -79.785052 -53.001479
v 93.205511 -105.86378 -90.860417
v 93.205957 -108.2733 -55.839197
v 93.206795 -80.861225 -99.144949
v 93.207306 -81.626987 -70.718907
v 93.213009 -79.544773 -55.836613
v 93.215664 -102.40788 -99.34126
v 93.215876 -83.025477 -46.66466
v 93.217266 -82.142591 -85.988074
v 93.218685 -82.612572 -42.011294
v 93.22623 -81.737412 -71.850396
v 93.226867 -77.89231 -34.65851
v 93.232621 -80.56265 -63.151263
v 93.242242 -80.211128 -59.510845
v 93.245838 -103.94836 -98.36296
v 93.248219 -102.53156 -99.203515
v 93.248675 -82.138693 -75.259622
v 93.24918 -106.37014 -87.497838
v 93.25439 -82.242314 -50.817992
v 93.261697 -109.93642 -51.644351
v 93.261943 -102.80928 -99.00847
v 93.264182 -78.471232 -22.615786
v 93.265929 -80.477705 -38.208121
v 93.271309 -81.140913 -39.148564
v 93.27409 -83.150113 -46.259377
v 93.285532 -79.422522 -36.891477
v 93.286661 -80.55927 -101.20586
v 93.289142 -111.89445 -37.09185
v 93.290029 -107.27759 -78.566294
v 93.296278 -106.5141 -86.097526
v 93.299907 -79.883568 -57.511223
v 93.300049 -100.74955 -101.00082
v 93.307093 -83.511287 -44.762036
v 93.31476 -109.60946 -52.430668
v 93.316039 -80.034961 -37.599517
v 93.316087 -80.780372 -65.327386
v 93.317353 -79.190472 -36.665934
v 93.317458 -82.846572 -47.681512
v 93.322416 -82.409404 -81.280427
v 93.325976 -77.691479 -27.542523
v 93.327579 -81.538066 -69.292338
v 93.332282 -112.51199 -44.808254
v 93.336251 -81.470382 -93.160232
v 93.339842 -111.96541 -31.325417
v 93.340575 -107.78583 -66.249816
v 93.34732 -108.04091 -64.93031
v 93.350305 -112.44267 -45.344121
v 93.351294 -107.17414 -80.736987
v 93.353281 -81.830949 -87.892345
v 93.358936 -81.659994 -40.102558
v 93.360108 -78.243332 -35.660518
v 93.362106 -78.62432 -36.197917
v 93.362721 -81.96447 -74.52412
v 93.364186 -83.397612 -43.99447
v 93.364664 -81.952595 -86.644861
v 93.366844 -112.17216 -47.586289
v 93.370519 -101.97857 -99.872189
v 93.372316 -108.09095 -60.490838
v 93.378091 -82.307928 -82.770678
v 93.38034 -81.159747 -96.445643
v 93.382278 -77.956189 -25.8478
v 93.382912 -108.15038 -57.944523
v 93.386314 -105.23967 -94.923666
v 93.38993 -105.59778 -92.61964
v 93.392636 -81.893359 -51.313331
v 93.396757 -107.83173 -65.82354
v 93.398613 -101.19213 -100.65979
v 93.40048 -79.596211 -55.028217
v 93.403526 -82.468028 -50.553625
v 93.404173 -112.63468 -41.698884
v 93.404491 -81.043349 -51.711205
v 93.408923 -108.30385 -71.149994
v 93.409876 -80.621766 -51.993662
v 93.412644 -79.701126 -53.875034
v 93.418425 -107.87394 -75.116442
v 93.42072 -108.11099 -63.238261
v 93.424303 -108.95165 -53.974466
v 93.424331 -81.671273 -89.687411
v 93.425566 -82.74953 -48.41173
v 93.426006 -108.43686 -69.096855
v 93.427987 -107.6674 -76.61504
v 93.428407 -102.56139 -99.093722
v 93.431782 -112.59835 -41.230818
v 93.439489 -106.27211 -88.817623
v 93.439582 -77.637347 -28.685202
v 93.441388 -82.313736 -80.294333
v 93.445827 -103.37913 -98.647847
v 93.446922 -108.28409 -56.391473
v 93.448138 -108.47827 -55.387225
v 93.450914 -111.92611 -48.604907
v 93.451598 -78.246919 -24.070043
v 93.456603 -104.13696 -98.040292
v 93.459442 -80.233003 -37.993178
v 93.462215 -81.471344 -70.048091
v 93.462711 -102.89191 -98.832774
v 93.463602 -80.357625 -61.215813
v 93.464127 -108.02635 -73.644261
v 93.466261 -109.20816 -53.439623
v 93.466944 -112.11506 -32.481811
v 93.468004 -81.43628 -92.341669
v 93.469396 -108.12371 -67.83146
v 93.472978 -82.302431 -81.61261
v 93.484737 -105.09137 -96.60395
v 93.489993 -82.688178 -49.388255
v 93.491075 -104.36873 -97.73194
v 93.491931 -80.164693 -58.782891
v 93.496182 -106.59283 -85.470047
v 93.501723 -81.28179 -94.364942
v 93.50267 -80.891716 -66.143035
v 93.510299 -80.09465 -52.798262
v 93.532261 -82.229365 -76.882087
v 93.532573 -108.36963 -69.870389
v 93.533517 -104.68385 -97.260568
v 93.535224 -108.10465 -59.818035
v 93.543931 -104.92535 -96.935107
v 93.550145 -108.08358 -62.62202
v 93.551233 -81.520298 -90.458836
v 93.552982 -101.54639 -100.26848
v 93.560483 -82.252738 -79.499182
v 93.561899 -107.12217 -81.505217
v 93.562427 -79.475569 -37.004429
v 93.565232 -107.204 -81.082266
v 93.565889 -108.00604 -67.508021
v 93.575086 -82.124553 -51.316756
v 93.592501 -108.09729 -64.342078
v 93.59272 -106.62405 -84.281327
v 93.594342 -80.394003 -52.440555
v 93.594607 -78.8698 -36.462866
v 93.594687 -81.69103 -73.429814
v 93.596433 -106.53537 -86.623577
v 93.603789 -102.20908 -99.246904
v 93.605469 -110.34162 -51.334105
v 93.607533 -107.82744 -66.590406
v 93.609684 -109.67155 -52.733864
v 93.611549 -108.13605 -58.795639
v 93.616296 -78.473648 -36.058893
v 93.625766 -80.961378 -39.242707
v 93.628351 -79.922107 -57.357948
v 93.629212 -78.164022 -24.768687
v 93.629316 -81.903418 -85.393801
v 93.629736 -81.846546 -86.063731
v 93.631122 -111.94238 -37.057241
v 93.631635 -81.129164 -68.176702
v 93.632354 -107.83305 -75.706994
v 93.637813 -82.951883 -47.998503
v 93.639942 -77.774009 -31.497067
v 93.640637 -81.897526 -75.303472
v 93.640798 -77.856039 -26.938022
v 93.643753 -101.79606 -99.904217
v 93.646404 -81.54718 -51.697687
v 93.647904 -108.05354 -61.842593
v 93.652533 -80.979661 -96.837011
v 93.653879 -105.2397 -96.160568
v 93.656158 -79.734405 -55.54546
v 93.657268 -111.44857 -49.72914
v 93.658641 -80.911029 -66.629538
v 93.659991 -80.596154 -100.01831
v 93.664989 -112.44531 -40.417853
v 93.669492 -82.230237 -78.197182
v 93.671496 -78.461461 -22.989536
v 93.672014 -82.338163 -41.725841
v 93.674448 -112.60374 -43.21757
v 93.678389 -83.299572 -46.151187
v 93.681796 -80.618334 -99.676086
v 93.68248 -81.735686 -74.118045
v 93.683172 -81.582493 -88.698317
v 93.684742 -82.676899 -50.448787
v 93.686347 -108.89467 -54.540384
v 93.689156 -82.181151 -77.417166
v 93.690085 -108.27475 -57.771958
v 93.690891 -102.58964 -98.881103
v 93.691893 -108.34447 -68.622278
v 93.692704 -83.167149 -43.615568
v 93.692717 -77.7161 -29.39812
v 93.694077 -111.03868 -50.370467
v 93.695246 -82.024052 -83.807769
v 93.697149 -80.807893 -97.653021
v 93.70078 -80.415104 -61.649737
v 93.707187 -112.05154 -29.557476
v 93.710428 -112.33196 -47.245807
v 93.716948 -77.927183 -34.524995
v 93.721328 -112.45212 -46.135281
v 93.723113 -112.69187 -42.035356
v 93.726721 -102.02465 -99.358954
v 93.726925 -80.676618 -98.618863
v 93.728593 -103.70981 -98.241196
v 93.731005 -81.292499 -92.990201
v 93.738117 -77.836492 -33.984906
v 93.739246 -82.144647 -81.198091
v 93.743591 -81.072556 -51.994729
v 93.747708 -82.079729 -82.515271
v 93.748264 -112.20079 -33.847997
v 93.749208 -111.79662 -49.161456
v 93.749802 -112.59495 -43.803391
v 93.751239 -107.55638 -77.649861
v 93.764103 -80.341071 -52.769871
v 93.764742 -102.28481 -99.043375
v 93.765738 -105.34831 -95.589397
v 93.767872 -83.453196 -45.246003
v 93.769989 -82.415504 -51.228855
v 93.775902 -80.624682 -65.329322
v 93.776696 -104.35466 -97.533948
v 93.785258 -108.29 -70.819435
v 93.788101 -81.648457 -87.004417
v 93.788685 -81.368579 -91.006525
v 93.794855 -79.985686 -53.847588
v 93.795167 -108.14617 -72.821754
v 93.808801 -112.61556 -44.435951
v 93.808965 -82.568235 -42.367549
v 93.809778 -80.196501 -58.47585
v 93.81331 -101.89019 -99.52902
v 93.815777 -110.25829 -51.679924
v 93.816589 -107.3078 -79.794486
v 93.821887 -81.12197 -94.474226
v 93.822189 -109.19097 -54.059851
v 93.825292 -112.18155 -48.188254
v 93.827272 -81.806033 -40.882458
v 93.832641 -106.50572 -87.778398
v 93.837257 -80.448146 -62.505158
v 93.841519 -103.15716 -98.532084
v 93.844032 -79.932592 -56.487613
v 93.846666 -80.248266 -59.189272
v 93.847613 -106.21639 -89.932234
v 93.852491 -78.718806 -36.352892
v 93.85388 -80.947922 -67.730339
v 93.854181 -79.876521 -54.939241
v 93.855356 -77.754721 -30.718291
v 93.855418 -81.211831 -69.617458
v 93.85585 -104.63387 -97.15305
v 93.856228 -107.97502 -74.023216
v 93.860929 -108.20217 -58.704525
v 93.861513 -112.29486 -34.910089
v 93.862552 -110.53779 -51.266547
v 93.863024 -80.532752 -63.588634
v 93.867002 -79.152779 -36.780795
v 93.867644 -83.24559 -46.709298
v 93.871503 -100.85091 -100.51715
v 93.876613 -112.55782 -40.664555
v 93.879689 -107.91383 -67.030177
v 93.882475 -80.835478 -52.322108
v 93.88413 -104.9765 -96.781301
v 93.885475 -81.085407 -68.769709
v 93.886872 -81.352081 -72.134249
v 93.888637 -108.14917 -60.448001
v 93.889781 -78.409486 -35.948489
v 93.893964 -102.08649 -99.151986
v 93.897907 -81.461158 -89.040503
v 93.9059 -105.16866 -96.467579
v 93.906989 -81.880149 -84.083755
v 93.913414 -79.752913 -37.494473
v 93.915463 -81.422154 -40.214599
v 93.917498 -77.80631 -33.463041
v 93.921358 -79.567429 -37.282779
v 93.924118 -80.255376 -58.835984
v 93.924253 -106.00165 -91.618663
v 93.928201 -106.66394 -86.014925
v 93.929449 -107.11944 -81.936102
v 93.929989 -81.42498 -89.464838
v 93.939526 -80.325042 -100.85358
v 93.944621 -108.3724 -57.779615
v 93.947457 -105.45795 -94.939944
v 93.950338 -112.07617 -31.292569
v 93.951657 -108.27062 -71.306257
v 93.954169 -112.28814 -35.451475
v 93.957973 -106.79201 -83.597491
v 93.963089 -81.804598 -84.554215
v 93.963142 -104.83817 -96.894767
v 93.964017 -78.303722 -35.711573
v 93.969428 -81.189348 -71.264697
v 93.971183 -81.01003 -94.94423
v 93.972414 -102.33896 -98.890618
v 93.97394 -112.71869 -42.355949
v 93.978656 -80.090687 -57.509979
v 93.979933 -81.499692 -87.57234
v 93.982623 -83.153671 -47.954401
v 93.983611 -81.40189 -72.931729
v 93.985118 -83.027837 -49.315098
v 93.986465 -102.6811 -98.641819
v 94.007253 -112.03923 -48.770127
v 94.008381 -108.23601 -72.301908
v 94.012933 -80.542462 -63.998106
v 94.013435 -80.789106 -52.580602
v 94.014582 -108.09974 -67.984547
v 94.014739 -80.545682 -65.005078
v 94.021854 -78.95707 -36.609449
v 94.02266 -81.856533 -51.901402
v 94.023205 -82.666172 -51.176679
v 94.024534 -79.325019 -36.988413
v 94.026916 -105.65423 -93.584273
v 94.02835 -80.807293 -67.266181
v 94.030254 -112.15744 -32.372435
v 94.03307 -108.59983 -56.323669
v 94.033159 -111.64664 -49.653965
v 94.036064 -80.044081 -55.829034
v 94.036186 -80.599323 -52.942677
v 94.037633 -83.366746 -46.138467
v 94.037965 -83.22602 -47.52556
v 94.038133 -108.27972 -71.849845
v 94.039305 -112.08141 -39.196684
v 94.039644 -81.155469 -93.121596
v 94.041862 -80.932274 -95.559787
v 94.043827 -101.62128 -99.705366
v 94.045835 -81.915117 -41.210893
v 94.047504 -83.361121 -44.583322
v 94.048137 -106.1634 -90.916367
v 94.051636 -79.184382 -36.824237
v 94.053765 -80.277747 -58.40555
v 94.062215 -108.20795 -59.479279
v 94.064565 -108.0328 -64.788232
v 94.06642 -81.920041 -79.888076
v 94.068239 -82.442176 -51.569815
v 94.0691 -80.695657 -66.376767
v 94.070817 -108.52188 -57.008833
v 94.074054 -80.833106 -96.395708
v 94.074057 -78.134313 -34.939506
v 94.078785 -102.11422 -98.990674
v 94.078874 -107.96707 -67.450357
v 94.086375 -107.36059 -80.574444
v 94.086489 -80.131388 -56.492373
v 94.086844 -81.419116 -88.041858
v 94.087342 -80.448451 -53.475903
v 94.087736 -77.778351 -32.737408
v 94.09141 -111.93683 -38.342689
v 94.091792 -111.91784 -37.6981
v 94.091923 -82.199972 -51.792098
v 94.092793 -78.611102 -22.760971
v 94.094979 -81.491466 -73.86948
v 94.096639 -83.414108 -45.127089
v 94.104132 -81.325763 -52.265603
v 94.108222 -80.173486 -54.732083
v 94.108398 -81.371651 -88.592317
v 94.108976 -77.798908 -29.268208
v 94.109674 -78.608809 -36.232553
v 94.111052 -80.326086 -53.98507
v 94.121436 -81.150971 -91.919679
v 94.123511 -81.885358 -82.038101
v 94.140163 -80.25555 -60.017384
v 94.143037 -106.41676 -89.016009
v 94.143887 -80.372391 -100.02069
v 94.145113 -105.62951 -94.293951
v 94.14968 -80.664459 -97.211642
v 94.153358 -81.886518 -81.501526
v 94.153469 -81.556601 -85.998718
v 94.154834 -107.51154 -78.554805
v 94.159995 -107.78336 -76.749634
v 94.171999 -103.78078 -97.872301
v 94.174517 -81.180767 -91.154786
v 94.174951 -105.81104 -93.017917
v 94.177174 -112.18558 -32.94858
v 94.184829 -107.44108 -79.165006
v 94.18891 -105.2299 -96.313556
v 94.192773 -105.36684 -95.965165
v 94.193355 -78.243922 -25.395791
v 94.193665 -112.58856 -45.966033
v 94.195246 -112.76262 -41.710789
v 94.19646 -80.50072 -63.43924
v 94.2064 -104.97792 -96.63371
v 94.208131 -80.460606 -98.910565
v 94.211282 -105.95838 -92.272683
v 94.213067 -108.24187 -70.716701
v 94.214375 -81.445081 -86.84072
v 94.216432 -80.918729 -52.876194
v 94.216514 -80.236248 -57.413543
v 94.218082 -111.1356 -50.549954
v 94.221293 -101.06974 -100.00831
v 94.233833 -80.707762 -39.416991
v 94.24031 -81.850745 -80.857158
v 94.241036 -81.261836 -52.550138
v 94.243487 -81.551826 -40.757344
v 94.246258 -81.571227 -85.06591
v 94.248389 -80.372335 -58.747665
v 94.250352 -101.78104 -99.27676
v 94.25198 -81.758355 -82.750612
v 94.252155 -80.514518 -54.467373
v 94.253591 -80.307621 -56.518057
v 94.254011 -112.67742 -44.948712
v 94.260942 -102.91788 -98.395405
v 94.26774 -78.464308 -23.824527
v 94.270812 -100.70001 -100.31905
v 94.271425 -108.10796 -62.924902
v 94.272591 -102.34001 -98.686133
v 94.275273 -81.646355 -84.19172
v 94.275286 -81.286503 -89.170605
v 94.276545 -107.65584 -77.635911
v 94.276848 -80.133127 -101.35101
v 94.276993 -80.857101 -53.217732
v 94.287822 -80.902384 -69.169839
v 94.289982 -108.14046 -61.660669
v 94.290898 -112.57105 -46.567388
v 94.292294 -79.1909 -36.910029
v 94.29318 -80.694147 -53.819208
v 94.294317 -80.400214 -58.290092
v 94.298629 -107.95197 -67.227576
v 94.302211 -108.90347 -55.502533
v 94.303296 -110.01247 -52.882353
v 94.304834 -80.988249 -70.956777
v 94.306589 -80.526685 -55.330289
v 94.310167 -80.349791 -59.181022
v 94.314623 -79.90737 -37.937083
v 94.314985 -81.165916 -90.417505
v 94.319437 -103.87668 -97.630561
v 94.32255 -81.685674 -76.421372
v 94.325695 -105.49751 -95.406642
v 94.331123 -108.14635 -68.329262
v 94.333016 -109.85495 -53.295848
v 94.334365 -80.769154 -54.365987
v 94.334755 -80.766066 -54.927345
v 94.344942 -81.647186 -83.304032
v 94.346712 -80.514153 -65.59511
v 94.352914 -81.626128 -54.961876
v 94.357836 -78.392337 -35.787961
v 94.357932 -104.13089 -97.31827
v 94.358835 -78.539382 -36.11486
v 94.359222 -80.594209 -66.350129
v 94.365747 -81.044532 -92.480689
v 94.365877 -112.02692 -37.133248
v 94.366251 -80.900202 -55.257865
v 94.366977 -81.584762 -55.314425
v 94.367934 -82.217877 -52.155426
v 94.368859 -81.278004 -52.859129
v 94.3723 -83.362598 -46.79528
v 94.386672 -105.58927 -94.88564
v 94.392423 -77.796594 -32.724645
v 94.392591 -81.150236 -53.155969
v 94.392966 -81.104901 -54.387173
v 94.398759 -80.274831 -60.563966
v 94.400819 -108.20766 -70.4327
v 94.401277 -80.551234 -97.254005
v 94.407659 -82.023563 -55.320608
v 94.408903 -82.045482 -54.974647
v 94.409338 -80.533572 -56.617894
v 94.411491 -105.15163 -96.3277
v 94.41385 -80.794036 -95.055859
v 94.41715 -78.013374 -27.146127
v 94.419758 -83.197932 -49.893382
v 94.421548 -112.20146 -30.650277
v 94.422439 -78.156704 -26.447831
v 94.424545 -78.997827 -36.701451
v 94.424928 -112.49255 -47.293724
v 94.425104 -83.411002 -46.050706
v 94.42524 -108.15901 -69.6458
v 94.426524 -81.861742 -54.572309
v 94.429765 -108.18652 -68.710766
v 94.432988 -108.56454 -57.751941
v 94.433225 -82.839652 -43.348743
v 94.433401 -112.20215 -39.382475
v 94.433418 -82.733584 -51.762331
v 94.434055 -112.28424 -36.029586
v 94.436001 -80.191129 -100.41619
v 94.438291 -81.437776 -75.298847
v 94.44044 -81.705134 -78.844192
v 94.443906 -77.9168 -27.975033
v 94.445162 -81.123115 -53.6779
v 94.44552 -105.35048 -95.952799
v 94.450648 -80.288217 -59.7575
v 94.453071 -107.47022 -79.487737
v 94.463542 -81.012388 -55.837345
v 94.470577 -107.92014 -66.327097
v 94.473109 -77.810636 -31.478705
v 94.477886 -80.508505 -58.680591
v 94.483663 -108.14142 -62.505567
v 94.484493 -81.695608 -78.481683
v 94.484874 -106.21807 -91.283673
v 94.487504 -82.276231 -55.32882
v 94.487549 -80.112392 -38.468795
v 94.48879 -104.76612 -96.680853
v 94.490964 -83.339924 -45.142854
v 94.493462 -80.551585 -58.262644
v 94.494817 -82.514842 -52.108916
v 94.497064 -81.369828 -74.932147
v 94.498483 -103.60063 -97.742088
v 94.50062 -110.45203 -52.046996
v 94.50155 -105.83308 -93.470214
v 94.504634 -108.2243 -61.009416
v 94.511355 -83.102444 -44.116362
v 94.514013 -80.978529 -92.991901
v 94.514583 -104.44666 -96.90536
v 94.516484 -80.82824 -56.442163
v 94.518018 -103.41403 -97.942063
v 94.518551 -80.865584 -70.476231
v 94.519084 -106.41374 -89.793595
v 94.525524 -103.88274 -97.410942
v 94.5265 -81.642957 -77.160436
v 94.529319 -78.320362 -35.165712
v 94.529893 -108.91867 -55.945319
v 94.530826 -77.922823 -33.646858
v 94.532837 -82.217987 -52.484746
v 94.534625 -110.78332 -51.364341
v 94.536548 -107.27 -81.890535
v 94.540308 -81.217425 -40.485571
v 94.540323 -105.46282 -95.562798
v 94.540779 -82.303681 -54.556148
v 94.541138 -80.391094 -61.532016
v 94.541851 -81.785355 -53.960835
v 94.543233 -79.5176 -37.384504
v 94.543837 -108.32428 -59.354567
v 94.543842 -108.23166 -72.830858
v 94.544769 -82.40748 -54.891961
v 94.548118 -77.861782 -33.315307
v 94.548613 -80.471737 -59.04695
v 94.549997 -81.968369 -52.794363
v 94.55102 -101.4819 -99.367739
v 94.561841 -81.987766 -56.104538
v 94.56312 -104.15984 -97.106915
v 94.569407 -80.687886 -57.208408
v 94.573767 -78.534037 -36.057344
v 94.576368 -81.643005 -78.231552
v 94.577799 -80.436412 -39.210563
v 94.581613 -112.07875 -38.780819
v 94.583066 -79.165995 -36.952799
v 94.583345 -80.619857 -67.319962
v 94.583992 -81.511729 -83.365686
v 94.584264 -82.234708 -55.953478
v 94.586698 -81.766334 -53.508843
v 94.591179 -107.9045 -65.874964
v 94.592746 -80.700948 -68.525429
v 94.594749 -81.98205 -41.570331
v 94.595301 -108.16436 -69.010427
v 94.603071 -106.68951 -86.576785
v 94.60498 -80.486456 -63.659202
v 94.608411 -78.009977 -33.946088
v 94.611884 -112.74699 -41.123902
v 94.612702 -83.1399 -50.848049
v 94.613367 -81.930849 -53.114239
v 94.613668 -80.419424 -62.367018
v 94.616569 -82.459475 -55.61608
v 94.61753 -81.12009 -89.445742
v 94.618207 -80.595105 -96.226912
v 94.624064 -107.96856 -66.569521
v 94.625141 -111.11013 -50.843973
v 94.62722 -83.352512 -48.883907
v 94.631205 -108.07699 -64.066912
v 94.63213 -81.393364 -84.769747
v 94.632465 -81.14299 -56.75469
v 94.63369 -108.28343 -59.985415
v 94.636559 -82.068024 -53.850106
v 94.637493 -112.24207 -32.279854
v 94.63814 -80.907897 -71.831147
v 94.639908 -78.421893 -25.338239
v 94.641735 -112.3911 -34.802017
v 94.644345 -107.93672 -65.389439
v 94.647317 -83.083707 -51.282243
v 94.648028 -82.580137 -55.300464
v 94.648886 -105.10485 -96.253605
v 94.650872 -112.21157 -26.487756
v 94.653984 -103.70645 -97.535614
v 94.655876 -108.42208 -58.902936
v 94.657321 -83.401877 -45.7867
v 94.657931 -82.092991 -56.60721
v 94.661895 -80.444475 -65.311892
v 94.667704 -102.18729 -98.528397
v 94.66916 -100.90529 -99.759723
v 94.671796 -111.86157 -49.620184
v 94.673603 -77.821735 -32.29818
v 94.675381 -82.289838 -52.794963
v 94.675845 -108.2734 -72.140396
v 94.675953 -80.249988 -99.395377
v 94.677374 -78.605843 -23.976023
v 94.678016 -103.95867 -97.240217
v 94.681211 -81.163006 -87.633512
v 94.681572 -78.420909 -35.617377
v 94.682114 -82.509223 -54.438235
v 94.684812 -112.26825 -33.429304
v 94.692395 -105.63128 -94.837613
v 94.697788 -82.647902 -43.090973
v 94.705882 -108.08901 -68.204225
v 94.707398 -80.644595 -95.293262
v 94.708057 -105.99231 -92.748277
v 94.708161 -80.818193 -57.879832
v 94.710474 -80.877268 -91.767784
v 94.712977 -109.49891 -54.486154
v 94.714443 -80.71238 -94.514535
v 94.716366 -82.166442 -53.457839
v 94.717652 -81.054401 -57.304585
v 94.718608 -104.23149 -96.953263
v 94.718756 -82.589972 -52.441146
v 94.72067 -104.76736 -96.498249
v 94.720737 -82.651146 -54.851409
v 94.725603 -82.386218 -56.531781
v 94.726188 -112.66791 -40.684993
v 94.731871 -81.712755 -57.057775
v 94.732808 -80.246624 -60.295253
v 94.73331 -106.86559 -84.83048
v 94.733399 -106.99752 -83.390899
v 94.734372 -80.758312 -94.101701
v 94.735005 -80.801947 -58.233886
v 94.74045 -112.01548 -37.927784
v 94.740782 -82.044151 -56.991268
v 94.742195 -80.379138 -59.55078
v 94.74298 -101.76463 -98.879262
v 94.744706 -103.48813 -97.721768
v 94.745494 -106.39628 -90.482383
v 94.747618 -80.337488 -98.016645
v 94.749108 -108.04204 -64.580284
v 94.752556 -112.21708 -29.768165
v 94.752668 -102.48746 -98.258717
v 94.755361 -82.351323 -53.829259
v 94.755669 -80.742652 -58.604613
v 94.760165 -109.36663 -54.861035
v 94.761008 -82.999126 -51.797444
v 94.765104 -105.30635 -95.847875
v 94.766777 -81.504084 -79.197199
v 94.766883 -81.092483 -88.32046
v 94.766968 -106.94044 -83.827507
v 94.767305 -82.315631 -53.115886
v 94.769337 -81.432033 -40.987068
v 94.771203 -81.385735 -83.780219
v 94.774239 -81.284839 -85.795972
v 94.775516 -111.68782 -49.984613
v 94.776208 -105.44804 -95.458219
v 94.780106 -109.93075 -53.730551
v 94.788416 -112.78662 -43.560398
v 94.791671 -82.558945 -56.482466
v 94.795655 -81.120756 -73.653166
v 94.799198 -108.06751 -69.726813
v 94.801386 -83.429302 -46.62756
v 94.801532 -77.868976 -30.803915
v 94.80244 -110.31255 -52.929807
v 94.807208 -81.384342 -76.169195
v 94.818033 -112.66412 -46.416604
v 94.818461 -81.063018 -57.791454
v 94.818517 -82.758434 -55.329244
v 94.82039 -82.366368 -56.932293
v 94.821519 -104.03677 -97.030793
v 94.823497 -103.18129 -97.877709
v 94.826051 -105.84655 -93.982586
v 94.827909 -81.510973 -80.066516
v 94.828321 -81.526677 -81.811886
v 94.829586 -81.492302 -57.424605
v 94.829951 -112.2783 -30.67145
v 94.832297 -108.84912 -57.171894
v 94.836511 -80.686662 -58.921112
v 94.837126 -108.02043 -74.393868
v 94.839713 -106.84346 -85.593939
v 94.839795 -82.879054 -43.794734
v 94.841209 -107.94458 -66.198409
v 94.845988 -101.02995 -99.508118
v 94.846843 -107.95331 -75.277918
v 94.851054 -112.27099 -32.729026
v 94.855809 -80.41332 -96.829395
v 94.857752 -82.57896 -52.822548
v 94.86243 -106.74719 -86.537082
v 94.862825 -82.454117 -53.449391
v 94.864306 -81.525793 -81.364913
v 94.864422 -110.89006 -51.544883
v 94.868433 -81.244377 -75.352159
v 94.869102 -82.150159 -57.243105
v 94.870433 -83.415425 -46.274292
v 94.873525 -105.74039 -94.456552
v 94.875043 -80.419342 -65.076108
v 94.87505 -112.15954 -28.958856
v 94.876717 -112.84777 -42.861284
v 94.879513 -80.726086 -71.099993
v 94.881288 -82.741223 -54.419811
v 94.883955 -112.83101 -41.48121
v 94.885937 -108.05367 -73.785994
v 94.888103 -101.32034 -99.211667
v 94.890453 -112.85782 -42.442427
v 94.896956 -82.76952 -56.203003
v 94.898839 -78.212698 -26.923116
v 94.900105 -79.733581 -37.847068
v 94.901451 -78.021769 -28.986924
v 94.901452 -82.377316 -42.504117
v 94.903635 -82.81734 -54.901738
v 94.90576 -80.498079 -59.39458
v 94.909918 -112.45012 -39.872426
v 94.910793 -82.154077 -41.997817
v 94.915403 -112.25475 -26.405699
v 94.917167 -82.579816 -56.876536
v 94.917497 -108.22772 -61.856802
v 94.918128 -83.424483 -49.966118
v 94.922647 -82.562699 -53.10641
v 94.924655 -79.968544 -100.8904
v 94.92514 -78.370252 -26.243661
v 94.925646 -106.74855 -87.629697
v 94.925808 -80.558056 -67.911047
v 94.93109 -108.08082 -62.984876
v 94.934232 -80.818953 -92.525366
v 94.935072 -81.870219 -57.530211
v 94.93571 -106.35826 -90.987975
v 94.937211 -103.82849 -97.173291
v 94.937482 -80.232381 -39.040417
v 94.942393 -82.618379 -53.725592
v 94.944283 -109.134 -56.012109
v 94.948667 -107.90741 -76.286738
v 94.948704 -112.20978 -27.255078
v 94.950906 -81.104615 -58.218498
v 94.951481 -81.3759 -76.754193
v 94.952675 -83.456075 -48.417306
v 94.953453 -81.402075 -57.815992
v 94.955299 -80.132485 -99.584191
v 94.955447 -109.27283 -55.479382
v 94.960618 -79.284731 -37.141648
v 94.9645 -101.55691 -98.914229
v 94.965487 -78.107486 -27.746853
v 94.970553 -112.78604 -44.386848
v 94.970668 -112.58992 -40.261803
v 94.974064 -104.09003 -96.897721
v 94.97789 -108.0551 -63.430055
v 94.981191 -80.618916 -70.090587
v 94.983043 -82.798882 -56.54204
v 94.987133 -101.10201 -99.295087
v 94.989154 -108.62035 -58.65022
v 94.98962 -110.26042 -53.38588
v 94.993144 -112.16645 -28.548824
v 94.996411 -83.296391 -45.512975
v 94.998369 -80.78637 -92.870039
v 94.999759 -107.69052 -78.38295
v 95.003428 -77.961049 -29.870368
v 95.006533 -108.37938 -59.874456
v 95.008244 -109.05561 -56.602147
v 95.008511 -111.36319 -50.703045
v 95.009258 -82.474584 -57.207456
v 95.018077 -108.19295 -72.742408
v 95.020434 -81.033725 -58.525683
v 95.021314 -107.92627 -76.056836
v 95.025789 -82.90519 -56.068393
v 95.027783 -82.860348 -52.584545
v 95.028297 -82.178125 -57.51267
v 95.02962 -112.39642 -34.287752
v 95.029874 -80.088287 -38.755628
v 95.036727 -105.87449 -93.945074
v 95.038898 -83.403328 -50.352824
v 95.04253 -78.754644 -36.346837
v 95.046017 -81.386048 -78.057224
v 95.049362 -80.720134 -71.80261
v 95.051325 -108.1035 -68.423297
v 95.053633 -103.49297 -97.419625
v 95.055397 -80.82649 -40.35781
v 95.056561 -108.20462 -71.872985
v 95.057576 -108.15802 -62.458139
v 95.058946 -107.93308 -65.321462
v 95.059209 -80.806999 -90.509236
v 95.060435 -112.43154 -35.348746
v 95.060586 -78.573082 -35.919687
v 95.064063 -81.69006 -57.858253
v 95.065217 -82.765838 -56.842295
v 95.070153 -110.04386 -54.03894
v 95.071 -80.446951 -63.045435
v 95.077868 -103.91214 -96.955494
v 95.07801 -80.71029 -91.330052
v 95.080533 -81.173243 -85.535441
v 95.080741 -82.923742 -54.870322
v 95.083004 -82.895579 -54.333122
v 95.086042 -82.96077 -55.616286
v 95.087782 -80.856624 -89.945102
v 95.088618 -112.38444 -48.254485
v 95.091388 -81.360345 -58.190211
v 95.092013 -80.463119 -66.537338
v 95.092327 -101.85507 -98.42792
v 95.097686 -109.71202 -54.687915
v 95.100456 -83.506831 -47.52101
v 95.101329 -100.90305 -99.417125
v 95.101555 -104.21006 -96.675834
v 95.107197 -100.66011 -99.733293
v 95.109543 -82.917155 -56.454044
v 95.109929 -79.604698 -37.648784
v 95.110935 -82.758744 -53.355754
v 95.116836 -101.20336 -99.108234
v 95.120784 -80.127291 -98.94189
v 95.122177 -77.966308 -32.93618
v 95.127031 -107.90152 -65.711649
v 95.127197 -112.57249 -47.338516
v 95.128352 -80.749242 -59.150593
v 95.131093 -112.30087 -39.299852
v 95.132256 -105.55917 -94.797277
v 95.133274 -83.377375 -46.005736
v 95.136633 -77.945915 -32.000065
v 95.139849 -82.814844 -53.032505
v 95.140222 -80.457041 -95.308053
v 95.145694 -112.34235 -31.622638
v 95.155172 -81.189111 -83.966726
v 95.157411 -80.989016 -58.834689
v 95.162709 -108.08706 -68.825956
v 95.168876 -107.52716 -80.198375
v 95.170383 -105.13168 -95.728673
v 95.171827 -82.373411 -57.528567
v 95.176613 -81.265821 -58.48203
v 95.17669 -104.7808 -96.125924
v 95.178673 -82.516724 -43.232188
v 95.181213 -103.72372 -97.084087
v 95.18193 -112.66609 -46.577638
v 95.185572 -103.09612 -97.619702
v 95.186015 -78.053029 -33.446923
v 95.186645 -82.703624 -57.16988
v 95.195266 -82.865801 -53.707497
v 95.195689 -81.057354 -74.634028
v 95.201012 -83.327954 -50.98979
v 95.206493 -112.05137 -49.474193
v 95.215204 -80.936179 -73.620123
v 95.215855 -80.544374 -40.002626
v 95.216671 -81.220273 -82.990006
v 95.221141 -80.642205 -91.72455
v 95.22177 -107.77901 -77.404279
v 95.228638 -80.927953 -87.514784
v 95.231263 -103.97813 -96.803639
v 95.232926 -108.49583 -59.625528
v 95.234155 -81.901826 -57.9772
v 95.236087 -100.97685 -99.203134
v 95.236193 -111.6973 -50.25884
v 95.237742 -102.17037 -97.9964
v 95.239908 -80.243842 -60.825234
v 95.240225 -105.79789 -94.138884
v 95.243577 -82.210745 -42.341216
v 95.246821 -81.649251 -58.194933
v 95.247116 -110.90535 -52.378538
v 95.257332 -80.505501 -70.032243
v 95.259063 -78.806254 -24.741204
v 95.262825 -79.893711 -38.315192
v 95.265637 -81.195581 -76.168718
v 95.266159 -110.43435 -53.703994
v 95.266735 -81.118151 -84.747711
v 95.269313 -78.952314 -23.129078
v 95.269457 -107.74453 -77.997388
v 95.269673 -79.999745 -99.989948
v 95.271638 -111.40538 -50.966038
v 95.280007 -106.39574 -91.07671
v 95.283572 -108.00701 -69.376309
v 95.28376 -83.521049 -48.311085
v 95.284418 -108.28156 -61.763402
v 95.287751 -109.5626 -55.479897
v 95.287867 -81.250852 -79.421378
v 95.288353 -82.942383 -56.787513
v 95.293756 -80.419695 -64.7722
v 95.297803 -81.629636 -41.465278
v 95.298578 -112.28244 -48.764082
v 95.304854 -78.158811 -33.681091
v 95.308509 -107.41696 -81.898178
v 95.308954 -80.45478 -64.024851
v 95.312293 -108.0011 -69.871172
v 95.312867 -83.057184 -56.274883
v 95.314994 -83.150171 -45.32151
v 95.317794 -112.77471 -45.166514
v 95.321478 -80.565121 -59.535138
v 95.323123 -103.47031 -97.226984
v 95.323722 -80.457421 -67.055815
v 95.32421 -112.90902 -42.626877
v 95.327968 -83.032478 -54.783288
v 95.32938 -107.9566 -75.117646
v 95.33208 -106.97778 -85.216795
v 95.333992 -108.13738 -72.441733
v 95.337342 -81.222609 -78.772969
v 95.345123 -108.01851 -73.773602
v 95.348608 -80.441472 -63.418327
v 95.350969 -106.8554 -87.295252
v 95.352443 -109.11158 -57.155052
v 95.35524 -80.342241 -62.252393
v 95.359017 -110.73226 -53.137118
v 95.360416 -78.381767 -27.06033
v 95.36395 -106.12726 -92.481328
v 95.377594 -106.5544 -89.935423
v 95.378723 -80.525769 -71.250617
v 95.381586 -101.04728 -99.047243
v 95.384715 -80.91023 -59.1517
v 95.386941 -101.65554 -98.354312
v 95.387521 -81.23369 -80.132388
v 95.388334 -82.975055 -53.299618
v 95.388844 -101.35642 -98.700889
v 95.390752 -105.44222 -94.710383
v 95.394142 -100.7998 -99.30909
v 95.395105 -83.525477 -47.189233
v 95.397502 -78.065336 -31.346877
v 95.39876 -81.862912 -41.807729
v 95.399325 -83.104333 -55.741458
v 95.400228 -83.004758 -53.70329
v 95.401689 -83.590825 -49.913975
v 95.40288 -110.02478 -54.833954
v 95.402998 -82.545145 -43.600065
v 95.403298 -80.426417 -94.455823
v 95.408985 -80.598637 -90.911138
v 95.412386 -83.064046 -54.228882
v 95.413346 -83.289274 -51.903843
v 95.418681 -83.075099 -52.844741
v 95.419032 -80.198073 -96.771608
v 95.423897 -81.420151 -58.674439
v 95.42438 -110.38024 -54.347583
v 95.424473 -80.408602 -68.787877
v 95.432584 -112.36819 -31.002124
v 95.43512 -108.97428 -57.853561
v 95.452018 -112.39445 -33.161138
v 95.452048 -112.28616 -29.861392
v 95.452452 -108.4757 -60.378472
v 95.455283 -103.66102 -96.889073
v 95.457683 -111.91561 -49.950628
v 95.457827 -107.29093 -82.732453
v 95.459828 -104.68882 -95.930653
v 95.461193 -108.04422 -70.659147
v 95.465918 -81.201614 -81.530213
v 95.470253 -83.254448 -52.211276
v 95.472494 -80.081512 -97.942187
v 95.474319 -112.43705 -35.788461
v 95.480735 -105.95957 -93.361015
v 95.485201 -109.28663 -56.864549
v 95.487909 -109.49236 -56.297598
v 95.496198 -80.557036 -71.919337
v 95.500558 -80.868532 -86.911912
v 95.502793 -106.60771 -89.51704
v 95.504729 -81.095705 -75.969672
v 95.506543 -108.08724 -67.727525
v 95.506648 -78.247132 -28.506931
v 95.507975 -105.73984 -93.993677
v 95.510925 -107.65361 -79.094819
v 95.512633 -82.349458 -43.18413
v 95.514645 -104.8835 -95.636345
v 95.515182 -111.35797 -51.741249
v 95.523753 -101.13323 -98.798803
v 95.533934 -79.478553 -37.431713
v 95.538968 -107.93616 -76.003121
v 95.539227 -78.098659 -30.652415
v 95.54019 -109.88874 -55.437517
v 95.540792 -80.928937 -40.825207
v 95.543867 -101.40563 -98.462045
v 95.546868 -112.3085 -26.926276
v 95.553342 -112.18072 -37.611086
v 95.555328 -112.30888 -36.705885
v 95.555728 -81.124529 -82.161445
v 95.557364 -112.45929 -34.043852
v 95.568762 -80.974465 -85.737876
v 95.575794 -81.003999 -85.320383
v 95.576838 -110.96996 -53.269479
v 95.576983 -80.334078 -39.846288
v 95.580506 -79.907994 -38.511644
v 95.581462 -78.842779 -36.250508
v 95.589395 -81.240987 -59.00181
v 95.593617 -80.025376 -38.982458
v 95.59419 -81.931848 -42.097869
v 95.596829 -112.88921 -41.254956
v 95.599704 -78.612593 -35.419552
v 95.600838 -112.48706 -35.061217
v 95.602225 -81.120979 -80.543455
v 95.604085 -83.442536 -46.63426
v 95.604557 -101.7334 -98.035824
v 95.605125 -109.79799 -55.934016
v 95.605273 -108.61045 -59.839395
v 95.606099 -80.394824 -70.206445
v 95.61259 -105.87593 -93.52227
v 95.619246 -112.45169 -48.237884
v 95.61981 -112.88322 -44.216874
v 95.622936 -109.46273 -56.694476
v 95.623707 -101.96329 -97.812043
v 95.624526 -80.109834 -97.133962
v 95.626144 -78.670024 -26.275907
v 95.628683 -80.692939 -40.52688
v 95.631071 -79.685063 -37.864665
v 95.635608 -80.930892 -74.52335
v 95.638993 -100.95461 -98.945514
v 95.639669 -111.60026 -51.138516
v 95.642605 -103.80043 -96.621885
v 95.642836 -110.91727 -53.875127
v 95.645222 -80.823679 -73.818297
v 95.648863 -82.949308 -57.187724
v 95.649523 -112.70496 -46.038207
v 95.65266 -80.753335 -87.893898
v 95.653463 -107.97861 -69.807608
v 95.654087 -80.638902 -59.600691
v 95.661501 -83.127757 -53.499943
v 95.662025 -103.10675 -97.130141
v 95.668915 -101.20962 -98.618759
v 95.671083 -82.058506 -42.47547
v 95.671679 -108.20252 -62.107305
v 95.672881 -80.464666 -91.267526
v 95.673088 -78.432692 -27.716643
v 95.681507 -103.99859 -96.409558
v 95.682398 -107.98136 -63.075634
v 95.68722 -80.373387 -93.566104
v 95.687742 -80.698938 -88.791367
v 95.693073 -110.84086 -54.280045
v 95.696704 -101.48325 -98.254568
v 95.698944 -106.09287 -92.614701
v 95.70658 -107.95918 -73.702596
v 95.709776 -81.062705 -78.750717
v 95.712497 -107.62107 -79.90724
v 95.714211 -111.85312 -50.37451
v 95.714713 -80.67034 -89.148813
v 95.717844 -80.241495 -61.674273
v 95.718138 -80.456548 -92.192634
v 95.720154 -83.51969 -47.084778
v 95.722615 -80.981345 -75.267159
v 95.72537 -80.396408 -66.530907
v 95.727439 -82.173939 -58.318939
v 95.73267 -80.392633 -65.176368
v 95.738344 -81.052666 -77.347125
v 95.739382 -110.21146 -55.46046
v 95.740359 -79.926317 -99.453133
v 95.741107 -109.66481 -56.520294
v 95.741495 -80.418459 -63.294936
v 95.745445 -107.50223 -81.128214
v 95.748453 -112.59929 -47.319274
v 95.751017 -107.95375 -64.247266
v 95.7514 -111.40347 -52.44717
v 95.752831 -108.08614 -68.361837
v 95.755889 -108.46709 -60.855137
v 95.76222 -108.01238 -62.749208
v 95.766259 -81.0572 -78.029767
v 95.768449 -80.965046 -83.04319
v 95.769036 -78.608196 -34.620847
v 95.770405 -108.10066 -67.315134
v 95.770875 -83.41471 -51.666015
v 95.77226 -83.124393 -56.839613
v 95.777762 -82.512544 -57.990762
v 95.781824 -107.79223 -77.326333
v 95.782877 -101.00862 -98.741855
v 95.784608 -112.78712 -40.442982
v 95.784888 -79.249335 -36.962907
v 95.785619 -82.932098 -45.239073
v 95.785712 -111.22243 -53.198542
v 95.787947 -80.480739 -63.953648
v 95.788133 -80.359875 -67.266217
v 95.790811 -81.451594 -59.008971
v 95.791909 -109.18701 -57.570007
v 95.791931 -112.29338 -29.056451
v 95.79545 -79.164409 -22.792959
v 95.796413 -107.97817 -63.738506
v 95.797256 -80.246651 -94.765219
v 95.800097 -80.172255 -95.512662
v 95.800199 -101.28162 -98.383011
v 95.802316 -83.604416 -48.672133
v 95.805599 -78.232169 -29.584291
v 95.805656 -80.566857 -89.886966
v 95.808808 -83.222792 -54.261001
v 95.809436 -80.939892 -83.5931
v 95.821954 -107.992 -71.630167
v 95.824266 -80.396064 -71.328341
v 95.8247 -107.88262 -74.793521
v 95.825966 -79.849842 -100.34767
v 95.827125 -101.56168 -98.039789
v 95.830412 -83.325847 -46.31754
v 95.833905 -80.253531 -60.53159
v 95.838068 -109.3553 -57.209579
v 95.84038 -107.01888 -86.672517
v 95.840381 -82.738725 -57.725128
v 95.841438 -80.441387 -90.693199
v 95.84932 -107.37519 -82.65272
v 95.850324 -79.104861 -24.385506
v 95.853316 -80.968986 -75.593523
v 95.854002 -80.787857 -73.903496
v 95.855755 -106.83089 -88.093851
v 95.858855 -107.9752 -70.714659
v 95.862381 -112.17297 -49.56392
v 95.865095 -112.78236 -45.410639
v 95.865339 -79.785183 -38.127476
v 95.868691 -107.23311 -83.832982
v 95.869028 -105.83894 -93.339125
v 95.878324 -112.47608 -31.722712
v 95.878921 -108.05983 -66.780379
v 95.881108 -80.874609 -59.442364
v 95.88115 -110.05195 -56.185296
v 95.89371 -112.50909 -32.176425
v 95.895117 -105.62641 -93.720222
v 95.89631 -83.686352 -49.544155
v 95.898153 -102.54923 -97.22994
v 95.898226 -111.84043 -50.75063
v 95.899565 -100.74287 -99.052687
v 95.902809 -83.543315 -50.577293
v 95.908405 -83.289586 -53.086552
v 95.918295 -80.981738 -79.893246
v 95.921467 -111.17191 -54.065452
v 95.926534 -112.39337 -39.100961
v 95.927832 -107.89925 -75.839977
v 95.928177 -101.08897 -98.549966
v 95.929992 -106.28704 -91.749885
v 95.933554 -105.95999 -92.933634
v 95.93704 -112.43815 -26.048346
v 95.938801 -107.76053 -78.123844
v 95.939436 -101.77914 -97.758306
v 95.940773 -110.78365 -54.934667
v 95.943583 -101.36683 -98.197468
v 95.945588 -80.967645 -81.444651
v 95.947929 -78.921107 -25.772997
v 95.948367 -104.88998 -94.90129
v 95.948532 -82.356543 -43.987823
v 95.956612 -80.377771 -60.210388
v 95.959944 -109.53667 -57.029597
v 95.962135 -79.939417 -97.821852
v 95.966661 -108.66496 -60.152772
v 95.970562 -78.882351 -36.044288
v 95.97383 -112.30851 -38.557216
v 95.974578 -82.791643 -45.09137
v 95.981677 -112.67618 -39.951739
v 95.98417 -78.53391 -33.946597
v 95.985634 -107.98273 -69.412223
v 95.988367 -78.271008 -32.20906
v 95.989495 -78.581243 -34.113596
v 95.990424 -107.11505 -86.084001
v 95.991751 -81.393766 -41.611454
v 95.992366 -82.535147 -44.48913
v 95.99452 -110.4987 -55.751261
v 95.994585 -107.17201 -84.749871
v 95.995108 -79.610606 -37.639291
v 95.998307 -80.33329 -92.321253
v 96.000504 -78.773764 -35.681806
v 96.005301 -80.271449 -69.798356
v 96.012013 -112.53737 -33.797606
v 96.01288 -107.44644 -82.090001
v 96.013611 -103.57376 -96.427916
v 96.013783 -81.10873 -41.243714
v 96.014332 -112.06166 -50.064373
v 96.01801 -80.692461 -86.846712
v 96.019658 -111.44022 -53.110134
v 96.02606 -83.437846 -46.843826
v 96.031384 -80.857245 -84.611794
v 96.047578 -80.368448 -65.889735
v 96.058195 -107.81138 -76.773887
v 96.058547 -112.37604 -27.369288
v 96.059707 -81.55788 -59.128275
v 96.066462 -104.22371 -95.768699
v 96.06968 -80.478685 -64.430605
v 96.071924 -102.07353 -97.450614
v 96.078996 -112.34515 -27.864846
v 96.080895 -80.428666 -63.226174
v 96.082933 -110.04461 -56.554184
v 96.089483 -107.85016 -65.732074
v 96.092861 -82.379758 -58.547738
v 96.093479 -107.81854 -65.145288
v 96.096071 -109.78371 -56.856609
v 96.096765 -108.35136 -61.619614
v 96.09981 -106.47105 -90.99042
v 96.100724 -80.425224 -72.219404
v 96.102814 -112.54016 -47.93753
v 96.103703 -83.215452 -56.859422
v 96.104951 -79.862959 -38.676811
v 96.105199 -82.100498 -58.843399
v 96.107573 -80.876367 -82.178458
v 96.108425 -80.207771 -61.272878
v 96.111618 -111.66227 -52.492522
v 96.112986 -112.97486 -43.184696
v 96.116489 -82.93716 -57.615019
v 96.121075 -109.03317 -59.047459
v 96.121843 -111.84576 -51.560068
v 96.124399 -80.885741 -80.473848
v 96.133687 -112.29471 -37.928572
v 96.135494 -80.307756 -62.434793
v 96.135636 -79.989738 -96.623812
v 96.140188 -79.431222 -37.168521
v 96.1404 -107.92712 -64.390148
v 96.141918 -80.91853 -78.206622
v 96.141969 -109.18624 -58.11167
v 96.143735 -104.40094 -95.397481
v 96.149663 -80.214159 -68.670311
v 96.15021 -80.219424 -68.137081
v 96.152824 -112.54242 -35.59724
v 96.153215 -80.819955 -83.076737
v 96.154755 -80.011139 -95.941698
v 96.159379 -78.552209 -28.272023
v 96.15968 -83.703989 -49.719819
v 96.163396 -80.33728 -66.655044
v 96.163713 -80.161153 -93.968665
v 96.164359 -83.295928 -56.464462
v 96.16562 -81.885819 -42.894326
v 96.167961 -78.859703 -26.727456
v 96.170046 -105.62544 -93.403829
v 96.171616 -79.33188 -22.586041
v 96.173646 -107.97445 -62.950088
v 96.18171 -79.292679 -23.365618
v 96.189041 -112.77761 -40.194453
v 96.189178 -81.136366 -59.407248
v 96.192141 -80.320873 -60.516135
v 96.195761 -110.56767 -56.101351
v 96.197726 -83.603979 -48.580008
v 96.197737 -101.11712 -98.303012
v 96.20492 -80.170495 -93.39583
v 96.206286 -112.26601 -49.452764
v 96.206519 -112.63951 -46.432147
v 96.207614 -83.55258 -47.700246
v 96.223694 -80.514067 -63.675449
v 96.224261 -80.461053 -89.466498
v 96.226203 -106.77113 -89.007908
v 96.22858 -106.15484 -91.975128
v 96.233393 -108.04247 -62.573371
v 96.236925 -108.00551 -63.786142
v 96.239338 -112.32472 -37.227453
v 96.241898 -110.81196 -55.769723
v 96.242782 -107.64415 -79.892188
v 96.243703 -104.74297 -94.669808
v 96.244776 -80.655597 -59.883126
v 96.248119 -79.045506 -25.820179
v 96.251691 -80.875533 -77.316561
v 96.252868 -80.240563 -70.61873
v 96.25501 -108.1336 -67.739018
v 96.256578 -78.426174 -31.197395
v 96.257183 -103.74911 -96.016282
v 96.257387 -101.42372 -97.932077
v 96.259299 -79.828977 -98.577341
v 96.262387 -112.3667 -28.460071
v 96.263265 -79.177727 -36.502538
v 96.270057 -112.05764 -50.566707
v 96.271308 -108.98671 -59.429983
v 96.286603 -107.81234 -73.319665
v 96.293163 -79.751531 -38.0112
v 96.299373 -80.284207 -90.670601
v 96.300557 -82.602788 -58.498664
v 96.305028 -112.40848 -38.845063
v 96.308425 -111.40957 -54.188552
v 96.311757 -107.017 -87.358163
v 96.311859 -112.92066 -40.999642
v 96.316758 -80.795307 -83.876818
v 96.317612 -112.85287 -40.509337
v 96.317652 -107.18717 -86.129033
v 96.325932 -105.73481 -93.012713
v 96.326321 -80.52472 -60.132297
v 96.326888 -102.98685 -96.517421
v 96.334934 -80.265838 -60.955082
v 96.33847 -80.239241 -61.532852
v 96.339441 -108.01718 -66.298169
v 96.339524 -83.322416 -55.339477
v 96.340098 -81.31667 -41.839594
v 96.340465 -112.35587 -37.079029
v 96.345507 -80.541218 -87.929892
v 96.350344 -82.37395 -58.817102
v 96.353312 -112.6018 -32.491995
v 96.354542 -83.560358 -51.369736
v 96.355396 -107.91332 -70.570574
v 96.357717 -80.794594 -85.170237
v 96.357885 -112.96441 -44.106046
v 96.361783 -109.623 -57.306021
v 96.36361 -111.16772 -55.027881
v 96.366291 -110.0389 -56.872469
v 96.369635 -80.296348 -40.208199
v 96.371375 -112.59596 -34.665622
v 96.374982 -107.29475 -83.935875
v 96.378919 -112.4149 -30.148868
v 96.385183 -79.64667 -37.604956
v 96.385521 -112.88306 -44.912036
v 96.388143 -112.76775 -45.712755
v 96.392139 -110.49779 -56.469593
v 96.393676 -110.80773 -56.074906
v 96.394076 -111.64799 -53.144387
v 96.394889 -107.45718 -81.415623
v 96.396325 -83.018454 -45.988741
v 96.398126 -80.545795 -64.018013
v 96.4002 -80.872228 -41.111895
v 96.402848 -107.74242 -77.460454
v 96.41075 -80.600677 -86.749564
v 96.410989 -102.65065 -96.719595
v 96.415152 -107.83487 -65.281235
v 96.415232 -107.85922 -64.865888
v 96.421839 -79.330481 -24.430542
v 96.428015 -80.276792 -71.644685
v 96.42807 -81.885504 -59.182321
v 96.428496 -113.00582 -42.827874
v 96.4327 -80.347387 -62.49138
v 96.435327 -111.81495 -52.552366
v 96.435382 -78.615704 -33.61802
v 96.435386 -107.84211 -71.853519
v 96.438066 -78.486373 -29.621475
v 96.442642 -80.177572 -92.126474
v 96.443358 -79.94039 -39.530607
v 96.444452 -104.79721 -94.334093
v 96.445033 -81.43415 -42.227918
v 96.455817 -80.426407 -72.716312
v 96.4573 -112.67426 -46.254951
v 96.465239 -81.034584 -41.422123
v 96.465694 -83.589514 -52.677549
v 96.466764 -108.02354 -62.909294
v 96.467368 -80.771598 -80.962657
v 96.468169 -106.35069 -91.323245
v 96.470003 -109.44457 -57.696027
v 96.470493 -78.722178 -28.21098
v 96.480314 -107.88693 -65.682435
v 96.483487 -80.767962 -80.265557
v 96.486761 -79.855379 -39.200827
v 96.492245 -83.311214 -46.87943
v 96.494278 -79.790674 -38.326787
v 96.496292 -112.35685 -49.296249
v 96.497844 -80.053747 -93.774846
v 96.498062 -79.483133 -37.063743
v 96.500531 -112.60673 -47.494469
v 96.502618 -111.60542 -53.740617
v 96.503079 -79.241291 -25.389422
v 96.505642 -107.72722 -78.012701
v 96.508136 -80.191441 -67.394117
v 96.510895 -107.25016 -84.633878
v 96.511542 -82.129856 -44.337205
v 96.516281 -102.28588 -96.969098
v 96.517177 -107.74159 -76.416384
v 96.517981 -83.525722 -53.530301
v 96.521378 -83.698567 -49.503226
v 96.523809 -111.12041 -55.577154
v 96.529384 -82.587975 -45.234355
v 96.535305 -80.905325 -59.784271
v 96.541848 -107.76628 -72.846667
v 96.544643 -81.940057 -43.928589
v 96.545955 -80.455168 -60.468068
v 96.547903 -80.005043 -94.47835
v 96.550224 -80.770761 -76.550859
v 96.561287 -112.52179 -26.387576
v 96.570372 -107.22159 -86.083253
v 96.578801 -80.780145 -74.542213
v 96.582591 -112.46354 -30.801096
v 96.582702 -80.369242 -89.296423
v 96.585785 -111.05 -55.886431
v 96.585911 -80.309638 -66.370717
v 96.586714 -108.019 -64.168681
v 96.592083 -110.7142 -56.437644
v 96.59281 -80.3684 -65.46915
v 96.593718 -80.059895 -92.9795
v 96.593906 -108.77869 -60.310154
v 96.595917 -107.36783 -82.890835
v 96.599035 -108.4287 -61.546864
v 96.602064 -107.6287 -79.536707
v 96.602961 -80.576905 -63.42239
v 96.603631 -106.93068 -88.303222
v 96.603813 -106.65472 -90.074345
v 96.60857 -80.322673 -61.233956
v 96.61117 -82.91336 -58.321012
v 96.617302 -81.329984 -59.512556
v 96.617705 -108.14272 -62.465939
v 96.62296 -79.152476 -26.249799
v 96.624308 -79.750889 -99.562868
v 96.624728 -108.14846 -66.624042
v 96.6251 -79.165871 -36.144924
v 96.62742 -81.586895 -42.935273
v 96.627535 -79.745766 -37.873786
v 96.632124 -80.772703 -78.79566
v 96.633146 -112.47945 -48.731128
v 96.640008 -108.08806 -63.678044
v 96.641409 -79.533289 -23.146975
v 96.64473 -112.52053 -31.319486
v 96.647598 -107.69615 -74.149636
v 96.649663 -101.95962 -97.228338
v 96.652301 -80.240561 -90.221327
v 96.658115 -109.88252 -57.274855
v 96.65893 -83.367099 -57.063754
v 96.66605 -78.550257 -32.812079
v 96.667232 -82.704706 -58.706192
v 96.668038 -108.07491 -68.670704
v 96.668687 -109.26575 -58.745691
v 96.669021 -112.46588 -29.000763
v 96.670083 -103.29835 -95.890804
v 96.677381 -83.643172 -50.596235
v 96.685241 -80.545378 -64.406945
v 96.68548 -80.109221 -68.226885
v 96.689895 -80.417786 -60.836356
v 96.690624 -109.4216 -58.035761
v 96.692165 -80.781314 -77.911517
v 96.696845 -79.758805 -98.394962
v 96.696918 -107.96239 -69.993549
v 96.698261 -83.457225 -56.714195
v 96.698777 -82.242541 -59.120277
v 96.70365 -112.46215 -28.160323
v 96.706759 -104.91165 -93.914519
v 96.715176 -80.344726 -61.912915
v 96.715371 -83.669332 -52.241417
v 96.71988 -112.3409 -49.787656
v 96.723696 -111.53055 -54.53662
v 96.7242 -80.518546 -86.986732
v 96.724344 -80.634421 -63.86717
v 96.726194 -80.44242 -62.541543
v 96.727618 -83.492116 -56.247638
v 96.731534 -110.93105 -56.26851
v 96.73312 -80.767068 -60.095008
v 96.734534 -79.841111 -96.699217
v 96.738422 -83.438925 -47.678618
v 96.742641 -79.533091 -23.723334
v 96.742788 -79.681982 -37.483807
v 96.743205 -83.582291 -48.822704
v 96.745172 -79.116294 -27.229108
v 96.745734 -80.121077 -70.286402
v 96.745833 -78.770305 -33.968362
v 96.74717 -104.31038 -94.489638
v 96.74817 -104.65238 -94.172988
v 96.749684 -100.94225 -98.206133
v 96.751467 -107.5221 -80.463616
v 96.756331 -107.39054 -81.694835
v 96.760504 -106.36485 -91.108475
v 96.766034 -112.99535 -44.284552
v 96.766864 -103.5167 -95.518453
v 96.767053 -81.196517 -42.030607
v 96.771675 -79.842784 -96.005113
v 96.773042 -80.691328 -83.432328
v 96.773264 -112.5995 -47.96423
v 96.780425 -80.655263 -40.923024
v 96.782798 -83.614909 -53.838566
v 96.78878 -106.55982 -90.548731
v 96.803888 -82.264819 -44.97111
v 96.804422 -112.69233 -46.510442
v 96.811692 -107.94795 -65.490842
v 96.82016 -81.078016 -41.788774
v 96.823522 -107.70446 -75.62341
v 96.828735 -80.643992 -82.917505
v 96.831276 -80.687144 -74.111734
v 96.84459 -112.53018 -27.565089
v 96.844982 -109.71788 -57.62807
v 96.845031 -80.63047 -81.861405
v 96.856573 -102.39302 -96.601412
v 96.858748 -107.93479 -65.125683
v 96.860658 -112.59673 -36.249313
v 96.862633 -83.0537 -46.55053
v 96.86675 -109.41736 -58.399657
v 96.867819 -107.96295 -64.820301
v 96.868544 -107.69652 -73.441825
v 96.869445 -80.419909 -62.094351
v 96.869921 -79.774251 -38.219889
v 96.871455 -112.23414 -51.366873
v 96.873524 -78.859581 -34.888128
v 96.877909 -104.7127 -93.947729
v 96.883857 -106.49381 -90.730694
v 96.885628 -83.594805 -54.652872
v 96.889418 -112.7357 -33.459279
v 96.890016 -80.742285 -60.302817
v 96.890748 -106.22719 -91.279303
v 96.895348 -82.558507 -58.976179
v 96.904733 -107.80406 -71.61627
v 96.908562 -80.28395 -89.448481
v 96.909571 -103.8382 -94.796764
v 96.910158 -81.424853 -59.652432
v 96.91323 -81.248922 -42.412974
v 96.91917 -108.22445 -66.982572
v 96.921436 -79.721369 -23.03219
v 96.92383 -83.278709 -47.298858
v 96.929207 -79.849443 -94.961194
v 96.933054 -80.004862 -39.868602
v 96.933747 -111.22194 -55.877199
v 96.934817 -81.032796 -59.985693
v 96.936235 -80.418826 -87.95923
v 96.937351 -80.05078 -92.070591
v 96.938391 -105.81786 -92.02089
v 96.938784 -112.71453 -32.709686
v 96.940042 -80.427778 -61.660328
v 96.940336 -79.659506 -37.134164
v 96.941879 -80.803542 -41.266786
v 96.942852 -80.358607 -72.794182
v 96.9432 -78.759671 -29.331685
v 96.943277 -80.133565 -90.567545
v 96.943317 -107.25079 -83.690266
v 96.943407 -80.517249 -62.442315
v 96.948311 -79.779715 -39.112888
v 96.94905 -107.71912 -72.582873
v 96.949526 -107.23323 -86.050742
v 96.952301 -78.673944 -30.122703
v 96.954073 -80.604657 -60.707677
v 96.954865 -112.53025 -30.486168
v 96.955394 -107.31673 -82.921417
v 96.957463 -107.62515 -74.770932
v 96.965131 -112.32872 -50.497888
v 96.965475 -109.60867 -57.980382
v 96.965865 -105.23405 -93.242718
v 96.966221 -111.88657 -53.158864
v 96.967247 -109.19142 -59.419375
v 96.973055 -80.708183 -77.313906
v 96.9745 -102.773 -96.031586
v 96.975137 -112.05841 -52.468322
v 96.975193 -80.748132 -63.407021
v 96.978985 -107.6062 -76.72258
v 96.981134 -104.51806 -94.087652
v 96.981477 -80.687314 -63.003077
v 96.987613 -80.752275 -63.782119
v 96.993913 -80.69585 -64.171653
v 97.022601 -112.73219 -34.920228
v 97.023614 -108.97953 -60.098168
v 97.025662 -83.666224 -51.107421
v 97.027533 -80.615122 -80.581437
v 97.028357 -81.331972 -42.91426
v 97.038427 -112.65552 -39.369021
v 97.039744 -79.701347 -99.337565
v 97.040189 -82.318784 -59.21616
v 97.042098 -113.04353 -43.863584
v 97.043255 -80.516829 -61.251916
v 97.043302 -107.4946 -79.915188
v 97.046028 -106.8438 -88.973091
v 97.046712 -108.22742 -66.412511
v 97.048633 -110.89493 -56.546758
v 97.055017 -80.684199 -74.700099
v 97.061667 -79.78229 -37.751553
v 97.073504 -82.696818 -45.95681
v 97.07568 -80.183441 -71.881586
v 97.077796 -107.22641 -84.835827
v 97.081151 -110.33596 -57.159776
v 97.081203 -112.50596 -37.36773
v 97.086351 -80.517131 -85.973987
v 97.087851 -105.46904 -92.755431
v 97.088099 -80.133864 -71.402963
v 97.090292 -80.523288 -62.006346
v 97.090913 -108.59966 -61.200496
v 97.09341 -79.742108 -97.788483
v 97.093854 -83.772174 -53.299138
v 97.093864 -112.58885 -31.10958
v 97.095319 -80.577706 -62.341022
v 97.098152 -108.2493 -62.644979
v 97.0983 -107.43929 -80.556033
v 97.106016 -113.02003 -41.798772
v 97.107634 -108.10718 -69.0999
v 97.11173 -78.828496 -33.574104
v 97.112236 -104.06568 -94.323347
v 97.114781 -103.30531 -95.254788
v 97.118696 -107.60518 -77.852128
v 97.123183 -80.173921 -66.960125
v 97.123925 -106.3211 -90.970518
v 97.124383 -112.53389 -38.543142
v 97.124492 -78.761319 -30.445624
v 97.126576 -80.654069 -83.841116
v 97.129824 -79.89186 -93.590153
v 97.131081 -104.6542 -93.822411
v 97.134682 -78.793189 -29.706993
v 97.135671 -80.609918 -64.751072
v 97.139671 -108.34891 -62.190876
v 97.1403 -107.59273 -78.094298
v 97.142985 -112.76266 -32.987173
v 97.14672 -79.82012 -39.452242
v 97.154491 -80.808506 -62.977658
v 97.158651 -80.297489 -66.259858
v 97.160723 -83.471303 -48.634993
v 97.162575 -112.74602 -47.065894
v 97.165562 -112.6061 -27.057033
v 97.177515 -111.09228 -56.342651
v 97.177858 -107.84031 -71.006151
v 97.1796 -108.24496 -62.996149
v 97.183787 -80.445946 -87.138879
v 97.184285 -108.22317 -63.71898
v 97.186312 -80.839696 -60.584424
v 97.188467 -80.889054 -63.722766
v 97.188854 -107.01562 -87.890406
v 97.194351 -79.785903 -94.964809
v 97.195006 -80.584745 -61.597197
v 97.200106 -109.83837 -57.893559
v 97.200303 -80.677863 -78.818514
v 97.200755 -80.618751 -79.543319
v 97.206223 -80.017849 -69.763997
v 97.213961 -80.610705 -75.949362
v 97.222213 -112.52656 -37.880513
v 97.225017 -83.628363 -49.687485
v 97.237709 -78.738262 -32.159554
v 97.240079 -81.093189 -60.254599
v 97.24094 -83.656397 -50.795739
v 97.243683 -111.80137 -54.290965
v 97.251522 -80.868014 -64.084812
v 97.252845 -80.875509 -41.538811
v 97.255817 -81.364441 -43.716226
v 97.260371 -80.709997 -62.322925
v 97.274534 -83.741048 -51.83655
v 97.276438 -81.053528 -42.164671
v 97.282024 -80.505401 -85.660458
v 97.284345 -79.796171 -38.06726
v 97.290973 -79.766644 -96.577723
v 97.292318 -80.728133 -64.611412
v 97.294379 -79.785034 -37.25418
v 97.296405 -79.063211 -35.238245
v 97.297894 -105.57318 -92.260112
v 97.300868 -79.671481 -25.332061
v 97.302966 -79.737481 -24.750768
v 97.304369 -80.417508 -40.626945
v 97.305741 -112.76592 -35.411471
v 97.30765 -78.972765 -34.802885
v 97.308981 -79.706096 -98.894712
v 97.312315 -82.953096 -46.887436
v 97.312681 -79.971116 -92.255894
v 97.318359 -80.029127 -91.172995
v 97.318835 -81.02051 -63.352194
v 97.320164 -109.29945 -59.495229
v 97.322209 -106.45364 -90.568872
v 97.328914 -104.90941 -93.270343
v 97.332464 -107.19914 -85.927987
v 97.336406 -112.9683 -40.96675
v 97.337634 -112.42131 -51.113482
v 97.342084 -112.62707 -28.183257
v 97.342258 -106.75563 -89.55984
v 97.350193 -80.345063 -88.250043
v 97.351839 -79.730666 -38.832768
v 97.35272 -105.8211 -91.584344
v 97.358961 -112.64966 -29.75984
v 97.359605 -112.66528 -26.230455
v 97.364955 -108.03399 -70.015056
v 97.368028 -107.16281 -83.403818
v 97.368402 -81.038363 -63.000871
v 97.368632 -112.95383 -45.421221
v 97.368847 -81.973163 -59.600251
v 97.369679 -80.024529 -68.120281
v 97.37289 -79.143757 -28.708649
v 97.376123 -80.522032 -82.568105
v 97.381226 -106.62549 -90.093646
v 97.38316 -79.878738 -93.097224
v 97.384294 -79.294963 -27.886643
v 97.384931 -112.61197 -38.814663
v 97.388036 -78.809067 -31.766322
v 97.388608 -80.54362 -85.079001
v 97.391664 -108.2266 -67.56064
v 97.395629 -80.436211 -73.337527
v 97.39646 -108.87444 -60.645215
v 97.400261 -110.34681 -57.445395
v 97.400601 -83.63428 -50.473639
v 97.405958 -81.123337 -42.823188
v 97.407751 -112.35509 -51.749983
v 97.41351 -110.6227 -57.071596
v 97.418955 -112.80054 -39.895519
v 97.424011 -80.785518 -61.91128
v 97.425343 -80.352514 -66.220901
v 97.430347 -80.84243 -61.166181
v 97.432141 -80.954395 -62.472213
v 97.433699 -80.675103 -78.460648
v 97.436517 -83.200152 -58.459849
v 97.437634 -81.06218 -63.978458
v 97.438387 -82.685762 -59.135639
v 97.438884 -79.904419 -39.749768
v 97.443168 -80.293349 -72.736821
v 97.444447 -112.69805 -48.431154
v 97.446071 -80.502698 -81.373189
v 97.446392 -108.3361 -62.578193
v 97.448054 -80.423218 -86.281759
v 97.448593 -109.53863 -58.937965
v 97.462249 -81.151534 -63.674694
v 97.465511 -80.855376 -64.594803
v 97.466792 -80.087692 -90.324486
v 97.471784 -80.65872 -77.751293
v 97.472058 -79.352805 -35.825052
v 97.481154 -107.15548 -84.556548
v 97.482355 -107.85146 -70.943983
v 97.484891 -107.58706 -74.111548
v 97.489069 -107.53695 -74.848453
v 97.490921 -107.10479 -86.959448
v 97.491164 -82.574639 -46.241466
v 97.491543 -108.22876 -65.462365
v 97.491786 -81.592624 -44.796198
v 97.492775 -80.840879 -61.559568
v 97.494865 -83.32117 -48.385477
v 97.49515 -109.86739 -58.31999
v 97.497847 -79.732331 -95.6868
v 97.498613 -79.9808 -70.118989
v 97.500412 -79.604928 -26.450859
v 97.500644 -83.914815 -52.999636
v 97.501536 -112.84061 -34.844987
v 97.503641 -80.911848 -41.795222
v 97.513804 -108.1907 -64.579908
v 97.516493 -80.500237 -65.671063
v 97.522028 -109.24995 -59.904347
v 97.522525 -83.840512 -54.374753
v 97.523021 -79.507389 -27.238451
v 97.527818 -113.07481 -42.439913
v 97.530995 -78.938774 -30.80449
v 97.534274 -112.73314 -32.166941
v 97.534337 -106.25135 -90.765511
v 97.535815 -78.942164 -33.166196
v 97.537013 -110.93244 -56.749308
v 97.547628 -80.232883 -89.130588
v 97.551197 -81.831319 -59.833863
v 97.552062 -107.1878 -82.525525
v 97.552728 -78.984242 -30.053468
v 97.553036 -83.698469 -57.274174
v 97.555794 -81.302099 -44.306459
v 97.56293 -79.711748 -25.887304
v 97.569721 -107.2025 -81.745505
v 97.590599 -108.43254 -62.057266
v 97.591704 -82.434663 -59.415119
v 97.591716 -80.541483 -76.189713
v 97.592538 -112.84612 -33.730645
v 97.594653 -108.21907 -67.983903
v 97.595491 -112.67128 -27.685167
v 97.597979 -81.362616 -44.540048
v 97.599855 -106.02547 -91.030326
v 97.60317 -106.85893 -88.624248
v 97.603834 -79.718346 -94.707725
v 97.607878 -112.69132 -36.621377
v 97.615438 -108.31317 -62.986067
v 97.617456 -108.21668 -64.919571
v 97.623663 -82.983719 -58.93666
v 97.629456 -79.953311 -69.730254
v 97.629532 -107.77557 -71.791669
v 97.632094 -108.55074 -61.59132
v 97.63213 -83.908656 -55.730321
v 97.634816 -80.534403 -40.886047
v 97.637217 -79.885466 -37.539213
v 97.641173 -108.35805 -66.136534
v 97.643481 -80.693815 -65.243765
v 97.645316 -83.917726 -55.127307
v 97.646024 -81.068015 -43.31382
v 97.646263 -80.097339 -71.56713
v 97.655595 -81.055567 -61.863507
v 97.671507 -107.7217 -72.204326
v 97.676015 -107.65097 -73.118022
v 97.676787 -79.974265 -91.49539
v 97.679174 -80.293536 -22.774124
v 97.679531 -108.22728 -68.521052
v 97.681299 -80.238507 -66.912157
v 97.682376 -110.35807 -57.833845
v 97.689223 -81.115556 -64.486395
v 97.689425 -80.137504 -67.345815
v 97.692062 -80.514215 -74.368469
v 97.69401 -112.78706 -48.114305
v 97.699843 -108.27558 -63.43102
v 97.705977 -83.781491 -51.739663
v 97.710714 -107.01893 -87.469872
v 97.713365 -81.335872 -60.641475
v 97.715896 -112.75646 -39.303401
v 97.71869 -83.137698 -48.052315
v 97.721315 -80.109914 -23.757903
v 97.728588 -79.227879 -29.16292
v 97.729196 -79.92342 -92.262327
v 97.729945 -112.75129 -31.809902
v 97.732165 -80.929167 -42.083185
v 97.734112 -82.067548 -45.696371
v 97.734358 -79.700925 -38.895958
v 97.734446 -113.0935 -44.659771
v 97.739665 -81.504538 -62.872959
v 97.73997 -80.398621 -66.512125
v 97.743359 -81.733146 -60.132854
v 97.744002 -108.24392 -64.448308
v 97.748511 -112.86418 -35.024895
v 97.748972 -80.626713 -78.780697
v 97.751059 -107.09995 -86.116424
v 97.752294 -82.935677 -47.565957
v 97.753311 -79.85794 -39.67774
v 97.754281 -112.20987 -52.944952
v 97.757826 -111.97492 -54.226257
v 97.75799 -110.65328 -57.406102
v 97.759523 -79.070703 -33.83984
v 97.776069 -108.3813 -66.389688
v 97.780895 -112.60127 -50.123507
v 97.784783 -80.53007 -66.181047
v 97.790084 -112.73928 -29.119495
v 97.794408 -112.64311 -37.403136
v 97.803115 -113.10086 -43.475429
v 97.803676 -109.50574 -59.69317
v 97.810793 -81.25159 -61.12972
v 97.81382 -112.69109 -26.828897
v 97.819631 -80.939581 -42.539611
v 97.82083 -81.067389 -44.063241
v 97.827022 -107.45782 -75.833259
v 97.82983 -81.585127 -63.377894
v 97.830394 -79.698887 -95.413973
v 97.830583 -83.948927 -53.924544
v 97.833361 -79.874099 -37.873853
v 97.834382 -107.38848 -77.314742
v 97.835681 -110.90881 -56.991343
v 97.836475 -80.689375 -65.636005
v 97.838613 -106.49656 -90.112774
v 97.841796 -83.543935 -50.066338
v 97.844313 -80.465966 -82.434803
v 97.84514 -107.27316 -79.718979
v 97.845984 -113.03713 -41.295137
v 97.847747 -108.39708 -62.280624
v 97.853464 -84.012274 -56.060398
v 97.854897 -80.875239 -65.178711
v 97.855431 -80.354519 -40.569455
v 97.860095 -83.683453 -51.02181
v 97.860672 -80.463545 -80.829537
v 97.867484 -81.613704 -62.497455
v 97.870052 -79.446213 -28.502111
v 97.870902 -79.776773 -93.479967
v 97.871272 -81.536623 -63.897012
v 97.875642 -80.418205 -73.663522
v 97.876612 -106.68307 -89.477881
v 97.877987 -79.676974 -36.158347
v 97.878561 -108.25071 -69.123349
v 97.878599 -108.25067 -63.817907
v 97.880477 -109.16768 -60.366929
v 97.882042 -79.732779 -96.742748
v 97.882986 -79.809122 -36.459396
v 97.883938 -79.949595 -70.202774
v 97.885053 -79.806658 -38.212206
v 97.88618 -79.713403 -39.235639
v 97.893852 -79.973365 -68.342944
v 97.894655 -111.1719 -56.591262
v 97.895312 -80.521411 -76.843707
v 97.89945 -107.23274 -80.366565
v 97.899464 -83.976487 -56.886815
v 97.900189 -79.948951 -37.137001
v 97.907629 -81.319146 -61.421931
v 97.910205 -80.634567 -77.825587
v 97.916204 -80.470974 -75.329734
v 97.921302 -80.494505 -66.567776
v 97.930986 -106.80033 -88.408283
v 97.931942 -106.9632 -87.462163
v 97.933036 -83.997349 -52.806773
v 97.940262 -80.345147 -85.757084
v 97.941103 -107.35885 -76.625507
v 97.942351 -79.335995 -35.360624
v 97.943949 -80.465742 -84.911511
v 97.946805 -107.98478 -70.413687
v 97.954663 -107.02958 -84.415948
v 97.957438 -107.0047 -86.817604
v 97.957712 -112.79923 -31.72935
v 97.961492 -108.38742 -65.971037
v 97.966139 -84.053751 -56.509237
v 97.970482 -112.82376 -32.833871
v 97.974156 -112.79545 -30.174302
v 97.975471 -83.584363 -50.499972
v 97.977493 -83.879523 -57.333396
v 97.978699 -80.522197 -79.384592
v 97.979336 -107.18356 -80.775973
v 97.981952 -80.536534 -83.500935
v 97.987776 -82.893379 -59.308883
v 97.99373 -112.90276 -34.503048
v 97.994356 -109.91227 -59.238528
v 97.994656 -111.95723 -54.546525
v 98.001516 -81.457131 -64.499186
v 98.002213 -111.39424 -56.234151
v 98.002531 -80.724491 -66.191578
v 98.009823 -80.240837 -67.173525
v 98.017508 -80.874262 -65.517089
v 98.019843 -113.12343 -42.37829
v 98.020863 -108.28389 -64.78172
v 98.026811 -107.11002 -81.424324
v 98.044072 -112.59032 -51.157343
v 98.046111 -79.194594 -34.517246
v 98.050889 -79.175882 -32.807604
v 98.051427 -80.202883 -24.856276
v 98.052487 -112.43445 -52.185631
v 98.054744 -81.845632 -62.835644
v 98.056589 -112.70053 -38.14906
v 98.059357 -107.45138 -74.851343
v 98.065018 -109.45882 -60.049251
v 98.066344 -83.37855 -58.704315
v 98.067965 -107.00527 -85.499809
v 98.072783 -81.850711 -62.441698
v 98.073458 -80.38459 -87.070524
v 98.078358 -80.374274 -23.535348
v 98.081394 -113.02208 -46.161968
v 98.084274 -79.691054 -94.312564
v 98.084679 -110.92198 -57.290814
v 98.092508 -80.437604 -66.892509
v 98.101983 -82.560653 -59.715655
v 98.102397 -82.568158 -47.208211
v 98.104365 -84.034917 -53.472309
v 98.108047 -80.673582 -66.558059
v 98.119582 -81.119139 -65.213938
v 98.120082 -113.15624 -44.049548
v 98.122125 -79.96271 -36.718923
v 98.126123 -81.829936 -63.550845
v 98.126427 -112.08484 -54.164457
v 98.138715 -79.73263 -98.199798
v 98.140749 -82.321669 -59.993538
v 98.150945 -107.51903 -74.136637
v 98.151448 -112.715 -37.104441
v 98.152664 -107.00824 -82.916783
v 98.152868 -80.524908 -84.007505
v 98.161573 -108.26259 -64.421973
v 98.162364 -82.062521 -60.349266
v 98.165875 -80.813114 -42.875473
v 98.169809 -113.00675 -40.593925
v 98.172604 -107.18638 -79.667765
v 98.185611 -83.38387 -49.623003
v 98.192428 -112.79201 -28.866642
v 98.198638 -79.736695 -96.120137
v 98.199787 -110.33693 -58.853581
v 98.200445 -81.429716 -45.344542
v 98.20065 -79.270473 -31.041345
v 98.207419 -106.96651 -83.442016
v 98.211982 -80.516089 -77.188092
v 98.217348 -112.7369 -27.256335
v 98.217676 -81.923682 -62.055609
v 98.220652 -80.825713 -43.994178
v 98.226573 -81.111572 -44.914687
v 98.229432 -80.312275 -73.295503
v 98.237931 -113.02449 -46.639248
v 98.257363 -108.3595 -65.408675
v 98.258958 -107.26653 -77.792638
v 98.261652 -112.85344 -30.820472
v 98.268604 -80.445783 -82.390037
v 98.269992 -79.995704 -68.296897
v 98.272275 -81.717539 -64.466792
v 98.279122 -80.293359 -67.277615
v 98.280368 -80.454917 -80.402192
v 98.284506 -107.57684 -73.560775
v 98.286453 -83.096952 -59.338017
v 98.291713 -79.718817 -38.708229
v 98.300691 -79.949177 -90.882864
v 98.307407 -83.718051 -58.096851
v 98.308478 -79.340255 -34.898644
v 98.309091 -81.19634 -65.492608
v 98.311014 -79.923535 -69.943539
v 98.312994 -81.538864 -64.920335
v 98.317216 -111.20633 -56.815079
v 98.319701 -83.479656 -50.166837
v 98.324877 -112.76273 -49.836883
v 98.327561 -80.710382 -66.826924
v 98.327886 -79.677194 -94.818376
v 98.328106 -110.70665 -58.310811
v 98.330883 -82.128558 -46.669196
v 98.336386 -81.962184 -61.686811
v 98.336494 -109.68294 -59.990203
v 98.336669 -107.71027 -72.329834
v 98.352307 -110.08867 -59.509464
v 98.353954 -79.733179 -97.582259
v 98.362575 -82.716054 -59.858368
v 98.371865 -79.790173 -92.941353
v 98.37516 -82.497966 -60.139612
v 98.376032 -111.66853 -55.803228
v 98.388111 -108.19202 -63.495518
v 98.392718 -80.247978 -88.435448
v 98.394484 -112.80208 -38.521111
v 98.397177 -80.048663 -67.999756
v 98.405949 -82.129242 -62.74715
v 98.406559 -110.97224 -57.712287
v 98.411733 -80.036428 -71.097696
v 98.414022 -80.419166 -67.206507
v 98.416281 -108.36734 -67.000976
v 98.424845 -82.17646 -62.331785
v 98.438062 -82.062932 -61.29338
v 98.438274 -80.692649 -43.689991
v 98.438449 -79.77395 -39.406414
v 98.443491 -112.91915 -34.83567
v 98.452317 -82.780419 -48.119506
v 98.456637 -80.769666 -41.844224
v 98.456659 -108.58267 -61.756872
v 98.459 -81.979238 -63.922407
v 98.459954 -84.074772 -57.3561
v 98.464021 -107.27182 -76.42978
v 98.46434 -81.168618 -66.457682
v 98.470212 -84.043656 -52.628457
v 98.473273 -111.14904 -57.172168
v 98.473695 -113.08526 -40.932893
v 98.474346 -112.86083 -33.262628
v 98.478022 -80.327373 -73.8046
v 98.482385 -79.378366 -33.620401
v 98.487433 -112.98441 -39.936864
v 98.488287 -84.22158 -56.755783
v 98.490396 -79.438928 -32.224939
v 98.496224 -79.711343 -39.001219
v 98.50252 -80.187387 -26.369621
v 98.506388 -82.231949 -61.971804
v 98.50645 -112.82395 -29.121363
v 98.509375 -79.76359 -96.035027
v 98.512583 -112.82225 -36.004859
v 98.517752 -108.83495 -61.231575
v 98.518138 -80.488541 -24.785762
v 98.51888 -80.615508 -67.091654
v 98.519979 -80.291982 -25.829774
v 98.525697 -80.360398 -75.41295
v 98.526133 -108.38917 -62.339754
v 98.527317 -112.90813 -48.430181
v 98.532902 -80.023271 -89.928375
v 98.537326 -81.381797 -66.101183
v 98.538176 -83.793413 -51.611127
v 98.549649 -84.112528 -53.173583
v 98.556381 -80.412934 -40.756198
v 98.560446 -80.593229 -24.094486
v 98.562678 -83.094714 -48.984592
v 98.564681 -81.033918 -66.777339
v 98.566044 -108.203 -64.032447
v 98.567564 -107.06489 -80.42143
v 98.569596 -79.741155 -97.22314
v 98.579599 -79.925385 -27.98076
v 98.579839 -108.38349 -68.672468
v 98.587721 -82.935652 -59.884254
v 98.58881 -113.13317 -45.663019
v 98.589573 -82.462627 -60.607397
v 98.589739 -80.241521 -72.952007
v 98.590582 -81.604841 -65.406559
v 98.594853 -113.06765 -46.720636
v 98.598108 -107.22734 -76.776122
v 98.601518 -82.286445 -61.598255
v 98.606014 -109.12404 -60.824099
v 98.610264 -112.76421 -37.686013
v 98.620035 -79.691064 -94.112356
v 98.622389 -80.734358 -42.207883
v 98.624578 -112.46174 -52.651931
v 98.626061 -108.22079 -63.093262
v 98.629451 -80.423546 -25.530801
v 98.631031 -83.576277 -50.67022
v 98.636588 -80.488072 -83.777391
v 98.636801 -79.581182 -29.949521
v 98.661325 -83.295655 -49.833945
v 98.661872 -80.479797 -81.244242
v 98.66932 -112.72437 -50.751119
v 98.670581 -80.266451 -85.634939
v 98.675733 -79.902772 -91.307687
v 98.677281 -113.21632 -42.76422
v 98.681947 -110.41675 -59.372383
v 98.684378 -113.19777 -43.396373
v 98.685624 -112.57272 -51.846988
v 98.688377 -108.37403 -66.506916
v 98.688749 -80.517855 -79.162962
v 98.689641 -107.87644 -71.211248
v 98.695567 -81.438967 -66.380836
v 98.698658 -80.478554 -81.884109
v 98.701061 -81.581028 -65.920681
v 98.701384 -79.441538 -34.37504
v 98.702938 -83.253094 -59.520376
v 98.709884 -107.16451 -78.169304
v 98.716086 -107.32646 -75.629265
v 98.720948 -83.500671 -59.025151
v 98.721358 -82.472821 -47.883621
v 98.721466 -80.189051 -40.317793
v 98.721613 -82.835722 -60.230355
v 98.724365 -82.086167 -47.146702
v 98.728673 -112.89127 -31.267547
v 98.729751 -79.982009 -69.824547
v 98.731021 -107.942 -70.848523
v 98.734002 -82.51468 -60.914638
v 98.735462 -112.8825 -49.472715
v 98.745048 -80.643971 -78.160617
v 98.745444 -80.476889 -79.668482
v 98.7478 -112.90191 -32.374683
v 98.750529 -110.98245 -58.191426
v 98.755139 -112.80599 -26.96678
v 98.755208 -80.240086 -26.929865
v 98.755918 -110.19335 -59.785889
v 98.75709 -107.36107 -74.863478
v 98.759814 -84.291899 -54.748635
v 98.760985 -81.833431 -65.253017
v 98.762271 -80.26486 -67.648218
v 98.76249 -108.31712 -65.364814
v 98.765941 -113.21704 -42.375059
v 98.767191 -113.20205 -45.074747
v 98.773521 -112.82563 -28.185722
v 98.782547 -106.84699 -83.145848
v 98.788626 -80.957508 -67.024636
v 98.789866 -79.889516 -39.682873
v 98.791142 -79.710977 -94.724722
v 98.791682 -107.04998 -79.326287
v 98.793691 -111.93053 -55.318331
v 98.796384 -108.40972 -67.377231
v 98.79845 -81.357627 -46.109789
v 98.8057 -112.76866 -36.944855
v 98.806975 -80.199878 -72.529508
v 98.807118 -80.63046 -78.467202
v 98.811046 -82.53854 -61.340919
v 98.81389 -80.44832 -84.712682
v 98.816877 -80.478752 -84.278543
v 98.817298 -79.514834 -33.779624
v 98.82072 -80.363123 -26.362575
v 98.82094 -79.871626 -91.968753
v 98.820978 -111.16342 -57.744727
v 98.825377 -80.078712 -68.405813
v 98.825702 -79.812193 -38.467874
v 98.8262 -106.90586 -82.141751
v 98.826395 -84.376608 -55.612414
v 98.826821 -83.780114 -58.333413
v 98.82859 -84.112377 -52.924634
v 98.833272 -84.234731 -57.123463
v 98.835438 -82.548443 -61.840808
v 98.840216 -107.72474 -72.155993
v 98.84055 -80.239824 -86.317766
v 98.843689 -79.815156 -35.679996
v 98.84672 -80.603382 -44.748586
v 98.848125 -112.83965 -38.19584
v 98.849862 -112.98291 -39.065701
v 98.85427 -80.054595 -71.119389
v 98.854476 -108.17414 -63.600181
v 98.855363 -79.766646 -95.1149
v 98.856846 -80.162445 -67.947893
v 98.858199 -112.94673 -34.111273
v 98.866972 -107.3861 -74.43307
v 98.868069 -112.20115 -54.373142
v 98.872302 -106.92125 -81.299944
v 98.872752 -80.204383 -88.404822
v 98.874564 -108.11897 -70.09257
v 98.890492 -82.542449 -62.209815
v 98.895788 -79.623513 -35.110705
v 98.896595 -81.434062 -66.633984
v 98.900536 -112.88248 -30.749669
v 98.905079 -113.23254 -44.53379
v 98.906849 -82.478064 -62.499123
v 98.912651 -80.671231 -45.043245
v 98.91305 -81.624657 -66.319461
v 98.917118 -80.47396 -40.949419
v 98.921914 -108.40431 -69.027243
v 98.924928 -79.671242 -32.044584
v 98.925327 -83.451434 -50.483026
v 98.928166 -83.105601 -60.058985
v 98.931441 -80.456311 -83.360579
v 98.933388 -80.947578 -45.577324
v 98.935189 -79.603485 -32.965199
v 98.935592 -80.513191 -80.621883
v 98.935956 -83.11733 -49.583968
v 98.93683 -111.49348 -56.546107
v 98.942151 -82.831513 -60.673079
v 98.94335 -109.08974 -61.121495
v 98.945304 -80.373504 -67.598418
v 98.94676 -80.29997 -74.584389
v 98.951443 -81.788899 -65.959561
v 98.957291 -80.350212 -76.217993
v 98.961628 -79.84277 -95.656092
v 98.96328 -80.516248 -43.02153
v 98.967249 -80.455373 -82.724447
v 98.971633 -108.34231 -69.355625
v 98.97416 -80.68186 -67.327889
v 98.974301 -83.683004 -51.335583
v 98.978398 -109.42147 -60.710485
v 98.979077 -82.417294 -62.904054
v 98.979282 -107.51532 -73.6855
v 98.996144 -80.260157 -73.605611
v 99.000997 -79.778504 -39.242384
v 99.002692 -83.328945 -59.689802
v 99.0117 -112.98432 -48.278561
v 99.013688 -79.757752 -93.2171
v 99.015578 -82.056722 -65.173571
v 99.021362 -80.309534 -27.294277
v 99.02369 -84.180162 -57.419943
v 99.024166 -108.39447 -66.667429
v 99.030997 -79.862499 -96.0493
v 99.031568 -80.013436 -89.733529
v 99.033163 -106.99981 -79.398218
v 99.038762 -80.147859 -36.460781
v 99.051792 -80.194633 -36.783397
v 99.054889 -82.795115 -48.894764
v 99.056955 -80.047643 -36.095617
v 99.057097 -110.39591 -59.768113
v 99.057826 -112.87431 -25.907454
v 99.059622 -79.777428 -38.835056
v 99.067602 -108.45262 -62.490252
v 99.071864 -80.238339 -86.824376
v 99.073174 -79.806679 -96.960745
v 99.08268 -108.48074 -68.590389
v 99.085166 -80.056288 -37.779134
v 99.089325 -82.830043 -61.187942
v 99.090235 -80.970647 -23.465143
v 99.091372 -79.929917 -90.548778
v 99.095074 -80.001925 -28.909448
v 99.095521 -107.17005 -77.603161
v 99.099973 -108.25233 -63.188943
v 99.109152 -82.775858 -61.72179
v 99.110126 -82.101854 -47.768756
v 99.11466 -84.099108 -52.828454
v 99.115886 -108.48378 -67.892368
v 99.118548 -79.753287 -30.875771
v 99.124009 -80.54797 -41.287002
v 99.133657 -106.95191 -80.455552
v 99.14284 -84.438877 -56.01442
v 99.143007 -112.99071 -48.829688
v 99.145335 -107.10567 -78.360446
v 99.14591 -83.011886 -60.636445
v 99.153241 -113.22294 -41.505738
v 99.157175 -81.395793 -66.873989
v 99.160165 -113.01508 -38.878716
v 99.164655 -80.281554 -67.921965
v 99.166014 -113.24283 -43.555277
v 99.171696 -83.33895 -50.427639
v 99.173371 -112.84188 -26.856584
v 99.179454 -80.565232 -45.162765
v 99.180368 -111.45974 -56.912904
v 99.182196 -110.58278 -59.541856
v 99.187111 -80.372939 -43.891843
v 99.187985 -107.44844 -73.882204
v 99.191319 -112.82854 -29.295899
v 99.194721 -107.74503 -71.97588
v 99.199495 -83.793073 -58.49309
v 99.199793 -113.21464 -40.60333
v 99.200256 -80.401876 -44.679661
v 99.203853 -80.965613 -24.128811
v 99.208872 -80.22397 -73.067208
v 99.21189 -108.33204 -62.988351
v 99.216008 -80.109308 -70.045215
v 99.216784 -79.857583 -39.493166
v 99.222368 -79.73847 -94.005281
v 99.222784 -108.21754 -63.752487
v 99.223319 -112.94072 -32.951108
v 99.22485 -112.95915 -34.350504
v 99.237885 -80.209122 -68.372523
v 99.241469 -79.853419 -92.224549
v 99.251104 -81.875621 -66.208221
v 99.258182 -80.235733 -37.060861
v 99.259035 -107.60923 -72.993299
v 99.262321 -109.43607 -60.982906
v 99.263142 -80.094056 -89.07364
v 99.274518 -80.542002 -79.690292
v 99.274724 -112.7877 -36.76465
v 99.275125 -108.69452 -62.190533
v 99.2847 -108.28505 -69.708267
v 99.286647 -80.119364 -71.081861
v 99.293148 -79.837624 -35.278886
v 99.294137 -82.555416 -48.745392
v 99.298919 -80.392288 -76.709953
v 99.302511 -107.18986 -76.179999
[truncated: 1,404,658 more chars]
