# Supplementary material for: A three-dimensional approach to visualize pairwise morphological variation and its application to fragmentary palaeontological specimens
Source: PeerJ. 2021 Jan 19;9:e10545. doi: 10.7717/peerj.10545 (PMC7821773; doi:10.7717/peerj.10545)
Supplement: Supplemental Information 6 [file peerj-09-10545-s006.obj]

# Rhino

o object_1
v 49.238923 -91.906728 -38.460058
v 49.245699 -93.070347 -38.531777
v 49.262681 -95.994741 -38.780793
v 49.279365 -94.219412 -38.664401
v 49.311584 -95.642003 -39.250749
v 49.32599 -89.583681 -38.338104
v 49.36221 -96.649624 -38.881305
v 49.371796 -93.61859 -39.266115
v 49.425064 -96.386649 -39.591678
v 49.430755 -95.372464 -39.847545
v 49.434468 -92.234971 -39.312655
v 49.479057 -93.089961 -39.806842
v 49.561782 -97.584016 -38.955024
v 49.627181 -97.460457 -39.686994
v 49.640816 -95.0341 -40.655084
v 49.643844 -87.280916 -37.96361
v 49.663706 -90.754515 -39.738527
v 49.665702 -88.127929 -38.742723
v 49.67905 -96.990515 -40.374477
v 49.69523 -92.571663 -40.606348
v 49.696412 -96.346818 -40.747457
v 49.768741 -86.743364 -37.875136
v 49.770604 -93.643064 -41.148841
v 49.823744 -96.193111 -41.3731
v 49.84115 -95.666864 -41.442123
v 49.850585 -98.770694 -38.825236
v 49.865739 -87.048929 -38.740041
v 49.909155 -98.085609 -40.372361
v 49.919923 -96.849075 -41.462295
v 49.961569 -93.94067 -41.828066
v 49.97504 -86.203911 -38.3663
v 49.983321 -92.861022 -41.716742
v 50.003077 -95.547195 -41.985961
v 50.008277 -91.463065 -41.361252
v 50.06948 -96.246273 -42.057095
v 50.078774 -87.922986 -40.112737
v 50.102284 -99.863423 -38.914666
v 50.116725 -89.18127 -40.663723
v 50.134928 -97.816879 -41.507738
v 50.165938 -89.758298 -41.106447
v 50.190289 -99.771502 -39.801181
v 50.194223 -97.206348 -42.056777
v 50.218533 -91.984564 -42.191796
v 50.222003 -92.81601 -42.324739
v 50.26256 -93.449382 -42.436302
v 50.268752 -94.379775 -42.494385
v 50.272664 -91.205545 -42.123525
v 50.28144 -99.421771 -40.596766
v 50.281697 -87.283443 -40.619891
v 50.300285 -84.325258 -37.590077
v 50.301918 -95.055255 -42.55561
v 50.345498 -100.57107 -39.310566
v 50.350627 -84.728748 -38.961326
v 50.362709 -95.640164 -42.614047
v 50.394459 -85.829545 -40.322116
v 50.40073 -100.38225 -40.050419
v 50.423518 -89.042755 -41.792479
v 50.425222 -84.83638 -39.655983
v 50.429444 -97.762954 -42.257079
v 50.466474 -83.612561 -37.39
v 50.467244 -96.107137 -42.700737
v 50.495728 -83.67364 -38.107335
v 50.538746 -91.724831 -42.831034
v 50.542627 -92.307944 -42.85754
v 50.553651 -90.929152 -42.747902
v 50.557086 -84.949509 -40.288636
v 50.557639 -84.064249 -39.328477
v 50.589473 -99.486482 -41.611299
v 50.596412 -85.508429 -40.847597
v 50.596762 -93.099448 -42.982566
v 50.609508 -96.839187 -42.736541
v 50.618377 -83.479019 -38.700179
v 50.636452 -100.93048 -40.19143
v 50.641156 -98.699136 -42.220036
v 50.641988 -83.140299 -37.385057
v 50.64691 -89.511676 -42.577446
v 50.656513 -100.35116 -41.112922
v 50.65712 -84.397526 -40.099623
v 50.669923 -93.970296 -43.059024
v 50.672158 -87.972716 -42.463604
v 50.693747 -83.065418 -38.005415
v 50.695601 -86.942703 -42.290812
v 50.703027 -101.51648 -39.307982
v 50.724722 -94.581115 -43.103971
v 50.770364 -86.296453 -42.211074
v 50.770391 -95.152972 -43.129884
v 50.770851 -83.430458 -39.367613
v 50.789103 -82.998119 -38.64218
v 50.808779 -85.343152 -41.39294
v 50.820747 -83.846788 -40.017695
v 50.842512 -97.793145 -42.775288
v 50.852558 -84.532643 -40.774843
v 50.859671 -100.96195 -41.11344
v 50.869677 -100.2176 -41.80191
v 50.878334 -85.814792 -42.174615
v 50.900148 -91.054836 -43.327049
v 50.907025 -82.673684 -37.287802
v 50.932584 -87.633331 -43.012829
v 50.938413 -95.534738 -43.26716
v 50.939342 -86.904921 -42.936384
v 50.953044 -82.563431 -37.997932
v 50.990468 -88.851913 -43.147764
v 50.991255 -89.849563 -43.278565
v 50.993291 -86.450577 -42.883231
v 50.994849 -92.18774 -43.506661
v 50.995606 -84.898143 -41.466114
v 50.996902 -96.228844 -43.227298
v 50.999708 -99.670327 -42.323177
v 51.016535 -83.994303 -40.659978
v 51.018659 -101.55773 -40.630685
v 51.036738 -82.503948 -38.641326
v 51.044974 -85.30948 -42.107756
v 51.080628 -83.143806 -39.918285
v 51.082752 -82.641567 -39.212334
v 51.086151 -100.86894 -41.770124
v 51.094139 -85.928636 -42.819638
v 51.100628 -93.198011 -43.60893
v 51.150523 -101.48733 -41.263865
v 51.154041 -98.81532 -42.839629
v 51.174444 -94.061098 -43.628598
v 51.199321 -102.49452 -39.388432
v 51.210606 -96.902513 -43.26758
v 51.218342 -84.578944 -41.662279
v 51.247592 -85.418461 -42.753726
v 51.248176 -100.30529 -42.372448
v 51.253208 -94.664155 -43.635635
v 51.263413 -96.394438 -43.434274
v 51.329365 -83.211548 -40.503526
v 51.339615 -86.934156 -43.523633
v 51.363399 -81.934253 -38.441608
v 51.376083 -95.678246 -43.620384
v 51.383598 -88.093424 -43.674324
v 51.385182 -91.602208 -43.941437
v 51.390816 -81.927514 -37.826051
v 51.396454 -98.081088 -43.153207
v 51.401044 -89.079463 -43.737293
v 51.402287 -82.010372 -39.045303
v 51.423044 -102.27435 -40.617186
v 51.431838 -98.56382 -43.119054
v 51.436317 -86.401181 -43.526519
v 51.451143 -84.916558 -42.686535
v 51.461747 -85.83452 -43.376692
v 51.492695 -101.60404 -41.842874
v 51.49561 -82.265007 -39.757296
v 51.498756 -83.893101 -41.501055
v 51.499489 -102.06454 -41.250973
v 51.525755 -100.9365 -42.368757
v 51.551902 -99.666309 -42.964252
v 51.552754 -97.496405 -43.401475
v 51.562639 -103.09645 -39.389445
v 51.570645 -92.65392 -44.140319
v 51.612464 -93.737161 -44.098319
v 51.633771 -85.369696 -43.363733
v 51.656442 -99.161033 -43.173101
v 51.674399 -89.743558 -44.141483
v 51.70084 -102.99437 -40.054526
v 51.706058 -96.956531 -43.588452
v 51.783619 -84.212105 -42.567794
v 51.814207 -102.81552 -40.691308
v 51.855341 -81.300772 -39.063683
v 51.859247 -96.391745 -43.85499
v 51.860524 -100.41411 -42.915981
v 51.877286 -84.834365 -43.323676
v 51.883035 -102.57386 -41.266812
v 51.921472 -81.099883 -38.376643
v 51.946816 -98.101585 -43.557769
v 51.970558 -94.03267 -44.377726
v 51.972742 -86.044862 -44.027937
v 51.973116 -101.50079 -42.494602
v 51.977497 -82.008114 -40.391631
v 51.979487 -102.31198 -41.857935
v 51.986873 -81.102646 -37.647948
v 52.015089 -91.862929 -44.58176
v 52.03402 -103.71019 -39.437221
v 52.035651 -83.048381 -41.569592
v 52.064885 -99.89521 -43.162992
v 52.08128 -97.5864 -43.712376
v 52.167627 -81.040572 -39.594979
v 52.178216 -103.60265 -40.101327
v 52.195711 -99.363359 -43.447135
v 52.202015 -95.290869 -44.341197
v 52.206998 -85.403295 -44.008783
v 52.216868 -103.33826 -40.674105
v 52.230727 -84.13958 -43.258813
v 52.245619 -94.725734 -44.506421
v 52.254001 -98.7617 -43.590006
v 52.282067 -80.601138 -38.912484
v 52.290356 -101.6069 -42.731208
v 52.31217 -97.018777 -44.036921
v 52.337908 -90.456412 -44.925079
v 52.351187 -100.90337 -43.057581
v 52.35119 -84.905711 -43.915157
v 52.374597 -88.397819 -44.916298
v 52.375323 -80.730297 -36.915734
v 52.383081 -81.200595 -40.255744
v 52.387474 -103.20435 -41.188809
v 52.387644 -104.15754 -38.777721
v 52.390191 -96.484945 -44.179013
v 52.411507 -102.7944 -41.827906
v 52.422888 -87.625952 -44.855657
v 52.425864 -97.764689 -43.9198
v 52.434428 -81.929048 -41.03557
v 52.442664 -80.288258 -38.203859
v 52.492121 -88.93323 -45.07923
v 52.501763 -83.401454 -42.984438
v 52.515748 -102.24398 -42.497717
v 52.518592 -92.284185 -45.026799
v 52.520459 -104.05324 -39.975881
v 52.536354 -80.487739 -39.55517
v 52.551072 -99.945526 -43.4911
v 52.559062 -95.97035 -44.450024
v 52.689921 -80.016991 -38.806944
v 52.692541 -82.141689 -41.643085
v 52.707821 -95.39619 -44.643326
v 52.709281 -79.995818 -37.443184
v 52.719719 -94.255489 -44.941578
v 52.73883 -104.4828 -38.818872
v 52.748938 -101.28908 -43.101989
v 52.762452 -85.793274 -44.668565
v 52.807937 -99.410093 -43.753655
v 52.841278 -97.175522 -44.338528
v 52.854794 -104.53209 -39.43507
v 52.858014 -94.832601 -44.925118
v 52.867808 -82.425635 -42.322681
v 52.869166 -96.446829 -44.560645
v 52.87916 -81.048423 -40.850651
v 52.880998 -79.925851 -36.816417
v 52.902541 -83.606196 -43.671496
v 52.908265 -80.338781 -40.141858
v 52.914408 -85.004981 -44.459168
v 52.934912 -88.44965 -45.499742
v 52.950595 -87.653121 -45.388568
v 52.962779 -101.90965 -43.001928
v 52.979747 -98.800172 -43.998444
v 52.988231 -104.24068 -40.652809
v 52.995874 -102.88668 -42.420702
v 53.035962 -98.187558 -44.251961
v 53.062883 -86.903884 -45.29847
v 53.088865 -96.025217 -44.760124
v 53.094706 -82.587744 -42.964894
v 53.11466 -81.496792 -41.543276
v 53.149596 -104.6563 -40.077168
v 53.155018 -89.428499 -45.725798
v 53.163265 -79.352829 -37.434297
v 53.169797 -79.306366 -37.950957
v 53.232419 -89.743116 -50.830098
v 53.232452 -103.67747 -41.870331
v 53.250033 -91.045241 -45.77864
v 53.252277 -79.524831 -39.400293
v 53.271095 -104.89731 -38.832056
v 53.271681 -89.262406 -50.828045
v 53.275069 -89.635993 -51.413504
v 53.284449 -95.490051 -45.043324
v 53.286162 -79.398618 -36.672675
v 53.28895 -84.235364 -44.383635
v 53.297607 -89.8889 -50.155947
v 53.300056 -89.155476 -51.412593
v 53.303971 -97.100976 -44.707649
v 53.312982 -79.228008 -38.636568
v 53.320917 -101.87533 -43.205156
v 53.337881 -83.004991 -43.656882
v 53.346197 -99.461934 -44.018054
v 53.346332 -90.438069 -50.291834
v 53.350866 -89.954256 -51.441386
v 53.35361 -90.280611 -50.92635
v 53.370113 -89.090252 -52.046797
v 53.378754 -94.935551 -45.207035
v 53.379593 -89.311993 -50.204882
v 53.381345 -81.709887 -42.192367
v 53.385893 -104.97602 -39.456818
v 53.396079 -89.663249 -52.008435
v 53.415755 -102.53622 -42.992488
v 53.421464 -88.673252 -51.40204
v 53.428661 -80.191775 -40.70956
v 53.446512 -88.750561 -50.755567
v 53.453872 -92.099382 -45.862923
v 53.458806 -88.994755 -52.630913
v 53.470598 -88.568751 -51.986014
v 53.481329 -100.56841 -43.739275
v 53.500819 -90.229842 -51.59777
v 53.501311 -94.475014 -45.473741
v 53.517604 -90.488765 -49.616218
v 53.534149 -88.503414 -52.621916
v 53.537407 -98.189147 -44.547846
v 53.542961 -89.57582 -52.698837
v 53.550741 -89.094867 -50.001028
v 53.5672 -83.601107 -44.24712
v 53.576364 -89.960584 -49.469931
v 53.57901 -82.563332 -43.506488
v 53.582369 -88.798463 -50.245424
v 53.584009 -78.908378 -37.286625
v 53.588138 -86.036997 -45.453785
v 53.596036 -81.960917 -42.862541
v 53.602294 -103.52308 -42.498364
v 53.617948 -101.26359 -43.538052
v 53.627022 -88.991128 -53.321198
v 53.630382 -96.065971 -45.128479
v 53.636867 -88.412903 -53.204453
v 53.640275 -90.04286 -46.177595
v 53.641459 -90.811146 -49.601534
v 53.642477 -90.950937 -50.234123
v 53.648109 -78.953729 -36.654113
v 53.653335 -88.102597 -51.969511
v 53.663931 -90.184481 -52.180404
v 53.665008 -89.534621 -49.526009
v 53.679544 -79.355117 -39.980121
v 53.685322 -90.815299 -50.920187
v 53.691908 -88.14517 -51.277731
v 53.692414 -94.348537 -45.673477
v 53.692729 -87.997379 -52.555283
v 53.700186 -88.866492 -46.17597
v 53.711774 -88.235886 -46.108992
v 53.724319 -88.822714 -49.951841
v 53.739709 -88.301807 -50.603549
v 53.741349 -90.534653 -46.290875
v 53.741953 -89.405734 -46.252203
v 53.745328 -81.215561 -42.03729
v 53.746379 -105.21954 -38.739647
v 53.752205 -89.619593 -53.371545
v 53.758078 -78.750932 -38.582345
v 53.767881 -87.93375 -53.192224
v 53.791919 -95.595144 -45.28017
v 53.79579 -100.10376 -44.02799
v 53.802152 -93.263829 -45.992039
v 53.805239 -95.068489 -45.489585
v 53.826081 -101.93928 -43.364065
v 53.827006 -97.365191 -44.977094
v 53.830222 -90.533003 -51.949429
v 53.840217 -105.36493 -39.380112
v 53.84586 -105.3509 -39.997744
v 53.85272 -88.959384 -53.938091
v 53.861438 -91.284412 -46.391179
v 53.866063 -88.425375 -53.887966
v 53.873981 -103.16917 -43.002012
v 53.875731 -91.168666 -49.585933
v 53.87765 -104.87496 -41.2397
v 53.878123 -105.19414 -40.668374
v 53.884257 -99.56425 -44.324051
v 53.898455 -90.205258 -48.916582
v 53.911741 -80.499187 -41.497466
v 53.93097 -87.505338 -52.556349
v 53.952302 -90.767558 -48.8882
v 53.955369 -89.445004 -53.980414
v 53.956821 -90.331527 -52.777736
v 53.958339 -79.60477 -40.69495
v 53.959928 -87.47103 -53.175234
v 53.96459 -89.070628 -49.418443
v 53.975097 -87.599768 -51.839385
v 53.976416 -93.821846 -46.034167
v 53.97644 -78.470771 -37.29992
v 53.976522 -88.387413 -50.039408
v 53.979206 -87.835259 -53.812579
v 54.003162 -94.94723 -45.693574
v 54.022726 -82.089831 -43.490454
v 54.02688 -78.388598 -37.880637
v 54.028358 -83.013839 -44.232369
v 54.034729 -103.01119 -43.176734
v 54.03555 -99.057942 -44.577878
v 54.037946 -92.208959 -46.468102
v 54.041285 -87.697919 -51.195939
v 54.061427 -90.151918 -53.47097
v 54.066956 -89.734811 -48.789574
v 54.068207 -91.344454 -50.189335
v 54.071285 -91.43177 -49.632235
v 54.072579 -94.489398 -45.863676
v 54.092491 -89.812161 -53.960636
v 54.099771 -78.513082 -36.596796
v 54.101315 -96.705953 -45.281449
v 54.114829 -91.276777 -48.958272
v 54.119129 -91.214191 -50.821101
v 54.135369 -89.936479 -46.871849
v 54.139985 -100.62856 -43.980538
v 54.143025 -94.253726 -46.027993
v 54.14831 -90.720987 -46.948869
v 54.152012 -87.806238 -50.628561
v 54.15276 -92.816421 -46.451315
v 54.170434 -89.327843 -46.805968
v 54.173567 -96.205642 -45.37257
v 54.186725 -87.340173 -53.738678
v 54.188765 -88.93846 -54.499362
v 54.19094 -102.53705 -43.331709
v 54.193952 -78.474685 -39.137884
v 54.198816 -79.164805 -40.420185
v 54.205813 -90.283004 -48.234711
v 54.215412 -95.763313 -45.513979
v 54.221531 -91.068498 -51.496163
v 54.232712 -88.791464 -46.732161
v 54.232823 -78.736435 -39.790798
v 54.239519 -87.092698 -52.364031
v 54.239835 -90.846519 -48.203173
v 54.247244 -87.01486 -53.018319
v 54.248071 -88.3803 -54.543925
v 54.25018 -85.444765 -45.756592
v 54.252849 -78.285595 -38.604929
v 54.2644 -82.535563 -44.06587
v 54.273639 -91.64184 -47.037193
v 54.280667 -98.026993 -45.078761
v 54.283043 -105.69191 -39.496007
v 54.284898 -90.43291 -47.560801
v 54.28675 -105.57341 -38.803598
v 54.29176 -89.201576 -48.750818
v 54.310837 -87.908553 -54.439936
v 54.313576 -88.256994 -46.661367
v 54.315647 -89.736422 -48.136947
v 54.315689 -94.497468 -46.078477
v 54.317845 -89.946493 -47.558111
v 54.318728 -91.037466 -47.586001
v 54.319949 -88.591572 -49.360466
v 54.32006 -105.69489 -40.152334
v 54.33393 -90.107999 -54.065361
v 54.339066 -93.32643 -46.573362
v 54.339398 -101.98806 -43.577091
v 54.347835 -87.747087 -46.554407
v 54.360796 -89.524096 -54.570603
v 54.367182 -91.447865 -48.299835
v 54.372498 -91.682356 -49.021458
v 54.382455 -89.454747 -47.448367
v 54.389601 -87.105158 -51.846844
v 54.390346 -80.683055 -42.171181
v 54.393553 -87.993548 -50.040696
v 54.409255 -88.984739 -54.790113
v 54.411262 -95.580977 -45.720531
v 54.412094 -103.75288 -43.073005
v 54.41469 -105.57753 -40.820556
v 54.419976 -91.546827 -47.662584
v 54.421056 -90.565615 -53.389593
v 54.42122 -99.522171 -44.612288
v 54.435464 -91.70573 -49.632731
v 54.458241 -86.895192 -53.61714
v 54.466707 -89.219937 -48.067402
v 54.46786 -95.13106 -45.881617
v 54.503978 -101.4468 -43.815636
v 54.505833 -87.404616 -54.367085
v 54.507913 -88.91045 -47.361583
v 54.514175 -77.978664 -37.872773
v 54.515746 -105.114 -41.858528
v 54.524308 -91.586606 -50.258679
v 54.527937 -93.942681 -46.569649
v 54.529207 -94.892507 -46.061159
v 54.54839 -88.388823 -47.050249
v 54.549313 -87.265897 -51.160211
v 54.554754 -92.735475 -47.158886
v 54.56402 -80.206035 -41.81254
v 54.566956 -84.690472 -45.643351
v 54.56891 -92.099193 -47.746526
v 54.570632 -90.438607 -53.994271
v 54.57207 -86.729886 -46.450116
v 54.573225 -77.989257 -37.109097
v 54.578011 -96.422819 -45.587424
v 54.57854 -79.695764 -41.375091
v 54.584533 -104.62581 -42.533451
v 54.601494 -91.118669 -52.134098
v 54.607717 -88.691343 -48.61452
v 54.610835 -91.478395 -50.892343
v 54.62364 -86.708967 -52.383017
v 54.629575 -91.974846 -49.076354
v 54.630075 -92.036446 -48.431154
v 54.630381 -78.059181 -36.477603
v 54.636152 -77.909236 -38.367884
v 54.638922 -103.17248 -43.426467
v 54.64414 -98.500855 -45.130329
v 54.648535 -88.764369 -47.951608
v 54.649723 -99.183833 -44.895334
v 54.667001 -87.88928 -46.959575
v 54.669761 -78.298681 -39.672876
v 54.689209 -86.552573 -52.962057
v 54.694142 -90.094601 -54.617898
v 54.694325 -91.400629 -51.478816
v 54.70055 -91.8932 -49.678395
v 54.705343 -88.489855 -55.100943
v 54.706 -92.490988 -47.741472
v 54.713247 -88.349671 -47.349811
v 54.721045 -93.38785 -47.13316
v 54.721238 -95.125591 -46.104194
v 54.721267 -105.92856 -39.358275
v 54.725816 -88.237291 -49.228426
v 54.740833 -78.709839 -40.448585
v 54.764088 -86.923962 -54.209174
v 54.76734 -87.979839 -55.019408
v 54.779735 -102.63285 -43.598875
v 54.780863 -105.99793 -39.97658
v 54.781604 -92.360115 -48.288368
v 54.782355 -79.251977 -41.068098
v 54.783499 -105.8165 -38.741183
v 54.783917 -87.270802 -46.820772
v 54.795085 -96.23412 -45.783172
v 54.801569 -90.883311 -53.269209
v 54.807105 -97.527647 -45.485642
v 54.83181 -86.624529 -52.230156
v 54.839136 -105.93847 -40.62167
v 54.840964 -86.328543 -46.533124
v 54.844164 -92.739182 -47.802462
v 54.846007 -89.042989 -55.266419
v 54.853195 -77.879469 -39.037319
v 54.854538 -92.294058 -48.925106
v 54.857419 -94.543839 -46.599173
v 54.866865 -95.768377 -45.909039
v 54.870787 -88.306278 -47.93329
v 54.883152 -104.34972 -43.032545
v 54.893358 -81.193551 -43.316803
v 54.904938 -89.553127 -55.18585
v 54.905365 -87.841014 -47.273671
v 54.925546 -95.488259 -46.084571
v 54.927345 -88.089158 -49.119545
v 54.932275 -102.07063 -43.813592
v 54.934939 -88.20859 -48.566182
v 54.938922 -86.480002 -53.617403
v 54.946433 -105.75472 -41.316265
v 54.961918 -87.695506 -49.778066
v 54.968136 -92.155718 -49.581614
v 54.974985 -99.915883 -44.700798
v 54.989336 -93.949811 -47.212366
v 54.992881 -85.744859 -46.435905
v 54.994341 -83.932807 -45.568132
v 54.996866 -92.734669 -48.391482
v 55.019616 -87.481056 -55.015764
v 55.021048 -81.868298 -44.089636
v 55.026595 -93.312482 -47.762445
v 55.028744 -105.52695 -41.871389
v 55.029353 -91.867399 -50.276335
v 55.051596 -87.308898 -50.386493
v 55.056887 -90.541818 -54.59322
v 55.075873 -77.55093 -37.625921
v 55.113713 -91.728997 -50.966631
v 55.11613 -79.771394 -41.873252
v 55.120219 -105.13098 -42.511574
v 55.128194 -87.252776 -47.188565
v 55.128776 -95.741238 -46.138662
v 55.15013 -77.685841 -36.347541
v 55.154779 -87.825066 -47.86024
v 55.167366 -103.25387 -43.5961
v 55.18556 -77.497633 -38.300291
v 55.187297 -80.25482 -42.432939
v 55.201787 -87.75217 -49.156012
v 55.204431 -91.693839 -51.574872
v 55.206617 -77.537988 -36.96019
v 55.213001 -96.889545 -45.887495
v 55.215146 -82.370688 -44.66475
v 55.238699 -86.629833 -51.609587
v 55.240896 -106.11356 -39.242933
v 55.256105 -90.998289 -53.964072
v 55.258615 -90.202711 -55.164467
v 55.267924 -96.406654 -45.981846
v 55.270221 -92.765592 -49.069826
v 55.270748 -102.74405 -43.765037
v 55.281217 -106.21442 -40.036097
v 55.289504 -77.837587 -39.689512
v 55.290221 -104.54105 -43.129167
v 55.301524 -86.522553 -54.333324
v 55.313268 -88.601173 -55.69133
v 55.317968 -83.16252 -45.339102
v 55.319145 -95.241062 -46.631498
v 55.324659 -94.574494 -47.192145
v 55.336423 -106.16539 -40.679673
v 55.344378 -93.3225 -48.419572
v 55.346445 -87.693764 -48.541854
v 55.360477 -100.9196 -44.37292
v 55.365672 -96.099835 -46.166101
v 55.368115 -101.61501 -44.083466
v 55.38002 -84.747624 -46.25808
v 55.402102 -78.815574 -41.095578
v 55.424833 -87.544893 -49.149569
v 55.443436 -106.04697 -41.260182
v 55.444268 -86.952287 -55.052329
v 55.445479 -87.38343 -47.807525
v 55.44803 -89.122193 -55.798924
v 55.461199 -92.250694 -50.144861
v 55.461655 -86.19942 -52.85199
v 55.471526 -94.044551 -47.879961
v 55.478919 -86.377019 -47.093253
v 55.484456 -89.727223 -55.667436
v 55.486447 -86.914004 -47.408841
v 55.488769 -88.036462 -55.726426
v 55.511528 -91.767941 -52.097788
v 55.513028 -105.76917 -41.918013
v 55.523433 -84.227463 -46.098158
v 55.534411 -86.269318 -54.110879
v 55.536529 -80.66223 -43.231219
v 55.542632 -77.379473 -38.889815
v 55.543517 -86.293026 -52.194106
v 55.559279 -99.341762 -45.223424
v 55.562746 -86.142222 -53.536515
v 55.57046 -90.942415 -54.681411
v 55.578396 -96.473343 -46.174598
v 55.580108 -103.6202 -43.602738
v 55.604109 -79.304266 -41.694086
v 55.606386 -97.531589 -45.930349
v 55.621956 -77.217764 -37.537172
v 55.625208 -86.975306 -50.302033
v 55.631418 -87.209308 -49.657634
v 55.632889 -105.43516 -42.524825
v 55.644914 -90.629806 -55.226659
v 55.651041 -78.06431 -40.397836
v 55.655943 -85.821051 -46.972321
v 55.662398 -87.286933 -48.35613
v 55.710102 -77.491376 -39.502416
v 55.716566 -93.40285 -48.946141
v 55.720009 -102.56572 -43.919924
v 55.720175 -87.515853 -55.728843
v 55.72289 -92.13131 -50.857874
v 55.727701 -77.165401 -38.227453
v 55.729728 -87.258239 -48.964535
v 55.73125 -86.879133 -47.729553
v 55.736309 -106.28248 -39.402399
v 55.754085 -95.154719 -47.212676
v 55.771922 -92.88334 -49.672695
v 55.77356 -105.97365 -38.063644
v 55.782252 -82.724805 -45.352309
v 55.795876 -106.3623 -40.011685
v 55.797518 -79.849453 -42.447791
v 55.838848 -106.1379 -38.721803
v 55.843579 -106.33493 -40.655057
v 55.850722 -86.589901 -50.928924
v 55.855139 -104.88947 -43.073686
v 55.860912 -85.39396 -46.898031
v 55.862187 -95.936144 -46.663434
v 55.86929 -86.089374 -54.058942
v 55.876595 -81.606292 -44.489502
v 55.8927 -77.205525 -36.347855
v 55.898909 -83.636027 -46.002824
v 55.90071 -98.272861 -45.792541
v 55.900865 -89.668524 -56.064903
v 55.916742 -106.20494 -41.2827
v 55.952086 -90.237376 -55.820977
v 55.972192 -94.276537 -48.309731
v 55.976033 -92.600695 -50.284191
v 55.981672 -86.387546 -47.636459
v 56.001393 -86.523259 -55.180911
v 56.024577 -87.050378 -55.735488
v 56.033377 -77.291028 -35.621329
v 56.038599 -86.822574 -48.350549
v 56.039345 -86.688591 -55.422425
v 56.046709 -106.00398 -41.850265
v 56.056873 -82.271426 -45.184845
v 56.071985 -97.389822 -46.152913
v 56.07277 -91.010715 -55.301648
v 56.086226 -92.275753 -51.490792
v 56.087072 -88.061021 -56.25566
v 56.08967 -78.939631 -41.625749
v 56.09593 -103.99954 -43.56373
v 56.105642 -100.14714 -45.026724
v 56.108204 -89.107188 -56.296064
v 56.10889 -78.456472 -41.180484
v 56.121911 -88.633374 -56.335864
v 56.123756 -91.407173 -54.688791
v 56.126604 -80.079853 -42.956963
v 56.127306 -86.1563 -54.671101
v 56.135272 -85.934746 -53.45625
v 56.136697 -86.853783 -49.043401
v 56.16469 -105.64963 -42.45408
v 56.180206 -92.010055 -52.740905
v 56.180658 -92.236178 -52.075409
v 56.189834 -77.55201 -40.091104
v 56.190494 -103.48345 -43.76236
v 56.203578 -95.743612 -47.148309
v 56.205194 -91.666408 -54.073564
v 56.221082 -84.921336 -46.882325
v 56.227594 -101.69069 -44.346122
v 56.231077 -76.950562 -36.868711
v 56.234485 -76.906599 -38.162488
v 56.250931 -93.474409 -49.519685
v 56.251309 -83.280678 -45.968025
v 56.252161 -76.894139 -37.571595
v 56.254932 -77.215338 -39.485244
v 56.258207 -106.09969 -38.042503
v 56.263779 -87.587077 -56.264861
v 56.269439 -85.933545 -54.140005
v 56.281393 -76.983599 -38.777527
v 56.286193 -106.44443 -40.025112
v 56.288027 -86.709844 -49.592253
v 56.297777 -86.568219 -50.224342
v 56.304303 -90.617021 -55.894063
v 56.308642 -80.910496 -44.056354
v 56.317894 -85.859002 -47.579438
v 56.319947 -86.324007 -51.037106
v 56.324079 -106.33839 -39.289526
v 56.326712 -79.869541 -42.765954
v 56.338912 -106.20673 -38.596631
v 56.355596 -94.661799 -48.335714
v 56.365961 -106.43424 -40.621661
v 56.378929 -86.359395 -48.193065
v 56.412511 -96.479387 -46.757334
v 56.424004 -79.40819 -42.312272
v 56.428689 -102.51237 -44.112207
v 56.433141 -89.848146 -56.348409
v 56.437343 -106.32217 -41.250627
v 56.442203 -92.630415 -50.852182
v 56.444706 -98.947851 -45.706736
v 56.454703 -84.423875 -46.724845
v 56.455225 -104.65572 -43.300937
v 56.46274 -87.127248 -56.224034
v 56.488323 -82.426005 -45.522074
v 56.496869 -93.081266 -50.215148
v 56.516156 -81.871239 -45.114516
v 56.535242 -86.198743 -55.313358
v 56.544133 -79.896951 -42.966177
v 56.548948 -104.0465 -43.600857
v 56.558282 -85.858765 -52.777986
v 56.561763 -85.383653 -47.445326
v 56.570409 -91.522892 -55.239299
v 56.577957 -92.573985 -51.479277
v 56.578355 -106.09896 -41.864816
v 56.584263 -76.858042 -36.160967
v 56.595064 -94.177695 -49.061524
v 56.597098 -78.922366 -41.910884
v 56.604458 -97.82432 -46.231867
v 56.60868 -91.806815 -54.670557
v 56.616668 -89.276157 -56.549373
v 56.61987 -82.879975 -45.870071
v 56.638297 -78.506113 -41.431722
v 56.649841 -91.112509 -55.857396
v 56.661859 -86.342299 -48.86158
v 56.663131 -85.94898 -52.016587
v 56.664059 -78.071588 -41.041411
v 56.671317 -86.609142 -56.006529
v 56.683965 -85.913382 -54.720623
v 56.690991 -76.932276 -35.521056
v 56.691478 -85.77922 -53.39709
v 56.711582 -77.734387 -40.658146
v 56.747262 -103.56683 -43.826311
v 56.773254 -88.216187 -56.785495
v 56.784873 -86.328844 -49.573484
v 56.795803 -76.703439 -36.827397
v 56.796579 -85.769635 -54.020739
v 56.805216 -96.992888 -46.736286
v 56.806026 -106.24346 -37.918234
v 56.811149 -85.902949 -48.18232
v 56.811593 -100.71971 -44.978435
v 56.812122 -83.859243 -46.538656
v 56.814178 -92.616489 -52.132837
v 56.822669 -77.290656 -40.087532
v 56.827245 -106.30245 -38.614838
v 56.830188 -86.126238 -50.810074
v 56.838247 -86.075318 -55.391806
v 56.841713 -92.914544 -50.839056
v 56.847278 -106.46073 -39.96749
v 56.85086 -90.484768 -56.391701
v 56.866211 -80.553236 -43.960702
v 56.866992 -76.956901 -39.40486
v 56.876585 -87.634243 -56.772369
v 56.882053 -95.8768 -47.651404
v 56.884538 -106.47345 -40.627866
v 56.899207 -76.641325 -37.545727
v 56.917808 -106.39378 -39.314722
v 56.929543 -76.635367 -38.095288
v 56.930954 -86.187092 -50.1782
v 56.937925 -76.73586 -38.71177
v 56.939609 -87.098789 -56.633017
v 56.943262 -94.550072 -48.948496
v 56.946039 -84.919913 -47.39259
v 56.952311 -83.034012 -46.085974
v 56.956411 -104.86563 -43.294843
v 56.961286 -88.850629 -56.872739
v 56.982934 -102.23865 -44.411968
v 56.984742 -106.39488 -41.211885
v 57.01402 -89.906698 -56.731303
v 57.015992 -85.795636 -54.669287
v 57.017264 -96.472867 -47.248197
v 57.022783 -98.42966 -46.088421
v 57.048793 -104.3127 -43.594334
v 57.064987 -79.137525 -42.257172
v 57.065217 -102.96178 -44.133499
v 57.078467 -85.505684 -48.003672
v 57.109425 -92.525551 -53.162521
v 57.118208 -105.84734 -42.486892
v 57.122861 -105.32752 -43.041166
v 57.12478 -91.645169 -55.855132
v 57.135183 -106.20191 -41.837536
v 57.139133 -92.008995 -55.304314
v 57.19017 -92.952535 -51.415239
v 57.190387 -89.416321 -56.90702
v 57.201254 -97.908338 -46.424571
v 57.205082 -81.460429 -45.059102
v 57.222132 -78.088132 -41.218028
v 57.231773 -87.180363 -56.863631
v 57.244046 -97.373917 -46.757016
v 57.262264 -86.230781 -56.172096
v 57.278168 -76.676091 -35.398951
v 57.280456 -93.725823 -50.183427
v 57.288522 -84.013323 -46.892026
v 57.28902 -99.451292 -45.672295
v 57.293023 -76.567664 -36.17343
v 57.293114 -86.648842 -56.612935
v 57.302427 -91.10856 -56.41213
v 57.306174 -85.828747 -51.300419
v 57.329172 -77.745483 -40.935713
v 57.329194 -106.38697 -37.906625
v 57.330214 -83.570291 -46.522361
v 57.33423 -85.67055 -52.672196
v 57.334321 -84.575033 -47.342836
v 57.346576 -85.640627 -53.689407
v 57.349406 -78.307565 -41.505508
v 57.352918 -88.766188 -57.088618
v 57.356124 -77.5145 -40.661089
v 57.368364 -90.511284 -56.640981
v 57.370694 -106.40203 -38.582176
v 57.373205 -88.237273 -57.120854
v 57.374772 -85.809242 -55.288769
v 57.398777 -85.891001 -49.394681
v 57.402747 -106.46269 -39.857016
v 57.40588 -85.997343 -55.885787
v 57.409456 -106.43146 -39.235095
v 57.42465 -77.078431 -40.014088
v 57.426918 -85.9036 -50.006343
v 57.432268 -80.090866 -43.573365
v 57.449374 -104.88817 -43.453924
v 57.461204 -83.10721 -46.234832
v 57.465085 -95.754251 -48.198482
v 57.476512 -82.549342 -45.95242
v 57.48063 -76.570148 -38.623844
v 57.495981 -92.05866 -55.822524
v 57.499703 -85.608879 -48.65609
v 57.506616 -106.42121 -41.209092
v 57.541291 -98.484047 -46.18865
v 57.545838 -87.764128 -57.189858
v 57.550647 -96.834363 -47.352289
v 57.555371 -89.997303 -56.958383
v 57.568252 -100.48712 -45.322515
v 57.571304 -93.088084 -52.134005
v 57.584495 -105.51638 -43.054005
v 57.585092 -79.366529 -42.70091
v 57.595271 -91.780535 -56.208495
v 57.60443 -85.766363 -50.67473
v 57.631927 -106.05965 -42.367142
v 57.651896 -85.070909 -48.004708
v 57.658643 -106.47717 -40.473794
v 57.671373 -103.865 -43.991907
v 57.672112 -106.29454 -41.79389
v 57.678384 -104.35622 -43.808852
v 57.692767 -86.172807 -56.458047
v 57.696162 -89.410026 -57.145663
v 57.697102 -92.589795 -54.926885
v 57.703628 -76.709235 -39.290823
v 57.724453 -85.605883 -52.02722
v 57.731246 -92.861135 -53.774372
v 57.742797 -78.733732 -42.01232
v 57.762866 -106.48466 -38.476044
v 57.763709 -81.072979 -44.855489
v 57.77892 -97.876456 -46.672702
v 57.783746 -85.649245 -51.358077
v 57.791622 -99.621121 -45.713959
v 57.802825 -85.63291 -55.02498
v 57.812396 -81.572871 -45.3496
v 57.814465 -91.654506 -56.494291
v 57.815987 -76.397919 -37.947726
v 57.826711 -85.539878 -52.965724
v 57.830371 -88.927746 -57.234179
v 57.836438 -87.814582 -57.355808
v 57.837587 -105.70156 -42.976317
v 57.871791 -76.450589 -35.407585
v 57.875316 -80.592332 -44.290899
v 57.885546 -93.644452 -50.880038
v 57.890799 -78.106842 -41.467132
v 57.894971 -84.172919 -47.249401
v 57.904209 -90.693041 -56.944608
v 57.917519 -85.751034 -55.796593
v 57.918759 -106.48796 -39.184615
v 57.9274 -87.345197 -57.298489
v 57.928862 -88.383287 -57.369556
v 57.945107 -105.08646 -43.579636
v 57.960442 -86.289915 -56.743559
v 57.968222 -92.445981 -55.894364
v 57.975781 -106.48358 -39.779473
v 57.980654 -76.340303 -36.957858
v 58.006923 -100.99342 -45.296293
v 58.007076 -77.32875 -40.626215
v 58.016675 -83.133555 -46.437976
v 58.033736 -106.44184 -41.120733
v 58.038905 -85.521233 -54.22302
v 58.0569 -98.723817 -46.215328
v 58.061476 -85.451213 -49.289009
v 58.078555 -93.517559 -51.507119
v 58.096457 -76.894579 -39.910713
v 58.101106 -90.067945 -57.189893
v 58.114122 -76.315021 -36.037163
v 58.123549 -85.506715 -49.988521
v 58.125532 -100.46364 -45.502742
v 58.15072 -106.36436 -41.701646
v 58.165226 -106.17719 -42.343212
v 58.168434 -93.478502 -52.214661
v 58.177498 -82.573287 -46.150248
v 58.190089 -92.087211 -56.530896
v 58.191373 -85.137194 -48.601371
v 58.203205 -86.806207 -57.225679
v 58.207807 -84.647315 -47.856858
v 58.218075 -79.803012 -43.338604
v 58.218113 -99.882903 -45.768532
v 58.225946 -89.570668 -57.27765
v 58.235986 -98.09356 -46.71953
v 58.252861 -103.08067 -44.547589
v 58.312732 -89.044098 -57.418401
v 58.317569 -97.512982 -47.281483
v 58.333628 -93.308763 -53.861912
v 58.337839 -91.336595 -56.99545
v 58.341255 -78.293632 -41.707009
v 58.365088 -105.89477 -42.976781
v 58.381839 -78.731156 -42.154961
v 58.389996 -105.4817 -43.504302
v 58.393412 -81.15535 -45.039425
v 58.397659 -85.441327 -51.279835
v 58.410451 -93.112109 -55.238681
v 58.416775 -92.913968 -55.844152
v 58.422642 -106.57032 -38.855764
v 58.429882 -77.816975 -41.306626
v 58.435253 -85.772718 -56.383531
v 58.4503 -85.459912 -55.107283
v 58.452272 -96.885116 -47.91568
v 58.453546 -85.419602 -52.052743
v 58.470508 -106.70029 -37.192225
v 58.486573 -76.349308 -38.567997
v 58.486965 -99.192333 -46.140667
v 58.49332 -87.954872 -57.535077
v 58.506414 -86.359281 -57.098958
v 58.523101 -92.611098 -56.466438
v 58.528148 -80.948015 -44.829608
v 58.552279 -90.695777 -57.208043
v 58.553169 -101.13652 -45.437074
v 58.569555 -76.268219 -35.284569
v 58.570104 -82.763393 -46.327789
v 58.571812 -104.62532 -44.076779
v 58.576309 -85.895874 -56.695862
v 58.590975 -105.16559 -43.792136
v 58.597404 -79.309377 -42.798855
v 58.603739 -77.417899 -40.928915
v 58.607125 -80.416835 -44.126577
v 58.609661 -83.226184 -46.749629
v 58.611234 -83.64702 -47.051134
v 58.619616 -106.45299 -41.06439
v 58.621836 -85.496194 -55.784447
v 58.66157 -100.61494 -45.683727
v 58.663727 -85.070639 -49.160066
v 58.675652 -106.38626 -41.702
v 58.708812 -94.281962 -50.872328
v 58.709166 -98.383993 -46.782946
v 58.717774 -89.725478 -57.454129
v 58.717887 -77.092262 -40.517529
v 58.72443 -106.24869 -42.337237
v 58.724819 -94.790738 -50.190129
v 58.7295 -91.953827 -57.032228
v 58.731248 -98.765834 -46.515488
v 58.733062 -93.264945 -55.84781
v 58.740739 -81.825327 -45.685298
v 58.741374 -87.448215 -57.564634
v 58.7688 -101.75808 -45.319793
v 58.769561 -82.306502 -46.018062
v 58.783601 -93.506307 -54.949562
v 58.790202 -84.76999 -48.518163
v 58.826228 -99.99882 -45.966622
v 58.826252 -85.246193 -50.572009
v 58.827569 -106.49798 -40.201667
v 58.833669 -85.328881 -53.429942
v 58.855612 -106.03487 -42.90231
v 58.860133 -99.627372 -46.147416
v 58.870002 -84.297595 -47.818943
v 58.871631 -85.109336 -49.803753
v 58.883677 -94.192983 -51.470394
v 58.901407 -95.315034 -49.708224
v 58.904494 -89.137118 -57.607887
v 58.919397 -91.38056 -57.314658
v 58.924726 -105.66606 -43.480386
v 58.927167 -85.283568 -51.697014
v 58.96565 -103.64119 -44.590704
v 58.981397 -76.144225 -37.833867
v 58.984442 -76.111945 -37.1619
v 58.999071 -106.754 -37.870264
v 59.00152 -77.920063 -41.531163
v 59.008276 -93.171994 -56.524434
v 59.018241 -106.55531 -39.673469
v 59.023999 -83.783069 -47.40642
v 59.037539 -88.606851 -57.659229
v 59.059234 -96.688785 -48.447914
v 59.06429 -85.260906 -54.4752
v 59.095142 -105.2916 -43.839132
v 59.101296 -81.685006 -45.609101
v 59.102758 -85.952656 -57.016149
v 59.104498 -85.28225 -55.595253
v 59.108268 -76.441669 -39.188674
v 59.116965 -94.191161 -52.35606
v 59.119481 -78.296023 -41.884121
v 59.130251 -104.86634 -44.125466
v 59.132118 -90.313518 -57.525069
v 59.138401 -85.466305 -56.327489
v 59.177723 -88.08271 -57.70003
v 59.187141 -92.554399 -57.129204
v 59.192394 -93.913597 -54.229503
v 59.193693 -106.37308 -41.703588
v 59.240037 -86.992969 -57.633848
v 59.241486 -82.889597 -46.650958
v 59.253099 -91.970223 -57.322496
v 59.253283 -94.816653 -50.781183
v 59.263336 -93.874523 -55.288758
v 59.269948 -106.26394 -42.292728
v 59.271143 -79.841841 -43.431344
v 59.296192 -89.782234 -57.598956
v 59.301968 -82.384651 -46.205348
v 59.318639 -106.8621 -37.10241
v 59.320215 -93.814428 -56.018232
v 59.359033 -84.686437 -49.100386
v 59.365861 -86.481525 -57.481179
v 59.367424 -100.02809 -46.250915
v 59.368884 -98.24435 -47.320075
v 59.373078 -93.583786 -56.542463
v 59.378129 -95.314227 -50.172119
v 59.396093 -106.02155 -42.938415
v 59.402356 -84.901949 -49.810971
v 59.405409 -90.827909 -57.587104
v 59.437268 -102.75715 -45.15213
v 59.455168 -105.66492 -43.532675
v 59.45578 -94.209205 -53.397705
v 59.457343 -85.002623 -50.395603
v 59.459806 -91.480846 -57.545436
v 59.470742 -89.224072 -57.718427
v 59.476938 -84.35932 -48.354789
v 59.486488 -76.596814 -39.769542
v 59.490768 -76.024431 -35.86603
v 59.515355 -87.585188 -57.816837
v 59.528897 -84.03605 -47.83022
v 59.541623 -88.665781 -57.814668
v 59.547032 -93.797029 -56.594115
v 59.549561 -76.158178 -38.442196
v 59.557569 -83.89033 -47.679268
v 59.563177 -103.79675 -44.708733
v 59.584276 -93.236012 -57.141405
v 59.597487 -85.115195 -53.93841
v 59.603397 -86.097029 -57.293689
v 59.609049 -84.764309 -49.711827
v 59.614143 -85.092989 -51.310257
v 59.620788 -94.258658 -53.980947
v 59.633167 -83.219067 -47.008515
v 59.633955 -85.082315 -55.604397
v 59.655123 -105.18134 -43.996386
v 59.655284 -79.004621 -42.586838
v 59.66545 -96.5478 -48.994306
v 59.674107 -106.4396 -40.664001
v 59.699492 -82.935154 -46.761016
v 59.701059 -98.946996 -47.02219
v 59.705217 -88.227662 -57.866367
v 59.711413 -94.238305 -55.862481
v 59.711473 -104.78121 -44.253599
v 59.722318 -106.58562 -39.686573
v 59.72317 -94.28522 -55.064409
v 59.739762 -94.978744 -51.495349
v 59.741603 -95.215054 -50.821118
v 59.755194 -106.77291 -38.633165
v 59.768425 -92.077041 -57.636216
v 59.769591 -106.32506 -41.565197
v 59.770961 -85.581633 -56.977473
v 59.771494 -76.019263 -37.652342
v 59.803868 -77.465835 -41.181901
v 59.80412 -82.174125 -46.115427
v 59.82036 -94.172143 -56.47592
v 59.826353 -85.159822 -56.308029
v 59.83938 -85.091376 -52.812522
v 59.844826 -82.53795 -46.473289
v 59.851024 -106.19473 -42.310196
v 59.864788 -99.565202 -46.750904
v 59.866766 -89.863869 -57.775815
v 59.889432 -76.878839 -40.478144
v 59.893455 -86.559072 -57.72746
v 59.90064 -106.01952 -42.863121
v 59.928631 -76.158931 -34.519481
v 59.929604 -106.98744 -37.098214
v 59.946621 -94.638948 -53.311948
v 59.960622 -89.359685 -57.811482
v 59.970079 -97.284913 -48.459802
v 59.970912 -81.512176 -45.49729
v 59.978017 -80.882034 -44.762926
v 59.99023 -95.020909 -52.216491
v 59.994481 -93.853021 -57.137382
v 60.001325 -104.11935 -44.643795
v 60.028063 -105.66357 -43.456261
v 60.033537 -75.99669 -35.145053
v 60.036474 -84.820026 -50.345093
v 60.041355 -84.546568 -49.544518
v 60.054106 -84.337107 -48.987238
v 60.056084 -84.960906 -51.223208
v 60.059472 -94.619986 -54.014499
v 60.061789 -88.848194 -57.913698
v 60.074229 -106.92324 -37.911852
v 60.076812 -96.295023 -49.629903
v 60.093162 -86.057007 -57.56197
v 60.102392 -91.126622 -57.871105
v 60.118267 -100.90082 -46.222555
v 60.118595 -95.850297 -50.283241
v 60.122425 -83.993738 -48.262562
v 60.125636 -93.119803 -57.672101
v 60.14065 -101.96649 -45.781902
v 60.160761 -82.872566 -46.849521
v 60.162526 -105.03617 -44.090963
v 60.174564 -94.663194 -54.719092
v 60.17926 -92.694796 -57.807357
v 60.181287 -103.19711 -45.160087
v 60.181988 -94.606125 -55.89127
v 60.186379 -79.280143 -42.880279
v 60.186531 -75.910404 -36.460564
v 60.193283 -95.599081 -50.830499
v 60.200105 -106.44668 -40.638439
v 60.241552 -87.22276 -58.022419
v 60.245895 -75.908204 -35.713104
v 60.251498 -96.945036 -49.01705
v 60.260272 -93.375963 -57.68947
v 60.273151 -95.53488 -51.423491
v 60.275171 -99.02757 -47.282952
v 60.278907 -76.228785 -39.074491
v 60.305096 -94.587982 -56.588932
v 60.317443 -80.255095 -43.94376
v 60.349094 -106.78317 -38.910581
v 60.353544 -90.106617 -57.924229
v 60.355562 -84.803987 -55.417112
v 60.392477 -106.21357 -41.978805
v 60.396141 -98.295383 -47.874862
v 60.406851 -95.000867 -53.985904
v 60.415079 -76.068417 -38.379975
v 60.424676 -89.490243 -57.968811
v 60.428743 -82.136739 -46.17166
v 60.439725 -105.97459 -42.765326
v 60.442491 -104.44151 -44.508492
v 60.447583 -85.152636 -56.897839
v 60.467678 -78.374683 -42.055064
v 60.487063 -84.807087 -56.128702
v 60.503467 -96.654613 -49.613926
v 60.508598 -94.44789 -57.198262
v 60.517314 -95.954595 -50.882764
v 60.567274 -76.111284 -34.388392
v 60.577519 -84.777696 -54.854462
v 60.578327 -86.121415 -57.798077
v 60.579639 -96.325005 -50.237099
v 60.581334 -84.8405 -54.233914
v 60.583003 -84.636176 -50.222711
v 60.594897 -107.28524 -36.344381
v 60.601936 -100.26241 -46.742039
v 60.607034 -93.301934 -58.002581
v 60.616196 -85.684535 -57.56309
v 60.622675 -103.91041 -44.866571
v 60.624348 -91.715682 -58.132677
v 60.625914 -106.63504 -39.633208
v 60.629782 -79.715263 -43.324074
v 60.632363 -84.390382 -49.610102
v 60.633633 -84.788976 -50.9172
v 60.640201 -94.980614 -55.964595
v 60.659596 -97.814057 -48.455027
v 60.663008 -95.071274 -55.194703
v 60.664445 -101.42667 -46.242958
v 60.679811 -99.543823 -47.181555
v 60.684265 -93.96067 -57.748509
v 60.689085 -88.926363 -58.122697
v 60.689746 -84.059821 -48.88789
v 60.690014 -103.41259 -45.184796
v 60.701963 -83.297924 -47.562404
v 60.708405 -83.693353 -48.177473
v 60.750728 -90.217471 -58.090657
v 60.756807 -105.09995 -43.973731
v 60.763826 -97.349642 -49.033859
v 60.764202 -88.341156 -58.22898
v 60.770405 -92.662855 -58.200124
v 60.786395 -95.058145 -56.507592
v 60.792931 -75.94763 -35.033207
v 60.812827 -99.07947 -47.605333
v 60.81415 -94.843627 -57.132527
v 60.8187 -100.95531 -46.510159
v 60.840027 -102.69468 -45.68047
v 60.846515 -76.323119 -39.636342
v 60.849012 -75.91172 -37.246856
v 60.849177 -87.900755 -58.271737
v 60.850707 -82.646734 -46.813142
v 60.864054 -106.37276 -41.078313
v 60.88137 -97.026137 -49.616559
v 60.887716 -100.61875 -46.715631
v 60.898139 -76.610976 -40.278758
v 60.904404 -84.82882 -52.728374
v 60.910914 -104.44994 -44.538158
v 60.949242 -106.14661 -42.095714
v 60.957647 -75.841799 -36.323664
v 60.975398 -85.251371 -57.400184
v 60.990769 -107.23791 -37.012608
v 60.991101 -84.762439 -51.647787
v 60.99525 -95.725419 -53.693156
v 60.995803 -106.51862 -40.215139
v 60.999895 -98.407188 -48.299335
v 61.005059 -96.801544 -50.199087
v 61.005084 -84.867842 -56.95584
v 61.026878 -84.734336 -56.727235
v 61.053304 -87.312214 -58.322552
v 61.059022 -96.538638 -50.988248
v 61.061171 -89.581685 -58.264297
v 61.065424 -81.662072 -45.704059
v 61.06875 -100.38875 -46.998614
v 61.071405 -95.462621 -55.277289
v 61.072416 -105.8808 -42.774567
v 61.07499 -95.414056 -55.88106
v 61.087098 -94.547377 -57.770093
v 61.089006 -105.5674 -43.348442
v 61.096616 -84.515848 -55.419391
v 61.096702 -96.307294 -51.980624
v 61.120054 -86.816359 -58.260858
v 61.122252 -102.01664 -46.24379
v 61.124064 -99.81256 -47.326386
v 61.129983 -107.08746 -37.937308
v 61.146013 -103.91117 -44.979342
v 61.150855 -76.106469 -38.951771
v 61.166502 -97.767555 -49.05161
v 61.184917 -93.442915 -58.333526
v 61.194384 -84.495379 -50.231636
v 61.199768 -106.65791 -39.557821
v 61.202246 -84.653621 -50.886782
v 61.202968 -101.5693 -46.529641
v 61.209181 -96.138048 -52.974586
v 61.222947 -99.088592 -48.017892
v 61.231186 -106.96907 -38.496243
v 61.23181 -84.445174 -56.052819
v 61.254854 -97.522443 -49.600737
v 61.261349 -76.054622 -34.400992
v 61.268286 -95.343468 -57.243282
v 61.26853 -101.04853 -46.799099
v 61.286405 -103.44569 -45.382554
v 61.300806 -83.424273 -48.062759
v 61.302913 -77.005215 -40.821446
v 61.305024 -88.482732 -58.450105
v 61.306281 -75.840266 -35.669856
v 61.326998 -105.21307 -43.786914
v 61.352926 -103.08429 -45.690591
v 61.354127 -84.699984 -53.448999
v 61.36782 -83.818748 -48.789565
v 61.368334 -86.324451 -58.200102
v 61.378632 -77.497699 -41.296929
v 61.397136 -95.977617 -54.479715
v 61.398729 -84.629878 -54.09795
v 61.405558 -82.968946 -47.412939
v 61.406284 -97.023939 -50.877285
v 61.412157 -96.429559 -52.938048
v 61.440526 -82.39336 -46.650392
v 61.443132 -84.499039 -54.754929
v 61.452159 -104.60584 -44.468351
v 61.477609 -102.56157 -46.184331
v 61.49216 -97.422712 -50.262852
v 61.506152 -95.166842 -57.858948
v 61.512817 -95.857613 -55.983867
v 61.534377 -91.581249 -58.66925
v 61.535727 -89.105345 -58.537042
v 61.538017 -106.11229 -42.142914
v 61.539245 -100.41957 -47.341495
v 61.540885 -96.004963 -55.247061
v 61.54414 -101.65302 -46.799272
v 61.548128 -94.025738 -58.464068
v 61.549774 -87.58179 -58.565917
v 61.559922 -90.364971 -58.544873
v 61.570358 -105.90444 -42.688846
v 61.57608 -107.55801 -36.171682
v 61.577729 -76.223268 -39.51082
v 61.591491 -103.96758 -45.096269
v 61.598729 -89.674958 -58.536918
v 61.605732 -84.816214 -57.346262
v 61.605856 -106.30033 -41.389249
v 61.614944 -95.938668 -56.615641
v 61.632897 -84.132694 -49.55113
v 61.636894 -92.369718 -58.771455
v 61.637343 -99.85505 -47.934711
v 61.642247 -106.88569 -38.893887
v 61.648206 -84.371768 -56.663311
v 61.66145 -105.59451 -43.241566
v 61.694428 -94.646007 -58.390522
v 61.707484 -95.886589 -57.273185
v 61.717468 -76.526862 -40.189054
v 61.726118 -81.780133 -45.902312
v 61.728765 -95.590426 -57.78753
v 61.732172 -102.22414 -46.651392
v 61.747472 -106.65814 -39.515711
v 61.759802 -84.471699 -50.812847
v 61.76367 -98.837809 -49.074305
v 61.770114 -84.353924 -50.187795
v 61.773418 -84.23175 -55.356794
v 61.7964 -101.06614 -47.358587
v 61.798321 -76.068141 -38.825364
v 61.803045 -105.38871 -43.562982
v 61.803251 -98.33155 -49.707777
v 61.804486 -103.52332 -45.627804
v 61.811222 -105.11543 -43.935374
v 61.81996 -93.018503 -58.856619
v 61.831939 -106.47041 -40.135087
v 61.866399 -84.530941 -51.5609
v 61.935761 -97.722967 -51.109961
v 61.938416 -84.086885 -55.959213
v 61.953428 -103.00313 -46.260143
v 61.966314 -100.472 -47.938065
v 61.969294 -90.668738 -58.832131
v 61.982819 -95.258358 -58.37116
v 61.993501 -104.79433 -44.378713
v 61.999511 -82.612046 -47.070063
v 62.001268 -84.509942 -53.289107
v 62.001374 -99.826872 -48.525758
v 62.003779 -106.17649 -41.973091
v 62.004811 -101.67949 -47.293786
v 62.006105 -84.537025 -52.66138
v 62.010593 -78.850485 -42.479762
v 62.026528 -96.747159 -54.709486
v 62.04527 -84.407353 -54.001527
v 62.047249 -85.315263 -57.974901
v 62.056419 -96.299792 -57.184056
v 62.069528 -94.126099 -58.901898
v 62.084438 -105.95475 -42.61795
v 62.085321 -84.306725 -54.452855
v 62.101497 -107.44237 -37.008266
v 62.113931 -96.49185 -56.580327
v 62.115407 -88.216915 -58.879146
v 62.13561 -104.26591 -45.099442
v 62.140434 -83.253387 -48.062281
v 62.150808 -89.652711 -58.909229
v 62.161575 -97.379318 -52.945253
v 62.171518 -102.38713 -46.993998
v 62.175311 -84.302474 -57.167756
v 62.1804 -107.17467 -38.178203
v 62.194817 -96.083486 -57.848737
v 62.197118 -80.631071 -44.353682
v 62.23323 -80.148312 -43.774252
v 62.245883 -101.13375 -47.901611
v 62.25956 -106.65802 -39.519933
v 62.278456 -92.498227 -59.281521
v 62.289657 -87.563501 -58.914502
v 62.290888 -91.926134 -59.268447
v 62.306979 -84.450527 -57.455373
v 62.322788 -83.964671 -56.558882
v 62.323031 -94.69569 -58.991465
v 62.32543 -79.5105 -43.105255
v 62.330037 -87.015176 -58.824203
v 62.330467 -95.696643 -58.436859
v 62.33331 -84.133155 -50.060607
v 62.335888 -85.061815 -57.967364
v 62.338811 -106.9465 -38.896596
v 62.344793 -96.873194 -55.871379
v 62.353693 -105.6716 -43.196583
v 62.358017 -106.32934 -41.351144
v 62.367755 -107.70946 -36.291012
v 62.369074 -76.117638 -33.571134
v 62.374982 -105.31135 -43.832237
v 62.388567 -106.48257 -40.084222
v 62.391453 -91.359488 -59.256755
v 62.392898 -103.74708 -45.886999
v 62.396131 -104.71245 -44.658988
v 62.397542 -75.849286 -36.342164
v 62.416155 -75.954636 -34.673863
v 62.428133 -83.66734 -48.892157
v 62.442432 -93.105212 -59.379561
v 62.444698 -83.908075 -49.46154
v 62.459144 -84.248408 -50.729542
v 62.511367 -86.521233 -58.760254
v 62.516839 -96.727926 -57.202787
v 62.520187 -84.32005 -53.374749
v 62.539895 -97.848131 -53.192651
v 62.567215 -100.71167 -48.605323
v 62.568728 -101.59184 -47.984597
v 62.575265 -95.298856 -58.934219
v 62.579173 -85.932829 -58.548763
v 62.601096 -77.099478 -40.986683
v 62.602835 -103.05449 -46.818834
v 62.624882 -76.511775 -40.166788
v 62.650033 -100.19088 -49.14644
v 62.659977 -84.238215 -51.337084
v 62.660367 -76.252976 -39.507249
v 62.67826 -102.41417 -47.49138
v 62.71945 -97.772003 -54.496025
v 62.752472 -98.681489 -52.079582
v 62.759774 -82.607378 -47.208888
v 62.759786 -96.10612 -58.484254
v 62.76268 -80.747429 -44.51953
v 62.77732 -97.295891 -56.156865
v 62.793487 -104.19092 -45.685878
v 62.799296 -83.933495 -57.165149
v 62.805742 -106.41808 -40.669007
v 62.827417 -97.638404 -55.372167
v 62.84539 -99.605117 -50.35311
v 62.862904 -95.577491 -59.026802
v 62.869107 -83.645761 -55.804496
v 62.870021 -84.104406 -57.491106
v 62.877367 -93.908591 -59.675195
v 62.881087 -81.67819 -45.924564
v 62.883661 -106.24912 -41.985815
v 62.891145 -106.51657 -40.090166
v 62.899978 -106.02608 -42.651001
v 62.902552 -98.376394 -53.423321
v 62.904493 -76.842865 -40.682218
v 62.934627 -103.76041 -46.357698
v 62.943647 -96.783977 -57.829778
v 62.952629 -83.632273 -56.516891
v 62.96811 -92.082258 -59.867505
v 62.985894 -99.331969 -51.464404
v 62.989789 -105.05952 -44.502757
v 62.993586 -106.74831 -39.458756
v 62.998065 -79.992414 -43.656834
v 63.002661 -78.697662 -42.382561
v 63.005451 -84.158343 -51.948604
v 63.035723 -93.22307 -59.927336
v 63.041481 -83.383291 -48.615608
v 63.045048 -81.079943 -45.039332
v 63.062744 -97.403566 -56.713423
v 63.083457 -92.645806 -60.006587
v 63.090743 -91.582256 -59.861738
v 63.091795 -94.829883 -59.610058
v 63.097055 -84.148232 -52.589874
v 63.118577 -75.836825 -35.492953
v 63.129767 -84.082191 -53.211419
v 63.130577 -79.310668 -42.957361
v 63.148331 -100.43364 -49.780013
v 63.151747 -103.07478 -47.346098
v 63.158569 -98.374871 -54.648933
v 63.185115 -90.955038 -59.775597
v 63.204362 -89.153016 -59.614125
v 63.208361 -104.54209 -45.524088
v 63.215982 -101.90921 -48.499832
v 63.232653 -96.587439 -58.447594
v 63.251606 -94.295999 -59.87406
v 63.255393 -99.51472 -52.194524
v 63.261803 -76.095082 -38.676895
v 63.270181 -97.9439 -55.984683
v 63.274432 -102.52911 -48.04291
v 63.278619 -77.718254 -41.617004
v 63.286094 -105.64949 -43.633718
v 63.30398 -85.182192 -58.511253
v 63.324119 -108.24758 -35.395516
v 63.330413 -96.078429 -59.046096
v 63.339788 -93.745579 -60.112087
v 63.341776 -98.979641 -53.941439
v 63.358958 -100.07406 -50.941789
v 63.383019 -83.88793 -50.616162
v 63.396462 -107.93496 -36.253455
v 63.402655 -84.131924 -57.820165
v 63.417851 -106.43085 -41.284276
v 63.42547 -76.531746 -40.09033
v 63.426964 -97.490154 -57.308081
v 63.433713 -83.589268 -57.122211
v 63.447946 -99.924496 -51.725213
v 63.473683 -80.396113 -44.199119
v 63.486204 -103.7465 -46.87708
v 63.495225 -100.55778 -50.394344
v 63.509706 -106.63133 -39.993208
v 63.512966 -94.619383 -60.02598
v 63.542833 -106.50154 -40.588189
v 63.543519 -105.18934 -44.643348
v 63.545231 -86.697992 -59.327187
v 63.556433 -90.311695 -59.936084
v 63.560876 -107.73015 -36.909658
v 63.567918 -83.325466 -56.339403
v 63.568608 -76.099158 -33.474495
v 63.575158 -99.697456 -53.379164
v 63.586324 -101.70423 -49.213732
v 63.59079 -83.439442 -54.947444
v 63.590878 -80.019787 -43.780948
v 63.597472 -95.449448 -59.725697
v 63.603389 -83.873212 -51.307392
v 63.603885 -83.253631 -48.5976
v 63.604182 -107.38818 -38.119426
v 63.606992 -98.856064 -54.972091
v 63.620384 -82.795526 -47.711191
v 63.635018 -83.454715 -49.167966
v 63.642732 -103.24078 -47.702596
v 63.651098 -104.2272 -46.355357
v 63.661769 -76.924045 -40.745487
v 63.668558 -101.25934 -49.830094
v 63.668638 -82.398747 -47.123016
v 63.669403 -83.874529 -51.870424
v 63.683769 -83.863762 -52.486893
v 63.684212 -79.122983 -42.873787
v 63.695373 -98.533594 -55.817303
v 63.710387 -96.718769 -58.815902
v 63.71992 -100.10532 -52.99278
v 63.728504 -97.138146 -58.358139
v 63.763159 -92.755485 -60.538697
v 63.764525 -83.678253 -53.738439
v 63.76857 -76.299051 -39.374048
v 63.775952 -86.148593 -59.224832
v 63.778899 -98.167297 -56.647768
v 63.785471 -92.166914 -60.48113
v 63.791632 -83.753748 -53.182583
v 63.830662 -104.75241 -45.691764
v 63.830702 -75.838484 -36.268069
v 63.831718 -106.18201 -42.573313
v 63.842293 -102.57089 -48.671974
v 63.84436 -108.29513 -35.587733
v 63.865674 -88.86626 -59.977163
v 63.869954 -81.610112 -46.087399
v 63.880168 -75.873686 -34.777172
v 63.880677 -94.315547 -60.352643
v 63.890349 -107.13955 -38.873192
v 63.898141 -100.04209 -53.767698
v 63.89923 -78.262682 -42.150951
v 63.900006 -87.286143 -59.683894
v 63.900584 -97.947702 -57.261749
v 63.909044 -96.104717 -59.546206
v 63.911387 -105.78884 -43.65081
v 63.933252 -93.239211 -60.639342
v 63.963048 -97.751494 -57.776484
v 63.963429 -108.04693 -36.211203
v 63.970412 -83.74218 -57.804642
v 63.976002 -75.97045 -34.123859
v 63.979312 -77.480028 -41.430753
v 63.984464 -80.40152 -44.364184
v 64.015855 -99.365516 -55.057312
v 64.016227 -105.49018 -44.370278
v 64.034103 -102.27284 -49.272267
v 64.040414 -96.7902 -59.130144
v 64.042812 -75.819192 -35.447248
v 64.047791 -103.50013 -47.786702
v 64.054642 -80.915183 -45.098128
v 64.064892 -83.191148 -56.97264
v 64.071292 -100.67242 -52.971831
v 64.080674 -83.512618 -49.822509
v 64.080811 -100.79568 -52.347627
v 64.083343 -76.604413 -40.077101
v 64.10471 -98.802171 -56.182552
v 64.117549 -75.959351 -37.602907
v 64.121519 -93.764301 -60.655228
v 64.134964 -89.67927 -60.249173
v 64.139992 -90.770032 -60.38787
v 64.147288 -106.61722 -40.576913
v 64.1533 -95.43403 -60.1924
v 64.15721 -100.54154 -53.595206
v 64.157345 -101.98482 -49.848408
v 64.176698 -83.319836 -49.207581
v 64.200757 -79.534405 -43.391429
v 64.202115 -106.54456 -41.209946
v 64.205696 -98.591313 -56.650587
v 64.210462 -101.24011 -51.100052
v 64.216999 -83.570229 -50.48903
v 64.230714 -76.041059 -38.113478
v 64.240398 -94.988341 -60.436256
v 64.247523 -93.293617 -60.814429
v 64.25643 -108.51842 -35.356075
v 64.257377 -92.748266 -60.835599
v 64.269474 -82.223962 -47.130584
v 64.275942 -79.025681 -42.928192
v 64.276631 -100.35246 -54.186196
v 64.280775 -84.26728 -58.404704
v 64.285657 -101.74177 -50.433177
v 64.286239 -83.549771 -51.038367
v 64.29789 -83.39244 -57.62204
v 64.30014 -98.436303 -57.169424
v 64.307661 -76.165212 -32.699286
v 64.322304 -83.526153 -51.738043
v 64.341326 -103.11053 -48.620786
v 64.351932 -101.24929 -51.708588
v 64.380334 -98.823094 -56.651839
v 64.387795 -83.343724 -53.70807
v 64.389512 -97.986937 -58.170795
v 64.394531 -107.18604 -38.878132
v 64.395089 -105.32422 -44.982405
v 64.41477 -105.88267 -43.724657
v 64.429715 -102.70752 -49.282614
v 64.442315 -82.613477 -47.87226
v 64.445692 -76.910245 -40.643984
v 64.45147 -78.006221 -42.007107
v 64.458779 -101.29926 -52.304746
v 64.463492 -83.409466 -52.897595
v 64.473309 -105.00141 -45.756587
v 64.475882 -98.286543 -57.857297
v 64.480965 -101.19446 -52.906681
v 64.485156 -77.128811 -40.985581
v 64.487418 -99.707206 -55.460984
v 64.51333 -108.16058 -36.143786
v 64.521062 -105.68057 -44.30056
v 64.526355 -94.502124 -60.701983
v 64.532259 -106.48495 -41.876093
v 64.536662 -104.00547 -47.46291
v 64.546392 -83.00487 -54.968356
v 64.546766 -76.079424 -33.623911
v 64.549271 -77.465943 -41.45405
v 64.557928 -101.03257 -53.555882
v 64.570284 -96.084841 -60.183095
v 64.580324 -82.870482 -55.660696
v 64.59741 -93.88103 -60.894674
v 64.59993 -99.379989 -56.136173
v 64.603871 -97.528369 -59.058669
v 64.615466 -106.18342 -42.949519
v 64.616398 -102.16815 -50.416663
v 64.643857 -75.904669 -34.681922
v 64.647522 -76.633529 -39.966131
v 64.649982 -95.609465 -60.452215
v 64.656229 -100.8212 -54.130516
v 64.659546 -98.093612 -58.509144
v 64.677789 -83.754903 -58.268736
v 64.678322 -101.89897 -51.084319
v 64.681347 -102.51124 -49.911859
v 64.682719 -75.851442 -35.344577
v 64.68903 -93.3835 -60.988111
v 64.703719 -83.071284 -54.309947
v 64.70697 -86.878529 -60.010603
v 64.71078 -86.305008 -59.775331
v 64.715458 -92.184673 -61.044267
v 64.717423 -75.848551 -35.951822
v 64.719134 -75.886023 -36.634747
v 64.723064 -81.550921 -46.336937
v 64.727313 -103.45963 -48.520991
v 64.728111 -82.763437 -56.280935
v 64.735584 -80.058249 -44.234821
v 64.745595 -80.754561 -45.15764
v 64.752145 -79.542865 -43.642866
v 64.753097 -83.064738 -49.089587
v 64.761213 -100.52155 -54.792695
v 64.766805 -83.26643 -49.715292
v 64.768007 -96.931809 -59.744522
v 64.775973 -83.044043 -57.488676
v 64.784351 -82.804043 -56.868773
v 64.789808 -98.906944 -57.284329
v 64.791737 -108.81109 -35.120017
v 64.798287 -85.386354 -59.291505
v 64.810502 -82.778897 -48.469136
v 64.810511 -95.040571 -60.739164
v 64.816632 -92.871718 -61.133429
v 64.830723 -101.81103 -51.750481
v 64.847448 -83.293222 -50.348728
v 64.850754 -103.10598 -49.19703
v 64.867505 -106.95671 -39.758619
v 64.872285 -100.20049 -55.413065
v 64.883433 -101.66662 -52.435335
v 64.894413 -82.328998 -47.665372
v 64.922227 -101.5144 -53.075244
v 64.924884 -78.680414 -42.787269
v 64.933008 -98.436476 -58.45527
v 64.934382 -81.915693 -47.015813
v 64.937272 -106.02907 -43.65058
v 64.942224 -90.770981 -60.88164
v 64.946789 -76.25524 -38.675771
v 64.964505 -94.524435 -60.918931
v 64.965349 -98.720747 -58.003597
v 64.971985 -77.93401 -42.018685
v 64.989497 -102.8412 -49.806886
v 65.001407 -83.188065 -50.969041
v 65.024989 -105.79772 -44.3468
v 65.031991 -106.78341 -40.68486
v 65.034018 -96.299326 -60.433521
v 65.04679 -88.135708 -60.489309
v 65.056819 -108.27139 -36.11505
v 65.062687 -77.342684 -41.274606
v 65.064261 -83.095935 -51.660825
v 65.077394 -101.25968 -54.02851
v 65.083639 -94.023479 -61.030777
v 65.103218 -102.44071 -50.772683
v 65.104222 -83.012425 -52.941936
v 65.10736 -98.13592 -58.984667
v 65.111604 -83.304023 -58.08861
v 65.120695 -99.60568 -56.644641
v 65.124966 -76.155641 -33.115797
v 65.152454 -80.531462 -45.058881
v 65.154397 -105.44122 -45.307764
v 65.161294 -82.941187 -53.594854
v 65.163257 -79.220171 -43.484971
v 65.163456 -109.35168 -34.30414
v 65.166027 -76.9684 -40.613549
v 65.170665 -93.5074 -61.208442
v 65.2144 -95.733162 -60.776609
v 65.217808 -92.382815 -61.292119
v 65.221568 -101.00872 -54.797597
v 65.226644 -87.556464 -60.502415
v 65.236821 -104.11098 -47.841422
v 65.237639 -84.382923 -58.92541
v 65.269828 -82.716248 -54.840048
v 65.270759 -89.631765 -60.89505
v 65.276059 -97.529156 -59.670765
v 65.276493 -100.66858 -55.412744
v 65.280381 -85.878119 -59.850754
v 65.284123 -79.623595 -43.979467
v 65.287705 -102.21441 -51.636818
v 65.300641 -82.800295 -54.175579
v 65.307827 -109.11019 -34.871187
v 65.3189 -99.131908 -57.865458
v 65.331137 -102.03109 -52.267971
v 65.35209 -76.686858 -39.905959
v 65.356919 -95.170207 -60.984219
v 65.36467 -103.41375 -49.211267
v 65.368875 -107.99514 -36.834275
v 65.382041 -83.438933 -58.374329
v 65.382853 -106.1555 -43.515282
v 65.385562 -82.982241 -49.671858
v 65.385816 -82.756136 -57.453306
v 65.386203 -92.991761 -61.344346
v 65.387206 -82.564461 -55.518485
v 65.400629 -98.786649 -58.53241
v 65.407287 -82.763393 -49.006663
v 65.409865 -82.332995 -48.10248
v 65.417796 -82.512654 -56.736503
v 65.430777 -101.81877 -53.096815
v 65.433171 -76.099043 -37.833482
v 65.43784 -100.31125 -56.047026
v 65.439748 -82.466145 -56.107988
v 65.457161 -96.928504 -60.312945
v 65.478605 -94.667807 -61.072587
v 65.47965 -107.201 -39.086635
v 65.482911 -103.07141 -49.976616
v 65.53091 -78.368654 -42.656144
v 65.543223 -106.98822 -39.887164
v 65.549629 -101.49979 -54.218647
v 65.553282 -105.06759 -46.400703
v 65.557586 -76.155026 -32.898198
v 65.562875 -85.395846 -59.685155
v 65.564214 -99.958653 -56.67137
v 65.567814 -81.569513 -46.887131
v 65.569 -108.80607 -35.486018
v 65.569856 -99.576406 -57.38018
v 65.577374 -96.280175 -60.775596
v 65.585526 -108.37701 -36.110209
v 65.585915 -98.337565 -59.192113
v 65.587995 -82.758746 -51.546065
v 65.606112 -77.806352 -41.941629
v 65.606503 -82.893597 -50.288521
v 65.606734 -94.177681 -61.235176
v 65.628561 -106.66631 -41.716503
v 65.636479 -102.70088 -50.978713
v 65.638554 -81.093569 -46.129009
v 65.669915 -107.73116 -37.605895
v 65.671428 -82.653006 -52.479316
v 65.683449 -77.340662 -41.215337
v 65.688031 -80.684876 -45.526177
v 65.693876 -76.004051 -34.487346
v 65.695548 -101.3661 -54.795654
v 65.6969 -106.81751 -40.910836
v 65.711835 -86.452583 -60.45907
v 65.725068 -102.44434 -51.666256
v 65.727163 -83.710452 -58.76872
v 65.72817 -109.49924 -34.258334
v 65.738661 -101.05672 -55.412786
v 65.740845 -80.282293 -45.124372
v 65.753707 -80.017386 -44.730189
v 65.76909 -105.99479 -44.319387
v 65.770931 -75.95723 -35.260462
v 65.779243 -76.305217 -38.623765
v 65.789853 -103.99995 -48.478031
v 65.793339 -95.800416 -61.062542
v 65.807758 -97.502454 -60.083559
v 65.826067 -82.552739 -53.481709
v 65.838607 -102.24997 -52.351063
v 65.861074 -82.883968 -58.008191
v 65.86881 -85.997839 -60.303542
v 65.889573 -99.222499 -58.396059
v 65.901983 -82.484724 -54.14181
v 65.90576 -82.3246 -56.024552
v 65.909137 -79.422151 -44.079837
v 65.92634 -107.19234 -39.133773
v 65.926475 -105.73657 -45.126948
v 65.929427 -109.25296 -34.889544
v 65.938006 -75.959657 -36.327223
v 65.961327 -94.861531 -61.275642
v 65.961466 -100.71393 -56.039376
v 65.96868 -106.50116 -42.527272
v 65.969581 -98.753667 -59.040692
v 65.978131 -100.25397 -56.675017
v 65.981331 -83.044609 -58.306266
v 65.996808 -82.394133 -48.924814
v 66.001457 -102.02511 -53.291057
v 66.00891 -82.381201 -54.840566
v 66.014194 -82.479552 -57.346729
v 66.015801 -91.973346 -61.595611
v 66.029812 -88.918542 -61.196046
v 66.031901 -83.475111 -58.745217
v 66.037124 -96.902585 -60.687721
v 66.039544 -78.827371 -43.406335
v 66.041319 -105.33433 -46.207981
v 66.049445 -103.3915 -49.861375
v 66.064753 -82.552937 -49.569009
v 66.086607 -81.991068 -48.174858
v 66.087466 -101.53207 -54.851692
v 66.08998 -108.12186 -36.693183
v 66.09587 -96.468391 -60.968114
v 66.110665 -108.50871 -36.070462
v 66.117264 -106.97749 -39.834356
v 66.130537 -77.037198 -40.57643
v 66.130871 -78.327981 -42.812995
v 66.143469 -102.60192 -51.658694
v 66.147328 -92.51075 -61.705815
v 66.150151 -87.561585 -61.11001
v 66.16307 -93.049785 -61.710843
v 66.168469 -94.21766 -61.463725
v 66.183132 -99.912596 -57.474749
v 66.196836 -90.981746 -61.524587
v 66.211385 -87.062032 -61.0263
v 66.22917 -104.7113 -47.494974
v 66.234855 -81.173807 -46.828477
v 66.239736 -77.71112 -41.857802
v 66.259289 -101.30735 -55.432064
v 66.264981 -98.140576 -59.781682
v 66.270367 -82.422102 -50.228493
v 66.281303 -107.88537 -37.287045
v 66.283121 -82.268614 -51.461054
v 66.307255 -76.036185 -33.960166
v 66.32459 -93.590219 -61.721938
v 66.329589 -82.212423 -55.329676
v 66.332623 -82.190314 -52.162547
v 66.33338 -80.276511 -45.455839
v 66.339445 -95.542555 -61.369341
v 66.351992 -99.494952 -58.360618
v 66.35549 -76.443735 -39.075013
v 66.357436 -80.683075 -46.077587
v 66.403177 -82.147939 -52.748292
v 66.419455 -79.633254 -44.630442
v 66.419535 -83.551731 -59.006358
v 66.424483 -106.81445 -41.089563
v 66.432517 -76.077087 -37.22887
v 66.432664 -76.076934 -31.958973
v 66.449023 -107.48122 -38.5269
v 66.456706 -75.993294 -34.59944
v 66.468116 -82.148874 -53.38372
v 66.474874 -75.985201 -35.262507
v 66.48798 -97.082378 -60.783721
v 66.497991 -102.47969 -52.338568
v 66.500682 -84.090931 -59.421302
v 66.508451 -82.134711 -56.620811
v 66.520259 -83.116105 -58.653993
v 66.524001 -76.669078 -39.744121
v 66.533014 -106.88349 -40.32344
v 66.536855 -86.659119 -61.053999
v 66.544448 -107.2122 -39.142204
v 66.549196 -106.74075 -41.732139
v 66.55707 -106.62975 -42.301341
v 66.568433 -100.6018 -56.622253
v 66.575461 -78.854392 -43.622716
v 66.579605 -82.11658 -54.037187
v 66.589017 -79.047037 -43.946841
v 66.598258 -82.582992 -57.953724
v 66.610771 -101.70923 -54.806233
v 66.627184 -108.2411 -36.642235
v 66.630574 -78.469317 -43.13608
v 66.632384 -82.100042 -49.4768
v 66.63396 -102.07174 -53.846271
v 66.642395 -81.880644 -48.815336
v 66.643134 -76.003257 -35.892841
v 66.651007 -103.53813 -50.062014
v 66.668781 -82.06325 -55.941356
v 66.677845 -106.99005 -39.701147
v 66.693317 -109.73948 -34.103125
v 66.697035 -81.54363 -48.124883
v 66.697526 -96.422183 -61.260544
v 66.720832 -78.049281 -42.51858
v 66.739442 -106.37719 -43.581482
v 66.743336 -94.363993 -61.786427
v 66.760855 -82.042791 -54.673261
v 66.782645 -101.46865 -55.403262
v 66.797755 -106.23782 -44.239211
v 66.807602 -99.633446 -58.454852
v 66.809394 -107.97243 -37.188003
v 66.811519 -95.955783 -61.502707
v 66.834313 -81.968372 -50.049587
v 66.84422 -97.312759 -60.747683
v 66.845264 -86.096776 -60.903472
v 66.847358 -80.403412 -46.24051
v 66.852233 -81.778594 -51.479865
v 66.870701 -99.205391 -59.0594
v 66.881577 -93.711584 -62.034326
v 66.884582 -76.026009 -32.766499
v 66.894421 -80.904318 -47.156089
v 66.894602 -106.0777 -44.834259
v 66.928282 -82.148996 -57.161427
v 66.929379 -92.132262 -62.109155
v 66.941526 -104.68223 -48.063229
v 66.94602 -77.396886 -41.292061
v 66.964741 -95.487394 -61.648883
v 66.994521 -79.787345 -45.34552
v 66.998137 -83.640946 -59.377833
v 67.00497 -83.189096 -59.029378
v 67.006099 -81.712706 -52.682668
v 67.013797 -91.47763 -62.074872
v 67.022089 -81.616835 -51.959491
v 67.033299 -87.927985 -61.734856
v 67.040391 -81.780577 -53.333528
v 67.055109 -79.280894 -44.575559
v 67.066987 -92.806331 -62.209433
v 67.070223 -94.969124 -61.825397
v 67.078813 -76.072534 -36.387589
v 67.081282 -105.68849 -46.051068
v 67.096398 -81.916641 -55.387467
v 67.111583 -107.23957 -39.180075
v 67.123855 -78.796685 -43.861336
v 67.128589 -106.98674 -39.76509
v 67.128759 -87.253484 -61.629007
v 67.136285 -82.807688 -58.593383
v 67.15863 -77.742153 -42.032741
v 67.15956 -109.1693 -35.526358
v 67.172042 -100.90639 -56.473917
v 67.180146 -108.3755 -36.609516
v 67.18599 -96.637266 -61.382766
v 67.198271 -76.479537 -39.05465
v 67.210929 -106.87124 -40.346803
v 67.21847 -102.96205 -51.59804
v 67.219645 -78.33966 -43.168679
v 67.229105 -75.959103 -33.721418
v 67.257177 -106.83547 -40.993039
v 67.265863 -81.730509 -53.948673
v 67.277411 -76.344111 -38.361255
v 67.295353 -89.844773 -62.035224
v 67.306178 -94.37159 -62.143153
v 67.317796 -81.453332 -49.331053
v 67.332611 -106.80115 -41.644589
v 67.353381 -75.956115 -35.09622
v 67.354808 -103.9417 -49.857135
v 67.360216 -99.881929 -58.387015
v 67.390045 -81.198817 -48.629992
v 67.393836 -105.1759 -47.372236
v 67.400185 -76.037221 -35.892518
v 67.402991 -80.597959 -47.296764
v 67.406496 -84.204645 -60.055086
v 67.410185 -93.275865 -62.38496
v 67.420561 -105.50433 -46.694839
v 67.430625 -95.867942 -61.810253
v 67.448274 -86.745818 -61.584206
v 67.453784 -95.576931 -61.905365
v 67.47297 -99.498525 -59.029385
v 67.481024 -83.706623 -59.70828
v 67.500741 -101.66791 -55.348797
v 67.5161 -97.548146 -60.858549
v 67.52922 -93.974943 -62.330542
v 67.533832 -108.06119 -37.232189
v 67.556009 -80.817909 -47.98908
v 67.591928 -83.22793 -59.353644
v 67.603072 -106.67336 -42.644597
v 67.605776 -104.69216 -48.599163
v 67.637486 -107.06467 -39.686162
v 67.640166 -81.190873 -49.995939
v 67.640954 -82.22219 -57.877918
v 67.643111 -81.342997 -53.140023
v 67.646895 -107.67576 -38.468095
v 67.649681 -99.08564 -59.555635
v 67.654259 -95.045046 -62.080601
v 67.656012 -81.623619 -54.577157
v 67.682688 -81.760504 -55.85274
v 67.694434 -75.914042 -34.402421
v 67.712212 -97.059447 -61.381259
v 67.718439 -78.910469 -44.478738
v 67.729036 -78.144137 -42.973714
v 67.729585 -110.02066 -34.084214
v 67.74906 -106.55775 -43.510117
v 67.750996 -102.72956 -52.630413
v 67.755502 -81.669888 -55.240286
v 67.76422 -80.95987 -51.770934
v 67.768124 -82.595961 -58.580725
v 67.769498 -81.068604 -52.478975
v 67.770438 -79.179372 -45.138167
v 67.777267 -81.806991 -56.446589
v 67.778869 -77.386035 -41.270994
v 67.789641 -106.87562 -40.295593
v 67.791863 -78.551026 -43.830892
v 67.793383 -77.850312 -42.378826
v 67.801595 -83.768711 -60.000555
v 67.808734 -81.928999 -57.146486
v 67.831973 -94.37532 -62.384248
v 67.839059 -108.54939 -36.601116
v 67.844038 -102.92862 -52.131985
v 67.844374 -107.94546 -37.716099
v 67.847171 -106.45384 -44.140748
v 67.848326 -106.81716 -40.934841
v 67.854451 -86.335478 -61.539794
v 67.877558 -76.246276 -36.977503
v 67.880782 -85.085687 -60.819204
v 67.893305 -106.80868 -41.57943
v 67.898261 -76.753799 -39.703165
v 67.901171 -109.77641 -34.781106
v 67.931494 -96.231089 -61.95424
v 67.938008 -81.300898 -53.768587
v 67.940478 -91.700453 -62.67271
v 67.949108 -103.29864 -51.461224
v 67.949303 -102.33475 -54.060006
v 67.979245 -99.661594 -59.040113
v 67.979738 -93.915039 -62.610476
v 67.980274 -92.363367 -62.729841
v 67.982518 -76.022849 -35.687511
v 67.99094 -89.514911 -62.380397
v 67.999391 -80.372418 -47.924346
v 68.001659 -102.08457 -54.740041
v 68.00234 -105.71774 -46.519909
v 68.00321 -100.86427 -57.021223
v 68.005106 -75.854619 -31.855562
v 68.012327 -106.32692 -44.765413
v 68.021798 -95.625905 -62.227602
v 68.032493 -88.515519 -62.312768
v 68.040766 -98.346486 -60.423616
v 68.053652 -90.19024 -62.506981
v 68.078985 -107.48252 -39.026543
v 68.111485 -87.86845 -62.258965
v 68.120057 -101.75687 -55.510541
v 68.12221 -79.950308 -47.161639
v 68.130783 -80.627682 -51.135725
v 68.146085 -105.39535 -47.449699
v 68.156326 -97.556834 -61.276651
v 68.15849 -107.18194 -39.646415
v 68.16396 -106.76559 -42.212933
v 68.165746 -83.319613 -59.842757
v 68.228768 -84.324625 -60.618718
v 68.238274 -79.467924 -46.407594
v 68.239031 -95.142395 -62.413395
v 68.255658 -80.596584 -50.496047
v 68.264452 -81.462337 -55.067068
v 68.281283 -87.374808 -62.198262
v 68.283129 -76.433054 -38.278972
v 68.292073 -81.597954 -55.758619
v 68.294713 -80.475688 -49.157942
v 68.299296 -94.532205 -62.651945
v 68.31718 -77.23013 -40.840534
v 68.320836 -98.826759 -60.155246
v 68.323177 -78.846243 -45.066165
v 68.324633 -80.503697 -51.79409
v 68.330572 -106.91147 -40.252965
v 68.334745 -75.854202 -31.016437
v 68.334796 -81.281715 -54.431169
v 68.334825 -75.903851 -34.991951
v 68.336376 -96.853674 -61.883414
v 68.345783 -82.864697 -59.241999
v 68.355692 -103.10332 -52.213922
v 68.384521 -108.27751 -37.161909
v 68.385059 -76.596566 -38.974771
v 68.385278 -81.032216 -53.759869
v 68.388619 -110.66721 -32.861558
v 68.389637 -80.582468 -52.489453
v 68.390199 -81.954754 -57.747077
v 68.406937 -76.272932 -36.831672
v 68.417966 -78.039422 -43.025336
v 68.418086 -102.84634 -52.935804
v 68.424251 -80.77867 -53.135387
v 68.4347 -78.569352 -44.403125
v 68.435634 -106.78688 -40.916027
v 68.439524 -93.216117 -62.951963
v 68.442697 -106.80773 -41.612879
v 68.442812 -81.785286 -57.08608
v 68.443764 -78.28488 -43.658622
v 68.45722 -108.00672 -37.756081
v 68.481833 -98.323078 -60.833738
v 68.503732 -106.74791 -42.810304
v 68.51193 -93.97421 -62.867671
v 68.547736 -107.81377 -38.378842
v 68.550142 -95.777047 -62.458772
v 68.569117 -83.822555 -60.535677
v 68.579863 -105.83273 -46.643811
v 68.610975 -75.761328 -33.971465
v 68.621712 -99.44859 -59.621432
v 68.62612 -82.293632 -58.456408
v 68.632612 -79.960625 -48.408791
v 68.657799 -85.445112 -61.360367
v 68.66729 -75.717835 -32.456474
v 68.670589 -110.35897 -33.9317
v 68.67172 -107.32667 -39.617311
v 68.68615 -80.206095 -49.724502
v 68.698478 -86.746926 -62.085951
v 68.699746 -105.67862 -47.250711
v 68.70172 -79.47185 -47.119091
v 68.706743 -77.718566 -42.20999
v 68.707854 -107.61826 -39.005074
v 68.708243 -102.24127 -54.931067
v 68.722826 -98.050014 -61.410179
v 68.737068 -89.456158 -62.737434
v 68.749185 -100.45133 -58.205482
v 68.765928 -97.416555 -61.91826
v 68.776837 -102.663 -53.935186
v 68.778871 -83.012387 -59.770974
v 68.799833 -101.78481 -55.933062
v 68.816788 -106.74245 -43.393877
v 68.846374 -106.6579 -44.078598
v 68.850804 -101.27135 -56.885175
v 68.855597 -80.1249 -50.394769
v 68.855822 -96.908401 -62.257226
v 68.857796 -79.607901 -47.786379
v 68.861903 -80.122127 -51.01715
v 68.862966 -91.821402 -63.162511
v 68.86648 -83.385737 -60.348742
v 68.86956 -100.02249 -58.944615
v 68.87468 -81.280223 -55.085594
v 68.879301 -81.611343 -56.340217
v 68.883651 -106.99354 -40.253832
v 68.890418 -81.473615 -55.713844
v 68.893043 -76.034263 -35.731896
v 68.898283 -94.729646 -62.965315
v 68.900199 -98.76778 -60.725417
v 68.903677 -80.414856 -53.003573
v 68.906689 -79.869201 -48.897238
v 68.940643 -103.11055 -52.856434
v 68.940805 -106.8553 -42.141214
v 68.943728 -80.065872 -51.657446
v 68.945806 -106.80312 -40.836661
v 68.957452 -78.321319 -44.266553
v 68.957967 -106.54383 -44.787369
v 68.964641 -99.218979 -60.188032
v 68.972121 -80.95668 -54.342644
v 68.974374 -80.662971 -53.668954
v 68.974489 -84.89461 -61.225508
v 68.985008 -108.09659 -37.718449
v 68.995334 -78.123354 -43.621888
v 68.999916 -81.810401 -57.644299
v 69.003441 -108.43843 -37.121936
v 69.008144 -106.81253 -41.449536
v 69.008319 -76.266544 -36.808207
v 69.008991 -98.435413 -61.343348
v 69.012505 -80.112587 -52.303146
v 69.041379 -79.058246 -46.700212
v 69.048168 -110.04945 -34.751449
v 69.054063 -92.458802 -63.337312
v 69.055094 -96.34474 -62.644675
v 69.06888 -106.84769 -42.72534
v 69.074558 -105.19173 -48.837486
v 69.081095 -107.88122 -38.338064
v 69.084967 -103.50717 -52.132576
v 69.119556 -95.867728 -62.795833
v 69.136022 -76.472058 -38.133008
v 69.183992 -107.47889 -39.588097
v 69.19412 -98.037003 -61.950826
v 69.195946 -109.25024 -36.032914
v 69.207156 -89.08759 -62.888688
v 69.216667 -95.528224 -63.000663
v 69.227583 -104.33811 -50.754301
v 69.233405 -99.768903 -59.595484
v 69.256472 -107.73307 -38.956533
v 69.291253 -83.507468 -60.670959
v 69.30272 -83.172748 -60.317019
v 69.332572 -99.054482 -60.784843
v 69.346083 -77.877166 -42.897858
v 69.361759 -77.017903 -40.005724
v 69.368986 -82.83268 -59.697974
v 69.372058 -82.507864 -59.015439
v 69.380453 -95.929015 -62.999948
v 69.380692 -97.582135 -62.422663
v 69.381223 -79.741441 -50.204634
v 69.39015 -102.64102 -54.766013
v 69.392327 -102.15586 -55.780628
v 69.401407 -95.252007 -63.208958
v 69.406476 -106.87315 -40.80176
v 69.411314 -100.8448 -58.076648
v 69.415168 -107.17405 -40.192532
v 69.422701 -101.66658 -56.715029
v 69.423918 -78.651871 -46.143676
v 69.429213 -94.759337 -63.30327
v 69.432951 -85.973143 -61.889048
v 69.433854 -97.028672 -62.701486
v 69.434557 -80.922309 -54.680369
v 69.437717 -104.8834 -49.889682
v 69.441778 -82.035801 -58.284244
v 69.443887 -103.41154 -52.807069
v 69.447075 -94.185475 -63.468437
v 69.449605 -106.92354 -42.09779
v 69.453763 -75.644992 -33.486807
v 69.45704 -81.608042 -56.940102
v 69.460443 -79.760419 -50.890097
v 69.469885 -81.311504 -55.661147
v 69.470746 -81.077834 -55.009964
v 69.472933 -81.505991 -56.309861
v 69.474911 -79.110215 -47.607882
v 69.489316 -79.361046 -48.643911
v 69.490387 -106.53085 -45.431011
v 69.496477 -100.27727 -58.990806
v 69.516132 -96.520321 -62.880525
v 69.537433 -83.982361 -61.099468
v 69.538906 -76.689101 -38.941888
v 69.54019 -78.282833 -44.910341
v 69.541416 -108.20841 -37.683344
v 69.542693 -77.376221 -41.072896
v 69.544368 -90.698765 -63.324212
v 69.547665 -78.123818 -44.203372
v 69.553201 -110.54536 -34.007464
v 69.556996 -103.075 -53.875724
v 69.571258 -76.354766 -37.45173
v 69.581344 -106.87231 -41.433422
v 69.582796 -98.506891 -61.914679
v 69.587832 -106.93269 -43.388468
v 69.595068 -75.626371 -32.886687
v 69.600169 -75.972928 -35.639748
v 69.618901 -79.993474 -52.892271
v 69.623287 -80.316508 -53.603987
v 69.636967 -79.692952 -51.536474
v 69.641317 -79.767051 -52.208731
v 69.644393 -104.0856 -51.555644
v 69.65601 -105.82139 -47.988483
v 69.662113 -107.95396 -38.294878
v 69.662321 -106.8836 -44.026419
v 69.678462 -77.719674 -42.303106
v 69.696713 -96.430409 -63.054904
v 69.697922 -99.641685 -60.19294
v 69.698652 -97.994401 -62.473826
v 69.715102 -75.663285 -31.410452
v 69.717704 -94.819496 -63.510293
v 69.720046 -88.499138 -62.954826
v 69.728375 -107.63115 -39.551687
v 69.730521 -85.157368 -61.593278
v 69.730906 -107.00094 -42.700906
v 69.749275 -95.883613 -63.256787
v 69.755659 -75.709085 -34.23093
v 69.758076 -83.681204 -60.98338
v 69.779965 -86.204727 -62.104486
v 69.815357 -95.393701 -63.38869
v 69.825762 -102.6242 -55.361846
v 69.832657 -103.87204 -52.291228
v 69.835884 -97.619733 -62.78541
v 69.841708 -110.88297 -33.397766
v 69.866943 -106.84045 -44.676625
v 69.87814 -83.098971 -60.392698
v 69.898707 -107.38503 -40.112467
v 69.924272 -110.21508 -34.780243
v 69.935723 -87.699872 -62.789126
v 69.938735 -107.0486 -40.739721
v 69.947159 -92.644416 -63.888272
v 69.95216 -106.25049 -47.085836
v 69.974174 -105.2224 -49.747086
v 69.983848 -78.380243 -45.981793
v 69.989843 -103.42565 -53.721077
v 69.992007 -75.61944 -30.422283
v 69.996736 -107.03286 -42.060476
v 70.002463 -81.649112 -57.617006
v 70.014589 -83.574407 -60.995099
v 70.015784 -77.938401 -43.637148
v 70.019298 -81.332862 -56.279019
v 70.03242 -98.776419 -61.982587
v 70.040439 -92.026266 -63.845506
v 70.046573 -97.104573 -63.076586
v 70.06154 -103.12191 -54.602528
v 70.066866 -93.208714 -63.966416
v 70.069344 -76.480977 -38.01378
v 70.074465 -94.801657 -63.76433
v 70.0767 -84.522216 -61.466049
v 70.080149 -81.13633 -55.680968
v 70.101088 -77.810913 -42.873835
v 70.102297 -78.514404 -46.778732
v 70.104092 -79.195742 -49.691358
v 70.105676 -106.99019 -41.397326
v 70.110904 -100.53284 -59.12209
v 70.125221 -104.74221 -50.839755
v 70.127597 -96.544746 -63.275136
v 70.132381 -87.234109 -62.665724
v 70.132428 -81.931504 -58.285487
v 70.133479 -78.662653 -47.372528
v 70.13611 -106.00553 -48.109043
v 70.144922 -107.90394 -38.8583
v 70.147167 -107.10895 -43.353961
v 70.158393 -78.846507 -48.171375
v 70.177005 -93.81798 -63.991957
v 70.200799 -79.395218 -50.869405
v 70.206265 -81.434901 -56.94255
v 70.2066 -95.565152 -63.577667
v 70.213495 -98.323363 -62.558359
v 70.21419 -86.758521 -62.482505
v 70.227249 -89.681265 -63.426561
v 70.229584 -99.992704 -60.141858
v 70.236992 -96.064669 -63.411146
v 70.23766 -77.508225 -41.494519
v 70.241584 -80.026351 -53.484159
v 70.24479 -79.537818 -52.13553
v 70.260707 -80.890652 -55.29348
v 70.2716 -104.24577 -52.12578
v 70.278246 -79.691297 -52.711058
v 70.278733 -106.76189 -45.621842
v 70.28041 -107.75632 -39.515334
v 70.280827 -85.80736 -62.023671
v 70.306142 -102.58479 -56.07158
v 70.312752 -105.71891 -49.085307
v 70.315525 -78.099779 -44.928478
v 70.321177 -108.36076 -37.686146
v 70.32668 -79.441466 -51.537253
v 70.34335 -102.06007 -57.035715
v 70.347158 -101.5293 -57.901394
v 70.360728 -97.612165 -63.070731
v 70.368078 -88.635988 -63.195022
v 70.38685 -86.318611 -62.273012
v 70.391043 -104.06424 -52.887524
v 70.394163 -82.650195 -59.594953
v 70.396812 -83.339756 -60.882144
v 70.398797 -108.09789 -38.220929
v 70.399963 -83.719727 -61.184273
v 70.408905 -107.52307 -40.163221
v 70.417519 -82.260904 -58.871151
v 70.418163 -103.14761 -55.178729
v 70.436367 -107.13329 -43.94311
v 70.443499 -95.428837 -63.777753
v 70.451042 -76.173131 -36.88856
v 70.464609 -111.27826 -32.726211
v 70.466968 -94.286908 -64.111979
v 70.482488 -75.5938 -31.371696
v 70.490178 -107.23542 -40.820985
v 70.516794 -94.961515 -63.940006
v 70.517217 -104.64275 -51.544113
v 70.525481 -82.96155 -60.319077
v 70.534994 -80.481648 -54.645554
v 70.537051 -98.995163 -61.997322
v 70.543928 -97.191456 -63.300566
v 70.551575 -107.1347 -41.371046
v 70.556084 -107.17443 -41.958504
v 70.610102 -107.23251 -42.675458
v 70.619142 -110.81237 -33.981228
v 70.624633 -103.61057 -54.586584
v 70.632053 -96.690472 -63.422976
v 70.640256 -75.836294 -35.485194
v 70.654813 -76.639853 -38.493379
v 70.658356 -98.652827 -62.520685
v 70.664272 -77.649858 -42.116585
v 70.674606 -81.444434 -57.488132
v 70.71019 -84.758364 -61.748514
v 70.721124 -99.602846 -61.207608
v 70.723443 -110.58255 -34.480159
v 70.723449 -90.524255 -63.849255
v 70.736389 -79.015981 -50.139931
v 70.736847 -106.36678 -47.698671
v 70.739029 -94.830399 -64.128947
v 70.739376 -96.234775 -63.619645
v 70.744181 -111.08982 -33.41196
v 70.748105 -108.87775 -36.991644
v 70.752332 -78.169676 -46.035021
v 70.754888 -78.508268 -47.995577
v 70.759096 -78.281557 -46.808535
v 70.770977 -98.450722 -62.75784
v 70.782593 -104.53498 -52.405885
v 70.783945 -106.04308 -48.880115
v 70.788758 -79.387615 -52.036281
v 70.792122 -111.52235 -32.155841
v 70.805076 -107.86038 -39.480208
v 70.810603 -109.54138 -36.053511
v 70.822463 -105.33657 -50.509945
v 70.826259 -86.884779 -62.658959
v 70.845598 -79.244153 -51.392812
v 70.854998 -106.97328 -45.412821
v 70.863009 -100.60963 -59.678904
v 70.865932 -105.76289 -49.652106
v 70.869734 -75.511216 -30.293632
v 70.877026 -97.909368 -63.172561
v 70.879732 -77.856628 -43.483205
v 70.883505 -92.756607 -64.360626
v 70.885267 -104.325 -53.416935
v 70.894633 -107.3141 -43.266607
v 70.894765 -101.08216 -59.00129
v 70.894973 -84.244461 -61.597403
v 70.912231 -83.77289 -61.328109
v 70.915711 -107.72678 -40.055185
v 70.928585 -85.382928 -62.029687
v 70.929662 -78.560392 -48.682202
v 70.937594 -95.60511 -63.937399
v 70.950565 -79.09364 -50.760037
v 70.958694 -107.53185 -40.648609
v 70.965493 -77.778492 -42.841891
v 70.987232 -83.282283 -60.871155
v 70.991939 -95.326437 -64.101625
v 71.011145 -107.36498 -41.319695
v 71.013236 -89.728799 -63.738563
v 71.03743 -103.18838 -55.99746
v 71.089652 -107.34114 -41.994764
v 71.113476 -77.948462 -44.697408
v 71.117684 -105.16823 -51.277748
v 71.128685 -75.696189 -34.859591
v 71.140478 -98.902427 -62.522219
v 71.144998 -94.970884 -64.310434
v 71.146889 -99.357029 -61.896941
v 71.154532 -101.90297 -58.088588
v 71.165427 -108.08456 -38.77284
v 71.170628 -96.790647 -63.66403
v 71.189412 -104.94245 -52.031272
v 71.217912 -80.53121 -55.385747
v 71.237773 -93.460315 -64.553427
v 71.245171 -81.573441 -58.043568
v 71.256429 -100.05852 -60.948362
v 71.259726 -107.31175 -44.075319
v 71.262272 -106.18975 -49.001206
v 71.271099 -82.83157 -60.15183
v 71.277383 -81.221905 -57.408615
v 71.28852 -89.132123 -63.634011
v 71.301756 -77.252285 -40.318908
v 71.302535 -75.806002 -35.522786
v 71.305828 -102.72986 -57.007435
v 71.318123 -80.909739 -56.606091
v 71.328226 -108.65896 -37.597716
v 71.330042 -107.95141 -39.442244
v 71.33937 -78.224027 -47.482445
v 71.341585 -88.434145 -63.395196
v 71.341801 -80.199243 -54.63694
v 71.35003 -83.942384 -61.502167
v 71.36151 -94.022474 -64.591683
v 71.364928 -75.555825 -32.978078
v 71.366173 -84.371713 -61.763721
v 71.375739 -107.40568 -42.584412
v 71.378777 -101.36099 -59.088773
v 71.386019 -106.03311 -49.584849
v 71.391277 -78.539776 -49.294227
v 71.393864 -79.030975 -51.034397
v 71.398512 -107.83456 -40.071976
v 71.398826 -98.458423 -63.123368
v 71.406725 -78.09112 -46.334764
v 71.419246 -86.540264 -62.645246
v 71.42487 -75.499744 -29.45803
v 71.431403 -97.984845 -63.379706
v 71.433881 -104.75597 -53.443834
v 71.448299 -105.74783 -50.300718
v 71.459617 -104.41696 -54.421249
v 71.462589 -109.08818 -36.93696
v 71.465576 -107.71919 -40.703757
v 71.472207 -95.702534 -64.182262
v 71.476108 -78.327049 -48.433867
v 71.499024 -108.3421 -38.222288
v 71.513822 -77.844296 -43.40622
v 71.53702 -107.59055 -41.335145
v 71.547115 -77.707046 -42.367527
v 71.573598 -97.366185 -63.714291
v 71.583698 -104.11585 -55.218022
v 71.584237 -105.44886 -51.220564
v 71.58754 -83.305063 -60.930836
v 71.599122 -84.992087 -62.065257
v 71.604736 -79.673678 -53.535981
v 71.621633 -91.486773 -64.514545
v 71.630315 -75.458839 -30.127186
v 71.639308 -82.035711 -58.836867
v 71.690714 -75.996438 -36.279346
v 71.702527 -94.86479 -64.591514
v 71.703699 -105.23676 -52.13472
v 71.712079 -103.83435 -55.835256
v 71.717223 -98.829629 -63.049423
v 71.717355 -94.562444 -64.685733
v 71.717996 -96.882037 -63.881978
v 71.73608 -81.501922 -58.127919
v 71.767189 -90.486189 -64.291935
v 71.771864 -100.76544 -60.389219
v 71.775667 -108.19186 -38.783413
v 71.780835 -106.38902 -48.861159
v 71.790122 -102.23021 -58.316383
v 71.793263 -110.45411 -35.056814
v 71.809642 -80.692531 -56.453314
v 71.811313 -107.46769 -43.525457
v 71.812854 -79.423233 -52.929922
v 71.815126 -105.0777 -53.229796
v 71.849863 -103.50087 -56.424502
v 71.853889 -110.01186 -35.772422
v 71.858541 -108.02515 -39.404714
v 71.860253 -77.58189 -41.563626
v 71.862849 -75.554593 -33.836406
v 71.890515 -98.630129 -63.32737
v 71.891764 -84.504209 -61.900893
v 71.893418 -96.269944 -64.215023
v 71.900338 -78.002529 -45.879037
v 71.91454 -104.90092 -53.991655
v 71.920872 -107.93769 -40.038845
v 71.924232 -85.856371 -62.483662
v 71.93056 -99.383341 -62.541488
v 71.936855 -83.912581 -61.545242
v 71.959479 -76.540193 -37.832791
v 71.963344 -94.053509 -64.839126
v 71.976808 -106.21423 -49.601914
v 71.977044 -98.054194 -63.683136
v 71.990832 -78.748692 -50.586063
v 71.993361 -107.84552 -40.735959
v 71.997877 -81.009014 -57.345465
v 72.00106 -80.231771 -55.299462
v 72.002798 -89.688127 -64.063803
v 72.006072 -78.543672 -49.938927
v 72.018361 -78.363037 -49.252621
v 72.026648 -107.59647 -41.955694
v 72.036002 -78.196613 -48.412681
v 72.050206 -101.64862 -59.48534
v 72.061859 -104.46374 -55.180913
v 72.062303 -79.116378 -51.957856
v 72.122408 -106.03417 -50.224023
v 72.130595 -77.339604 -40.43637
v 72.143975 -108.55963 -38.184519
v 72.151434 -83.107172 -60.70983
v 72.152525 -102.94032 -57.654702
v 72.155746 -95.219431 -64.71878
v 72.159781 -105.62637 -51.443375
v 72.160424 -104.12457 -55.813502
v 72.164716 -97.081361 -64.140992
v 72.170492 -75.448917 -29.443111
v 72.17311 -99.121351 -63.082436
v 72.176606 -105.8107 -50.884618
v 72.188443 -82.652899 -59.99138
v 72.23768 -100.10307 -61.81935
v 72.238997 -112.10217 -31.173607
v 72.250004 -107.43281 -44.513454
v 72.258335 -75.489031 -31.574889
v 72.261658 -108.2871 -38.797597
v 72.276057 -91.939451 -64.916075
v 72.277303 -105.29294 -53.352222
v 72.291233 -107.56194 -42.628191
v 72.320184 -107.12179 -46.340969
v 72.323071 -83.489538 -61.175057
v 72.324271 -110.90855 -34.476937
v 72.329922 -96.878506 -64.329912
v 72.347563 -105.51991 -52.219802
v 72.3715 -76.925705 -38.850294
v 72.382933 -79.929953 -54.756646
v 72.385892 -108.10292 -39.36471
v 72.393885 -87.573761 -63.353813
v 72.399019 -85.167739 -62.332525
v 72.402015 -96.421954 -64.461049
v 72.402108 -92.813423 -65.065951
v 72.402889 -93.626583 -65.070689
v 72.412331 -80.714212 -56.894336
v 72.42681 -91.392825 -64.874575
v 72.429251 -105.19203 -53.941107
v 72.456245 -107.98782 -39.99589
v 72.472487 -77.896596 -43.413504
v 72.478504 -104.72299 -55.031481
v 72.510168 -107.84647 -41.087594
v 72.517377 -97.65461 -64.170963
v 72.531564 -78.114071 -48.305261
v 72.534823 -80.305577 -55.888039
v 72.545996 -103.60319 -56.945847
v 72.552278 -78.800173 -51.167487
v 72.555159 -79.535348 -53.80673
v 72.558837 -75.510926 -33.281437
v 72.564166 -95.839585 -64.801164
v 72.58856 -77.993884 -45.625604
v 72.618949 -78.238602 -49.163744
v 72.648648 -75.649737 -34.57844
v 72.651914 -78.577237 -50.535477
v 72.675751 -99.348747 -63.168751
v 72.689296 -98.770781 -63.70064
v 72.69005 -101.46575 -60.465452
v 72.691986 -107.69315 -41.894243
v 72.706549 -90.887858 -64.840973
v 72.717005 -104.37843 -55.847237
v 72.720109 -96.507938 -64.708441
v 72.722557 -77.815604 -42.4456
v 72.733415 -108.48004 -38.672186
v 72.736558 -75.429487 -30.419659
v 72.754783 -100.75788 -61.456142
v 72.77091 -86.602433 -63.072047
v 72.77511 -104.03033 -56.463415
v 72.799712 -83.081784 -60.741089
v 72.800699 -94.717066 -65.213117
v 72.878649 -82.543835 -59.969779
v 72.887049 -84.674984 -62.162923
v 72.89257 -88.591139 -63.895939
v 72.897792 -81.27366 -58.062439
v 72.906343 -108.2222 -39.305716
v 72.923922 -80.802407 -57.224179
v 72.925767 -78.032423 -47.512004
v 72.929894 -105.59368 -53.147693
v 72.934953 -103.50593 -57.650409
v 72.938139 -103.81945 -57.02134
v 72.948245 -90.423965 -64.742041
v 72.952328 -111.58236 -33.288965
v 72.963833 -96.415752 -64.97599
v 72.972912 -109.32795 -37.307138
v 72.975959 -79.936032 -55.083089
v 73.002219 -108.01266 -39.949048
v 73.022628 -97.030904 -64.780315
v 73.030355 -75.557507 -33.902716
v 73.044203 -75.419035 -28.690048
v 73.048483 -105.07964 -54.683283
v 73.050797 -78.14448 -48.722042
v 73.064283 -83.726228 -61.472081
v 73.065424 -98.195596 -64.271639
v 73.08287 -95.39568 -65.330995
v 73.084515 -75.448382 -32.441338
v 73.088617 -110.50836 -35.546716
v 73.112974 -107.9107 -40.579475
v 73.114257 -109.9194 -36.454099
v 73.114669 -112.14609 -31.850079
v 73.148037 -79.218154 -53.178903
v 73.15876 -103.11854 -58.829436
v 73.167116 -80.349851 -56.252263
v 73.16905 -75.387823 -29.806098
v 73.1771 -107.82669 -41.248167
v 73.178698 -99.880465 -62.932835
v 73.181878 -104.64012 -55.667618
v 73.188538 -97.719267 -64.570422
v 73.191192 -76.144611 -36.404212
v 73.19151 -105.42861 -53.976894
v 73.195445 -106.53825 -49.599848
v 73.199291 -75.809525 -35.272203
v 73.213641 -93.716783 -65.582695
v 73.217575 -75.447387 -31.416821
v 73.221815 -92.620285 -65.548629
v 73.22303 -79.395325 -53.842047
v 73.23902 -77.702246 -41.558226
v 73.244012 -97.459077 -64.769708
v 73.259555 -107.08105 -47.581819
v 73.260845 -78.686107 -51.213602
v 73.263041 -92.071995 -65.499399
v 73.263651 -99.299425 -63.638959
v 73.27364 -108.82466 -38.320317
v 73.281971 -85.836774 -62.895072
v 73.305299 -102.73278 -59.648887
v 73.305963 -104.29311 -56.435268
v 73.31194 -107.43406 -45.968326
v 73.319594 -107.63151 -43.967646
v 73.345498 -76.762368 -37.94377
v 73.382388 -107.287 -46.92898
v 73.382953 -112.01174 -32.470225
v 73.404696 -78.916965 -52.047076
v 73.405043 -87.484232 -63.701686
v 73.426619 -108.38001 -39.270585
v 73.426968 -98.806697 -64.159416
v 73.450739 -104.00428 -57.277411
v 73.453051 -91.560578 -65.486711
v 73.511718 -97.754158 -64.848475
v 73.514674 -94.666886 -65.797904
v 73.523794 -81.113624 -57.844942
v 73.525374 -103.68685 -58.231529
v 73.532486 -78.406386 -50.286003
v 73.536177 -105.81061 -53.114173
v 73.542178 -108.09105 -39.907823
v 73.543331 -77.547197 -40.786885
v 73.54846 -75.470037 -33.200726
v 73.552326 -100.60977 -62.463078
v 73.55628 -78.054026 -46.812385
v 73.576063 -96.530533 -65.438272
v 73.588234 -98.370173 -64.570338
v 73.600146 -107.75619 -41.957849
v 73.603992 -80.371904 -56.35551
v 73.612828 -107.92683 -40.536829
v 73.640291 -85.326001 -62.727219
v 73.645655 -97.142687 -65.257221
v 73.663331 -79.844354 -55.048706
v 73.663913 -107.71546 -42.91187
v 73.668279 -80.718635 -57.125751
v 73.676732 -78.113827 -48.198522
v 73.704205 -76.557018 -37.338702
v 73.704771 -89.549693 -64.606907
v 73.706754 -107.84578 -41.119432
v 73.719148 -83.435849 -61.246724
v 73.743231 -84.285869 -62.009655
v 73.743397 -78.049072 -43.219531
v 73.749349 -95.472179 -65.911038
v 73.765839 -96.018924 -65.792349
v 73.771491 -99.618828 -63.725273
v 73.792318 -106.29388 -51.137418
v 73.800231 -107.68312 -44.53348
v 73.818149 -78.098741 -45.075238
v 73.820333 -75.422712 -32.317171
v 73.831452 -106.95618 -48.671036
v 73.844557 -99.046992 -64.314448
v 73.866809 -104.80142 -55.811524
v 73.871565 -79.530743 -54.37242
v 73.878203 -91.081576 -65.533406
v 73.891414 -100.94204 -62.442808
v 73.891607 -93.319437 -66.077088
v 73.892184 -81.899471 -59.198619
v 73.89349 -83.956828 -61.754099
v 73.915492 -88.972866 -64.448994
v 73.920159 -79.070233 -52.97462
v 73.979392 -97.157713 -65.59707
v 73.984778 -98.451415 -64.873467
v 74.025203 -108.18262 -39.92665
v 74.02825 -103.77424 -58.853012
v 74.033136 -82.785732 -60.50018
v 74.033328 -108.56658 -39.222712
v 74.04418 -104.69499 -56.326506
v 74.0637 -77.047049 -38.568488
v 74.067205 -92.678034 -66.135821
v 74.073434 -107.67765 -45.130581
v 74.075749 -106.73969 -49.845642
v 74.077683 -104.26223 -57.545155
v 74.096213 -75.545043 -33.874803
v 74.101708 -105.25482 -54.896704
v 74.109309 -86.25722 -63.4057
v 74.126343 -97.784175 -65.425632
v 74.140446 -107.97694 -40.497188
v 74.146916 -79.255012 -53.68305
v 74.148284 -104.05532 -58.336874
v 74.153209 -103.51407 -59.497667
v 74.161384 -80.4103 -56.412186
v 74.162618 -100.33892 -63.400423
v 74.173722 -102.20679 -61.333304
v 74.199077 -75.347987 -29.73129
v 74.201361 -82.291813 -59.840473
v 74.213147 -107.8429 -41.1233
v 74.234135 -81.361462 -58.265461
v 74.237335 -110.66331 -35.716105
v 74.249588 -78.270152 -49.22146
v 74.261581 -107.49308 -46.880355
v 74.262987 -78.554587 -51.061692
v 74.265958 -107.78749 -41.77189
v 74.295152 -85.865752 -63.222817
v 74.30717 -105.99445 -53.222454
v 74.310286 -107.78113 -42.417214
v 74.322005 -92.142856 -66.197301
v 74.335298 -78.160259 -43.944761
v 74.351233 -96.65798 -66.083452
v 74.35245 -101.50794 -62.393165
v 74.368765 -78.723819 -51.684556
v 74.374005 -102.9688 -60.667905
v 74.394262 -79.00178 -52.803892
v 74.396707 -91.698979 -66.099944
v 74.424768 -111.92036 -33.416469
v 74.438138 -107.40957 -47.523608
v 74.457126 -94.023151 -66.558165
v 74.46417 -79.753751 -54.86612
v 74.492087 -78.394669 -50.341174
v 74.500341 -80.086668 -55.582095
v 74.505647 -107.8166 -43.115699
v 74.506641 -101.07871 -63.091969
v 74.519792 -109.23774 -38.103546
v 74.531434 -97.27906 -66.021955
v 74.535578 -76.82491 -37.776678
v 74.537627 -85.012715 -62.725
v 74.538606 -104.07768 -58.88516
v 74.547855 -75.669903 -34.501522
v 74.560453 -108.33066 -39.899555
v 74.580034 -99.177141 -64.941647
v 74.585761 -78.172776 -46.464141
v 74.62908 -75.320494 -30.794502
v 74.631202 -108.05235 -40.506106
v 74.654375 -90.445869 -65.565123
v 74.656504 -78.289215 -48.846369
v 74.662175 -98.602867 -65.503916
v 74.667221 -102.28957 -61.991241
v 74.686205 -83.384849 -61.236594
v 74.693321 -102.80345 -61.345926
v 74.698391 -81.831915 -59.151388
v 74.699123 -87.102795 -64.076625
v 74.700588 -105.84183 -53.908207
v 74.713983 -103.92839 -59.462362
v 74.732767 -100.30456 -64.040746
v 74.740727 -103.61197 -60.103319
v 74.751198 -107.87628 -41.077193
v 74.763438 -75.379094 -27.891042
v 74.769541 -91.204133 -66.086968
v 74.814802 -107.78724 -41.715794
v 74.819055 -110.14531 -36.807623
v 74.827564 -93.441615 -66.825178
v 74.829276 -95.010548 -66.814422
v 74.830177 -111.57787 -34.33651
v 74.831064 -105.00932 -56.523251
v 74.850998 -107.81325 -42.363955
v 74.864655 -86.068901 -63.546356
v 74.901603 -107.87046 -43.017161
v 74.906602 -96.145393 -66.692987
v 74.913823 -107.73189 -46.159148
v 74.932548 -78.533102 -50.957903
v 74.933353 -79.240952 -53.680509
v 74.958352 -97.858871 -66.217546
v 74.965163 -106.65462 -51.437025
v 74.985039 -76.023354 -35.744005
v 75.005908 -103.15812 -61.31696
v 75.017141 -75.478456 -33.183527
v 75.051455 -101.14286 -63.724735
v 75.05916 -105.73145 -54.525576
v 75.062462 -109.80861 -37.394028
v 75.06323 -84.455895 -62.339632
v 75.069693 -78.206252 -46.082093
v 75.088461 -99.231249 -65.487797
v 75.104209 -105.43441 -55.482327
v 75.110295 -107.92194 -43.81029
v 75.111392 -102.89248 -61.95236
v 75.120003 -112.71618 -31.729107
v 75.123081 -98.51919 -66.035108
v 75.155076 -108.25703 -40.370786
v 75.176189 -89.21997 -65.120347
v 75.176786 -89.735616 -65.368164
v 75.183162 -102.57994 -62.597367
v 75.197202 -78.199193 -42.496943
v 75.216288 -106.58401 -51.989635
v 75.221464 -85.144655 -62.985177
v 75.234031 -78.381923 -48.441718
v 75.236004 -108.83806 -39.306619
v 75.244628 -107.93133 -41.086894
v 75.250775 -109.15456 -38.611271
v 75.255967 -80.682644 -56.794338
v 75.271326 -103.69315 -60.733098
v 75.276562 -107.75024 -46.819776
v 75.286816 -104.75222 -58.151623
v 75.293072 -75.27976 -29.96776
v 75.322717 -91.812704 -66.722106
v 75.324001 -102.23598 -63.229405
v 75.34331 -75.29342 -31.06315
v 75.347322 -111.043 -35.535687
v 75.361216 -104.16274 -59.82659
v 75.365826 -107.83215 -42.368058
v 75.371718 -107.69254 -47.497306
v 75.377863 -106.33757 -52.884869
v 75.38698 -107.8012 -41.700548
v 75.390809 -112.57113 -32.471079
v 75.396407 -75.369493 -32.145693
v 75.409826 -88.257778 -64.905502
v 75.410534 -101.63816 -63.793995
v 75.444961 -96.831386 -66.99931
v 75.472436 -106.0844 -53.813951
v 75.47788 -78.99749 -52.790011
v 75.484173 -107.48932 -48.79916
v 75.500245 -90.299672 -65.850007
v 75.50086 -112.30492 -33.255038
v 75.523628 -93.307795 -67.329936
v 75.526126 -75.562696 -33.696302
v 75.526726 -97.916459 -66.699214
v 75.528286 -103.59863 -61.376523
v 75.534073 -103.34583 -61.963703
v 75.536852 -104.63885 -58.861989
v 75.545086 -78.393934 -49.503987
v 75.545551 -78.256139 -45.398995
v 75.551822 -99.847633 -65.454251
v 75.553889 -78.869751 -52.206556
v 75.55617 -85.64256 -63.453547
v 75.561534 -78.315482 -43.712752
v 75.580567 -97.38442 -66.896782
v 75.595692 -94.031888 -67.469945
v 75.599735 -107.66652 -48.126003
v 75.608763 -80.238032 -55.811448
v 75.610314 -82.746908 -60.501088
v 75.615603 -99.221544 -66.100469
v 75.624788 -107.95901 -42.927284
v 75.62938 -103.12942 -62.587887
v 75.642106 -101.05456 -64.362697
v 75.648712 -101.63811 -64.029903
v 75.652177 -84.67158 -62.634317
v 75.654438 -108.00594 -44.712641
v 75.656452 -105.45977 -56.266556
v 75.662805 -105.88364 -54.74567
v 75.667791 -92.883892 -67.334777
v 75.685547 -75.321345 -28.528346
v 75.699957 -94.848791 -67.546111
v 75.704188 -108.09098 -40.987785
v 75.726367 -104.22196 -60.221888
v 75.729671 -79.493414 -54.317659
v 75.74114 -83.580396 -61.478142
v 75.747938 -102.84786 -63.177978
v 75.78832 -76.227823 -36.167663
v 75.797298 -107.04113 -51.157807
v 75.813779 -98.582306 -66.68969
v 75.817948 -95.823973 -67.548414
v 75.820032 -86.88705 -64.405556
v 75.826855 -97.356998 -67.181332
v 75.829335 -92.373259 -67.28297
v 75.833925 -89.806859 -65.662845
v 75.837837 -106.66914 -52.246376
v 75.848304 -100.55642 -65.049879
v 75.851933 -78.345862 -43.042543
v 75.861561 -82.160364 -59.739273
v 75.862506 -107.84901 -42.227312
v 75.863488 -81.010203 -57.447606
v 75.891184 -87.780547 -64.938566
v 75.891277 -86.195851 -63.998626
v 75.892888 -91.465433 -66.851527
v 75.900078 -103.97423 -61.194311
v 75.921241 -105.10026 -57.990984
v 75.931432 -75.295883 -29.753618
v 75.932649 -102.35488 -63.795128
v 75.949752 -81.759243 -59.024738
v 75.953759 -107.89504 -41.621009
v 75.989298 -107.41056 -50.095725
v 76.020426 -103.78374 -61.93596
v 76.038777 -101.51214 -64.361369
v 76.042753 -110.09683 -37.382605
v 76.046504 -91.907942 -67.215248
v 76.066019 -85.768986 -63.684185
v 76.069035 -112.55732 -32.994603
v 76.069412 -99.884697 -66.086596
v 76.072605 -78.494374 -50.307607
v 76.072802 -78.472409 -48.052514
v 76.081044 -104.89909 -58.885523
v 76.082877 -96.863642 -67.577653
v 76.11133 -103.5676 -62.589432
v 76.111684 -90.93714 -66.621198
v 76.120796 -106.21082 -54.063427
v 76.1224 -108.12766 -43.538057
v 76.127147 -106.46809 -53.041704
v 76.13065 -87.264379 -64.789967
v 76.147793 -75.299021 -31.006789
v 76.148005 -99.236186 -66.689555
v 76.150442 -78.374618 -44.625671
v 76.15874 -85.3455 -63.38942
v 76.190985 -101.74417 -64.363365
v 76.213399 -108.04845 -45.995703
v 76.233359 -102.94017 -63.543501
v 76.24075 -104.49915 -60.300559
v 76.245032 -113.02906 -31.462463
v 76.259442 -94.661857 -68.040005
v 76.260737 -103.33128 -63.169587
v 76.262954 -90.49147 -66.315661
v 76.268984 -101.18387 -64.932665
v 76.280964 -97.714473 -67.505206
v 76.315536 -89.439624 -65.680089
v 76.342273 -93.595943 -68.012046
v 76.357155 -78.750128 -51.575051
v 76.358708 -79.804021 -54.977488
v 76.362395 -98.648072 -67.25138
v 76.363703 -100.81802 -65.532583
v 76.366763 -107.98829 -47.512194
v 76.379529 -108.29244 -40.990808
v 76.404873 -108.01477 -41.593238
v 76.407701 -107.96632 -42.204019
v 76.4157 -94.117714 -68.162152
v 76.42456 -93.064782 -67.945784
v 76.433385 -107.95819 -48.134097
v 76.442099 -95.23429 -68.18845
v 76.442726 -108.1073 -42.851738
v 76.45585 -84.042217 -62.117998
v 76.485068 -102.13111 -64.327028
v 76.491076 -100.48272 -66.120384
v 76.503395 -86.425226 -64.459609
v 76.506102 -107.68183 -49.955505
v 76.509421 -92.578471 -67.843622
v 76.510034 -104.14905 -61.91569
v 76.513656 -75.327436 -29.098349
v 76.51384 -75.359557 -30.258931
v 76.515305 -107.48141 -50.611453
v 76.52305 -88.942462 -65.581558
v 76.539476 -110.77468 -36.584789
v 76.546515 -107.21021 -51.435405
v 76.553979 -109.56592 -38.489294
v 76.561438 -91.48545 -67.278257
v 76.573359 -96.140968 -68.178722
v 76.579037 -101.14064 -65.549326
v 76.582779 -99.975372 -66.729734
v 76.584474 -88.43172 -65.474421
v 76.598975 -75.803011 -34.527952
v 76.608647 -85.836722 -63.985411
v 76.61246 -82.555641 -60.377814
v 76.61791 -75.294712 -27.571117
v 76.641678 -106.08617 -55.265207
v 76.648018 -99.272202 -67.291567
v 76.652453 -103.99448 -62.552884
v 76.660392 -85.374299 -63.525847
v 76.662238 -105.65272 -57.082459
v 76.684716 -108.14097 -46.701566
v 76.707553 -101.82618 -64.910131
v 76.727875 -78.40602 -46.961916
v 76.728887 -78.939193 -52.345925
v 76.730349 -90.546675 -66.666179
v 76.736824 -78.499039 -43.864607
v 76.747758 -108.01712 -48.771433
v 76.768072 -103.04201 -63.820461
v 76.777306 -105.03794 -59.525523
v 76.777749 -75.344421 -32.250449
v 76.779304 -97.898575 -67.961467
v 76.783305 -78.48445 -48.155102
v 76.788859 -82.002864 -59.563416
v 76.793927 -80.817893 -57.055695
v 76.807507 -102.42089 -64.383463
v 76.81832 -92.067354 -67.836669
v 76.825935 -101.56151 -65.599225
v 76.826589 -84.934686 -63.160442
v 76.840476 -75.567379 -33.517774
v 76.845601 -109.449 -38.900849
v 76.845652 -75.319445 -31.552517
v 76.852534 -101.14039 -66.159507
v 76.854782 -98.69055 -67.825892
v 76.868677 -94.723499 -68.683635
v 76.869924 -79.243652 -53.449672
v 76.875924 -87.936811 -65.459179
v 76.895987 -90.046707 -66.343807
v 76.902572 -107.98314 -49.341148
v 76.902772 -106.65391 -53.079743
v 76.904043 -100.60547 -66.759718
v 76.908558 -97.296772 -68.250195
v 76.913976 -108.27975 -41.523675
v 76.924176 -108.32448 -43.683941
v 76.941269 -99.892714 -67.326658
v 76.942101 -108.27563 -42.880677
v 76.944416 -108.20176 -42.216655
v 76.952601 -86.923572 -64.935123
v 76.956648 -75.454278 -32.947151
v 76.983461 -75.399507 -29.683475
v 76.986115 -107.84645 -49.97901
v 76.989854 -95.274718 -68.781184
v 77.009489 -75.329184 -26.972294
v 77.011287 -113.06503 -32.004319
v 77.012492 -75.419918 -30.297177
v 77.01322 -81.541361 -58.713695
v 77.021071 -78.466082 -45.61157
v 77.029129 -102.66132 -64.418824
v 77.063359 -78.479168 -49.347672
v 77.066589 -93.684129 -68.720562
v 77.069046 -78.550827 -44.632456
v 77.09197 -94.155981 -68.872866
v 77.098649 -102.41615 -64.963722
v 77.09899 -99.262979 -67.911974
v 77.108715 -89.535715 -66.167976
v 77.130764 -86.408716 -64.66002
v 77.1328 -104.57467 -61.756921
v 77.138522 -92.634304 -68.387706
v 77.155425 -85.951598 -64.21919
v 77.155548 -95.885121 -68.849695
v 77.176926 -75.287876 -28.299503
v 77.177639 -102.26482 -65.643162
v 77.18518 -103.92932 -63.219854
v 77.212554 -108.89201 -40.17463
v 77.220924 -85.482994 -63.850166
v 77.251239 -100.17923 -67.659083
v 77.253889 -112.48761 -33.781908
v 77.256514 -107.69397 -50.642101
v 77.266012 -98.104854 -68.493444
v 77.267663 -93.194273 -68.73934
v 77.277154 -78.446257 -46.761154
v 77.287025 -112.00769 -34.830116
v 77.295692 -78.457195 -47.70935
v 77.296218 -87.422508 -65.406128
v 77.297927 -91.410542 -67.767152
v 77.301392 -101.67647 -66.808584
v 77.304335 -108.23095 -48.549834
v 77.31503 -103.47334 -63.829775
v 77.332299 -107.31391 -51.838869
v 77.375093 -101.15907 -67.353916
v 77.381137 -90.182294 -66.826732
v 77.394224 -108.46181 -42.246294
v 77.404502 -89.137508 -66.1968
v 77.410158 -108.37329 -44.870501
v 77.41128 -103.1294 -64.380028
v 77.429474 -108.15147 -49.309009
v 77.43566 -102.313 -66.496823
v 77.436249 -98.753299 -68.582025
v 77.436553 -105.6469 -58.373235
v 77.438967 -85.022836 -63.427831
v 77.444634 -94.820936 -69.365074
v 77.451562 -95.355705 -69.314873
v 77.466002 -108.48561 -42.847277
v 77.475605 -102.96296 -65.005485
v 77.48131 -75.331011 -28.999895
v 77.49096 -75.40153 -29.607477
v 77.504589 -99.339858 -68.473177
v 77.50634 -106.69796 -53.722033
v 77.51107 -84.426531 -62.75043
v 77.511257 -88.594869 -66.070263
v 77.511695 -104.49671 -62.597863
v 77.512041 -75.442331 -30.206707
v 77.519557 -108.00914 -49.905247
v 77.52403 -86.964176 -65.20492
v 77.52697 -78.640378 -50.960955
v 77.528885 -106.8916 -53.017487
v 77.537492 -102.88431 -65.635952
v 77.558778 -96.510471 -69.109106
v 77.5598 -108.50718 -43.446936
v 77.57594 -100.23566 -68.231414
v 77.597786 -110.02726 -38.286022
v 77.614412 -80.324807 -56.081805
v 77.615823 -102.75721 -66.260986
v 77.622534 -110.7216 -37.284328
v 77.629631 -89.675783 -66.699285
v 77.654213 -95.923987 -69.423263
v 77.657685 -109.28204 -39.693256
v 77.667725 -82.427977 -60.375925
v 77.681723 -107.62539 -51.209856
v 77.693865 -101.03054 -68.126999
v 77.697452 -85.988205 -64.482235
v 77.706432 -109.00309 -40.331733
v 77.709457 -108.49518 -44.089485
v 77.730901 -111.83355 -35.461734
v 77.739797 -92.73682 -68.97674
v 77.761906 -92.200683 -68.694276
v 77.772724 -103.89279 -63.747185
v 77.77756 -91.750624 -68.433319
v 77.778281 -75.421807 -26.3487
v 77.790511 -85.532912 -64.047745
v 77.790612 -101.69423 -67.971628
v 77.793405 -106.08511 -57.133014
v 77.794215 -103.56213 -64.343649
v 77.804295 -75.353008 -31.469314
v 77.805557 -100.56861 -68.605366
v 77.823874 -88.057113 -66.029261
v 77.824138 -98.277246 -69.237253
v 77.824908 -102.23669 -67.55072
v 77.828705 -83.28859 -61.518633
v 77.854649 -103.45432 -64.925683
v 77.862259 -99.264085 -69.09962
v 77.866496 -104.97688 -61.762083
v 77.880986 -108.44971 -47.616224
v 77.886365 -109.65512 -39.09453
v 77.903464 -94.288521 -69.830262
v 77.91247 -108.76435 -42.025792
v 77.929168 -106.70499 -54.435323
v 77.930474 -80.914812 -57.389403
v 77.94097 -95.334635 -69.95411
v 77.958714 -80.036366 -55.391711
v 77.967723 -103.45484 -65.588396
v 77.99562 -112.97028 -32.931205
v 77.99748 -104.83849 -62.510893
v 78.000028 -101.58816 -68.725532
v 78.000048 -108.71045 -42.781918
v 78.001486 -108.99031 -40.917448
v 78.006563 -99.884952 -69.226897
v 78.011396 -103.30381 -66.277103
v 78.027936 -89.173351 -66.770028
v 78.047341 -108.39575 -48.592745
v 78.051173 -103.08494 -66.872345
v 78.055867 -75.329154 -28.894259
v 78.060392 -86.497533 -65.057877
v 78.063906 -102.25431 -68.229263
v 78.080361 -97.045287 -69.723389
v 78.084234 -87.562847 -65.879961
v 78.086066 -104.54291 -63.174535
v 78.092671 -75.351573 -29.54515
v 78.093764 -108.28122 -49.267314
v 78.101894 -75.368643 -30.231296
v 78.104871 -101.02648 -69.366083
v 78.109531 -94.792431 -70.195956
v 78.151872 -79.021902 -52.690408
v 78.157508 -98.764395 -69.687561
v 78.159944 -107.62138 -51.791691
v 78.171958 -108.68533 -43.466427
v 78.175202 -107.42623 -52.365783
v 78.179163 -109.31301 -40.186973
v 78.180942 -99.394315 -69.653293
v 78.183237 -78.490043 -49.082776
v 78.1846 -101.59054 -69.43606
v 78.185781 -112.36737 -34.723776
v 78.196848 -102.91437 -67.536576
v 78.200021 -106.97424 -53.668799
v 78.200057 -86.744177 -65.326638
v 78.214068 -108.11502 -49.959688
v 78.23779 -79.176607 -53.158421
v 78.238578 -86.135596 -64.742189
v 78.252895 -102.08403 -69.278961
v 78.253065 -103.97586 -64.461357
v 78.253576 -112.71212 -33.812835
v 78.272724 -100.44847 -69.844766
v 78.275171 -96.47449 -70.113351
v 78.276067 -112.05642 -35.471112
v 78.294123 -78.652138 -45.934748
v 78.302965 -93.79331 -70.093853
v 78.323712 -85.71565 -64.392584
v 78.324757 -75.312467 -27.238925
v 78.335484 -107.91848 -50.722998
v 78.35045 -85.135076 -63.72046
v 78.360357 -75.383593 -32.101569
v 78.377104 -102.8292 -68.313037
v 78.390943 -111.11492 -37.135572
v 78.42444 -88.668341 -66.802815
v 78.430744 -105.81678 -59.440585
v 78.437006 -75.309693 -28.254276
v 78.445213 -93.296457 -69.988628
v 78.448816 -103.79219 -66.222806
v 78.460333 -103.97281 -65.522209
v 78.463131 -105.07382 -62.574637
v 78.47109 -109.73632 -39.434424
v 78.477025 -102.60099 -69.219882
v 78.480742 -113.29526 -32.215114
v 78.486096 -108.56583 -47.472978
v 78.48923 -99.779971 -70.285577
v 78.494071 -113.55824 -31.1856
v 78.498487 -97.946945 -70.337317
v 78.502347 -101.53204 -70.382561
v 78.518327 -102.11159 -70.056702
v 78.527812 -88.161801 -66.56156
v 78.53012 -106.82939 -55.01473
v 78.532689 -108.91647 -42.724663
v 78.541362 -103.60557 -66.959425
v 78.544462 -84.619155 -63.140895
v 78.54714 -99.153382 -70.36159
v 78.550784 -75.319969 -30.951238
v 78.551472 -109.92544 -39.040041
v 78.5585 -83.863766 -62.349203
v 78.561585 -94.333469 -70.670651
v 78.5672 -95.441676 -70.890275
v 78.575636 -108.64046 -46.013999
v 78.581121 -106.48505 -56.621939
v 78.586099 -75.325802 -28.846837
v 78.591538 -100.96347 -70.720228
v 78.598173 -110.62776 -37.945965
v 78.604264 -104.88932 -63.162716
v 78.608325 -111.56977 -36.544768
v 78.609564 -104.51152 -63.816009
v 78.621057 -78.804747 -51.734037
v 78.64061 -109.16978 -41.654052
v 78.651442 -75.300148 -29.398398
v 78.656124 -108.66377 -44.682679
v 78.656788 -87.209665 -65.917714
v 78.668201 -92.745248 -69.894405
v 78.669615 -103.3019 -68.162599
v 78.724149 -112.56373 -34.714796
v 78.747599 -109.50954 -40.466164
v 78.754519 -107.44419 -52.96791
v 78.761135 -103.59085 -67.613306
v 78.770287 -81.700948 -59.396456
v 78.774703 -83.227507 -61.69268
v 78.776698 -86.182257 -65.040149
v 78.794708 -112.8085 -33.984521
v 78.794713 -82.196844 -60.242924
v 78.801588 -100.31479 -71.163148
v 78.815858 -103.1264 -69.153187
v 78.824301 -108.76737 -43.991695
v 78.83757 -107.84429 -51.792138
v 78.840158 -112.39522 -35.298448
v 78.841596 -75.433676 -26.218607
v 78.860596 -107.6948 -52.38249
v 78.875833 -101.49603 -71.333229
v 78.879887 -89.717727 -67.901061
v 78.881082 -104.47512 -64.530263
v 78.882821 -104.10893 -66.350675
v 78.885503 -90.37154 -68.378903
v 78.891226 -95.999718 -71.283771
v 78.901894 -104.29409 -65.700707
v 78.91046 -98.266161 -71.016854
v 78.912465 -114.02728 -29.388781
v 78.923027 -102.81773 -70.091315
v 78.931719 -112.09033 -35.915067
v 78.943658 -102.07836 -71.112077
v 78.953219 -105.3037 -62.558489
v 78.961103 -84.974302 -63.660193
v 78.998786 -108.66759 -46.556514
v 79.011703 -100.97339 -71.808777
v 79.01856 -80.531493 -56.609297
v 79.026033 -105.11888 -63.145126
v 79.029229 -99.355444 -71.463786
v 79.036949 -104.05184 -66.895635
v 79.050741 -103.81697 -67.828229
v 79.055999 -78.858947 -45.191696
v 79.062749 -84.354965 -63.009063
v 79.064337 -78.585624 -47.694546
v 79.067344 -85.533263 -64.422572
v 79.089955 -107.14273 -54.867903
v 79.09198 -87.691274 -66.57522
v 79.095206 -108.43332 -49.195118
v 79.107567 -102.63624 -70.842637
v 79.113586 -104.90326 -63.683017
v 79.121048 -81.36582 -58.7703
v 79.131427 -93.859263 -71.151433
v 79.133462 -87.280232 -66.196816
v 79.140944 -75.28272 -28.834892
v 79.151856 -79.599226 -54.199721
v 79.154893 -75.234807 -30.211925
v 79.158175 -97.193169 -71.404603
v 79.165019 -86.654701 -65.653653
v 79.170224 -95.394006 -71.792505
v 79.170848 -98.498509 -71.538584
v 79.178879 -88.286762 -67.1127
v 79.184698 -91.285644 -69.376013
v 79.188409 -75.30401 -28.20115
v 79.191795 -83.898763 -62.50125
v 79.192444 -105.95193 -60.11202
v 79.202731 -108.99676 -43.214941
v 79.206214 -104.7495 -64.340498
v 79.206898 -97.748563 -71.471384
v 79.207719 -106.82389 -56.219154
v 79.213753 -111.39895 -37.224537
v 79.229821 -105.61609 -61.715861
v 79.233326 -75.234012 -29.516918
v 79.239316 -95.954554 -71.814401
v 79.243894 -94.871659 -71.831217
v 79.253095 -108.76951 -45.211496
v 79.26292 -107.47445 -53.661428
v 79.267607 -102.05077 -71.884534
v 79.274558 -104.60559 -65.363471
v 79.27569 -109.36209 -41.81925
v 79.284521 -112.53189 -35.368675
v 79.286713 -82.995394 -61.496931
v 79.29071 -86.876438 -65.955255
v 79.306615 -83.509882 -62.12282
v 79.310519 -108.57098 -48.436093
v 79.310758 -103.5172 -69.448649
v 79.327108 -101.4788 -72.515043
v 79.330153 -109.76805 -40.422699
v 79.337869 -96.506108 -71.819445
v 79.372207 -107.84847 -52.459776
v 79.373569 -104.42718 -66.449247
v 79.37702 -100.81715 -72.855355
v 79.379684 -86.32246 -65.357202
v 79.390669 -108.37135 -49.835374
v 79.39614 -98.889421 -72.22171
v 79.410569 -87.294338 -66.403737
v 79.412848 -93.397678 -71.171074
v 79.424333 -100.23807 -72.890855
v 79.437191 -92.881307 -70.811657
v 79.439348 -85.887549 -64.96497
v 79.449091 -103.42082 -70.100305
v 79.450999 -94.34851 -71.868027
v 79.455177 -80.083119 -55.543025
v 79.46107 -112.33385 -35.930791
v 79.463228 -105.31364 -63.116158
v 79.468678 -103.08598 -70.920166
v 79.508472 -102.08519 -72.487725
v 79.528645 -101.40117 -73.174729
v 79.531115 -97.640106 -72.065881
v 79.546902 -78.569612 -48.931882
v 79.550682 -85.422286 -64.482899
v 79.552668 -110.12126 -39.600047
v 79.563644 -78.603254 -50.029339
v 79.565951 -99.393326 -72.919722
v 79.567436 -98.087 -72.267135
v 79.578243 -91.890562 -70.200467
v 79.594742 -113.3472 -32.864076
v 79.610594 -105.13856 -63.745684
v 79.643696 -102.71013 -71.930465
v 79.646296 -84.431547 -63.240571
v 79.65121 -107.30364 -55.289796
v 79.651243 -78.726368 -47.129221
v 79.656515 -84.653291 -63.537898
v 79.66645 -100.88681 -73.700662
v 79.671104 -102.02901 -73.118649
v 79.675222 -84.000084 -62.795561
v 79.696142 -95.457478 -72.44567
v 79.700869 -105.01975 -64.432623
v 79.702164 -100.28319 -73.624433
v 79.717414 -95.984262 -72.439664
v 79.719035 -101.4119 -73.820949
v 79.725821 -96.56157 -72.405943
v 79.732736 -87.394551 -66.741648
v 79.740367 -78.658575 -50.513256
v 79.749924 -105.63982 -62.508158
v 79.763531 -109.6844 -41.202848
v 79.785979 -104.85666 -65.620438
v 79.811415 -102.57946 -72.602311
v 79.812089 -89.849498 -68.754599
v 79.818343 -83.556105 -62.363442
v 79.823928 -101.96153 -73.786368
v 79.837398 -104.10844 -68.871215
v 79.837406 -100.73417 -74.285571
v 79.837978 -112.77892 -35.218011
v 79.850331 -83.300987 -62.019986
v 79.86312 -108.11892 -51.93467
v 79.865603 -86.506252 -65.830129
v 79.869367 -110.84164 -38.372022
v 79.879715 -99.49615 -73.687399
v 79.880637 -106.30727 -59.595294
v 79.885047 -82.751131 -61.264047
v 79.887661 -103.74539 -70.29762
v 79.888492 -88.946167 -68.175775
v 79.90801 -101.29036 -74.678841
v 79.916446 -106.77125 -57.523984
v 79.918145 -108.6621 -48.438687
v 79.923965 -86.259255 -65.554493
v 79.928949 -86.981486 -66.374492
v 79.937 -79.375433 -53.517803
v 79.940431 -100.13377 -74.273818
v 79.949133 -108.72708 -46.824512
v 79.966321 -101.90059 -74.449795
v 79.971023 -112.23172 -36.505915
v 79.973585 -75.344894 -27.908807
v 79.977653 -103.38444 -71.380469
v 79.979382 -100.72869 -74.925283
v 79.985942 -102.56584 -73.304823
v 79.989039 -109.51402 -41.942603
v 79.992742 -75.442913 -26.244444
v 79.997352 -92.926536 -71.513513
v 79.997923 -98.267475 -73.351571
v 80.009894 -105.48875 -63.200505
v 80.016956 -114.09849 -30.180118
v 80.018325 -90.687281 -69.579691
v 80.021415 -84.391017 -63.392394
v 80.029562 -108.85375 -45.876085
v 80.036702 -85.446355 -64.642764
v 80.046108 -96.839258 -72.939257
v 80.069001 -100.23494 -74.973662
v 80.071901 -101.17512 -75.558292
v 80.077636 -85.687541 -64.973474
v 80.081304 -88.30193 -67.823899
v 80.109657 -101.55439 -75.599628
v 80.112971 -100.67878 -75.647842
v 80.124761 -78.897515 -51.815917
v 80.127401 -99.334317 -74.198743
v 80.129781 -111.85652 -37.244829
v 80.130116 -107.14382 -56.455219
v 80.131539 -103.03061 -72.636869
v 80.149839 -105.95569 -61.841303
v 80.15151 -107.93535 -53.181435
v 80.158169 -84.989514 -64.164581
v 80.162026 -112.63044 -35.902577
v 80.169319 -102.47555 -74.366083
v 80.181479 -101.83845 -75.693692
v 80.185116 -99.722716 -74.853423
v 80.189216 -92.166182 -71.050254
v 80.191033 -105.388 -63.766423
v 80.193257 -87.501641 -67.140724
v 80.221646 -96.133766 -73.120312
v 80.222803 -103.37244 -71.979536
v 80.229693 -95.528481 -73.087517
v 80.230017 -94.974951 -73.010636
v 80.232271 -98.757028 -74.084034
v 80.235194 -94.419747 -72.85777
v 80.243311 -80.659048 -57.071831
v 80.244302 -101.23513 -76.254193
v 80.248458 -100.0997 -75.921952
v 80.253352 -108.66353 -49.135101
v 80.253704 -110.70708 -38.905412
v 80.265651 -89.978595 -69.196054
v 80.271892 -84.523932 -63.718648
v 80.313465 -99.605181 -75.433995
v 80.31522 -93.426416 -72.339397
v 80.319048 -102.31974 -75.674825
v 80.321892 -93.858995 -72.678114
v 80.322523 -100.59573 -76.728462
v 80.324697 -83.673288 -62.645417
v 80.334635 -99.189937 -74.753141
v 80.335018 -114.39777 -28.456916
v 80.335766 -101.75437 -76.321112
v 80.337615 -98.201122 -74.044452
v 80.346144 -102.80849 -74.22738
v 80.357361 -100.03867 -76.775064
v 80.373766 -110.12594 -40.448789
v 80.381246 -91.433802 -70.589768
v 80.385573 -99.581457 -76.076267
v 80.386226 -110.45256 -39.60973
v 80.386483 -111.19828 -38.248178
v 80.392749 -105.2612 -65.062041
v 80.402317 -97.366073 -73.872557
v 80.406005 -78.654251 -48.445498
v 80.408227 -86.450172 -65.961163
v 80.411369 -105.36956 -64.336125
v 80.436019 -75.530416 -25.441145
v 80.437435 -99.510232 -76.724025
v 80.460754 -102.63431 -75.519112
v 80.463885 -101.09613 -77.092927
v 80.47095 -113.49224 -33.221509
v 80.47131 -98.672892 -74.684672
v 80.472283 -99.137346 -75.382779
v 80.479179 -83.178373 -62.030002
v 80.48186 -99.918469 -77.412578
v 80.485761 -80.303199 -56.173154
v 80.494892 -103.66618 -71.899364
v 80.503219 -100.51152 -77.480726
v 80.504656 -86.640818 -66.293697
v 80.506532 -108.99439 -45.196268
v 80.524732 -99.415798 -77.306524
v 80.526435 -101.72453 -76.8768
v 80.527239 -82.650394 -61.205725
v 80.530669 -86.038769 -65.546757
v 80.536963 -96.534433 -73.804823
v 80.537808 -112.51642 -36.454214
v 80.542745 -75.432572 -27.211689
v 80.551546 -99.076082 -76.019293
v 80.560965 -104.8173 -67.856029
v 80.566278 -102.36832 -76.330067
v 80.57924 -78.804464 -47.497638
v 80.579451 -99.000957 -76.657934
v 80.580072 -103.48215 -72.679062
v 80.583306 -114.29148 -29.667941
v 80.594652 -98.066276 -74.625267
v 80.597957 -82.088364 -60.20847
v 80.602386 -95.95711 -73.739811
v 80.611912 -79.058037 -46.051684
v 80.61559 -87.973096 -67.972305
v 80.617563 -79.879581 -55.10031
v 80.632701 -98.932684 -77.294454
v 80.641309 -104.57872 -69.178664
v 80.641414 -104.31994 -70.19633
v 80.648272 -98.633741 -75.313956
v 80.654499 -108.51097 -50.819698
v 80.660045 -95.108414 -73.650877
v 80.669963 -107.64903 -55.301619
v 80.687821 -113.02521 -35.288295
v 80.688449 -92.408237 -71.855933
v 80.701128 -113.79968 -32.158682
v 80.706443 -104.04884 -71.22825
v 80.715649 -100.03089 -78.054241
v 80.718789 -99.445037 -77.942066
v 80.721123 -90.425646 -69.997986
v 80.723456 -100.51386 -78.102602
v 80.728064 -94.53008 -73.581063
v 80.738459 -112.27641 -37.037326
v 80.744188 -101.69033 -77.535745
v 80.746552 -98.579189 -75.950365
v 80.749551 -108.68587 -49.877821
v 80.758336 -103.23078 -74.437379
v 80.766112 -98.502071 -76.589382
v 80.780653 -98.422186 -77.229147
v 80.780716 -79.12755 -52.641703
v 80.783658 -101.04529 -78.091159
v 80.793134 -98.158182 -75.299133
v 80.79396 -85.466744 -64.995353
v 80.794937 -92.948755 -72.551627
v 80.800839 -98.852201 -77.900674
v 80.807057 -102.26745 -77.035627
v 80.80893 -109.41402 -42.868308
v 80.810533 -87.467438 -67.562397
v 80.814956 -109.70631 -41.989081
v 80.82041 -111.77477 -37.824033
v 80.825356 -93.996835 -73.478452
v 80.832313 -108.80152 -47.297459
v 80.847667 -86.961956 -66.939877
v 80.875632 -97.604476 -75.175313
v 80.896233 -96.111875 -74.492963
v 80.905494 -98.304249 -77.850712
v 80.911586 -103.13968 -75.694449
v 80.919217 -111.08764 -38.856747
v 80.924721 -98.076764 -75.880918
v 80.932958 -112.92991 -35.863374
v 80.938793 -99.244964 -78.310066
v 80.952817 -97.919067 -77.160022
v 80.955187 -106.93313 -58.537526
v 80.956449 -90.007012 -69.858346
v 80.960368 -98.003673 -76.519219
v 80.990047 -102.9807 -76.343256
v 80.992028 -110.13959 -40.990219
v 80.993557 -108.8327 -48.398829
v 80.994919 -93.466657 -73.364526
v 81.012522 -101.66505 -78.205416
v 81.013855 -95.074453 -74.316316
v 81.024707 -97.818889 -77.742839
v 81.026027 -105.02221 -68.044261
v 81.032371 -106.50702 -60.689129
v 81.048803 -103.86764 -72.641864
v 81.05212 -88.581317 -68.879916
v 81.054542 -97.53506 -75.802817
v 81.079656 -86.287792 -66.136303
v 81.094276 -99.872735 -78.637215
v 81.099598 -102.44755 -77.494249
v 81.103916 -85.125963 -64.698873
v 81.118011 -97.497167 -76.452161
v 81.118901 -97.415311 -77.092657
v 81.120472 -79.204542 -45.232333
v 81.128575 -97.037006 -75.789466
v 81.134007 -95.507748 -74.897516
v 81.139624 -104.74811 -69.700801
v 81.139835 -99.30747 -78.649198
v 81.140204 -98.448774 -78.465088
v 81.14244 -100.54082 -78.701656
v 81.151501 -94.45542 -74.278731
v 81.151802 -109.04023 -45.698712
v 81.163813 -85.677564 -65.342285
v 81.176813 -107.88925 -54.881189
v 81.188557 -96.153573 -75.601621
v 81.195129 -101.13682 -78.698448
v 81.196075 -82.732214 -61.562436
v 81.200567 -97.320586 -77.757055
v 81.20905 -97.80161 -78.353417
v 81.213371 -96.975778 -76.387955
v 81.234247 -113.84547 -32.523143
v 81.239256 -78.893076 -51.433053
v 81.242423 -81.84245 -59.755407
v 81.245091 -83.803848 -63.255123
v 81.25229 -96.902685 -77.026557
v 81.25494 -79.58974 -54.277332
v 81.259992 -109.27487 -43.94164
v 81.264869 -79.0905 -46.556788
v 81.265847 -92.431281 -72.625705
v 81.272783 -94.970113 -74.8833
v 81.278506 -96.44674 -76.324631
v 81.28059 -93.954636 -74.176573
v 81.302406 -108.93623 -46.407545
v 81.304918 -113.67551 -33.543443
v 81.312281 -78.715014 -49.104245
v 81.320382 -102.17231 -78.273273
v 81.332003 -110.41998 -40.629826
v 81.33491 -95.453447 -75.564637
v 81.341752 -103.47596 -75.764813
v 81.344599 -82.279928 -60.708175
v 81.362988 -95.918835 -76.266031
v 81.363031 -112.81119 -36.499338
v 81.363629 -96.677801 -77.49015
v 81.36478 -97.80887 -78.745468
v 81.366951 -109.21392 -44.5418
v 81.368456 -104.49692 -71.218668
v 81.397344 -103.35798 -76.315414
v 81.404482 -84.281445 -63.890064
v 81.413434 -75.523576 -25.372936
v 81.415376 -103.71363 -74.556534
v 81.417906 -92.975884 -73.529291
v 81.419317 -78.763316 -48.422993
v 81.424081 -94.455612 -74.815977
v 81.430471 -87.05171 -67.482014
v 81.441697 -111.56165 -38.581942
v 81.449987 -91.542754 -71.784511
v 81.456199 -106.83936 -59.702779
v 81.459208 -101.66975 -78.758205
v 81.469112 -96.92469 -78.319797
v 81.478939 -98.292282 -79.07879
v 81.478963 -98.905947 -79.08951
v 81.484234 -80.055893 -55.515622
v 81.486479 -93.464369 -74.095523
v 81.491544 -104.15364 -72.729454
v 81.496948 -94.939705 -75.499763
v 81.498862 -95.406422 -76.202758
v 81.516126 -114.62804 -28.09219
v 81.518259 -86.545637 -66.763066
v 81.518894 -103.10304 -77.123949
v 81.523787 -114.24152 -30.867871
v 81.530397 -78.752273 -49.71296
v 81.541336 -108.8438 -49.861065
v 81.547811 -89.039857 -69.730015
v 81.548058 -97.338601 -78.932959
v 81.55021 -95.914909 -77.247423
v 81.582899 -101.14389 -79.022682
v 81.584568 -93.95684 -74.695635
v 81.588282 -114.53563 -28.718271
v 81.603772 -99.399336 -79.220331
v 81.627025 -108.45845 -52.639156
v 81.664075 -75.504925 -26.035631
v 81.666866 -95.360528 -76.827796
v 81.67995 -105.06739 -69.436938
v 81.68133 -91.95347 -72.541121
v 81.687866 -96.80654 -78.953748
v 81.69649 -98.497838 -79.418112
v 81.701595 -79.248637 -45.879219
v 81.710917 -90.074106 -70.730892
v 81.711541 -102.6754 -78.183088
v 81.721188 -80.88272 -57.775169
v 81.728235 -100.09372 -79.268045
v 81.730192 -94.904228 -76.225621
v 81.740506 -107.45208 -57.474217
v 81.740828 -96.311884 -78.57543
v 81.743638 -94.320089 -75.400512
v 81.76246 -109.66562 -42.89653
v 81.778685 -111.05388 -39.730627
v 81.779704 -97.815714 -79.575095
v 81.785755 -108.95093 -49.063015
v 81.811666 -105.83562 -65.41742
v 81.829514 -97.202813 -79.587718
v 81.830537 -87.63115 -68.603817
v 81.831569 -111.93175 -38.271178
v 81.835734 -106.3889 -62.537981
v 81.836826 -114.41526 -30.053561
v 81.836916 -100.66921 -79.261854
v 81.84056 -85.554496 -65.477497
v 81.847893 -88.104449 -69.162046
v 81.853857 -102.1908 -78.771117
v 81.855339 -84.881308 -64.738315
v 81.864935 -93.504583 -74.736724
v 81.867678 -103.75113 -75.79676
v 81.872939 -96.029714 -102.17255
v 81.882298 -96.519631 -102.26237
v 81.885244 -91.07621 -71.736468
v 81.886915 -78.911979 -47.802621
v 81.894785 -96.156024 -101.58442
v 81.896722 -96.710357 -101.50973
v 81.8985 -80.518645 -56.825134
v 81.900304 -96.670134 -79.525086
v 81.904915 -112.35567 -37.632506
v 81.919127 -103.61292 -76.492165
v 81.937298 -96.815686 -102.29382
v 81.955888 -104.58225 -72.178097
v 81.958599 -95.57844 -102.21481
v 81.960174 -114.21885 -31.499559
v 81.9611 -98.279799 -79.796864
v 81.962468 -96.015292 -102.77155
v 81.963523 -103.46665 -77.023201
v 81.965334 -95.750885 -78.592833
v 81.966579 -96.574124 -98.448892
v 81.968841 -97.255625 -101.77117
v 81.96951 -101.75508 -79.061578
v 81.973031 -92.518145 -73.767519
v 81.973326 -84.067575 -63.922347
v 81.988961 -96.179856 -79.400383
v 81.998435 -96.709521 -97.735197
v 81.999217 -97.157278 -98.417522
v 82.001326 -81.883134 -60.016266
v 82.012585 -96.220267 -100.92945
v 82.013068 -95.615639 -101.60408
v 82.023806 -106.19104 -63.544278
v 82.027568 -95.480161 -102.79594
v 82.033656 -95.204971 -77.816824
v 82.037746 -96.543262 -102.8635
v 82.040078 -96.041973 -98.393989
v 82.050709 -83.447014 -63.128278
v 82.053477 -88.612211 -69.852783
v 82.060437 -97.205831 -102.38081
v 82.065035 -95.169678 -104.78384
v 82.072896 -97.407474 -101.02429
v 82.076393 -96.190918 -97.584148
v 82.084668 -94.165878 -76.063494
v 82.086695 -95.765425 -104.91561
v 82.087822 -96.959657 -100.35645
v 82.090477 -96.361188 -100.32542
v 82.091438 -97.254786 -97.621932
v 82.091646 -96.475409 -99.576987
v 82.092911 -92.998208 -74.511786
v 82.097445 -97.372385 -99.030015
v 82.098508 -103.26435 -77.659771
v 82.098849 -97.05355 -99.534369
v 82.099672 -104.08671 -74.668293
v 82.116913 -95.974969 -103.3952
v 82.117447 -98.953113 -79.836298
v 82.121212 -86.727654 -67.418261
v 82.123195 -95.420272 -103.43086
v 82.123383 -82.970823 -62.358118
v 82.13509 -95.687772 -100.91797
v 82.13603 -95.103949 -102.10825
v 82.145076 -97.262118 -80.201033
v 82.145885 -99.339383 -85.613872
v 82.147035 -101.19537 -79.323869
v 82.159378 -102.97421 -78.237358
v 82.159892 -93.568916 -75.337507
v 82.160331 -99.224169 -86.237791
v 82.161872 -99.870492 -85.666739
v 82.162413 -94.966762 -102.73614
v 82.163235 -113.58172 -35.169178
v 82.166145 -113.40076 -35.74269
v 82.16785 -97.713297 -98.558423
v 82.168369 -95.34849 -104.07539
v 82.177048 -79.40987 -53.579032
v 82.177392 -95.922223 -99.513298
v 82.182503 -108.76843 -51.457009
v 82.182652 -99.582386 -79.756063
v 82.183686 -97.478607 -100.39886
v 82.187101 -98.720043 -86.232505
v 82.187504 -94.628837 -104.67469
v 82.188058 -96.775195 -80.194108
v 82.189003 -98.800951 -85.590654
v 82.193962 -95.839389 -100.22464
v 82.194785 -97.646397 -99.197011
v 82.197362 -95.681215 -79.435602
v 82.207949 -97.833332 -101.73263
v 82.210596 -87.144396 -68.220102
v 82.215675 -95.939076 -104.09665
v 82.21997 -95.66702 -97.656167
v 82.222751 -97.557591 -99.835347
v 82.22624 -99.776446 -86.340264
v 82.228163 -97.775872 -97.906669
v 82.233354 -100.374 -85.681681
v 82.242359 -95.51197 -98.359327
v 82.245018 -94.80719 -103.97003
v 82.247777 -97.072217 -102.94663
v 82.253571 -109.3952 -44.61262
v 82.253571 -95.158899 -78.519815
v 82.264442 -100.69017 -79.529284
v 82.267692 -97.800584 -80.307244
v 82.268379 -100.07371 -84.514426
v 82.269889 -98.193374 -86.170463
v 82.271303 -96.17392 -80.06491
v 82.274043 -96.839619 -96.619816
v 82.275141 -96.550544 -103.57028
v 82.275149 -78.863204 -50.331366
v 82.281393 -98.314484 -85.583107
v 82.283809 -100.62536 -85.186932
v 82.28458 -99.537335 -84.562833
v 82.287419 -97.661623 -102.3625
v 82.288087 -100.15901 -83.779745
v 82.289235 -100.20153 -86.322682
v 82.292411 -97.972333 -101.14082
v 82.295498 -100.24358 -83.134318
v 82.2978 -99.697162 -83.078656
v 82.303403 -99.615208 -83.762477
v 82.304099 -109.27258 -45.432086
v 82.304504 -109.55445 -43.90508
v 82.309887 -96.245351 -96.630172
v 82.312544 -100.58589 -84.555086
v 82.312584 -102.64554 -78.700391
v 82.3169 -96.374806 -104.86287
v 82.321074 -98.927964 -84.899182
v 82.33923 -104.98792 -71.128154
v 82.343945 -109.05738 -47.785047
v 82.352639 -97.313766 -93.2977
v 82.35671 -95.420861 -99.482122
v 82.356869 -85.176092 -65.31543
v 82.35842 -95.740687 -96.974493
v 82.359875 -94.458849 -102.74478
v 82.365835 -114.65537 -28.877087
v 82.369684 -95.337213 -100.15934
v 82.369889 -100.74584 -83.811804
v 82.372998 -99.16789 -83.059036
v 82.373183 -97.372346 -92.608497
v 82.375208 -95.050476 -101.0629
v 82.375525 -96.832546 -93.110332
v 82.376399 -82.444771 -61.470415
v 82.382678 -96.494625 -104.22175
v 82.38297 -97.237081 -93.973218
v 82.383253 -97.495745 -96.480862
v 82.386104 -94.332655 -103.96213
v 82.387753 -94.178666 -104.5308
v 82.388767 -91.691247 -73.104648
v 82.38883 -99.794663 -82.429172
v 82.392725 -99.072154 -84.146755
v 82.394418 -98.003039 -100.46869
v 82.395787 -100.35115 -82.487968
v 82.396068 -105.66827 -68.090704
v 82.396689 -84.872449 -64.962813
v 82.397094 -111.01426 -40.314093
v 82.397431 -94.57745 -102.09826
v 82.398771 -103.68066 -76.988336
v 82.401221 -97.913031 -92.880334
v 82.401376 -97.792419 -93.945654
v 82.402024 -97.33985 -102.96589
v 82.407552 -100.83134 -83.105452
v 82.409488 -101.03086 -85.788365
v 82.409643 -96.760161 -93.685323
v 82.410875 -96.800642 -92.509459
v 82.412006 -101.12113 -85.075989
v 82.415404 -110.51683 -41.289432
v 82.41794 -97.944772 -97.246396
v 82.419433 -98.106452 -97.847284
v 82.420333 -93.034203 -75.106692
v 82.433706 -97.502272 -91.925739
v 82.434405 -98.632043 -86.851064
v 82.436921 -95.696211 -80.038898
v 82.437543 -97.04486 -95.729178
v 82.44043 -108.6055 -52.874623
v 82.440996 -98.195198 -98.55407
v 82.442474 -95.179078 -79.380723
v 82.44754 -91.986054 -73.686785
v 82.452697 -97.690715 -86.100988
v 82.456573 -96.99592 -91.924905
v 82.458153 -111.86448 -38.833228
v 82.459362 -100.82734 -86.378286
v 82.462276 -99.28495 -82.373498
v 82.462912 -91.108909 -72.399074
v 82.464779 -97.561005 -95.815824
v 82.46493 -81.012311 -58.11479
v 82.467663 -98.364553 -84.939302
v 82.469124 -96.507694 -95.803125
v 82.472192 -97.091293 -95.001777
v 82.472581 -99.297912 -86.916909
v 82.473061 -94.012068 -76.846451
v 82.474538 -97.651564 -95.053877
v 82.478646 -101.19193 -84.342089
v 82.479426 -98.442536 -80.316188
v 82.48029 -96.306854 -93.059124
v 82.480328 -97.844513 -85.468011
v 82.486547 -98.121312 -99.790673
v 82.488206 -98.20633 -91.431845
v 82.500656 -95.817067 -96.279506
v 82.502068 -101.69367 -79.324619
v 82.502383 -97.6295 -91.15906
v 82.507435 -98.098785 -86.786721
v 82.508126 -98.618994 -83.055654
v 82.508921 -98.290363 -90.074747
v 82.513062 -96.316078 -92.396408
v 82.515115 -96.676806 -94.440787
v 82.51714 -98.460154 -91.970034
v 82.517322 -84.425348 -64.617564
v 82.517444 -102.38602 -78.996596
v 82.525135 -93.396167 -75.885756
v 82.530277 -98.54154 -92.58119
v 82.534929 -98.454149 -93.377575
v 82.535423 -95.194559 -97.496601
v 82.538871 -96.813182 -104.14661
v 82.54063 -100.93422 -82.492788
v 82.540816 -98.337338 -101.05369
v 82.545403 -106.29707 -64.208816
v 82.546045 -98.862423 -90.11111
v 82.547543 -97.072576 -103.61241
v 82.553444 -95.034267 -98.194419
v 82.556342 -96.574336 -95.149438
v 82.55643 -97.064419 -91.254334
v 82.556706 -97.752807 -90.118769
v 82.55746 -114.51189 -30.555505
v 82.559829 -98.473882 -84.188142
v 82.560504 -99.57829 -80.060063
v 82.561027 -101.37306 -83.35189
v 82.570062 -98.787619 -82.362272
v 82.570696 -96.174472 -93.756318
v 82.573531 -98.081468 -96.576925
v 82.575924 -96.691029 -80.834142
v 82.576029 -98.757522 -90.781934
v 82.577273 -96.477232 -91.735818
v 82.581262 -97.284139 -80.85235
v 82.583908 -79.273261 -52.92281
v 82.58637 -94.988315 -98.875121
v 82.595823 -98.296752 -100.43642
v 82.59817 -98.737121 -91.439744
v 82.599339 -96.856618 -104.7608
v 82.599378 -94.070149 -102.4351
v 82.602158 -103.56108 -77.556213
v 82.607846 -98.988374 -89.44226
v 82.608704 -98.386452 -89.367418
v 82.611109 -101.07648 -86.452438
v 82.612921 -93.901034 -103.2235
v 82.614069 -78.863797 -49.67678
v 82.614703 -98.372116 -101.71803
v 82.61707 -96.184939 -80.708826
v 82.618974 -93.665359 -104.54644
v 82.619716 -96.005434 -95.634521
v 82.623939 -111.59744 -39.472476
v 82.625671 -83.71749 -63.818585
v 82.629948 -97.193079 -90.522797
v 82.63162 -94.927966 -99.532406
v 82.63218 -93.807609 -103.94848
v 82.636797 -112.24996 -38.219207
v 82.637657 -98.304694 -95.087544
v 82.639493 -95.265223 -79.976835
v 82.641588 -86.029181 -66.556908
v 82.648241 -100.36228 -86.94759
v 82.650483 -98.180197 -95.875391
v 82.6568 -101.67351 -85.280609
v 82.659185 -96.146075 -94.364298
v 82.663908 -103.26453 -78.195283
v 82.670629 -114.24008 -32.722366
v 82.673014 -95.330333 -96.399075
v 82.674716 -98.137127 -102.36809
v 82.675858 -108.98406 -50.296454
v 82.677853 -107.79396 -57.011091
v 82.678359 -97.591163 -86.689933
v 82.681549 -101.28528 -79.608075
v 82.685992 -94.728379 -100.21993
v 82.689098 -95.852344 -92.381186
v 82.689561 -80.048771 -55.38675
v 82.693551 -99.414883 -90.10999
v 82.696855 -98.108903 -82.999759
v 82.70324 -101.49187 -82.702968
v 82.703493 -95.773118 -93.019026
v 82.703822 -88.18239 -69.983211
v 82.704268 -100.02156 -81.826032
v 82.704626 -75.552664 -25.208876
v 82.705733 -100.53627 -81.914672
v 82.706283 -96.086733 -94.922482
v 82.707319 -101.58967 -85.891182
v 82.710211 -98.990897 -80.301138
v 82.711475 -83.138997 -62.97231
v 82.711503 -104.7402 -73.228505
v 82.719 -101.8474 -84.557848
v 82.720539 -107.32775 -59.415093
v 82.721533 -97.233338 -86.075857
v 82.721597 -79.641105 -54.188488
v 82.721829 -97.724495 -89.297039
v 82.722044 -101.85972 -83.924384
v 82.725361 -95.975497 -91.773372
v 82.730461 -95.69417 -80.581266
v 82.732204 -99.576699 -89.574216
v 82.739447 -97.915898 -80.898361
v 82.743843 -114.03877 -33.952691
v 82.745139 -99.390613 -90.71508
v 82.749983 -107.09049 -61.053459
v 82.757947 -94.652527 -79.158535
v 82.758093 -97.835221 -84.732215
v 82.758154 -97.118191 -104.25343
v 82.758939 -99.077937 -88.818621
v 82.759326 -92.593441 -75.028106
v 82.762238 -99.187219 -92.01763
v 82.764491 -96.666617 -90.612375
v 82.766078 -97.045527 -89.897669
v 82.771678 -97.985614 -84.053055
v 82.778553 -99.313614 -91.342635
v 82.784527 -98.275152 -82.177763
v 82.790058 -99.498749 -81.749528
v 82.791555 -95.675794 -93.604764
v 82.794248 -98.554846 -97.845207
v 82.800321 -101.92764 -83.278986
v 82.800782 -98.563744 -88.673166
v 82.803683 -85.422116 -65.898933
v 82.807847 -97.290604 -85.41156
v 82.811773 -109.14751 -46.371046
v 82.811984 -90.556147 -72.240448
v 82.812621 -97.807785 -102.97045
v 82.825608 -98.512187 -96.741028
v 82.832244 -110.44248 -41.875518
v 82.845044 -94.175277 -78.177029
v 82.851009 -84.860842 -65.318415
v 82.852914 -99.636552 -88.87635
v 82.854223 -102.03311 -85.173199
v 82.857199 -95.442108 -95.612676
v 82.858973 -79.103802 -51.779852
v 82.862151 -100.66793 -79.920898
v 82.865077 -95.680956 -94.261233
v 82.866387 -113.35395 -36.379455
v 82.872285 -98.804029 -87.481244
v 82.873352 -96.792867 -81.418199
v 82.877954 -93.238279 -104.43341
v 82.881696 -101.59841 -82.435514
v 82.890111 -99.109199 -80.430569
v 82.892818 -99.261934 -92.865701
v 82.903438 -93.344075 -103.74745
v 82.906266 -93.486709 -102.69965
v 82.907163 -97.531289 -103.60571
v 82.907758 -94.589807 -98.674626
v 82.907952 -96.047242 -90.929437
v 82.909799 -98.918005 -81.655781
v 82.910264 -94.82491 -96.936284
v 82.912586 -98.253141 -87.414356
v 82.914399 -101.94868 -85.77822
v 82.91576 -96.218712 -81.392834
v 82.919242 -101.09756 -81.930239
v 82.922596 -98.676858 -98.695542
v 82.923762 -95.579345 -94.930123
v 82.924274 -97.323 -81.520245
v 82.932052 -97.634561 -82.756324
v 82.933838 -75.621397 -24.56507
v 82.935467 -99.356082 -87.581323
v 82.940922 -94.635439 -97.950883
v 82.94159 -100.9955 -87.005098
v 82.945807 -105.26652 -70.987053
v 82.947968 -94.483011 -99.283541
v 82.9487 -103.9215 -76.951411
v 82.951421 -97.756056 -82.166456
v 82.951735 -97.81726 -81.519339
v 82.95536 -99.171946 -88.194002
v 82.956354 -97.38803 -104.17444
v 82.959985 -97.598917 -83.407234
v 82.963896 -98.633041 -88.049468
v 82.964773 -98.700355 -101.04307
v 82.969891 -108.36914 -54.354653
v 82.970547 -89.268397 -71.440942
v 82.972922 -113.07021 -36.969081
v 82.977149 -95.412772 -92.32243
v 82.981522 -98.642334 -99.764303
v 82.982087 -98.078618 -81.493729
v 82.985858 -93.604605 -101.92295
v 82.986679 -98.536792 -80.939606
v 82.990329 -97.046595 -86.59165
v 82.991752 -98.412776 -81.57715
v 82.992045 -96.246057 -90.22472
v 82.993619 -95.543438 -91.661857
v 82.995602 -108.89292 -51.655026
v 82.999673 -100.16618 -89.488603
v 83.00671 -95.172528 -80.635442
v 83.008348 -109.61186 -44.507771
v 83.008402 -99.860836 -87.575179
v 83.010336 -109.80455 -43.733912
v 83.010944 -95.646174 -81.248301
v 83.014025 -103.70262 -77.632724
v 83.015373 -98.145623 -87.995652
v 83.017323 -94.012809 -100.70905
v 83.019307 -104.15863 -76.329328
v 83.021899 -98.683685 -100.44649
v 83.024904 -101.68275 -86.468312
v 83.025027 -100.57632 -81.561747
v 83.030188 -91.068259 -73.06988
v 83.030786 -102.40164 -84.674812
v 83.033032 -102.50179 -83.979975
v 83.034927 -95.30637 -93.12334
v 83.036212 -97.206504 -86.904672
v 83.037698 -113.7714 -35.363837
v 83.041088 -97.701734 -87.322793
v 83.041775 -97.383597 -104.85643
v 83.042418 -111.15393 -40.503707
v 83.043561 -100.09479 -90.22341
v 83.050722 -109.13967 -46.949015
v 83.054706 -99.670986 -88.156871
v 83.055729 -97.705754 -88.125478
v 83.057764 -97.239129 -82.099277
v 83.06095 -97.191329 -88.530688
v 83.061378 -106.24583 -66.317547
v 83.062709 -93.157511 -76.681663
v 83.064266 -100.01919 -81.415008
v 83.065485 -110.0299 -43.192534
v 83.066548 -96.733634 -85.936186
v 83.07365 -94.858822 -96.100465
v 83.074201 -92.12821 -74.824446
v 83.075982 -100.23999 -88.913433
v 83.076783 -92.687178 -105.0014
v 83.078984 -87.832592 -69.826377
v 83.081866 -96.70035 -82.042336
v 83.087091 -99.008728 -95.212683
v 83.089784 -102.15954 -82.692257
v 83.091506 -98.461007 -102.30359
v 83.099211 -99.968854 -90.918573
v 83.102474 -111.81921 -39.352836
v 83.103623 -79.272199 -46.757794
v 83.104691 -102.33311 -85.280438
v 83.106713 -98.722854 -101.74019
v 83.110623 -92.617276 -75.720087
v 83.120162 -96.198004 -82.035038
v 83.122847 -99.689868 -80.47017
v 83.127194 -96.806951 -85.24946
v 83.134329 -103.10332 -78.771727
v 83.141524 -99.528781 -81.298233
v 83.152406 -97.177328 -82.734525
v 83.159329 -94.996732 -95.486767
v 83.159598 -83.938488 -64.397997
v 83.163046 -95.534872 -90.992574
v 83.168008 -96.707553 -86.483338
v 83.171957 -102.63249 -83.310484
v 83.175249 -97.012183 -84.716836
v 83.17783 -92.789016 -104.24519
v 83.186397 -95.695183 -81.929204
v 83.187642 -84.095933 -64.662244
v 83.189603 -100.54749 -87.550866
v 83.190624 -84.446096 -65.101147
v 83.192415 -93.908906 -99.961262
v 83.19435 -78.98365 -50.396028
v 83.19652 -101.24972 -87.116208
v 83.200197 -99.96023 -91.425337
v 83.205339 -99.016565 -96.049277
v 83.206051 -95.732167 -90.257431
v 83.210939 -95.161522 -94.258918
v 83.217748 -99.148267 -80.96428
v 83.220976 -102.72265 -84.563983
v 83.22203 -107.05527 -62.022126
v 83.222218 -88.740428 -71.165256
v 83.230189 -103.55887 -78.206866
v 83.231938 -98.980139 -97.219179
v 83.235397 -94.033836 -99.335739
v 83.235714 -102.17151 -82.43531
v 83.236218 -97.187652 -87.342986
v 83.236945 -93.037955 -102.65937
v 83.241929 -75.582471 -26.002722
v 83.242247 -98.183007 -102.89162
v 83.246384 -95.052673 -94.879888
v 83.247487 -97.116072 -84.083852
v 83.253833 -94.617429 -80.37014
v 83.257243 -99.839799 -92.30509
v 83.270566 -97.080035 -83.408534
v 83.277053 -107.64751 -58.576988
v 83.283692 -95.186226 -91.657987
v 83.283703 -96.416835 -88.440907
v 83.289369 -100.39022 -88.260921
v 83.294876 -101.32386 -79.914342
v 83.305618 -102.59569 -85.189043
v 83.30598 -96.756249 -87.863555
v 83.306549 -90.650776 -72.891032
v 83.310985 -99.683239 -81.028524
v 83.313369 -86.2859 -67.385985
v 83.31734 -96.640974 -82.684044
v 83.321682 -106.79439 -63.387048
v 83.326715 -94.084776 -98.621939
v 83.330062 -93.162178 -101.61829
v 83.332391 -96.700107 -87.11263
v 83.33363 -99.025904 -98.010595
v 83.339286 -100.18494 -81.05102
v 83.341811 -96.124664 -85.842157
v 83.344985 -101.68488 -81.852814
v 83.348856 -100.35988 -80.451343
v 83.351152 -102.31142 -85.884584
v 83.35726 -96.233787 -86.470212
v 83.366949 -95.160472 -81.829244
v 83.368242 -96.223722 -85.224008
v 83.3778 -94.217703 -97.790583
v 83.378414 -97.953249 -103.55321
v 83.397512 -92.389738 -75.793454
v 83.403438 -93.631372 -78.5147
v 83.409527 -94.713584 -81.115564
v 83.410325 -96.513395 -84.588962
v 83.410966 -93.263742 -100.54892
v 83.412888 -114.67856 -31.051803
v 83.413121 -110.4449 -42.514278
v 83.413581 -100.76952 -88.977687
v 83.41498 -98.952983 -100.44043
v 83.420225 -107.90486 -57.308847
v 83.423945 -100.71226 -89.733847
v 83.427408 -93.450882 -99.943876
v 83.43097 -105.82071 -69.495071
v 83.437373 -97.813465 -104.254
v 83.438938 -99.676954 -93.765021
v 83.444364 -95.9024 -88.460538
v 83.447015 -100.56465 -81.050659
v 83.448252 -102.67096 -79.270676
v 83.448371 -82.225727 -61.332616
v 83.453848 -82.964858 -62.979313
v 83.457812 -92.243714 -104.74996
v 83.47128 -96.154903 -87.143072
v 83.471869 -96.069957 -87.780653
v 83.472353 -85.510324 -66.437406
v 83.474777 -95.257157 -90.253232
v 83.477805 -99.002915 -101.08831
v 83.479568 -97.768533 -104.85731
v 83.47965 -104.93954 -74.00118
v 83.479815 -100.45437 -90.692629
v 83.480105 -94.233441 -80.167109
v 83.480214 -105.44312 -71.311355
v 83.481366 -94.873788 -92.963512
v 83.496794 -100.84238 -81.154828
v 83.501704 -93.010009 -77.382507
v 83.507564 -96.594254 -83.270317
v 83.508779 -96.250633 -82.892806
v 83.512663 -79.462995 -53.530954
v 83.519885 -95.065892 -90.92441
v 83.520541 -103.23264 -83.985101
v 83.520839 -95.570259 -82.510211
v 83.524816 -109.20169 -48.266399
v 83.529485 -95.69651 -86.442794
v 83.530129 -102.04962 -86.553682
v 83.531747 -106.18802 -68.017523
v 83.541564 -101.66043 -87.03956
v 83.542506 -92.448128 -103.59799
v 83.544938 -93.557091 -99.238639
v 83.557783 -104.09941 -77.253297
v 83.561714 -103.18388 -83.258172
v 83.561951 -101.7661 -79.843543
v 83.562746 -96.451038 -83.863964
v 83.563831 -94.515904 -95.317945
v 83.571281 -98.953232 -101.67974
v 83.572927 -102.83937 -82.674788
v 83.577502 -109.22441 -47.448955
v 83.577539 -95.365472 -89.096277
v 83.599712 -91.730234 -74.927341
v 83.600237 -103.14167 -84.716503
v 83.602227 -109.22389 -46.919346
v 83.603304 -99.554916 -95.147806
v 83.6042 -95.631977 -87.079092
v 83.610301 -79.018386 -49.012142
v 83.611728 -109.32031 -46.308206
v 83.621818 -92.541069 -102.75829
v 83.624041 -79.004191 -49.644906
v 83.628543 -95.536731 -87.710017
v 83.628821 -84.15229 -65.001646
v 83.636151 -98.679755 -102.35173
v 83.639453 -89.250271 -72.093502
v 83.642468 -92.671797 -101.70201
v 83.645303 -107.66455 -59.340248
v 83.654898 -95.414799 -85.154063
v 83.659699 -87.513115 -69.773521
v 83.660153 -94.663151 -81.76045
v 83.664238 -92.806759 -100.59567
v 83.667491 -95.268405 -85.752179
v 83.675768 -100.99057 -80.51643
v 83.676278 -113.55512 -36.340093
v 83.682754 -101.22515 -87.64058
v 83.686908 -95.703655 -82.879293
v 83.687865 -108.29717 -55.705265
v 83.694829 -110.99818 -41.20325
v 83.708817 -98.399078 -103.00508
v 83.709238 -90.685005 -73.521638
v 83.722077 -84.607517 -65.698589
v 83.730218 -103.44391 -78.832215
v 83.731633 -91.101635 -74.16727
v 83.737571 -100.21649 -92.66274
v 83.739101 -94.0576 -96.227949
v 83.747061 -99.536092 -96.098274
v 83.750678 -95.08022 -82.449584
v 83.752133 -95.175172 -88.088903
v 83.757489 -79.307292 -52.798076
v 83.758238 -101.43215 -81.205237
v 83.758729 -94.23881 -81.072034
v 83.761268 -101.54041 -80.140505
v 83.761904 -79.24706 -52.163611
v 83.76237 -99.35881 -98.066561
v 83.769361 -92.966118 -99.692272
v 83.771435 -93.753014 -97.80018
v 83.774862 -95.131308 -86.949138
v 83.786257 -101.94446 -81.565347
v 83.786977 -101.13527 -88.309557
v 83.789177 -83.660192 -64.317706
v 83.801275 -95.386203 -84.433033
v 83.807059 -99.207408 -99.823251
v 83.812238 -107.49458 -60.777512
v 83.812957 -102.70236 -85.777669
v 83.817046 -94.862838 -89.529155
v 83.81874 -95.778054 -83.245048
v 83.827155 -110.06852 -43.723684
v 83.842719 -112.25848 -38.813769
v 83.843198 -99.311501 -99.050246
v 83.850241 -95.584226 -83.801515
v 83.85458 -94.747579 -90.168338
v 83.85499 -101.2454 -88.903392
v 83.856905 -108.58683 -54.320113
v 83.860485 -75.575235 -25.81228
v 83.866677 -79.971671 -55.065986
v 83.874911 -89.7574 -72.803757
v 83.877926 -94.925903 -85.050842
v 83.887536 -102.37011 -86.368337
v 83.892822 -80.855034 -57.900485
v 83.897442 -101.16 -89.675949
v 83.899038 -94.415076 -93.288255
v 83.901138 -98.325184 -103.53171
v 83.923381 -99.230679 -100.41989
v 83.924114 -94.627407 -90.794882
v 83.925458 -92.171581 -76.391098
v 83.929516 -94.778962 -85.926413
v 83.937176 -79.209362 -51.328405
v 83.938187 -115.32877 -27.507414
v 83.938955 -92.042769 -103.32684
v 83.939836 -98.223786 -104.13268
v 83.942106 -108.83104 -53.03844
v 83.955959 -92.949843 -78.346816
v 83.95623 -92.454844 -100.31047
v 83.969932 -94.208317 -94.581768
v 83.973831 -92.562692 -77.414796
v 83.978664 -79.315244 -47.223825
v 83.97931 -99.202274 -101.06793
v 83.981293 -102.85609 -79.469069
v 83.993106 -94.643653 -82.234496
v 83.993576 -103.1852 -85.230806
v 83.996485 -111.55432 -40.316589
v 83.996991 -94.883124 -84.395571
v 83.997369 -103.71029 -83.353896
v 83.999097 -101.78558 -87.259003
v 84.002852 -93.338107 -79.529192
v 84.004688 -98.173522 -104.81902
v 84.01287 -93.76148 -80.444365
v 84.01482 -94.597682 -88.646258
v 84.018305 -100.04577 -94.337237
v 84.018996 -95.230803 -83.089026
v 84.021072 -100.61991 -91.952157
v 84.023044 -94.627236 -87.118592
v 84.023926 -93.230284 -98.422706
v 84.025393 -94.003673 -81.071873
v 84.028559 -92.18102 -101.75038
v 84.031881 -94.367446 -91.880201
v 84.034023 -103.77799 -84.113145
v 84.045118 -104.028 -78.193521
v 84.046492 -99.096885 -101.70072
v 84.055218 -94.251696 -81.673891
v 84.056852 -108.12725 -57.116816
v 84.059651 -103.45124 -82.752905
v 84.060573 -85.980336 -67.436548
v 84.061328 -112.70373 -38.09651
v 84.063674 -92.086536 -102.33796
v 84.068533 -79.17454 -48.235835
v 84.070281 -95.062097 -83.728121
v 84.070695 -112.09241 -39.376854
v 84.081907 -107.40602 -61.845118
v 84.089407 -109.366 -46.890711
v 84.092313 -91.680029 -75.609737
v 84.093888 -109.24748 -49.048096
v 84.09794 -102.19136 -79.937682
v 84.105821 -106.82267 -65.051079
v 84.113445 -92.45461 -99.736279
v 84.116165 -75.603438 -25.220914
v 84.129782 -88.758051 -72.078087
v 84.149595 -94.460629 -84.930901
v 84.151141 -101.57102 -87.724981
v 84.151413 -102.60316 -81.86374
v 84.15553 -102.06127 -86.981634
v 84.166059 -99.884638 -96.126003
v 84.177726 -91.081265 -74.856092
v 84.182022 -109.34861 -47.538646
v 84.189206 -94.510577 -84.313471
v 84.189983 -110.48157 -43.086755
v 84.191579 -98.697129 -102.94682
v 84.205993 -113.3877 -36.978747
v 84.20668 -98.946532 -102.29911
v 84.208377 -101.71611 -80.591348
v 84.218933 -91.395551 -104.73154
v 84.233181 -94.07394 -93.319958
v 84.246998 -101.53151 -88.29764
v 84.25076 -103.78232 -84.627512
v 84.254384 -93.785859 -80.986679
v 84.262363 -103.13491 -85.55178
v 84.26452 -94.30059 -85.531996
v 84.271433 -94.201966 -90.854934
v 84.272357 -94.287215 -86.402078
v 84.276153 -103.87013 -78.773516
v 84.284642 -102.05347 -81.22176
v 84.295171 -108.78458 -53.78363
v 84.297003 -92.607605 -99.02171
v 84.305492 -99.531832 -99.57896
v 84.312064 -107.86106 -59.910846
v 84.324394 -94.571674 -83.736595
v 84.326018 -114.52958 -33.586336
v 84.328703 -93.343855 -80.266461
v 84.330789 -94.115222 -89.124858
v 84.331292 -91.868889 -100.88619
v 84.338227 -101.5908 -88.973576
v 84.338327 -85.55571 -67.11112
v 84.343463 -84.321239 -65.744262
v 84.34403 -105.55557 -73.033763
v 84.344252 -94.133496 -89.909952
v 84.348042 -91.703507 -103.0202
v 84.350683 -88.089954 -71.301705
v 84.35559 -91.961444 -100.30495
v 84.35936 -90.311259 -74.120502
v 84.364614 -91.770879 -101.46908
v 84.372167 -110.00833 -44.403205
v 84.377737 -92.530744 -78.238009
v 84.378576 -93.830628 -94.209609
v 84.380702 -79.174483 -50.297271
v 84.383894 -104.58359 -77.132521
v 84.386492 -94.67642 -83.00554
v 84.389256 -109.34884 -48.184546
v 84.391422 -107.08373 -64.181288
v 84.403157 -92.877011 -79.522833
v 84.404153 -89.288091 -72.996386
v 84.404817 -101.5183 -89.664635
v 84.408935 -93.937664 -87.992276
v 84.41102 -108.02901 -59.105781
v 84.412788 -92.787943 -98.403602
v 84.414477 -91.710407 -102.11252
v 84.423007 -108.1286 -57.921496
v 84.424882 -99.471916 -100.40887
v 84.425804 -91.782394 -76.340648
v 84.426669 -102.57704 -86.379059
v 84.428224 -112.54515 -38.669203
v 84.435449 -109.07337 -51.896155
v 84.437062 -86.520001 -68.571429
v 84.437903 -89.817825 -73.643298
v 84.443963 -93.576703 -95.133701
v 84.445652 -104.19965 -83.933551
v 84.465308 -115.22054 -28.835414
v 84.473205 -104.16605 -83.303571
v 84.47926 -103.72012 -82.607973
v 84.486334 -88.4152 -71.954568
v 84.488022 -99.389487 -101.05168
v 84.488073 -104.95283 -76.05254
v 84.488736 -101.19593 -91.07558
v 84.498183 -105.98444 -71.063255
v 84.510656 -113.83353 -36.079154
v 84.513405 -94.046038 -84.233813
v 84.527706 -91.094341 -104.86965
v 84.527841 -79.744208 -54.401265
v 84.530739 -103.10664 -82.011319
v 84.534081 -99.272444 -101.65539
v 84.540144 -92.545502 -78.844957
v 84.540432 -94.270914 -82.289912
v 84.548862 -104.00607 -84.63987
v 84.554459 -107.30888 -63.238956
v 84.556103 -93.899816 -84.860591
v 84.572608 -79.463014 -53.457824
v 84.57848 -79.17189 -49.549399
v 84.594398 -81.185004 -58.959313
v 84.59933 -101.89089 -87.62897
v 84.611493 -91.800146 -100.06794
v 84.611925 -93.869472 -81.59012
v 84.63734 -109.25629 -50.076429
v 84.639061 -93.088525 -96.507945
v 84.64689 -92.88057 -97.500972
v 84.659253 -103.59534 -85.286492
v 84.662218 -93.811147 -85.520127
v 84.664313 -112.28896 -39.388379
v 84.665474 -101.82957 -88.292943
v 84.666495 -103.60094 -79.32202
v 84.666794 -102.11136 -80.501354
v 84.672101 -83.394954 -64.263537
v 84.673281 -102.7301 -81.593896
v 84.677902 -111.60473 -40.599816
v 84.678934 -93.655775 -87.18144
v 84.679697 -93.787589 -86.229115
v 84.686971 -93.561456 -87.969837
v 84.687643 -102.3321 -81.157048
v 84.687698 -109.57704 -46.718233
v 84.690737 -80.221378 -55.92477
v 84.691652 -102.3189 -80.253228
v 84.696122 -94.134647 -83.593526
v 84.698936 -98.847217 -103.52821
v 84.699407 -93.696246 -91.301137
v 84.70539 -111.92933 -40.073299
v 84.707375 -93.752519 -90.30294
v 84.711225 -99.033283 -102.83042
v 84.714122 -75.74045 -23.952005
v 84.721958 -111.36272 -41.141569
v 84.725229 -104.51001 -78.011633
v 84.754677 -92.214354 -78.13768
v 84.757594 -101.001 -92.637532
v 84.761371 -93.517349 -81.031418
v 84.763853 -91.400964 -100.82524
v 84.763898 -93.507564 -88.637251
v 84.764795 -79.231917 -48.849179
v 84.766218 -103.13391 -85.8433
v 84.771184 -91.294475 -101.54009
v 84.771835 -92.911592 -80.19492
v 84.782726 -87.846725 -71.204047
v 84.784635 -92.141479 -98.998651
v 84.796647 -93.333616 -94.126945
v 84.797829 -75.571901 -25.737614
v 84.805348 -90.278358 -74.822589
v 84.805812 -84.743294 -66.61716
v 84.806454 -91.302587 -76.099549
v 84.810847 -113.26306 -37.552538
v 84.814636 -100.00264 -98.502011
v 84.816981 -114.80717 -32.731593
v 84.822289 -99.80562 -99.633953
v 84.831325 -108.66191 -55.583521
v 84.856538 -82.859414 -63.19134
v 84.863958 -91.256415 -102.18567
v 84.864609 -92.487025 -79.511584
v 84.868526 -88.201446 -71.941886
v 84.880091 -79.258001 -50.948702
v 84.88094 -105.63897 -74.112141
v 84.884286 -107.83761 -60.943308
v 84.888752 -107.08977 -65.529105
v 84.892334 -81.003155 -58.483471
v 84.893799 -109.5264 -47.543855
v 84.900248 -93.447885 -89.34033
v 84.912315 -102.97559 -79.876242
v 84.921454 -92.299411 -98.293809
v 84.923507 -99.41345 -101.73416
v 84.925293 -93.34562 -92.247617
v 84.938644 -94.175319 -82.937779
v 84.946111 -88.938463 -73.241421
v 84.949803 -91.149055 -102.86279
v 84.95292 -104.54242 -84.08435
v 84.953692 -80.80456 -57.774138
v 84.9541 -101.99271 -88.720198
v 84.973409 -102.31869 -87.012072
v 84.980369 -104.60736 -83.437216
v 85.005055 -102.7394 -86.414897
v 85.007894 -82.163298 -61.545441
v 85.009632 -84.14341 -65.853829
v 85.01312 -101.89856 -89.524887
v 85.015212 -93.377336 -90.161866
v 85.022882 -110.45912 -43.734305
v 85.041071 -104.3142 -84.6692
v 85.050247 -108.97882 -53.769665
v 85.076431 -93.385714 -85.370292
v 85.085812 -103.91461 -85.17731
v 85.094907 -113.71143 -36.783857
v 85.10056 -99.774007 -100.47722
v 85.105716 -81.726963 -60.548381
v 85.10786 -93.181676 -87.327218
v 85.112893 -107.00272 -67.136935
v 85.116789 -93.356708 -85.975446
v 85.1186 -93.972399 -82.267782
v 85.118972 -104.37915 -78.769397
v 85.120633 -102.43003 -80.498858
v 85.121014 -102.16137 -87.671332
v 85.127589 -109.13858 -52.38866
v 85.127997 -93.090105 -88.066185
v 85.129125 -89.347909 -73.98025
v 85.132047 -89.82536 -74.684592
v 85.138204 -99.34073 -102.56416
v 85.140815 -93.634809 -83.575635
v 85.148945 -110.06616 -45.090122
v 85.150639 -102.82136 -81.434132
v 85.151075 -90.891864 -101.30419
v 85.161169 -114.42479 -34.684617
v 85.164947 -108.29668 -59.65867
v 85.168956 -114.0948 -35.754994
v 85.170878 -92.949975 -93.601133
v 85.174587 -86.169714 -68.565581
v 85.176309 -93.300668 -84.130906
v 85.184278 -83.801958 -65.312633
v 85.187487 -112.28646 -39.833931
v 85.188926 -90.935199 -100.76621
v 85.191782 -111.21417 -41.954632
v 85.20296 -92.747785 -95.134688
v 85.205949 -104.43349 -82.696184
v 85.208376 -103.5939 -81.984276
v 85.212151 -93.033758 -88.691668
v 85.212492 -100.81748 -94.750292
v 85.219528 -79.494953 -47.397002
v 85.22287 -100.66232 -95.755621
v 85.247633 -101.73588 -90.806995
v 85.25693 -92.348653 -96.450938
v 85.258934 -75.732379 -24.445434
v 85.265202 -79.456816 -53.403549
v 85.266419 -102.536 -81.102795
v 85.26805 -91.791764 -98.826085
v 85.269159 -103.91025 -79.357792
v 85.272995 -104.99464 -77.474467
v 85.273151 -101.11084 -93.500276
v 85.273898 -111.90172 -40.525437
v 85.277343 -100.38871 -97.950325
v 85.285261 -92.402212 -80.024901
v 85.297556 -84.820651 -66.987486
v 85.298641 -93.076674 -84.696719
v 85.315544 -86.64945 -69.338841
v 85.318565 -91.113662 -100.13842
v 85.321169 -79.357922 -52.705951
v 85.324368 -91.98402 -78.765101
v 85.346352 -99.178337 -104.03346
v 85.350795 -79.297212 -51.756281
v 85.350945 -91.136368 -76.768913
v 85.357058 -79.324804 -50.298904
v 85.362204 -104.86229 -83.308633
v 85.364918 -109.79304 -46.64393
v 85.370584 -108.65898 -56.737618
v 85.370855 -92.957337 -80.825807
v 85.379427 -91.694414 -77.995861
v 85.380057 -92.523707 -80.359089
v 85.38846 -92.106211 -79.401294
v 85.392247 -91.987864 -97.388997
v 85.399984 -103.39066 -85.83767
v 85.400607 -88.514162 -73.019674
v 85.404525 -107.84715 -61.702027
v 85.406252 -112.98034 -38.73458
v 85.409822 -104.85642 -83.958612
v 85.415497 -85.299551 -67.627555
v 85.416219 -90.332811 -75.807564
v 85.416463 -90.725361 -101.96005
v 85.419292 -92.93566 -90.085136
v 85.425922 -90.755217 -102.64524
v 85.432239 -75.64967 -25.10323
v 85.434195 -104.58674 -84.555773
v 85.450026 -90.646203 -103.25219
v 85.467504 -103.30001 -79.872821
v 85.471213 -109.59014 -48.024066
v 85.479515 -92.834215 -91.247477
v 85.481421 -79.677823 -54.314725
v 85.484739 -115.48579 -28.565071
v 85.487312 -113.58561 -37.396444
v 85.492437 -92.930748 -85.462646
v 85.496391 -109.51534 -48.751057
v 85.496664 -113.30823 -38.033691
v 85.497298 -108.5467 -58.389341
v 85.501081 -75.532269 -25.734613
v 85.501223 -91.2696 -77.311082
v 85.502958 -80.578797 -57.162905
v 85.503358 -102.53235 -86.99484
v 85.50875 -102.87053 -86.446165
v 85.509041 -92.510182 -93.817145
v 85.52188 -104.89261 -78.217184
v 85.533736 -93.791057 -82.809374
v 85.561371 -106.84237 -68.912378
v 85.563585 -92.266961 -95.210349
v 85.564875 -92.823303 -86.615617
v 85.567688 -102.30344 -88.933343
v 85.568739 -106.63974 -70.067002
v 85.569786 -103.41742 -81.687862
v 85.570287 -115.35225 -29.617656
v 85.57605 -109.03463 -54.646709
v 85.579384 -90.517486 -101.33971
v 85.583046 -92.980813 -83.99853
v 85.587298 -112.77341 -39.328566
v 85.590278 -100.30797 -99.27366
v 85.590524 -93.69515 -82.106083
v 85.591884 -102.43261 -87.631966
v 85.599556 -104.61221 -78.803959
v 85.605344 -109.46856 -49.5596
v 85.607905 -92.554041 -93.045929
v 85.621655 -108.59565 -58.999259
v 85.621772 -108.13975 -60.803537
v 85.626194 -88.927713 -73.926532
v 85.629824 -104.12972 -85.201428
v 85.634324 -110.37537 -44.463895
v 85.638301 -87.720626 -71.686019
v 85.638989 -102.68283 -80.453589
v 85.657699 -85.771024 -68.374741
v 85.660665 -82.869681 -63.566957
v 85.670124 -102.942 -81.367298
v 85.671625 -91.188561 -99.401474
v 85.676471 -92.739463 -84.632541
v 85.680019 -81.258856 -59.479852
v 85.686828 -80.908314 -58.347057
v 85.69632 -91.592856 -98.117029
v 85.702297 -105.45167 -76.63841
v 85.702776 -111.77615 -41.144313
v 85.703365 -92.601165 -89.196871
v 85.709579 -91.622362 -78.621279
v 85.718494 -109.20775 -52.763547
v 85.71936 -107.7582 -62.643686
v 85.722296 -92.015117 -79.956064
v 85.725189 -107.61053 -63.993855
v 85.73418 -79.42506 -49.578233
v 85.748133 -99.823404 -101.60997
v 85.757346 -108.55064 -59.662361
v 85.757718 -114.81463 -33.633169
v 85.762688 -104.97508 -82.822256
v 85.76824 -111.15179 -42.672555
v 85.77306 -104.149 -79.335877
v 85.777751 -100.01699 -100.79622
v 85.796268 -102.63199 -81.062751
v 85.80068 -91.732531 -96.279784
v 85.823281 -105.16832 -83.345733
v 85.832777 -90.372883 -76.539343
v 85.838002 -84.807805 -67.233597
v 85.843393 -91.651198 -79.26839
v 85.844326 -91.357876 -98.673448
v 85.851385 -86.919674 -70.21787
v 85.858837 -93.034984 -81.363405
v 85.865831 -89.826971 -75.732853
v 85.868235 -86.311692 -69.201655
v 85.869785 -75.742242 -23.693319
v 85.875926 -92.37431 -90.808556
v 85.88147 -91.211702 -78.10594
v 85.882388 -85.001727 -67.576765
v 85.885192 -93.469425 -81.94011
v 85.889376 -104.90993 -82.565675
v 85.890602 -82.177061 -61.908645
v 85.899064 -89.447099 -75.14707
v 85.900786 -92.510145 -86.1833
v 85.902383 -108.7405 -57.670555
v 85.903722 -92.504469 -85.245121
v 85.915822 -91.80736 -95.539815
v 85.917856 -104.17155 -81.948053
v 85.924574 -91.513923 -96.929921
v 85.926197 -75.677746 -24.331561
v 85.942163 -84.422332 -66.779235
v 85.942546 -99.739395 -102.87568
v 85.949791 -92.314676 -92.245703
v 85.951084 -103.08979 -86.362127
v 85.954878 -105.41594 -77.422024
v 85.961544 -80.019824 -55.622192
v 85.965997 -92.001363 -94.064645
v 85.971924 -90.560628 -99.944071
v 85.977483 -104.79031 -84.586678
v 85.982978 -75.586432 -24.970534
v 85.983666 -103.48732 -79.869618
v 85.988454 -114.02132 -36.653087
v 85.993082 -91.863774 -94.8712
v 85.993907 -105.17916 -83.941582
v 86.018485 -111.6132 -41.807185
v 86.018587 -79.575351 -48.377143
v 86.029511 -107.51717 -65.509532
v 86.030051 -92.363874 -87.179069
v 86.032518 -92.302632 -88.630799
v 86.037827 -75.466123 -25.602285
v 86.038718 -102.79576 -87.028318
v 86.04756 -110.15426 -45.75144
v 86.049088 -105.24541 -78.093318
v 86.056197 -108.93698 -56.26205
v 86.063285 -92.057087 -80.638773
v 86.078328 -93.427594 -82.643914
v 86.07864 -104.87651 -78.728344
v 86.08287 -103.55055 -81.577281
v 86.089469 -92.552958 -83.918787
v 86.090274 -107.21676 -67.995155
v 86.108459 -79.46473 -53.26296
v 86.11644 -90.78345 -99.334978
v 86.122118 -92.071288 -93.050484
v 86.132914 -106.77102 -70.987583
v 86.136617 -91.602434 -79.914859
v 86.141589 -84.013562 -66.18912
v 86.142285 -102.08098 -91.52197
v 86.144838 -92.576341 -81.276118
v 86.148848 -91.137855 -78.688517
v 86.158 -112.4827 -40.351406
v 86.163744 -101.63088 -93.637883
v 86.168194 -92.783687 -83.448783
v 86.173912 -90.164584 -102.45462
v 86.17941 -79.618241 -54.229061
v 86.185228 -90.033325 -100.58724
v 86.185695 -103.06499 -81.301453
v 86.185715 -114.44231 -35.332862
v 86.190795 -102.73928 -88.12325
v 86.195028 -102.83576 -80.46387
v 86.215025 -90.324867 -77.224871
v 86.216432 -88.542054 -73.93935
v 86.218242 -105.95245 -75.372699
v 86.229305 -109.93389 -46.866383
v 86.250118 -109.29004 -53.669007
v 86.256698 -85.24201 -68.164381
v 86.257746 -108.83001 -59.014311
v 86.281999 -113.81493 -37.508715
v 86.282484 -110.51242 -44.778601
v 86.292642 -83.571045 -65.402669
v 86.293974 -105.34592 -82.722477
v 86.304647 -90.889666 -98.679161
v 86.30666 -105.12274 -82.376195
v 86.310887 -85.84403 -68.915587
v 86.310913 -92.151304 -84.521362
v 86.310924 -89.857158 -76.49282
v 86.313239 -102.75406 -81.026745
v 86.315518 -91.276235 -96.302102
v 86.332148 -79.409174 -52.50442
v 86.332603 -109.52342 -50.804243
v 86.343547 -85.429446 -68.515053
v 86.346393 -103.72608 -85.782264
v 86.347132 -113.14078 -39.240069
v 86.349429 -91.489732 -94.889639
v 86.349556 -100.04226 -102.10374
v 86.352403 -75.709409 -23.593621
v 86.353857 -102.68335 -89.06128
v 86.355021 -92.025121 -85.39098
v 86.356416 -112.11396 -41.118773
v 86.363633 -104.74374 -81.967726
v 86.375171 -91.01621 -97.93435
v 86.380431 -93.038663 -82.000241
v 86.387271 -79.676206 -48.075457
v 86.393384 -108.75094 -59.631945
v 86.39939 -82.600754 -63.320942
v 86.400873 -91.899928 -90.429225
v 86.404043 -103.29528 -86.293002
v 86.416224 -108.53735 -60.280215
v 86.419285 -91.356869 -95.430933
v 86.422303 -92.241673 -83.865531
v 86.438899 -91.551389 -94.210489
v 86.441003 -91.506721 -80.485338
v 86.454521 -84.649582 -67.451474
v 86.467018 -92.990113 -82.740402
v 86.470422 -105.66579 -77.453366
v 86.470635 -104.38966 -79.311597
v 86.470717 -91.959619 -86.503515
v 86.47378 -109.2504 -54.620396
v 86.477995 -100.29863 -100.80865
v 86.478163 -115.33846 -31.333905
v 86.478787 -104.46302 -85.152481
v 86.481508 -104.18766 -81.658272
v 86.502067 -81.673643 -60.952911
v 86.509416 -91.822759 -91.996728
v 86.514794 -88.010614 -73.217976
v 86.517982 -107.50853 -66.933252
v 86.546552 -90.336718 -99.226233
v 86.547373 -100.16737 -101.57845
v 86.548178 -109.63613 -49.278697
v 86.548847 -103.5034 -79.959192
v 86.549933 -91.910215 -87.76713
v 86.56377 -75.545141 -24.192307
v 86.563811 -109.61682 -49.968371
v 86.566754 -79.628686 -49.413349
v 86.567444 -92.098364 -81.326327
v 86.585619 -75.415027 -24.893988
v 86.598285 -75.315121 -25.576124
v 86.603751 -79.525051 -50.382751
v 86.603825 -107.2079 -69.272061
v 86.606082 -103.16787 -86.860612
v 86.613411 -89.66267 -101.11052
v 86.6146 -99.958589 -104.02003
v 86.616561 -114.21382 -36.572428
v 86.617627 -103.65649 -81.388244
v 86.622916 -110.22175 -46.100247
v 86.625659 -105.08328 -78.742082
v 86.628053 -106.63908 -73.252934
v 86.62929 -75.678111 -23.567332
v 86.631585 -109.79382 -47.962619
v 86.633376 -89.885089 -77.301019
v 86.643992 -92.378764 -83.216352
v 86.648015 -90.917867 -79.756542
v 86.648206 -103.15809 -81.200105
v 86.667244 -79.450341 -51.677869
v 86.670404 -101.23872 -97.494451
v 86.682437 -112.97265 -39.852696
v 86.690561 -109.70292 -48.637533
v 86.69669 -92.557886 -81.875113
v 86.709037 -89.746237 -99.805013
v 86.720655 -112.66425 -40.482216
v 86.72272 -102.96073 -81.025317
v 86.724124 -102.98971 -80.524739
v 86.725665 -105.12176 -84.56487
v 86.730727 -105.67754 -83.291826
v 86.733006 -110.03597 -46.89342
v 86.743712 -89.621244 -103.19001
v 86.748343 -89.163173 -75.812326
v 86.755702 -102.18433 -92.42132
v 86.757971 -105.59494 -78.102352
v 86.767179 -91.618255 -89.600395
v 86.772165 -113.9863 -37.451004
v 86.775015 -75.231778 -26.209136
v 86.777641 -106.13237 -75.599084
v 86.782631 -109.15202 -56.111471
v 86.788785 -91.610613 -85.070892
v 86.791093 -91.751662 -81.23418
v 86.798347 -82.237536 -62.663553
v 86.805193 -105.3524 -82.046798
v 86.815903 -89.638279 -101.7619
v 86.819386 -91.05383 -95.249379
v 86.820736 -91.649186 -88.800351
v 86.827257 -91.613572 -84.462446
v 86.835123 -90.716384 -97.005587
v 86.837594 -105.74084 -82.626169
v 86.843139 -92.556074 -82.484914
v 86.850447 -79.758476 -48.73246
v 86.855066 -111.30849 -43.306712
v 86.864739 -103.49263 -86.291065
v 86.864811 -115.8146 -27.470862
v 86.866393 -90.330379 -79.038129
v 86.880482 -91.555481 -85.80587
v 86.886341 -102.56359 -91.07207
v 86.890312 -104.77424 -81.592668
v 86.90329 -90.982154 -80.492001
v 86.905226 -103.75126 -85.96463
v 86.905837 -81.132097 -59.588746
v 86.913793 -91.692802 -83.711629
v 86.915308 -104.03667 -85.647209
v 86.916415 -101.95091 -94.267305
v 86.958389 -91.930958 -83.132417
v 86.962294 -91.384234 -92.859653
v 86.963116 -103.28862 -81.057431
v 86.972138 -79.806253 -48.063848
v 86.984594 -88.579813 -75.007977
v 86.992194 -85.906789 -69.551042
v 86.997738 -79.75969 -47.448437
v 87.002548 -91.552572 -86.970216
v 87.006791 -86.470389 -70.371888
v 87.009879 -79.494558 -53.230387
v 87.011068 -89.526697 -102.31201
v 87.015768 -84.864908 -68.209226
v 87.021206 -85.417688 -69.000298
v 87.022064 -89.248247 -100.35878
v 87.024347 -87.538974 -72.666885
v 87.025693 -92.184293 -81.910348
v 87.026237 -84.297667 -67.260554
v 87.026346 -89.438719 -77.024667
v 87.029736 -108.51457 -60.964812
v 87.037028 -90.340834 -97.874052
v 87.037263 -91.296024 -81.046901
v 87.052518 -91.39947 -91.908096
v 87.053502 -109.31722 -55.081817
v 87.065383 -109.13233 -57.560618
v 87.067952 -75.583129 -23.605477
v 87.074046 -109.47981 -52.356768
v 87.074904 -89.306715 -99.743228
v 87.075522 -101.70952 -95.98738
v 87.077244 -113.38513 -39.227129
v 87.083938 -83.306278 -65.310232
v 87.095984 -90.021295 -98.54111
v 87.113429 -115.76755 -28.477889
v 87.11658 -106.75311 -73.666858
v 87.137599 -79.673322 -49.93054
v 87.138143 -106.1167 -76.597687
v 87.143582 -112.14287 -41.763446
v 87.146108 -92.057177 -82.51777
v 87.152587 -90.266136 -79.686198
v 87.165013 -114.35942 -36.434878
v 87.169407 -105.36281 -78.693182
v 87.181069 -103.82614 -81.123812
v 87.183453 -91.270217 -84.29196
v 87.184832 -109.6473 -50.754671
v 87.186026 -88.116986 -74.302546
v 87.190229 -89.150635 -100.96228
v 87.197195 -110.28513 -46.522808
v 87.19849 -91.426949 -87.724835
v 87.198695 -91.927826 -81.819422
v 87.19963 -103.87684 -79.786189
v 87.203482 -114.78577 -34.646698
v 87.206467 -103.38058 -80.812793
v 87.209381 -103.25774 -80.342244
v 87.216267 -106.02354 -82.67682
v 87.240957 -90.859302 -94.194235
v 87.242113 -104.78998 -79.177595
v 87.252098 -114.03305 -37.622743
v 87.252707 -109.09082 -58.96141
v 87.257096 -91.206774 -84.889629
v 87.257565 -91.499266 -82.979638
v 87.257741 -86.977626 -71.537648
v 87.260413 -89.768209 -78.810383
v 87.263365 -79.800017 -49.343131
v 87.269051 -100.54232 -100.89779
v 87.278705 -105.74865 -83.924459
v 87.281108 -100.38953 -103.44482
v 87.281521 -101.11159 -99.212933
v 87.287231 -89.433342 -99.071649
v 87.298492 -75.210464 -26.745238
v 87.305037 -91.331678 -88.328616
v 87.318432 -89.187854 -101.62047
v 87.326181 -105.42342 -81.681452
v 87.330142 -110.00812 -47.781237
v 87.334866 -75.168321 -25.343789
v 87.337865 -90.24503 -96.877825
v 87.353226 -113.20752 -39.8816
v 87.356075 -75.124103 -26.069762
v 87.361576 -90.296989 -80.215177
v 87.364097 -100.54059 -101.46756
v 87.364828 -79.530008 -51.285962
v 87.371534 -75.2286 -24.722359
v 87.373695 -103.77448 -86.35325
v 87.373958 -115.41778 -31.979836
v 87.377162 -109.82862 -48.594719
v 87.377987 -104.11169 -85.771783
v 87.385034 -101.4972 -98.076137
v 87.395754 -106.06645 -77.529787
v 87.407676 -80.593973 -58.116844
v 87.407831 -88.842351 -100.36992
v 87.42169 -75.317153 -24.156591
v 87.432409 -109.3598 -55.741416
v 87.432973 -107.02009 -72.963027
v 87.438069 -79.492258 -52.337919
v 87.440984 -109.74732 -49.23656
v 87.441591 -91.611201 -81.692775
v 87.443357 -103.68651 -87.03545
v 87.44604 -79.615072 -50.536542
v 87.44953 -104.49933 -81.135341
v 87.466422 -106.10345 -83.286597
v 87.474324 -115.92169 -27.461988
v 87.486897 -91.605666 -82.324059
v 87.493454 -89.374712 -78.371386
v 87.498489 -84.04464 -67.115112
v 87.4986 -79.937188 -48.035028
v 87.501666 -81.898641 -62.151514
v 87.50737 -104.93897 -81.247987
v 87.518759 -109.51597 -53.843437
v 87.519711 -88.85227 -99.687519
v 87.522807 -103.58067 -87.880243
v 87.526424 -109.7099 -49.829586
v 87.531083 -107.37685 -70.874504
v 87.534628 -89.075213 -102.34881
v 87.539164 -102.91927 -91.079234
v 87.551807 -106.64169 -74.820204
v 87.560754 -75.534627 -23.52458
v 87.565953 -89.802049 -79.607297
v 87.574589 -110.6034 -45.991224
v 87.577727 -106.05651 -82.052681
v 87.578565 -90.229242 -80.417817
v 87.591428 -90.795743 -81.034781
v 87.595489 -103.98672 -80.889065
v 87.599336 -90.959864 -83.010517
v 87.610363 -108.83578 -60.182177
v 87.612589 -89.694875 -97.770815
v 87.62375 -88.972145 -101.63234
v 87.634867 -90.804464 -84.306238
v 87.646661 -91.099723 -86.747432
v 87.655356 -88.991614 -99.006811
v 87.65778 -112.76669 -40.999097
v 87.662069 -109.03345 -59.555013
v 87.665745 -90.885826 -90.05021
v 87.666996 -75.945573 -30.22171
v 87.679176 -103.53114 -80.591268
v 87.682799 -79.625067 -53.958228
v 87.691047 -114.36999 -36.662235
v 87.692561 -109.29075 -58.014776
v 87.692945 -75.283892 -24.134034
v 87.69676 -88.547802 -76.22775
v 87.696816 -106.31347 -82.599163
v 87.702482 -90.81972 -91.42171
v 87.704768 -75.426336 -27.392116
v 87.708815 -109.5887 -52.782341
v 87.711372 -105.59476 -78.672894
v 87.712172 -115.27238 -32.950253
v 87.718026 -109.66869 -51.198546
v 87.719124 -79.8833 -47.369647
v 87.721632 -104.83555 -79.243284
v 87.727457 -80.220099 -56.827577
v 87.727924 -90.650233 -83.532346
v 87.739372 -106.00265 -81.818695
v 87.753002 -88.26761 -75.594298
v 87.756746 -103.40401 -80.313163
v 87.760754 -88.684513 -76.7738
v 87.764263 -75.149991 -24.840578
v 87.768575 -91.168788 -82.384154
v 87.768673 -89.235555 -98.37067
v 87.771269 -88.931471 -77.60169
v 87.775186 -79.768538 -49.914444
v 87.790002 -105.44318 -81.315471
v 87.791258 -107.64442 -69.480914
v 87.792797 -75.881035 -28.763417
v 87.800331 -111.72861 -43.385853
v 87.803879 -112.23974 -42.154841
v 87.807328 -75.096002 -25.483264
v 87.807471 -91.039309 -87.514534
v 87.816769 -115.81166 -29.481216
v 87.819758 -87.924184 -74.821638
v 87.830778 -100.89371 -100.28365
v 87.840992 -90.800441 -89.452284
v 87.845982 -105.59544 -84.507824
v 87.847253 -109.64029 -51.772441
v 87.853401 -105.11374 -81.135362
v 87.857048 -87.690031 -74.166005
v 87.858555 -75.160268 -26.704513
v 87.862095 -84.730033 -68.76531
v 87.863635 -75.745047 -28.064883
v 87.863756 -102.51148 -94.122836
v 87.863808 -90.891444 -88.802272
v 87.86515 -84.397106 -68.135045
v 87.866436 -90.199636 -94.791942
v 87.870543 -90.973647 -88.157956
v 87.883069 -75.075606 -26.093254
v 87.884458 -104.15254 -86.250727
v 87.88944 -109.96305 -48.622831
v 87.891442 -110.44068 -46.97688
v 87.89214 -91.20626 -81.726701
v 87.893525 -88.938685 -78.102422
v 87.895515 -90.527865 -92.461523
v 87.925923 -89.627735 -96.939525
v 87.937001 -102.76474 -92.523218
v 87.943181 -113.83971 -38.598472
v 87.944056 -90.720583 -85.447623
v 87.948591 -89.766538 -80.186675
v 87.962582 -103.96522 -87.393725
v 87.969699 -110.21449 -47.903487
v 87.970835 -88.378062 -99.623106
v 87.973593 -114.13687 -37.588218
v 87.974024 -80.040869 -47.954857
v 87.980191 -108.03128 -66.697391
v 87.983247 -90.4988 -82.848355
v 87.985485 -106.12203 -78.086871
v 87.990248 -109.8562 -49.203372
v 87.992446 -88.336157 -100.22508
v 88.004157 -100.83368 -100.94382
v 88.004687 -89.328702 -79.423077
v 88.013463 -86.083644 -70.780737
v 88.018892 -104.03632 -79.757908
v 88.023716 -79.97632 -49.276117
v 88.028212 -109.76613 -49.838521
v 88.037918 -80.074805 -48.611785
v 88.039497 -75.537483 -23.479677
v 88.049564 -88.486205 -103.40571
v 88.052468 -90.202271 -93.834846
v 88.061924 -104.79755 -80.986999
v 88.073214 -109.73478 -50.438103
v 88.075908 -79.572069 -53.159837
v 88.080175 -88.109102 -76.052989
v 88.09817 -114.54758 -36.034268
v 88.101579 -105.10835 -85.076971
v 88.102362 -108.84198 -60.952301
v 88.103772 -90.273755 -84.170421
v 88.10565 -88.559148 -98.896505
v 88.11439 -100.90335 -102.25768
v 88.120317 -104.16641 -80.740036
v 88.127944 -100.85055 -103.3245
v 88.135528 -90.756559 -82.263176
v 88.142295 -81.203798 -60.443722
v 88.17057 -90.653659 -86.392707
v 88.175369 -105.79483 -81.311023
v 88.178754 -106.44289 -81.996107
v 88.184693 -104.56466 -85.685841
v 88.192362 -103.66423 -80.500886
v 88.195466 -90.283578 -80.947499
v 88.216331 -85.153818 -69.790702
v 88.220716 -88.512626 -102.12466
v 88.221658 -110.91856 -45.905693
v 88.222827 -88.134878 -76.68569
v 88.241501 -101.22885 -99.691499
v 88.256656 -86.526583 -71.736202
v 88.257099 -106.21121 -83.889185
v 88.261535 -106.61701 -82.707025
v 88.263285 -109.20102 -59.519623
v 88.26508 -90.373291 -89.945404
v 88.266748 -113.288 -40.356252
v 88.276103 -75.291556 -24.081474
v 88.276354 -75.170079 -24.717978
v 88.278666 -86.958137 -72.616088
v 88.280102 -115.73406 -30.36852
v 88.28165 -103.49652 -80.272588
v 88.282451 -105.01789 -79.206696
v 88.286063 -90.415662 -89.30775
v 88.286458 -89.084144 -97.386455
v 88.290846 -79.979449 -55.78984
v 88.29104 -79.532438 -51.819387
v 88.295528 -111.42451 -44.798229
v 88.29668 -109.52969 -56.704266
v 88.299791 -106.54248 -77.380958
v 88.300452 -75.954768 -28.648624
v 88.302595 -102.24787 -96.625217
v 88.30905 -88.814477 -78.803777
v 88.316865 -90.610758 -87.362673
v 88.318867 -84.083991 -67.865044
v 88.322726 -79.56157 -51.162313
v 88.322869 -106.89198 -75.425298
v 88.327576 -75.123392 -25.359137
v 88.333327 -87.741868 -75.425227
v 88.350684 -90.552788 -88.169224
v 88.3554 -75.163431 -26.611379
v 88.360996 -116.12476 -27.173951
v 88.370794 -75.112615 -26.00466
v 88.373412 -90.037965 -92.864951
v 88.373753 -82.505059 -64.233573
v 88.376894 -88.454052 -78.083126
v 88.382042 -75.402377 -27.325646
v 88.382189 -110.20643 -48.554158
v 88.382683 -75.786092 -28.066782
v 88.383582 -107.51319 -72.053188
v 88.384936 -88.050993 -99.446825
v 88.388098 -90.75203 -81.606521
v 88.391516 -89.441636 -80.114651
v 88.395308 -103.93883 -88.510521
v 88.405453 -102.88618 -93.313395
v 88.414809 -89.830569 -83.478372
v 88.415158 -105.83589 -78.66936
v 88.419842 -104.44909 -86.31844
v 88.426622 -76.01738 -29.290734
v 88.428522 -87.53919 -74.745494
v 88.428583 -103.50974 -90.507176
v 88.433712 -104.27446 -87.202261
v 88.445829 -101.101 -100.25843
v 88.450165 -114.12745 -37.956193
v 88.461071 -87.955256 -100.04811
v 88.463216 -102.05541 -97.723657
v 88.481284 -116.09994 -28.217167
v 88.481971 -79.559092 -52.388815
v 88.483259 -87.729957 -76.081467
v 88.484164 -87.183984 -73.55097
v 88.494519 -110.04898 -49.175689
v 88.496368 -90.291798 -82.220522
v 88.513984 -88.730408 -97.736664
v 88.525486 -89.844983 -82.780342
v 88.530192 -88.892246 -79.367114
v 88.533433 -79.828169 -46.460087
v 88.547421 -79.686003 -50.489016
v 88.565603 -108.07097 -68.513216
v 88.566709 -104.10087 -79.722467
v 88.567162 -110.83631 -46.615575
v 88.567339 -109.90418 -49.806275
v 88.568671 -90.285017 -86.603662
v 88.574282 -80.176056 -48.613599
v 88.576079 -80.136086 -48.031603
v 88.5794 -101.08218 -100.86052
v 88.579842 -114.88802 -34.83105
v 88.586337 -106.19134 -78.347109
v 88.598618 -89.200179 -95.926554
v 88.600071 -109.81089 -50.446614
v 88.600458 -103.34874 -91.506671
v 88.602541 -112.3919 -42.542213
v 88.606536 -87.761767 -76.859646
v 88.606752 -82.022512 -63.028505
v 88.617624 -80.073798 -49.219379
v 88.623837 -109.77017 -51.10067
v 88.626878 -109.7275 -53.038932
v 88.643676 -90.556966 -81.499835
v 88.645713 -88.069359 -98.828112
v 88.651674 -75.588249 -23.429525
v 88.654489 -106.12629 -81.323646
v 88.656059 -83.673859 -67.181626
v 88.657103 -109.73079 -53.826154
v 88.662194 -102.8081 -94.874661
v 88.663645 -108.82113 -62.205627
v 88.665791 -108.63605 -63.686469
v 88.685987 -90.353406 -81.276843
v 88.690318 -106.7507 -81.950476
v 88.692035 -79.974092 -47.260903
v 88.707307 -88.320071 -78.633366
v 88.710706 -103.78136 -80.45617
v 88.710917 -101.69242 -99.0104
v 88.713458 -109.74132 -51.915287
v 88.713622 -109.46034 -58.717258
v 88.723567 -88.103551 -101.43436
v 88.732302 -115.67253 -30.979788
v 88.732529 -84.454547 -69.120528
v 88.737528 -90.163827 -87.257788
v 88.738519 -115.95724 -29.63624
v 88.74269 -88.311266 -98.184695
v 88.745063 -104.86678 -85.608818
v 88.751792 -108.5152 -64.929361
v 88.758503 -108.3342 -66.196103
v 88.763845 -90.320768 -81.761876
v 88.764051 -89.785021 -80.781494
v 88.767945 -86.05343 -71.612803
v 88.767951 -106.51248 -77.990419
v 88.779871 -114.53667 -36.342779
v 88.780988 -90.116451 -87.894642
v 88.787195 -80.805897 -59.397375
v 88.790002 -75.333937 -24.089033
v 88.79114 -115.36346 -32.933281
v 88.791752 -87.892637 -100.71805
v 88.793463 -101.19985 -103.27703
v 88.798043 -113.18835 -41.040194
v 88.800219 -106.91999 -76.768134
v 88.800878 -89.467383 -84.133397
v 88.804578 -75.24552 -24.678213
v 88.806122 -105.11565 -79.188034
v 88.806169 -89.447757 -94.102345
v 88.811214 -75.19739 -25.271349
v 88.82972 -89.956343 -81.050501
v 88.836282 -76.098203 -29.90079
v 88.84169 -103.545 -80.212542
v 88.841989 -105.64976 -78.870917
v 88.842049 -109.39647 -59.418868
v 88.843844 -87.293114 -74.659163
v 88.855529 -101.50418 -99.613521
v 88.85568 -87.576622 -77.318168
v 88.863962 -75.253271 -26.646793
v 88.864967 -114.34776 -37.250777
v 88.868014 -90.337984 -81.466622
v 88.889354 -87.702706 -99.384913
v 88.891078 -87.131426 -74.010872
v 88.901471 -116.19858 -27.325261
v 88.907098 -75.687066 -27.909422
v 88.907592 -108.0528 -69.259937
v 88.907822 -101.31238 -100.19837
v 88.908518 -115.53481 -32.085335
v 88.917697 -79.813782 -54.833206
v 88.917728 -101.2685 -100.78027
v 88.91944 -89.789166 -89.190876
v 88.923181 -87.690215 -77.863764
v 88.930869 -76.014629 -28.741603
v 88.93132 -109.80155 -54.515255
v 88.931952 -89.642549 -85.529608
v 88.93326 -89.394095 -80.478136
v 88.949211 -76.094798 -29.348707
v 88.952155 -89.739359 -82.076373
v 88.955845 -116.12195 -28.901127
v 88.961884 -87.285541 -75.334156
v 88.962049 -101.33661 -101.49685
v 88.962327 -79.667192 -53.085399
v 88.966255 -88.961069 -80.00749
v 88.968072 -79.713504 -53.967887
v 88.97139 -102.78034 -95.701701
v 88.974034 -106.03021 -84.476761
v 88.975633 -104.418 -80.633815
v 88.977623 -85.160631 -70.574541
v 88.977706 -75.230428 -25.965807
v 88.984622 -88.448084 -79.381221
v 88.988063 -107.43443 -73.726996
v 88.98823 -87.264637 -76.049134
v 88.989334 -75.950911 -22.792959
v 88.995838 -105.42741 -80.94131
v 88.997381 -89.75812 -86.54418
v 89.000133 -107.01856 -82.536092
v 89.00122 -75.410597 -27.28308
v 89.009936 -101.35992 -102.23495
v 89.012159 -116.19435 -28.247611
v 89.0182 -87.253597 -76.67559
v 89.01871 -87.610059 -100.04425
v 89.018855 -106.11066 -78.591779
v 89.024887 -89.639834 -91.827962
v 89.030325 -102.07212 -98.351575
v 89.032264 -110.12006 -49.800146
v 89.037677 -87.888026 -102.1282
v 89.039241 -89.714825 -91.153048
v 89.053653 -106.86929 -77.43787
v 89.058367 -88.536277 -96.89125
v 89.05858 -79.62461 -51.107038
v 89.063513 -88.325026 -97.502211
v 89.074512 -87.734138 -103.10253
v 89.083519 -110.86188 -47.46483
v 89.085855 -114.30011 -37.909608
v 89.086557 -106.91972 -81.886454
v 89.086746 -89.216947 -82.694875
v 89.087882 -89.110404 -83.404487
v 89.088338 -80.197085 -48.606571
v 89.091186 -109.67733 -57.43621
v 89.098616 -84.107237 -68.684338
v 89.10236 -103.06948 -94.518432
v 89.106294 -106.33106 -78.374812
v 89.108884 -89.945572 -81.470339
v 89.111613 -102.54083 -96.972254
v 89.122606 -89.573036 -89.058484
v 89.133722 -104.18632 -79.653572
v 89.136908 -79.598282 -51.746478
v 89.140281 -109.98782 -50.383019
v 89.176394 -108.01519 -70.010267
v 89.177147 -107.39791 -74.448039
v 89.17797 -104.84068 -86.230773
v 89.185887 -87.738104 -102.62141
v 89.190806 -89.454553 -80.763191
v 89.191332 -86.571302 -72.970358
v 89.192446 -101.91327 -98.987719
v 89.192533 -88.017293 -79.165222
v 89.206222 -109.86881 -51.055483
v 89.206299 -113.61136 -40.423058
v 89.206455 -108.9911 -62.511305
v 89.21432 -89.608393 -87.937972
v 89.21503 -87.607802 -78.554898
v 89.21633 -107.81056 -72.249532
v 89.218878 -89.603684 -87.307188
v 89.221396 -85.407279 -71.235282
v 89.222646 -83.373107 -66.815648
v 89.224414 -103.88473 -80.408498
v 89.229622 -104.40522 -88.258037
v 89.231499 -106.33621 -81.264286
v 89.235599 -89.297547 -92.644403
v 89.23935 -103.88006 -79.882954
v 89.244167 -87.15203 -77.272818
v 89.246506 -110.64082 -48.572427
v 89.25203 -111.28645 -45.987144
v 89.253064 -75.60164 -23.374921
v 89.265942 -111.96519 -44.428405
v 89.269233 -89.427501 -89.865792
v 89.272938 -75.413257 -24.003467
v 89.280013 -76.235905 -30.767824
v 89.281572 -109.8831 -55.62267
v 89.287645 -80.139334 -47.852747
v 89.289281 -80.429872 -58.062884
v 89.29212 -115.40819 -33.075939
v 89.292322 -115.90848 -30.194028
v 89.294525 -109.80154 -52.302976
v 89.296932 -109.82971 -52.989315
v 89.298027 -109.81814 -51.64667
v 89.299422 -103.55123 -80.22116
v 89.301453 -87.233275 -77.912216
v 89.306534 -101.6327 -100.15634
v 89.314344 -87.903619 -98.101532
v 89.321913 -84.740387 -70.286664
v 89.324719 -105.22612 -79.126107
v 89.32713 -101.82325 -99.520523
v 89.328926 -103.42743 -92.548084
v 89.33004 -75.337171 -24.640971
v 89.330077 -114.98479 -35.156679
v 89.340092 -75.31476 -25.28621
v 89.350812 -114.66863 -36.388496
v 89.351212 -86.948927 -76.550678
v 89.364781 -89.457299 -81.306351
v 89.368991 -88.743159 -94.945356
v 89.376236 -115.75431 -30.93311
v 89.379559 -105.55307 -85.024759
v 89.392712 -114.51153 -37.197854
v 89.395023 -113.45823 -41.005165
v 89.399407 -75.366352 -26.746389
v 89.40318 -83.768586 -68.03278
v 89.409995 -101.63982 -100.8017
v 89.429204 -109.9438 -54.713261
v 89.434926 -116.21479 -26.962239
v 89.450225 -75.91732 -28.536786
v 89.456763 -101.65171 -101.51328
v 89.461125 -106.79134 -77.941381
v 89.464317 -87.395808 -99.412601
v 89.467332 -75.640163 -27.902518
v 89.468114 -113.95475 -39.665759
v 89.475889 -116.23478 -28.351403
v 89.497736 -86.89083 -75.883822
v 89.497794 -89.02938 -80.651702
v 89.497964 -87.539668 -79.199512
v 89.498214 -88.532802 -80.172322
v 89.501756 -108.89621 -63.807277
v 89.508414 -116.23496 -27.731504
v 89.513848 -115.61702 -32.054705
v 89.516578 -87.447202 -100.62402
v 89.519391 -106.11477 -78.622889
v 89.519609 -88.74832 -82.517451
v 89.521789 -87.098788 -78.48538
v 89.529268 -88.682796 -83.161024
v 89.531 -116.19736 -28.940631
v 89.538084 -87.511858 -101.33492
v 89.544456 -75.454843 -27.257862
v 89.547887 -103.39571 -93.251522
v 89.557669 -88.929069 -81.859221
v 89.558346 -103.99144 -91.058656
v 89.562647 -107.13735 -81.928051
v 89.564378 -87.332048 -100.0138
v 89.565381 -101.626 -102.46228
v 89.587439 -104.5861 -79.448979
v 89.593466 -116.11199 -29.526876
v 89.595903 -109.92206 -53.540018
v 89.597933 -79.802549 -50.539662
v 89.598599 -104.62497 -80.539266
v 89.607008 -111.27224 -46.565489
v 89.613233 -88.696607 -84.140242
v 89.622103 -86.733628 -77.06906
v 89.624965 -88.043033 -79.920335
v 89.626602 -87.349696 -102.56166
v 89.627924 -107.30629 -82.576157
v 89.628285 -110.22443 -50.336861
v 89.628502 -75.829232 -22.6722
v 89.629856 -79.678619 -52.680884
v 89.632009 -102.45539 -98.030792
v 89.636064 -86.857197 -75.318468
v 89.638638 -106.45861 -78.350832
v 89.639646 -76.532764 -32.397095
v 89.644347 -88.094421 -96.763474
v 89.646377 -79.869421 -45.272111
v 89.65011 -102.23381 -98.885286
v 89.662657 -86.847154 -74.568503
v 89.665576 -80.195231 -48.517588
v 89.666301 -86.648806 -73.799075
v 89.667182 -104.15822 -79.715022
v 89.67785 -87.412441 -101.80055
v 89.679531 -103.31176 -94.425932
v 89.688623 -80.020482 -49.656594
v 89.697425 -88.931377 -81.222041
v 89.699921 -103.84738 -80.202828
v 89.700449 -86.698945 -77.7557
v 89.707547 -102.09851 -99.727902
v 89.716277 -114.37289 -38.471968
v 89.717142 -107.21117 -83.190882
v 89.717338 -80.143043 -49.159849
v 89.719159 -110.02114 -51.013809
v 89.728866 -88.247988 -95.866346
v 89.730809 -87.036895 -79.132779
v 89.730874 -106.91569 -83.790916
v 89.738444 -87.814005 -97.453338
v 89.739173 -107.18789 -77.318219
v 89.74589 -106.69908 -81.429693
v 89.747112 -88.630356 -81.93248
v 89.76008 -111.15695 -47.409058
v 89.761329 -75.437784 -23.912908
v 89.76456 -106.3231 -81.154065
v 89.769852 -75.53295 -23.36714
v 89.776226 -89.034393 -90.997679
v 89.7776 -108.47305 -68.255435
v 89.78575 -109.9113 -51.64777
v 89.793088 -87.288775 -99.165286
v 89.798279 -88.521773 -80.59561
v 89.799558 -110.71064 -49.27278
v 89.803361 -88.970168 -88.851513
v 89.812311 -76.185983 -29.820477
v 89.813965 -109.87383 -52.328913
v 89.817155 -86.191496 -73.138432
v 89.818464 -109.47215 -61.168498
v 89.833119 -88.888796 -86.22387
v 89.834215 -87.521257 -79.873354
v 89.834308 -113.38402 -41.559373
v 89.835955 -102.03778 -100.82869
v 89.843363 -86.60369 -78.418761
v 89.845058 -86.573216 -76.433206
v 89.850937 -109.8372 -58.134394
v 89.86541 -87.196816 -99.844243
v 89.873382 -110.97018 -48.497407
v 89.88472 -75.403563 -24.551111
v 89.886297 -113.67431 -40.924794
v 89.897614 -75.427429 -25.246605
v 89.898308 -88.888288 -91.588654
v 89.900937 -101.96204 -101.56562
v 89.901725 -82.959577 -66.084609
v 89.912123 -108.41616 -69.135285
v 89.91679 -88.329089 -82.452955
v 89.921956 -105.63448 -80.827217
v 89.926182 -115.57472 -33.00804
v 89.929858 -79.767029 -54.240141
v 89.931958 -88.487255 -81.241229
v 89.934069 -75.467157 -26.058061
v 89.939341 -86.435312 -77.135701
v 89.94123 -88.391544 -94.320506
v 89.947269 -87.494903 -98.024902
v 89.948517 -110.04531 -54.605415
v 89.953825 -76.065253 -29.176025
v 89.956353 -106.88933 -77.98145
v 89.961559 -84.794878 -71.156443
v 89.964119 -86.549193 -79.05896
v 89.967635 -88.349513 -81.792719
v 89.975197 -107.45717 -76.628156
v 89.975313 -112.61142 -43.267784
v 89.976186 -87.009612 -79.797788
v 89.981191 -110.0533 -55.507286
v 89.988906 -84.3769 -70.301891
v 89.989953 -88.024994 -80.516142
v 90.001033 -75.852884 -28.511701
v 90.004335 -88.239416 -83.187543
v 90.00651 -81.398148 -61.699637
v 90.016221 -87.01188 -101.84986
v 90.018552 -86.848236 -103.08126
v 90.018675 -75.635442 -27.856968
v 90.019521 -110.01813 -56.20062
v 90.025688 -103.8092 -92.439026
v 90.033652 -108.61425 -67.20897
v 90.034769 -104.80802 -79.354367
v 90.040398 -101.86542 -102.56601
v 90.046054 -76.314888 -30.499117
v 90.055204 -107.85866 -74.047814
v 90.056094 -87.262239 -98.595483
v 90.058938 -116.24302 -28.947123
v 90.06479 -116.2419 -28.241376
v 90.066253 -87.113433 -100.51048
v 90.072294 -87.073409 -101.18569
v 90.073016 -105.16547 -80.607476
v 90.078101 -109.97585 -57.201581
v 90.084366 -107.28192 -81.915943
v 90.091317 -105.45402 -85.589245
v 90.092519 -86.234066 -77.663457
v 90.102123 -75.466179 -23.236273
v 90.104583 -105.23801 -86.279709
v 90.107087 -76.543896 -31.672338
v 90.108163 -104.41059 -79.634735
v 90.108824 -87.507738 -80.450139
v 90.111153 -75.540083 -27.076634
v 90.115643 -110.46076 -50.355874
v 90.117253 -87.084446 -99.352581
v 90.125312 -87.602061 -97.122026
v 90.126734 -102.58144 -98.975943
v 90.130144 -106.18405 -78.562974
v 90.133307 -104.91658 -87.638078
v 90.133697 -86.359688 -76.316277
v 90.134411 -115.19144 -35.380465
v 90.135204 -103.39207 -95.093953
v 90.141054 -107.4768 -82.5514
v 90.141789 -86.147765 -78.354035
v 90.142062 -116.17862 -29.535033
v 90.14653 -86.476928 -79.721354
v 90.156149 -108.11211 -72.828807
v 90.158163 -87.038668 -99.936986
v 90.173134 -88.163603 -83.919238
v 90.17445 -114.81786 -37.076692
v 90.175413 -104.32278 -80.173218
v 90.178849 -102.97611 -97.021443
v 90.180013 -104.38877 -90.502898
v 90.183664 -87.989538 -81.135655
v 90.184114 -86.513267 -74.453851
v 90.19337 -102.56988 -99.573941
v 90.193846 -102.73385 -98.288039
v 90.194578 -106.59719 -78.253347
v 90.197107 -114.29254 -39.125054
v 90.19818 -86.983382 -80.384271
v 90.203489 -107.39617 -83.18333
v 90.206566 -86.084245 -78.983815
v 90.210817 -112.15059 -44.730268
v 90.213785 -104.73846 -80.419098
v 90.215649 -107.33544 -77.348156
v 90.219454 -86.485536 -75.168183
v 90.220493 -110.24289 -50.995088
v 90.225311 -102.53006 -100.21869
v 90.237182 -116.18281 -27.485613
v 90.243107 -87.840242 -96.104965
v 90.254791 -87.927139 -81.771784
v 90.256195 -103.64228 -93.77418
v 90.259591 -80.197293 -49.120478
v 90.267782 -75.387807 -23.901817
v 90.270718 -106.78632 -81.442298
v 90.278607 -111.90621 -45.346285
v 90.278679 -83.965308 -69.588634
v 90.280692 -85.194098 -72.317408
v 90.282885 -102.43682 -100.85566
v 90.287192 -83.409713 -67.737
v 90.29395 -87.870046 -82.417678
v 90.302969 -110.06489 -51.620414
v 90.306372 -75.535155 -22.659994
v 90.313806 -79.748262 -51.66042
v 90.320458 -80.094596 -49.798601
v 90.326234 -86.504868 -80.364986
v 90.327716 -107.19203 -83.750219
v 90.335209 -105.97695 -84.95215
v 90.337216 -109.98027 -52.294598
v 90.339616 -102.14994 -102.14628
v 90.345132 -103.79223 -93.143997
v 90.34592 -79.719566 -52.311097
v 90.349765 -85.979831 -79.560686
v 90.351846 -80.96605 -60.28295
v 90.35317 -80.225341 -48.637131
v 90.366391 -87.459061 -81.095184
v 90.368671 -88.135697 -93.867722
v 90.37021 -87.081979 -97.906971
v 90.373422 -102.34412 -101.4818
v 90.382905 -106.30465 -81.096035
v 90.385879 -87.888059 -95.396928
v 90.387502 -79.966378 -46.399539
v 90.390354 -106.69318 -84.33418
v 90.390942 -115.75291 -32.534995
v 90.397032 -75.377574 -23.299471
v 90.400599 -110.07975 -53.595868
v 90.403336 -110.01827 -52.900206
v 90.404298 -86.875749 -99.187629
v 90.404655 -86.108682 -73.828953
v 90.412764 -75.397619 -24.440509
v 90.412927 -105.72704 -80.781771
v 90.415725 -85.766708 -77.680046
v 90.42335 -81.890245 -63.412133
v 90.426247 -107.01956 -77.890603
v 90.434462 -109.87616 -59.815736
v 90.440052 -109.04858 -65.352966
v 90.44215 -102.74455 -100.30026
v 90.444533 -109.62196 -61.439614
v 90.450126 -116.07439 -30.33245
v 90.450504 -102.82821 -99.656834
v 90.451056 -85.653974 -78.268435
v 90.45188 -113.84224 -40.910367
v 90.453053 -86.504661 -101.9119
v 90.453115 -75.56636 -25.860466
v 90.463105 -86.883115 -98.5283
v 90.467407 -88.365892 -89.487868
v 90.471023 -79.727455 -53.613062
v 90.476598 -113.56324 -41.688178
v 90.478983 -111.03485 -49.165098
v 90.484178 -111.21045 -48.427127
v 90.492461 -107.27579 -77.539508
v 90.497769 -86.650582 -101.01867
v 90.498513 -86.751091 -100.25509
v 90.500909 -75.470025 -25.136879
v 90.502089 -76.306404 -29.976938
v 90.505852 -105.27319 -79.044519
v 90.505926 -75.849157 -28.43762
v 90.515384 -85.854912 -76.968171
v 90.522435 -108.38538 -71.875851
v 90.524544 -85.587947 -78.90481
v 90.530748 -87.49374 -81.778582
v 90.531022 -82.410395 -64.846786
v 90.531864 -86.008097 -80.215549
v 90.534239 -110.11051 -56.275474
v 90.535608 -76.069838 -29.12297
v 90.545687 -80.109622 -47.190278
v 90.552058 -102.67287 -100.90063
v 90.554952 -76.566957 -31.044925
v 90.557061 -87.120332 -97.167409
v 90.558056 -110.11828 -55.471033
v 90.562603 -104.69226 -79.636785
v 90.564736 -86.150629 -103.0074
v 90.573902 -102.94616 -98.949302
v 90.576764 -86.415735 -80.888561
v 90.578755 -75.717017 -27.81993
v 90.583993 -105.27265 -80.517588
v 90.619574 -110.10903 -57.24586
v 90.621561 -116.2694 -28.815198
v 90.622252 -110.03536 -58.75273
v 90.622779 -80.209799 -47.849122
v 90.623755 -85.996943 -76.21684
v 90.624197 -107.58496 -82.570524
v 90.629816 -106.41878 -84.637835
v 90.637145 -79.925956 -45.227318
v 90.642743 -87.054381 -81.522148
v 90.644159 -82.975165 -66.614597
v 90.655436 -104.79014 -80.202731
v 90.671164 -103.11471 -97.616536
v 90.680992 -84.603416 -71.66168
v 90.68744 -112.78621 -43.485192
v 90.687442 -80.289761 -57.615795
v 90.694949 -115.96043 -31.343837
v 90.701935 -107.37514 -81.918303
v 90.706757 -110.09971 -57.999087
v 90.711387 -103.05274 -99.522541
v 90.715065 -86.118431 -74.99312
v 90.715286 -107.53065 -83.155313
v 90.719214 -84.315979 -70.953974
v 90.722171 -87.357917 -82.265361
v 90.722918 -86.579594 -97.81326
v 90.72605 -103.02401 -100.13985
v 90.732332 -85.538997 -79.652354
v 90.751381 -87.725663 -84.237029
v 90.753561 -106.17017 -78.495725
v 90.757907 -87.412786 -82.666245
v 90.761209 -86.408158 -99.267464
v 90.765208 -76.75583 -31.838877
v 90.777793 -85.987617 -75.613824
v 90.781033 -107.74559 -76.663948
v 90.78106 -110.27279 -51.644621
v 90.798535 -115.31712 -35.529398
v 90.799197 -86.658691 -97.171797
v 90.801146 -116.22943 -28.146307
v 90.807939 -87.867437 -85.646353
v 90.813764 -107.28259 -83.766361
v 90.819052 -86.189172 -101.02812
v 90.827072 -102.91777 -100.81186
v 90.827326 -85.524203 -76.911412
v 90.831464 -85.269907 -77.53886
v 90.852993 -87.979536 -86.56403
v 90.858753 -102.67286 -101.50499
v 90.863042 -86.282417 -100.34367
v 90.863974 -86.476588 -81.549168
v 90.865954 -85.14532 -78.254293
v 90.866273 -110.65101 -50.795153
v 90.870145 -88.089843 -90.759583
v 90.87178 -110.17119 -52.228069
v 90.872473 -110.86336 -50.195248
v 90.874479 -88.007416 -87.663079
v 90.877009 -87.377297 -95.938204
v 90.878377 -75.404285 -22.609652
v 90.884012 -87.684566 -84.867031
v 90.887508 -107.55409 -77.232436
v 90.888601 -105.92308 -80.827152
v 90.897035 -75.314414 -23.20165
v 90.900976 -87.688406 -94.048859
v 90.901936 -85.944769 -80.943153
v 90.903705 -88.024848 -91.642099
v 90.904609 -75.370312 -24.488435
v 90.904669 -110.1535 -52.875066
v 90.911954 -102.47226 -102.14472
v 90.924573 -87.754945 -93.157503
v 90.924624 -108.43353 -72.760374
v 90.927229 -75.315045 -23.846222
v 90.936795 -113.9749 -40.853824
v 90.937673 -108.97669 -66.550852
v 90.94407 -110.18734 -53.543277
v 90.952903 -103.86693 -94.422464
v 90.956648 -86.929929 -82.245848
v 90.95936 -105.57594 -78.829545
v 90.966338 -106.81927 -84.30472
v 90.966711 -106.96666 -77.911844
v 90.970297 -115.09747 -36.80819
v 90.974507 -85.147565 -78.898385
v 90.97854 -87.494999 -95.222469
v 90.981543 -108.20922 -74.286764
v 90.984236 -110.19963 -54.078302
v 90.98493 -75.620216 -25.813045
v 90.9996 -86.229477 -97.115153
v 91.001971 -105.28175 -79.034788
v 91.005031 -76.600805 -30.424217
v 91.005373 -105.80789 -85.564231
v 91.00568 -85.828265 -74.419114
v 91.007283 -103.46253 -96.75544
v 91.010835 -108.90583 -68.409555
v 91.012015 -80.196346 -49.86731
v 91.012711 -86.799905 -96.484365
v 91.014743 -75.78369 -27.225882
v 91.02201 -87.543834 -94.603524
v 91.023567 -113.76224 -41.613583
v 91.033023 -79.946587 -55.590017
v 91.034003 -114.81932 -37.973055
v 91.040407 -104.17803 -92.818148
v 91.043203 -76.006886 -28.504806
v 91.045514 -84.833702 -72.648825
v 91.046847 -107.39186 -77.461406
v 91.051882 -105.16 -88.203279
v 91.052049 -103.79655 -95.137428
v 91.060978 -110.17919 -54.787391
v 91.061662 -76.782501 -31.172934
v 91.062789 -105.04089 -79.57512
v 91.065591 -76.436396 -29.710051
v 91.066195 -116.26638 -29.531258
v 91.066812 -85.538461 -76.243472
v 91.091784 -105.47 -80.509569
v 91.094008 -75.873177 -27.838792
v 91.097506 -108.02248 -75.920735
v 91.105994 -85.327062 -102.54323
v 91.115378 -106.19087 -84.993044
v 91.121918 -106.53832 -84.60943
v 91.123631 -108.89375 -69.19803
v 91.124785 -112.50423 -44.679966
v 91.12647 -87.740626 -88.661434
v 91.128607 -105.20062 -80.224381
v 91.140942 -103.33966 -98.209017
v 91.145009 -103.33061 -99.618793
v 91.147937 -86.891432 -82.880272
v 91.149661 -111.19438 -49.374912
v 91.150053 -87.300207 -84.223172
v 91.155953 -86.468143 -82.228028
v 91.16174 -85.663973 -97.806953
v 91.178776 -107.58306 -82.521657
v 91.185746 -110.20268 -57.201889
v 91.193557 -85.134402 -79.528242
v 91.196259 -106.90886 -81.519754
v 91.204407 -103.31641 -100.20674
v 91.206887 -110.18427 -56.552164
v 91.207662 -84.816782 -77.448277
v 91.212166 -103.36003 -98.913247
v 91.216247 -110.21419 -58.03444
v 91.218275 -107.54377 -83.162052
v 91.223819 -116.07854 -27.242956
v 91.227809 -80.14233 -47.071315
v 91.228699 -113.37793 -42.714891
v 91.231076 -109.43719 -63.720161
v 91.232374 -84.760148 -78.016959
v 91.232406 -85.291993 -73.631014
v 91.236396 -85.595305 -75.507003
v 91.247822 -115.96157 -31.959553
v 91.251417 -115.58139 -34.405453
v 91.260246 -85.653292 -74.92547
v 91.260464 -82.293291 -64.959161
v 91.261973 -80.198521 -47.728765
v 91.263328 -107.41758 -82.060244
v 91.273458 -107.27762 -81.79545
v 91.27597 -86.837982 -95.847853
v 91.278026 -80.059107 -56.40832
v 91.280456 -110.21225 -58.716999
v 91.282036 -85.432005 -98.799949
v 91.282907 -87.708382 -90.567322
v 91.288208 -84.134853 -71.002555
v 91.294771 -85.696076 -97.038905
v 91.297383 -77.010896 -33.036329
v 91.309924 -107.91214 -76.637804
v 91.313191 -87.63152 -89.879553
v 91.316736 -86.82343 -83.539861
v 91.322157 -87.221649 -93.910923
v 91.3268 -85.975432 -82.001843
v 91.329664 -110.40968 -52.258301
v 91.333203 -87.062106 -95.274406
v 91.34129 -87.290625 -93.181374
v 91.345553 -85.362504 -100.0575
v 91.351385 -75.838591 -26.722508
v 91.353566 -103.26689 -100.77403
v 91.356214 -81.19567 -61.41649
v 91.364577 -87.238376 -84.804528
v 91.365303 -107.2684 -83.720061
v 91.367731 -87.438302 -86.739848
v 91.372057 -87.112015 -94.617461
v 91.372677 -104.99712 -89.964987
v 91.376301 -75.425158 -22.51788
v 91.381739 -85.204731 -101.01807
v 91.384064 -87.417792 -92.297015
v 91.408642 -110.37986 -52.855157
v 91.412531 -105.76615 -78.712005
v 91.413194 -107.64536 -77.166991
v 91.41482 -80.031011 -45.835378
v 91.414956 -85.364904 -74.187891
v 91.415623 -84.287912 -71.69037
v 91.421021 -110.65885 -51.575153
v 91.425339 -87.547576 -91.315614
v 91.425407 -81.975591 -64.17511
v 91.425573 -102.73258 -102.10975
v 91.426402 -75.484353 -25.159144
v 91.428237 -108.63857 -72.465318
v 91.431214 -106.25543 -78.32193
v 91.431699 -84.835057 -76.715286
v 91.436402 -75.337782 -23.154229
v 91.443996 -80.277823 -49.589558
v 91.444457 -105.42845 -79.021166
v 91.451915 -103.08282 -101.40555
v 91.454718 -105.77331 -86.148025
v 91.455969 -110.35035 -53.498487
v 91.459149 -104.16671 -93.777361
v 91.466251 -87.365649 -87.90034
v 91.477073 -75.335483 -23.799287
v 91.477114 -87.223015 -85.432548
v 91.478109 -111.63731 -47.877513
v 91.487169 -84.708918 -78.689839
v 91.499059 -75.785731 -26.256102
v 91.501204 -110.2968 -54.134683
v 91.505478 -76.86547 -30.511487
v 91.505558 -75.375175 -24.457233
v 91.507441 -85.848308 -96.296831
v 91.510274 -112.15816 -46.022487
v 91.511845 -85.495658 -81.414898
v 91.51873 -76.026164 -27.713364
v 91.521292 -106.82318 -84.246932
v 91.522003 -105.9957 -80.930184
v 91.526109 -77.180974 -33.83992
v 91.535022 -105.53977 -80.396368
v 91.535876 -85.920669 -82.717005
v 91.542851 -77.023402 -32.425999
v 91.547141 -110.2094 -55.386126
v 91.548203 -76.975406 -31.154638
v 91.550311 -76.997198 -31.735373
v 91.550509 -105.66877 -86.725505
v 91.552073 -85.336057 -96.972979
v 91.558041 -86.854293 -93.166719
v 91.558844 -87.189249 -86.066849
v 91.561096 -113.72729 -42.156089
v 91.569343 -83.371464 -68.878491
v 91.570829 -75.955807 -27.133925
v 91.571236 -116.31219 -28.753548
v 91.571548 -84.930384 -73.53334
v 91.572908 -85.129522 -97.616831
v 91.57373 -86.68212 -93.951575
v 91.573998 -85.126967 -75.628186
v 91.578594 -111.83524 -47.220625
v 91.581098 -76.219964 -28.380679
v 91.581661 -85.010365 -98.588564
v 91.591513 -86.556197 -95.057798
v 91.59226 -110.2475 -54.719585
v 91.593577 -106.64023 -84.523347
v 91.596102 -105.37002 -79.630743
v 91.600412 -76.747582 -29.753392
v 91.605114 -84.83168 -79.379486
v 91.612409 -86.844065 -84.66203
v 91.614483 -106.38548 -84.891067
v 91.616303 -85.192632 -80.686645
v 91.624111 -106.96169 -77.814049
v 91.624522 -87.259916 -89.326557
v 91.627832 -110.99564 -50.90206
v 91.637067 -86.431511 -84.085667
v 91.64357 -108.79625 -71.477238
v 91.649658 -77.438731 -35.930441
v 91.65797 -84.426662 -77.331011
v 91.664487 -85.555669 -82.161673
v 91.679724 -110.21405 -56.009281
v 91.680386 -84.606107 -101.93732
v 91.68442 -85.857791 -83.353397
v 91.691394 -80.277861 -48.913042
v 91.69149 -115.38219 -36.120206
v 91.692548 -85.981854 -95.715255
v 91.701756 -81.61134 -63.174352
v 91.707833 -87.174604 -90.614741
v 91.709 -110.2941 -58.061835
v 91.71105 -87.185292 -90.070199
v 91.714522 -87.042335 -87.164744
v 91.71707 -107.00041 -81.701279
v 91.721937 -85.118448 -74.871867
v 91.735989 -84.735809 -100.89081
v 91.738767 -84.811314 -100.0958
v 91.742177 -79.821154 -54.260775
v 91.743043 -84.468597 -76.667369
v 91.743048 -110.24888 -57.356724
v 91.743049 -108.23559 -75.974998
v 91.743656 -87.050393 -91.454554
v 91.750931 -107.36736 -82.424965
v 91.755919 -110.23582 -59.488542
v 91.765143 -86.369135 -93.068486
v 91.767169 -86.183998 -93.994704
v 91.767207 -104.6859 -91.893914
v 91.769234 -84.507432 -72.830986
v 91.769887 -109.15694 -68.599203
v 91.772727 -107.36307 -83.076397
v 91.779744 -84.353678 -78.002082
v 91.780887 -106.15189 -85.475314
v 91.782758 -86.935307 -87.951365
v 91.792094 -107.0997 -81.906353
v 91.793612 -84.986067 -74.176865
v 91.803894 -86.027465 -94.961565
v 91.82335 -110.72933 -52.197045
v 91.825761 -84.758643 -73.586931
v 91.827352 -110.3247 -58.613761
v 91.832125 -108.02698 -76.605487
v 91.832285 -80.182844 -47.675312
v 91.840786 -85.349847 -96.289174
v 91.841237 -106.56323 -81.481804
v 91.849426 -86.888451 -88.915715
v 91.852185 -83.769829 -70.551307
v 91.85459 -110.48875 -53.725897
v 91.856641 -109.88505 -62.305625
v 91.870417 -106.0741 -78.439571
v 91.870527 -114.0067 -41.534053
v 91.873104 -86.748536 -85.397566
v 91.877145 -104.29146 -94.447648
v 91.879448 -106.72849 -84.309611
v 91.88073 -80.223739 -48.364393
v 91.889504 -86.814881 -89.939866
v 91.891326 -107.06965 -83.679531
v 91.904296 -85.835584 -84.010525
v 91.905682 -75.500512 -22.479735
v 91.90992 -111.31017 -50.098154
v 91.914105 -80.847078 -60.041492
v 91.92614 -86.448983 -91.859999
v 91.92778 -80.18604 -47.036529
v 91.930247 -115.16501 -37.355573
v 91.93206 -105.67418 -78.975893
v 91.941996 -85.408314 -83.236807
v 91.944562 -84.68353 -75.398049
v 91.947618 -86.300856 -84.737557
v 91.949381 -86.609045 -90.975382
v 91.950051 -84.882293 -96.934796
v 91.95169 -116.23312 -28.154999
v 91.959451 -84.604648 -98.484193
v 91.960569 -76.72327 -29.068277
v 91.961537 -75.428126 -23.116018
v 91.963102 -109.09001 -69.946393
v 91.973338 -104.4759 -93.145102
v 91.978671 -110.68564 -52.900264
v 91.986601 -104.0735 -96.293618
v 91.989697 -75.971379 -26.578328
v 91.991055 -107.61467 -77.174829
v 92.00076 -75.432644 -23.76193
v 92.001066 -79.855479 -52.812739
v 92.004336 -116.36155 -29.388972
v 92.006565 -84.770352 -74.733422
v 92.015163 -82.502704 -66.266496
v 92.015603 -80.273767 -50.236561
v 92.016727 -112.96149 -44.454587
v 92.022401 -85.485596 -95.600826
v 92.026169 -105.69478 -80.212507
v 92.030467 -77.096952 -31.67502
v 92.030657 -84.65376 -97.516273
v 92.032579 -79.809708 -53.48132
v 92.034954 -75.466419 -24.417579
v 92.035239 -106.83782 -84.018913
v 92.035729 -77.04468 -30.418397
v 92.037598 -77.080015 -31.007643
v 92.048629 -85.680172 -93.994865
v 92.04947 -85.888318 -92.779301
v 92.052034 -86.644102 -86.060784
v 92.052304 -85.574544 -94.982441
v 92.053669 -75.614152 -25.27034
v 92.06331 -106.13583 -81.209134
v 92.069378 -85.004277 -81.35751
v 92.06991 -76.252043 -27.603854
v 92.072511 -108.48078 -75.323723
v 92.076205 -79.811333 -44.143474
v 92.077321 -105.67724 -79.536957
v 92.078061 -85.048827 -82.010505
v 92.078498 -76.985909 -29.764045
v 92.080144 -84.284357 -76.007409
v 92.083203 -106.62469 -81.687923
v 92.09672 -84.191501 -101.99451
v 92.102496 -105.92401 -80.829338
v 92.107443 -76.508628 -28.41084
v 92.121462 -77.204236 -32.981158
v 92.122408 -110.39802 -54.677328
v 92.127679 -115.98146 -26.783928
v 92.131298 -110.29882 -55.375033
v 92.131785 -86.372294 -89.200698
v 92.131823 -86.388003 -88.087298
v 92.131857 -106.49681 -84.843506
v 92.134552 -111.09527 -51.482052
v 92.138261 -107.03371 -82.287218
v 92.138856 -77.132718 -32.338268
v 92.145342 -79.968421 -52.090116
v 92.160629 -79.583489 -43.104958
v 92.161035 -85.947643 -91.79859
v 92.161701 -104.02653 -97.253323
v 92.169568 -84.451711 -73.393674
v 92.172583 -86.105213 -90.878067
v 92.179678 -110.26002 -56.015265
v 92.183991 -86.319997 -85.38298
v 92.188175 -84.083898 -76.609771
v 92.190568 -103.67186 -100.84173
v 92.19096 -84.2604 -78.605581
v 92.194039 -84.320458 -100.43674
v 92.202342 -84.719445 -96.781562
v 92.208788 -77.423355 -34.372504
v 92.209947 -85.313161 -83.883529
v 92.212884 -84.976396 -82.629077
v 92.225519 -110.24141 -56.660726
v 92.226888 -107.01486 -82.880759
v 92.238471 -106.88243 -83.558261
v 92.240575 -77.63024 -36.128522
v 92.247957 -84.422095 -79.269688
v 92.250643 -105.20389 -90.614149
v 92.254088 -108.37318 -75.960803
v 92.255403 -103.9383 -98.343337
v 92.259437 -84.476888 -74.049937
v 92.268259 -84.013783 -77.274323
v 92.269626 -113.3233 -43.945508
v 92.26983 -109.38052 -67.017827
v 92.270177 -80.57664 -58.807133
v 92.275306 -77.757384 -36.973781
v 92.283953 -80.173125 -46.344036
v 92.284145 -103.51051 -101.48027
v 92.29066 -106.35246 -85.436288
v 92.300669 -106.59327 -77.988911
v 92.304919 -86.291098 -86.891676
v 92.315896 -84.321793 -74.743147
v 92.320344 -86.156628 -87.67535
v 92.322566 -77.070235 -31.694498
v 92.329706 -110.26696 -57.304512
v 92.331639 -108.6806 -74.494435
v 92.339402 -80.199373 -47.632507
v 92.341682 -106.19502 -78.32537
v 92.348214 -109.54208 -65.818423
v 92.348471 -80.346621 -49.638241
v 92.355028 -111.0007 -52.356166
v 92.361962 -106.19047 -86.074723
v 92.362307 -108.10671 -76.54576
v 92.363699 -85.015253 -95.700273
v 92.374846 -106.59136 -82.255296
v 92.376997 -84.016203 -77.933871
v 92.380031 -86.201347 -85.896903
v 92.385462 -78.904124 -40.978469
v 92.388217 -110.77545 -53.491802
v 92.39213 -85.797215 -85.173536
v 92.394782 -84.168469 -72.752158
v 92.395349 -106.1696 -81.577995
v 92.395537 -106.02537 -86.759798
v 92.39586 -85.326021 -93.493507
v 92.40288 -84.920762 -83.32851
v 92.417863 -81.271704 -62.148624
v 92.418583 -112.11393 -47.438891
v 92.42667 -83.279723 -69.468604
v 92.427015 -75.603558 -22.444086
v 92.428337 -86.173446 -86.512869
v 92.435142 -85.500325 -91.93403
v 92.442187 -105.97495 -78.901482
v 92.44498 -84.621447 -80.561486
v 92.448959 -85.097082 -94.946526
v 92.45623 -85.915888 -88.891414
v 92.47115 -84.262861 -73.470528
v 92.473652 -83.977366 -72.08523
v 92.478472 -75.552715 -23.08217
v 92.483386 -83.026262 -68.562116
v 92.485007 -84.20147 -98.430879
v 92.485834 -103.97821 -98.928248
v 92.491188 -82.229136 -65.74684
v 92.501122 -84.251116 -74.084923
v 92.501805 -75.61531 -24.336199
v 92.502188 -106.50746 -82.888624
v 92.502837 -109.412 -67.68105
v 92.512163 -75.579437 -23.730623
v 92.517537 -105.97635 -79.577042
v 92.524449 -85.742648 -89.865263
v 92.527906 -84.294792 -97.388595
v 92.531207 -109.34482 -68.703145
v 92.531763 -109.87788 -63.585324
v 92.534714 -115.88817 -26.553743
v 92.536777 -75.769525 -25.195975
v 92.540121 -76.116781 -26.42962
v 92.545896 -106.13005 -82.191683
v 92.552365 -77.004419 -29.723253
v 92.559405 -76.464362 -27.801191
v 92.562601 -105.97082 -80.225407
v 92.564217 -76.833165 -29.056757
v 92.567992 -110.38017 -58.073368
v 92.575374 -110.42052 -58.599269
v 92.583105 -103.96816 -100.19283
v 92.583862 -103.99808 -99.474524
v 92.590288 -105.99197 -80.890424
v 92.592065 -85.331662 -84.939989
v 92.593746 -80.129869 -51.606626
v 92.598386 -76.304464 -27.150358
v 92.598776 -106.63106 -84.213001
v 92.600325 -80.063219 -45.552133
v 92.601223 -81.738 -64.16386
v 92.602741 -76.976083 -30.256532
v 92.62237 -77.38808 -33.601928
v 92.626199 -104.66476 -93.669652
v 92.630695 -85.751711 -85.875062
v 92.632276 -76.941246 -30.949551
v 92.635139 -110.57858 -54.708094
v 92.635733 -77.240088 -32.939322
v 92.641306 -110.08052 -62.406978
v 92.644409 -111.8348 -48.945978
v 92.654735 -104.66977 -94.278855
v 92.655134 -104.6128 -95.129973
v 92.657327 -106.45535 -83.433546
v 92.664549 -83.75606 -101.90975
v 92.666154 -80.254469 -48.354692
v 92.666169 -110.46025 -55.323274
v 92.667134 -106.56607 -84.874958
v 92.673031 -83.785174 -75.272256
v 92.674207 -80.206872 -57.116139
v 92.68484 -106.0074 -81.517956
v 92.687697 -84.33775 -79.938596
v 92.688262 -84.553266 -82.389982
v 92.691934 -83.708478 -75.969862
v 92.692871 -83.914909 -74.584452
v 92.694976 -77.079663 -32.31506
v 92.698769 -108.64582 -75.354702
v 92.70009 -104.88274 -92.489881
v 92.702645 -105.9938 -82.759936
v 92.706272 -106.50175 -83.638562
v 92.710423 -110.34499 -55.979746
v 92.711302 -84.524363 -81.242522
v 92.715981 -105.79799 -88.591863
v 92.716836 -84.523719 -96.139785
v 92.717978 -83.926864 -100.22764
v 92.719997 -110.38161 -59.595347
v 92.720889 -84.905857 -84.301833
v 92.72762 -80.356403 -49.433291
v 92.739721 -116.42487 -29.38313
v 92.739882 -78.594146 -38.970013
v 92.744511 -108.44512 -75.97197
v 92.746276 -109.27841 -70.182564
v 92.746804 -103.98576 -100.74467
v 92.748743 -78.759522 -39.643148
v 92.749785 -111.41332 -51.414969
v 92.751379 -85.707274 -86.512858
v 92.756577 -77.894586 -36.902718
v 92.758016 -83.654809 -71.232986
v 92.760967 -77.766756 -35.491882
v 92.761289 -83.704849 -76.599237
v 92.765608 -110.2978 -56.62049
v 92.767364 -115.75005 -34.72212
v 92.76824 -106.48882 -85.457296
v 92.768852 -76.919483 -31.645926
v 92.769405 -116.34869 -28.611731
v 92.772603 -79.501179 -42.996847
v 92.772819 -77.599914 -34.375761
v 92.773566 -79.087312 -41.738476
v 92.774183 -104.78928 -93.091423
v 92.776162 -105.91784 -82.133665
v 92.781432 -78.094477 -37.620517
v 92.78186 -106.77302 -77.754831
v 92.782622 -106.07745 -82.999601
v 92.783787 -84.052147 -73.291824
v 92.791285 -85.563734 -87.809589
v 92.803741 -78.353803 -38.340064
v 92.80546 -114.89008 -38.818137
v 92.807011 -116.06305 -27.35351
v 92.810455 -104.48973 -96.285418
v 92.81363 -113.53431 -43.944659
v 92.818467 -85.015282 -92.457754
v 92.822167 -116.36202 -30.235519
v 92.823325 -113.74999 -43.340334
v 92.824626 -85.594264 -87.118889
v 92.829024 -83.971826 -73.941791
v 92.83471 -106.30402 -78.305866
v 92.848898 -115.47556 -36.559408
v 92.851778 -111.05741 -53.160362
v 92.865126 -110.33273 -57.262063
v 92.86859 -106.401 -86.038606
v 92.870164 -84.727527 -94.695851
v 92.877684 -84.502759 -83.183448
v 92.883221 -85.415661 -89.250378
v 92.888065 -108.16379 -76.452434
v 92.888976 -79.867517 -53.316077
v 92.890518 -106.28558 -86.67005
v 92.892766 -82.898512 -68.629172
v 92.90944 -85.181363 -90.911867
v 92.916128 -85.253394 -85.85206
v 92.936316 -83.975733 -78.985595
v 92.943602 -75.730261 -22.410473
v 92.949789 -81.001133 -61.028077
v 92.949979 -79.958423 -52.707266
v 92.952006 -104.40311 -98.069342
v 92.957111 -106.25404 -78.919368
v 92.963844 -77.905368 -36.332144
v 92.96817 -84.148191 -96.630256
v 92.973503 -113.32691 -44.526478
v 92.973838 -84.507536 -95.426796
v 92.979872 -75.728695 -23.657271
v 92.988216 -85.216669 -90.239845
v 92.991124 -75.697131 -23.052243
v 92.991477 -109.64795 -66.77677
v 92.994447 -80.378426 -50.225767
v 92.999647 -106.28247 -79.571969
v 93.013889 -105.61788 -82.639264
v 93.015315 -80.27678 -47.568626
v 93.018101 -76.151807 -25.75787
v 93.030111 -85.320814 -86.534177
v 93.034363 -75.855002 -24.362355
v 93.035804 -77.115632 -32.902434
v 93.036865 -83.851591 -72.651364
v 93.041073 -80.725665 -59.543914
v 93.046689 -107.44292 -77.153382
v 93.052767 -76.712998 -29.618736
v 93.053235 -80.296201 -51.03289
v 93.058604 -84.823335 -85.133818
v 93.06378 -104.31775 -98.849009
v 93.073186 -76.349949 -26.981376
v 93.076828 -76.508924 -28.327345
v 93.07956 -76.298939 -26.40157
v 93.080988 -76.017337 -25.069913
v 93.08558 -106.11123 -80.894606
v 93.090807 -78.935161 -41.095662
v 93.092364 -108.90529 -74.58371
v 93.099037 -105.69671 -82.134448
v 93.105969 -76.426688 -27.67043
v 93.121158 -106.24903 -80.262421
v 93.131678 -83.515695 -76.761886
v 93.132054 -109.03886 -73.457418
v 93.148716 -76.618197 -29.006379
v 93.150504 -83.845567 -73.295426
v 93.156765 -83.398357 -75.187455
v 93.171579 -83.854461 -97.44356
v 93.183147 -104.17792 -100.82235
v 93.186649 -106.00325 -81.456533
v 93.186827 -110.16064 -62.649896
v 93.193209 -110.62429 -55.395353
v 93.207257 -84.20498 -82.225512
v 93.207418 -77.683667 -34.326746
v 93.209392 -106.63312 -84.775554
v 93.214563 -109.62338 -67.523739
v 93.222076 -79.861835 -54.044857
v 93.222732 -77.553354 -34.012982
v 93.227584 -83.604969 -100.08644
v 93.237101 -110.49262 -55.987739
v 93.240511 -83.484935 -74.565165
v 93.243181 -108.5235 -75.886803
v 93.244682 -109.91398 -65.086874
v 93.251784 -83.714584 -73.865141
v 93.25705 -106.49761 -84.099107
v 93.257203 -85.161134 -87.708813
v 93.257609 -85.152253 -87.013148
v 93.260181 -106.09863 -83.465628
v 93.263112 -78.118362 -37.013272
v 93.263852 -110.47702 -57.870999
v 93.269659 -77.848823 -34.917249
v 93.274264 -113.18087 -45.169496
v 93.276046 -110.43402 -59.468936
v 93.277391 -84.734497 -91.562574
v 93.281486 -106.80203 -77.651055
v 93.283121 -105.78629 -81.853421
v 93.283339 -77.987414 -35.637646
v 93.28423 -106.62568 -85.427712
v 93.284751 -77.377646 -33.645353
v 93.286441 -110.02393 -64.028084
v 93.287068 -78.635145 -38.915949
v 93.291276 -77.091237 -33.07616
v 93.29354 -105.69341 -82.988898
v 93.293716 -79.914645 -54.946971
v 93.296696 -78.424655 -38.259357
v 93.299391 -104.88541 -94.976486
v 93.301155 -116.4496 -29.288814
v 93.30338 -78.76523 -39.591616
v 93.304142 -104.2857 -100.1639
v 93.306999 -80.243719 -46.290335
v 93.308254 -76.560772 -30.892566
v 93.310554 -76.76157 -32.277455
v 93.31275 -83.637291 -99.164751
v 93.31333 -116.18592 -27.900185
v 93.315881 -80.01524 -45.149324
v 93.315909 -111.65309 -51.305422
v 93.318549 -78.85171 -40.24934
v 93.320543 -105.6137 -82.14576
v 93.322627 -79.030398 -41.527025
v 93.323057 -84.44908 -84.608126
v 93.331752 -83.299264 -75.774471
v 93.333154 -104.73793 -96.214589
v 93.334154 -78.27107 -37.638795
v 93.336448 -106.57005 -86.066391
v 93.336544 -110.51151 -58.538597
v 93.339983 -85.019237 -89.245072
v 93.351034 -113.73188 -43.848533
v 93.360191 -108.80779 -75.252121
v 93.365547 -79.69934 -43.878897
v 93.368931 -76.534522 -29.8255
v 93.373543 -82.421894 -67.363035
v 93.375086 -79.349544 -42.610927
v 93.377972 -115.79157 -26.750823
v 93.380768 -104.68338 -97.453201
v 93.38438 -106.4469 -78.218897
v 93.386205 -110.46864 -56.598731
v 93.387573 -84.813286 -86.298144
v 93.387965 -80.321261 -47.064986
v 93.391465 -76.558162 -31.562971
v 93.392571 -106.49725 -86.731056
v 93.393743 -110.46614 -57.269259
v 93.394619 -104.39302 -99.373973
v 93.403035 -108.08307 -76.488162
v 93.412412 -111.22819 -53.338609
v 93.423587 -116.35136 -28.604274
v 93.424028 -84.780034 -90.894963
v 93.432204 -83.516269 -77.830546
v 93.432707 -83.2355 -75.192675
v 93.438916 -110.91525 -54.673657
v 93.439694 -113.49879 -44.504186
v 93.450142 -75.902332 -22.383428
v 93.458444 -83.608019 -98.121657
v 93.459704 -109.59999 -68.100502
v 93.463988 -105.3377 -91.638297
v 93.465142 -84.021488 -81.101827
v 93.480579 -106.51272 -78.933038
v 93.484695 -116.45669 -29.878511
v 93.492955 -105.41836 -82.653093
v 93.495276 -75.937219 -23.714164
v 93.498254 -75.87071 -23.026025
v 93.516653 -106.55511 -79.593212
v 93.519695 -83.897743 -80.268169
v 93.529408 -105.06731 -93.72051
v 93.536608 -76.379676 -26.253198
v 93.543335 -76.212696 -25.007259
v 93.550169 -80.144658 -56.5603
v 93.550504 -106.22646 -88.352684
v 93.552214 -76.334778 -25.668024
v 93.5591 -84.415382 -85.565827
v 93.559404 -105.17546 -92.624906
v 93.56917 -76.105862 -24.387608
v 93.570229 -109.86936 -66.515439
v 93.572872 -112.75991 -47.069979
v 93.581247 -104.69964 -98.19367
v 93.591939 -110.31249 -61.251646
v 93.594202 -84.769243 -90.032017
v 93.616795 -106.01634 -89.182859
v 93.61875 -116.15505 -32.345327
v 93.627818 -76.359582 -26.87554
v 93.631518 -84.140757 -83.906696
v 93.642062 -80.388375 -48.170658
v 93.643579 -109.49452 -70.055688
v 93.650378 -83.965879 -82.647436
v 93.659902 -107.53735 -76.991921
v 93.664129 -106.3586 -80.840655
v 93.667797 -106.11111 -81.46844
v 93.672816 -76.328546 -28.281194
v 93.678333 -109.54854 -69.092276
v 93.678988 -115.30832 -37.824245
v 93.682612 -80.432895 -49.468444
v 93.685288 -84.140434 -94.236534
v 93.709979 -84.733614 -87.006751
v 93.710298 -76.304801 -27.624535
v 93.722697 -76.327139 -28.963206
v 93.725189 -78.11948 -35.629791
v 93.736521 -78.04178 -35.352561
v 93.756581 -77.654506 -34.452534
v 93.760724 -78.303207 -36.901457
v 93.761682 -77.16041 -33.669039
v 93.765561 -106.73769 -85.446819
v 93.76892 -83.451102 -73.919356
v 93.771569 -80.458318 -50.07673
v 93.780409 -104.917 -96.116761
v 93.782662 -83.560914 -73.208155
v 93.78474 -106.85992 -77.573543
v 93.786232 -78.203394 -36.194337
v 93.78677 -77.496768 -34.202986
v 93.786994 -81.349518 -63.297503
v 93.789052 -106.44196 -84.083247
v 93.789766 -106.19843 -83.788714
v 93.791424 -114.45009 -41.824985
v 93.795643 -84.740673 -87.761982
v 93.797453 -79.263383 -42.266639
v 93.800644 -77.903422 -34.961674
v 93.801887 -78.386574 -37.533995
v 93.80923 -105.74131 -82.011065
v 93.810802 -81.859 -65.513347
v 93.824491 -80.128865 -52.559695
v 93.825651 -108.60485 -75.806556
v 93.828717 -110.61385 -57.770053
v 93.832812 -106.66666 -84.775721
v 93.833392 -78.460761 -38.211498
v 93.840327 -106.74461 -86.041717
v 93.84106 -84.382326 -86.248472
v 93.843955 -109.06324 -74.610253
v 93.846848 -76.2942 -29.964188
v 93.848969 -110.1056 -64.507495
v 93.849875 -110.57884 -58.567756
v 93.851662 -78.574475 -38.871688
v 93.852153 -106.58342 -87.385754
v 93.854532 -110.21206 -63.049124
v 93.867366 -79.100721 -41.511535
v 93.871163 -78.996444 -40.863512
v 93.877028 -116.42324 -30.571894
v 93.882508 -113.86095 -43.819199
v 93.891883 -106.71155 -86.684439
v 93.915231 -78.707365 -39.519441
v 93.91568 -78.853909 -40.182968
v 93.916481 -116.30643 -28.557392
v 93.91695 -79.655479 -43.684375
v 93.91736 -113.63617 -44.527881
v 93.929482 -116.05808 -27.834243
v 93.931457 -116.42487 -29.223132
v 93.933401 -76.265784 -30.850332
v 93.935472 -105.72458 -83.296892
v 93.938173 -105.2788 -82.697773
v 93.938979 -84.61779 -88.483753
v 93.941838 -115.81996 -27.177536
v 93.944443 -76.422187 -32.130955
v 93.946513 -106.536 -78.210302
v 93.947828 -76.112703 -22.361233
v 93.948595 -76.678212 -32.92123
v 93.956543 -82.473182 -68.263963
v 93.957303 -106.03581 -89.509462
v 93.973732 -106.76603 -79.451661
v 93.981455 -76.286826 -31.522325
v 93.983418 -115.53772 -26.630206
v 93.989927 -106.68689 -78.825689
v 93.992433 -110.04434 -65.952409
v 93.994734 -116.48302 -29.923821
v 93.995005 -83.014766 -75.002868
v 93.995736 -112.2112 -49.737434
v 93.997069 -104.93549 -97.377878
v 93.997677 -80.108803 -45.365037
v 93.998519 -76.071841 -23.00218
v 94.000324 -76.217031 -24.231483
v 94.007093 -106.6941 -80.14198
v 94.011999 -82.943426 -75.714236
v 94.020814 -105.35133 -82.454175
v 94.021496 -115.17507 -38.718444
v 94.02544 -76.122631 -23.652642
v 94.029572 -83.383108 -96.412142
v 94.032013 -80.760193 -60.141655
v 94.040059 -83.693831 -95.170162
v 94.040598 -83.001354 -76.527595
v 94.045797 -83.32169 -71.83062
v 94.049485 -109.95296 -66.815617
v 94.061315 -80.448738 -50.783701
v 94.061694 -83.578108 -80.192633
v 94.075553 -79.970134 -53.81808
v 94.080622 -80.290312 -46.12538
v 94.084888 -81.523163 -64.295867
v 94.091567 -76.335386 -24.931995
v 94.092941 -76.393656 -25.624369
v 94.09497 -80.363336 -51.452349
v 94.105686 -80.422861 -46.936845
v 94.107026 -76.364947 -26.304678
v 94.109087 -82.959022 -100.71704
v 94.116219 -114.78229 -40.837064
v 94.120559 -111.35085 -53.908674
v 94.130028 -106.43737 -88.383591
v 94.132308 -109.2729 -73.596311
v 94.135993 -112.46082 -49.024671
v 94.151216 -106.36162 -81.424323
v 94.159817 -110.35992 -60.742421
v 94.164448 -79.962875 -54.534551
v 94.170547 -108.14015 -76.411365
v 94.191932 -83.172226 -97.138079
v 94.196774 -80.135451 -56.183928
v 94.20335 -104.71385 -99.328901
v 94.205937 -76.260428 -26.991767
v 94.216515 -104.6079 -100.03505
v 94.218237 -83.144189 -71.25106
v 94.228287 -110.76013 -57.149559
v 94.229978 -83.110735 -98.489576
v 94.23472 -83.037602 -99.734375
v 94.236981 -113.63835 -44.884406
v 94.237703 -83.632352 -81.742153
v 94.259397 -78.132902 -35.776144
v 94.263415 -106.81534 -85.360185
v 94.264737 -110.70519 -58.122719
v 94.277409 -108.96035 -75.190674
v 94.283499 -109.43099 -72.162306
v 94.283531 -84.261588 -86.857992
v 94.288142 -78.468275 -37.440453
v 94.293393 -78.293409 -36.224701
v 94.294437 -78.009053 -35.500715
v 94.298325 -107.56989 -76.957849
v 94.315513 -76.160855 -27.73562
v 94.320694 -83.322524 -72.552846
v 94.323118 -106.29329 -84.043232
v 94.326239 -77.648001 -34.927167
v 94.332714 -78.428869 -36.828282
v 94.338881 -110.20653 -63.426791
v 94.350167 -115.90562 -34.965892
v 94.351852 -76.131088 -29.355885
v 94.353229 -106.88583 -86.008125
v 94.35484 -83.032547 -97.778632
v 94.367509 -106.67234 -84.733188
v 94.371044 -83.514447 -80.877954
v 94.371954 -77.242425 -34.372189
v 94.373691 -84.309299 -87.5426
v 94.374718 -106.88861 -77.55826
v 94.375451 -116.24821 -32.011656
v 94.377224 -79.956115 -44.760381
v 94.383043 -82.902084 -70.606282
v 94.385882 -78.760157 -39.881981
v 94.386535 -83.664675 -83.659575
v 94.392025 -79.348976 -42.281513
v 94.394502 -105.97741 -81.991699
v 94.397134 -78.431413 -38.11589
v 94.397165 -79.209305 -41.491151
v 94.399598 -83.975498 -86.205837
v 94.400777 -106.88203 -86.657897
v 94.403031 -79.088052 -40.831487
v 94.405475 -83.012482 -74.479213
v 94.409391 -106.85738 -78.914708
v 94.414607 -83.802321 -85.491348
v 94.422097 -110.17755 -64.766584
v 94.433125 -111.32695 -54.657718
v 94.434136 -106.75276 -80.820068
v 94.437554 -78.605271 -39.419717
v 94.437626 -113.52655 -45.668352
v 94.449062 -76.307424 -22.33721
v 94.455087 -114.09821 -43.456425
v 94.45566 -76.13742 -30.586228
v 94.458174 -116.4612 -29.789444
v 94.458547 -109.93803 -67.369397
v 94.46264 -109.59336 -70.9963
v 94.467459 -78.441781 -38.793291
v 94.480514 -106.99287 -79.508055
v 94.481881 -76.941204 -33.948314
v 94.491586 -83.871502 -91.748902
v 94.492067 -105.33287 -82.954806
v 94.494182 -80.552841 -58.441697
v 94.501682 -110.13678 -65.994411
v 94.503498 -76.246766 -22.975294
v 94.503797 -116.11435 -28.485665
v 94.505076 -106.62457 -78.206188
v 94.505996 -76.176225 -31.36893
v 94.508085 -105.15226 -82.568547
v 94.517257 -110.57072 -59.30222
v 94.517779 -111.02637 -55.86426
v 94.521302 -78.899115 -40.233306
v 94.524917 -84.072591 -90.405201
v 94.525083 -115.64653 -27.3591
v 94.527748 -76.266719 -32.059839
v 94.531786 -116.44198 -30.472519
v 94.531892 -81.120568 -62.691276
v 94.532638 -116.35737 -29.215312
v 94.533763 -76.4123 -32.679299
v 94.542581 -76.252243 -23.62276
v 94.542823 -76.308173 -24.316275
v 94.544504 -105.45199 -82.335457
v 94.559279 -105.74603 -91.292121
v 94.560724 -76.634362 -33.380338
v 94.564454 -83.618843 -93.459738
v 94.583114 -106.82004 -87.398061
v 94.591874 -110.07139 -66.738687
v 94.607711 -76.356496 -24.92583
v 94.610495 -115.30958 -26.65406
v 94.618327 -83.073825 -78.928054
v 94.639382 -105.45574 -83.218044
v 94.655486 -110.96095 -56.504092
v 94.658952 -110.41148 -60.803084
v 94.662895 -115.52191 -37.421348
v 94.671877 -82.661341 -76.242211
v 94.672382 -108.66797 -75.804476
v 94.67968 -80.594289 -49.061179
v 94.691545 -82.71243 -74.918837
v 94.693514 -83.047215 -71.721075
v 94.694994 -106.67558 -81.407644
v 94.695049 -76.362258 -25.48411
v 94.698259 -82.620866 -75.532345
v 94.722592 -116.36864 -31.09594
v 94.727468 -76.308647 -26.174151
v 94.731746 -79.782214 -43.861836
v 94.736159 -83.420386 -82.714047
v 94.744546 -105.25761 -95.958805
v 94.751681 -82.727292 -77.107309
v 94.756661 -76.132116 -27.421564
v 94.768425 -107.07134 -80.091652
v 94.782207 -111.7628 -52.812896
v 94.801232 -106.75907 -87.916092
v 94.803867 -115.13673 -39.921029
v 94.827941 -82.848501 -96.296054
v 94.833104 -110.26522 -62.530561
v 94.83446 -83.191763 -73.10857
v 94.836932 -105.57446 -93.562349
v 94.838136 -106.99867 -86.023983
v 94.841343 -110.94633 -57.153795
v 94.844548 -106.59351 -84.585382
v 94.849628 -78.142726 -36.16372
v 94.854628 -106.85575 -85.286098
v 94.85929 -78.400936 -36.819466
v 94.865891 -83.122696 -73.74942
v 94.866075 -105.24827 -97.447424
v 94.87085 -106.03603 -82.115653
v 94.870935 -113.43014 -46.661177
v 94.876452 -78.81338 -39.953545
v 94.890796 -105.47341 -94.500603
v 94.8942 -82.727602 -97.058838
v 94.894778 -106.96838 -77.522856
v 94.895184 -77.307567 -34.912709
v 94.909658 -83.105902 -72.459602
v 94.915126 -81.340771 -64.06614
v 94.923177 -78.442344 -37.463166
v 94.92451 -111.33162 -55.366219
v 94.928599 -83.808965 -86.748495
v 94.940018 -79.356559 -41.462145
v 94.944473 -76.062979 -29.607955
v 94.948974 -83.357607 -84.408341
v 94.948989 -79.229091 -40.802265
v 94.94902 -106.98484 -78.789318
v 94.949102 -81.853169 -66.645995
v 94.953137 -110.8807 -57.848901
v 94.961939 -76.064549 -28.573104
v 94.962286 -80.078133 -54.633306
v 94.964205 -82.691688 -98.855527
v 94.965118 -76.112298 -30.729276
v 94.971202 -115.31239 -27.011882
v 94.972362 -78.363517 -38.185723
v 94.972651 -77.611081 -35.425664
v 94.979086 -107.20445 -79.437235
v 94.98301 -110.21148 -64.864047
v 94.983213 -105.86482 -83.682414
v 94.988983 -79.453537 -42.195655
v 94.992424 -106.17771 -84.013427
v 94.995365 -105.21474 -98.216133
v 94.996413 -78.552656 -39.411034
v 94.997401 -83.187151 -94.044733
v 95.009246 -80.648575 -50.070812
v 95.012634 -107.04336 -80.768215
v 95.016336 -107.02743 -86.596342
v 95.017958 -113.90719 -44.851028
v 95.021693 -83.869089 -87.42476
v 95.026567 -110.19416 -65.884143
v 95.026631 -105.1432 -82.581916
v 95.029158 -110.75437 -58.863085
v 95.029738 -76.309333 -23.553382
v 95.032661 -77.085121 -34.646167
v 95.033815 -83.255643 -82.846949
v 95.036853 -110.20042 -63.584897
v 95.040524 -83.839573 -88.343413
v 95.043932 -115.53385 -27.713833
v 95.044235 -116.36387 -29.807842
v 95.047193 -76.363495 -22.814902
v 95.057538 -109.83276 -69.252579
v 95.057562 -78.353057 -38.794451
v 95.06089 -110.67622 -59.670739
v 95.06211 -106.68287 -78.078144
v 95.062506 -76.509775 -33.24481
v 95.062534 -105.58046 -82.317352
v 95.070849 -80.195793 -55.844672
v 95.076636 -116.14832 -29.114167
v 95.079435 -116.39588 -30.470151
v 95.081734 -83.260894 -82.256509
v 95.084742 -110.12901 -66.756363
v 95.088681 -76.336034 -24.900799
v 95.096359 -76.358708 -32.665402
v 95.096762 -82.755739 -74.294327
v 95.102852 -109.97189 -67.957304
v 95.109897 -76.315544 -24.220937
v 95.110456 -76.754884 -33.976886
v 95.112749 -81.556147 -65.461538
v 95.114608 -109.10523 -75.128646
v 95.114957 -106.21606 -89.925747
v 95.11777 -114.25574 -43.421542
v 95.118555 -83.070957 -80.117846
v 95.126749 -82.538885 -70.081707
v 95.130766 -115.44002 -38.326411
v 95.137004 -112.36356 -50.721921
v 95.140588 -110.59257 -60.499804
v 95.143144 -115.179 -26.389395
v 95.15566 -106.70164 -88.466648
v 95.155717 -83.292337 -92.970121
v 95.156715 -104.99315 -99.423182
v 95.159979 -116.31357 -31.659123
v 95.16654 -82.928735 -94.632608
v 95.169465 -115.33621 -27.312356
v 95.174274 -83.707711 -89.59719
v 95.180168 -115.78553 -28.433092
v 95.184807 -105.27942 -83.132505
v 95.195576 -82.506083 -99.615211
v 95.203456 -76.3266 -25.579776
v 95.20491 -116.35618 -31.006935
v 95.211539 -110.42195 -61.635535
v 95.212069 -83.272667 -85.345091
v 95.213808 -76.230911 -31.877691
v 95.216596 -80.415906 -52.506751
v 95.2191 -106.58542 -81.954329
v 95.227996 -80.435749 -46.061279
v 95.228626 -80.382986 -57.493646
v 95.244926 -115.23003 -26.951436
v 95.255719 -107.02906 -81.284501
v 95.283022 -106.497 -89.167043
v 95.309233 -111.14266 -56.476772
v 95.310411 -112.25562 -51.465674
v 95.310545 -105.19468 -98.867433
v 95.312384 -111.80973 -53.889617
v 95.320745 -83.507795 -90.792398
v 95.32186 -81.185272 -63.516648
v 95.322905 -107.06521 -85.88836
v 95.323277 -80.957276 -61.972324
v 95.329017 -82.382884 -100.23572
v 95.341852 -76.131846 -27.535782
v 95.342019 -113.85363 -45.815825
v 95.34489 -111.36062 -55.695765
v 95.351467 -105.48061 -97.338973
v 95.359991 -109.34094 -74.48488
v 95.366456 -82.879818 -73.62662
v 95.376295 -110.27553 -62.85729
v 95.383964 -105.54112 -95.935738
v 95.394579 -106.18376 -82.223851
v 95.397463 -112.01956 -52.738892
v 95.400662 -78.233471 -36.773342
v 95.406941 -115.91765 -35.533996
v 95.412406 -105.92556 -92.258748
v 95.415255 -106.5709 -84.543991
v 95.418896 -76.259121 -26.339367
v 95.434744 -79.515654 -41.43378
v 95.439241 -107.1759 -78.845009
v 95.441537 -108.30943 -76.378164
v 95.444305 -82.451359 -96.852121
v 95.44502 -82.620959 -71.133844
v 95.446475 -107.38885 -79.465568
v 95.447704 -82.173882 -68.661596
v 95.448953 -111.71598 -54.623581
v 95.451931 -78.972109 -40.087316
v 95.453305 -82.859361 -72.290408
v 95.458525 -79.424199 -40.822149
v 95.462004 -115.32862 -27.632577
v 95.469565 -106.91417 -85.257733
v 95.471871 -113.79745 -46.260647
v 95.473533 -107.08592 -77.492414
v 95.475381 -79.533192 -42.087004
v 95.478683 -77.826246 -36.077574
v 95.478903 -76.067649 -28.698811
v 95.478912 -105.40973 -82.582566
v 95.479106 -110.20789 -63.459276
v 95.481086 -79.666202 -42.836695
v 95.489932 -110.86474 -59.074332
v 95.491304 -82.918058 -72.980707
v 95.491646 -116.09662 -34.29428
v 95.494004 -76.079453 -29.596444
v 95.502508 -110.90527 -58.425083
v 95.50438 -110.19141 -64.11186
v 95.508196 -78.34889 -38.053005
v 95.509237 -80.254157 -45.231133
v 95.51015 -83.034644 -83.222642
v 95.52581 -111.06918 -57.071006
v 95.534841 -106.03821 -83.847716
v 95.536495 -116.26705 -32.691607
v 95.541468 -116.20109 -33.445453
v 95.553131 -110.19828 -65.844489
v 95.556799 -77.260722 -35.273509
v 95.559607 -108.84182 -75.742331
v 95.562285 -80.163941 -54.504775
v 95.564117 -82.283734 -76.319867
v 95.564748 -82.227044 -75.572045
v 95.565597 -110.85705 -59.687959
v 95.567084 -77.427381 -35.576961
v 95.56783 -76.145812 -30.735604
v 95.569519 -105.57684 -83.429797
v 95.570201 -106.8042 -78.129645
v 95.571579 -76.355234 -23.825651
v 95.57319 -82.278934 -74.884956
v 95.573477 -83.156501 -92.200661
v 95.58082 -78.359488 -38.695417
v 95.582666 -83.178156 -85.984425
v 95.600643 -78.552103 -39.333916
v 95.61229 -76.53992 -33.361653
v 95.612753 -80.277993 -56.477883
v 95.614693 -112.66367 -50.30855
v 95.618387 -105.6559 -82.552094
v 95.628096 -110.12477 -66.923562
v 95.634144 -76.927348 -34.63859
v 95.652983 -110.84033 -60.323281
v 95.656751 -105.29932 -83.050163
v 95.677917 -76.347453 -25.137171
v 95.680724 -109.8396 -70.701585
v 95.688336 -80.706286 -60.271795
v 95.69002 -76.697131 -34.016806
v 95.703291 -116.15143 -29.759022
v 95.705643 -115.26246 -27.005292
v 95.706061 -116.24557 -30.362633
v 95.713 -114.15991 -44.578449
v 95.717186 -83.454093 -87.280241
v 95.718695 -107.00154 -81.877751
v 95.722342 -76.296933 -26.127677
v 95.726334 -116.28723 -31.086801
v 95.733622 -110.02777 -68.219067
v 95.737038 -82.625544 -94.309627
v 95.742055 -82.513098 -95.036755
v 95.742514 -82.896013 -84.498078
v 95.747516 -115.80461 -28.987751
v 95.750517 -111.40322 -55.863895
v 95.751208 -110.47692 -62.185047
v 95.758615 -110.99121 -57.748084
v 95.762782 -82.383914 -74.194824
v 95.763074 -109.93763 -69.432574
v 95.77683 -110.67054 -61.401084
v 95.778818 -80.201947 -55.348768
v 95.784144 -115.39162 -28.212613
v 95.785799 -106.49695 -89.700325
v 95.788045 -106.78873 -82.151743
v 95.788628 -112.38599 -52.000216
v 95.794466 -82.859238 -93.128243
v 95.809745 -83.371031 -88.262888
v 95.811641 -107.47541 -80.176794
v 95.814852 -112.59692 -50.997805
v 95.817295 -105.63681 -97.99127
v 95.822599 -111.24024 -56.397189
v 95.823046 -116.29278 -32.174743
v 95.823338 -83.25768 -86.60874
v 95.824647 -115.23708 -27.576216
v 95.82937 -82.902677 -85.28204
v 95.839888 -80.267272 -53.849626
v 95.873977 -107.16734 -85.864968
v 95.885822 -76.236812 -27.042291
v 95.89956 -115.23183 -40.651269
v 95.899667 -80.021332 -44.045348
v 95.902836 -76.416185 -32.697524
v 95.913196 -107.20682 -86.565553
v 95.924861 -80.828477 -47.817248
v 95.92957 -107.01 -85.231837
v 95.931078 -107.2829 -78.764328
v 95.933436 -107.13447 -87.207905
v 95.934406 -79.552185 -40.744815
v 95.935566 -105.78896 -97.424985
v 95.936605 -107.14726 -77.501292
v 95.941655 -107.35337 -81.253785
v 95.942925 -110.20168 -64.766763
v 95.95574 -76.477626 -22.745998
v 95.959742 -79.649618 -41.405248
v 95.964149 -106.25496 -82.577045
v 95.973673 -82.606865 -72.254626
v 95.975063 -81.216544 -64.174251
v 95.982619 -112.25266 -53.300302
v 95.983107 -106.73679 -84.58505
v 95.985859 -79.557551 -42.03648
v 95.992375 -82.640374 -72.855629
v 95.994253 -110.36649 -62.857062
v 95.997993 -114.44348 -43.487998
v 95.99972 -105.81931 -83.166915
v 96.006085 -115.76754 -36.90444
v 96.006192 -112.09889 -53.998883
v 96.006262 -83.083148 -90.932059
v 96.011142 -78.284771 -37.401618
v 96.013682 -111.89898 -54.630044
v 96.027914 -110.97227 -58.304097
v 96.029946 -80.419393 -45.66058
v 96.03154 -114.11226 -45.562255
v 96.033262 -79.612207 -42.682769
v 96.037219 -106.32193 -83.861861
v 96.038017 -113.88194 -46.86595
v 96.038351 -77.961857 -36.60971
v 96.040081 -111.00897 -59.703095
v 96.043806 -110.9827 -59.00008
v 96.052799 -80.773636 -50.652349
v 96.06472 -80.888485 -48.539172
v 96.065645 -108.60762 -76.191209
v 96.067177 -82.371304 -70.916463
v 96.069908 -79.815504 -43.288116
v 96.075488 -79.107622 -40.097512
v 96.080462 -110.2621 -63.428495
v 96.080769 -77.496745 -35.863056
v 96.081387 -107.10939 -87.706267
v 96.084641 -82.275518 -70.077359
v 96.084803 -81.354004 -65.283056
v 96.08935 -81.013416 -62.482109
v 96.108212 -82.120835 -98.267456
v 96.109049 -113.71345 -47.579823
v 96.113649 -106.89623 -78.05851
v 96.12846 -110.99672 -60.329561
v 96.135641 -81.741167 -67.138004
v 96.138172 -78.418067 -38.520283
v 96.143951 -111.71557 -55.19525
v 96.152733 -82.73392 -83.182252
v 96.159281 -114.05446 -46.22976
v 96.167547 -82.342428 -78.744742
v 96.170978 -107.01317 -88.380762
v 96.190906 -106.82887 -89.125392
v 96.195035 -113.3834 -48.752508
v 96.195764 -110.12427 -66.661275
v 96.19587 -109.34146 -75.060667
v 96.197482 -110.2169 -64.119237
v 96.197576 -112.75057 -51.362837
v 96.199548 -80.257037 -54.428826
v 96.201708 -82.404035 -71.633497
v 96.207498 -115.43361 -39.817689
v 96.209132 -76.858186 -34.585995
v 96.21262 -106.03324 -94.6975
v 96.216962 -108.2507 -76.567532
v 96.217096 -107.65313 -79.462938
v 96.219108 -116.17853 -30.965608
v 96.220278 -115.11019 -41.351396
v 96.224513 -115.43995 -26.965452
v 96.22467 -82.259323 -95.188639
v 96.22713 -107.79055 -76.963604
v 96.229789 -110.92575 -60.918749
v 96.236302 -105.99714 -96.614098
v 96.241351 -82.339107 -73.46607
v 96.247043 -115.91974 -29.66691
v 96.24719 -77.118707 -35.240175
v 96.250513 -106.51017 -91.005602
v 96.258453 -107.26891 -81.988511
v 96.261637 -106.01277 -95.496847
v 96.263056 -76.432684 -25.227499
v 96.264255 -111.491 -55.785151
v 96.268598 -106.09988 -94.239331
v 96.26907 -76.326788 -26.963301
v 96.271604 -106.6813 -89.869644
v 96.283706 -79.473914 -41.960752
v 96.28778 -80.235201 -55.229877
v 96.29046 -110.80941 -61.499722
v 96.298743 -110.6314 -62.111195
v 96.298894 -115.3096 -27.590201
v 96.299239 -116.22293 -31.586511
v 96.304554 -115.4142 -28.655023
v 96.305302 -76.486923 -23.739988
v 96.312384 -116.28451 -32.283947
v 96.314386 -82.62417 -84.446567
v 96.315716 -83.169869 -87.173799
v 96.317208 -111.28084 -56.40743
v 96.324321 -116.0657 -30.34212
v 96.331323 -80.88353 -61.25057
v 96.33205 -110.06695 -68.191446
v 96.348574 -81.922495 -75.418595
v 96.35036 -76.192495 -28.758089
v 96.351721 -82.039223 -96.815622
v 96.356642 -82.642088 -85.268042
v 96.360438 -82.973726 -86.550968
v 96.362339 -106.80604 -82.583724
v 96.36668 -106.29037 -92.465083
v 96.369171 -116.29732 -32.873578
v 96.372301 -107.15359 -85.203592
v 96.378073 -76.207904 -30.195032
v 96.388208 -82.053233 -74.066745
v 96.3895 -115.24712 -28.163634
v 96.389929 -111.13237 -57.036479
v 96.396312 -80.701984 -46.793439
v 96.398795 -83.121062 -87.787926
v 96.401923 -110.00345 -69.67172
v 96.402299 -106.44511 -83.178799
v 96.402568 -116.11881 -35.045311
v 96.407095 -80.461978 -58.088734
v 96.409194 -116.27211 -33.527678
v 96.412576 -79.651062 -41.269512
v 96.413707 -109.65242 -73.76383
v 96.415286 -112.818 -51.918297
v 96.435772 -106.74379 -84.136594
v 96.43593 -81.905286 -74.712974
v 96.440289 -107.34537 -85.868043
v 96.442838 -78.800306 -39.530293
v 96.44771 -109.13316 -75.659026
v 96.47143 -115.46311 -28.905911
v 96.47939 -112.40149 -53.858944
v 96.480171 -111.04441 -57.669209
v 96.487282 -107.19329 -77.493379
v 96.493644 -107.73147 -80.166666
v 96.495769 -79.58371 -40.735707
v 96.49844 -116.24311 -34.147824
v 96.503647 -79.552096 -41.490482
v 96.511964 -82.648933 -85.812007
v 96.514058 -106.95984 -84.541015
v 96.515006 -107.41475 -78.726261
v 96.520955 -106.66643 -83.767305
v 96.527052 -112.17738 -54.372502
v 96.529935 -78.65501 -39.195817
v 96.533778 -82.983523 -88.46381
v 96.545381 -111.00653 -58.306438
v 96.573843 -79.367022 -42.57769
v 96.579149 -82.656194 -91.782866
v 96.579586 -111.06185 -59.573581
v 96.581427 -82.873338 -89.241813
v 96.586261 -114.29168 -45.286361
v 96.589422 -77.932656 -36.804773
v 96.589858 -80.194524 -44.783939
v 96.590105 -79.590486 -41.285081
v 96.593827 -108.73463 -76.21393
v 96.596537 -107.39944 -86.516526
v 96.604327 -79.894772 -43.885005
v 96.606045 -80.494892 -45.896094
v 96.615604 -113.30302 -49.775163
v 96.616294 -82.201482 -70.744355
v 96.617373 -79.060333 -39.976695
v 96.619898 -111.0213 -58.901889
v 96.621383 -79.590709 -43.235171
v 96.623424 -82.15912 -94.194019
v 96.633017 -115.7107 -26.356158
v 96.639311 -114.20183 -46.261838
v 96.639867 -78.364818 -37.939636
v 96.646998 -82.728266 -90.973352
v 96.648482 -82.600104 -82.022943
v 96.657773 -76.804137 -34.276559
v 96.660329 -112.87494 -52.691592
v 96.668718 -113.10808 -50.76479
v 96.677314 -109.60429 -74.39697
v 96.684847 -111.85148 -55.124788
v 96.687991 -107.6909 -81.418901
v 96.688127 -110.21319 -64.82807
v 96.692156 -114.11694 -46.928255
v 96.693046 -114.50293 -44.002153
v 96.694532 -107.15113 -88.437118
v 96.708231 -82.242917 -72.126752
v 96.720036 -107.23916 -82.530134
v 96.721493 -82.201498 -72.819359
v 96.727301 -115.63916 -26.94146
v 96.728117 -82.192994 -71.452429
v 96.728559 -79.230457 -41.903966
v 96.738489 -80.626986 -59.413728
v 96.746219 -111.06584 -60.221919
v 96.751296 -110.84354 -61.650339
v 96.76825 -113.88967 -48.090756
v 96.76986 -114.01703 -47.561842
v 96.790543 -111.58609 -55.748075
v 96.791474 -82.295303 -93.156773
v 96.793505 -108.16241 -76.728223
v 96.797993 -110.99844 -60.90141
v 96.801766 -115.48485 -27.56844
v 96.802327 -81.030762 -49.912262
v 96.808737 -76.693663 -22.59013
v 96.817687 -110.00189 -70.714124
v 96.824763 -81.063831 -63.218425
v 96.825266 -106.94887 -89.510591
v 96.827636 -82.475862 -83.122137
v 96.827906 -113.09656 -52.043761
v 96.837044 -116.05378 -30.951233
v 96.844749 -81.778448 -98.155539
v 96.844999 -107.00489 -83.132734
v 96.852897 -80.293844 -45.322847
v 96.856409 -81.967281 -73.488074
v 96.85875 -76.579686 -25.214377
v 96.860809 -106.29881 -95.077618
v 96.862397 -115.31022 -28.217893
v 96.863493 -112.84549 -53.352749
v 96.863535 -109.50327 -74.997946
v 96.865125 -107.35921 -85.165444
v 96.875086 -115.86694 -30.270495
v 96.876822 -111.38485 -56.365271
v 96.883086 -77.068807 -35.173046
v 96.890046 -115.46408 -29.23513
v 96.900923 -106.33346 -94.177812
v 96.903293 -82.020395 -69.269018
v 96.905264 -116.20955 -32.087221
v 96.905928 -107.80144 -76.991934
v 96.908571 -110.51281 -62.732992
v 96.908627 -110.04958 -69.754239
v 96.91148 -107.0122 -83.858665
v 96.914691 -79.272427 -41.252384
v 96.917262 -82.407278 -84.346134
v 96.925685 -82.414774 -85.180064
v 96.933379 -106.79081 -90.856899
v 96.940261 -82.920293 -87.168318
v 96.941026 -116.30629 -33.539827
v 96.943551 -107.5254 -85.79185
v 96.94666 -110.10794 -66.752064
v 96.951131 -80.971712 -61.793107
v 96.953474 -113.79098 -48.768162
v 96.953615 -111.23921 -56.996999
v 96.961867 -107.63361 -82.178696
v 96.965136 -107.87878 -80.688123
v 96.965621 -109.28701 -75.629776
v 96.968848 -107.8745 -79.421527
v 96.970443 -81.19814 -64.898976
v 96.973363 -116.29394 -32.868953
v 96.974859 -110.06957 -68.531408
v 96.976187 -115.28227 -28.766498
v 96.98701 -82.879167 -87.864617
v 96.99106 -81.897344 -77.264484
v 96.991834 -115.4986 -40.258767
v 96.995526 -81.114029 -49.261105
v 97.001762 -107.21055 -84.504479
v 97.002256 -113.6024 -49.37951
v 97.00641 -114.50758 -44.353429
v 97.01009 -81.779357 -74.033109
v 97.016206 -116.28608 -34.148581
v 97.019417 -111.14184 -57.633963
v 97.019722 -115.53704 -29.526416
v 97.02962 -112.64873 -53.946124
v 97.031828 -82.453114 -85.833976
v 97.032884 -107.94223 -80.04564
v 97.033065 -106.52898 -92.610422
v 97.038068 -107.30169 -77.359356
v 97.041825 -82.78478 -88.416806
v 97.044324 -82.107773 -70.176815
v 97.046826 -79.227322 -40.462252
v 97.05584 -78.85364 -39.61909
v 97.057145 -81.102836 -48.605199
v 97.058143 -112.27328 -54.535206
v 97.065585 -80.703867 -46.588746
v 97.078564 -111.06374 -58.270055
v 97.082039 -81.712732 -75.432007
v 97.093337 -80.847614 -51.295033
v 97.097967 -106.9834 -77.992544
v 97.103184 -107.54006 -78.709234
v 97.105075 -114.42826 -44.942848
v 97.111233 -78.055017 -37.238097
v 97.113043 -113.43151 -50.071538
v 97.116693 -113.30916 -51.342835
v 97.117407 -108.89838 -76.213961
v 97.121122 -114.36 -45.588335
v 97.122717 -79.268634 -40.598479
v 97.124987 -111.03651 -58.90764
v 97.126219 -81.848553 -95.413297
v 97.132628 -81.978618 -78.733027
v 97.134714 -81.694866 -74.637998
v 97.134907 -80.496458 -46.01048
v 97.13628 -107.95305 -81.275189
v 97.141249 -80.890504 -47.293963
v 97.141915 -116.24561 -34.827346
v 97.145393 -77.610112 -36.383137
v 97.146978 -115.03488 -42.223408
v 97.147263 -78.971599 -39.991194
v 97.152485 -82.301552 -80.490683
v 97.153946 -79.011721 -42.561093
v 97.156384 -78.548664 -38.50875
v 97.156846 -81.871186 -94.770516
v 97.16086 -115.35951 -41.111691
v 97.161518 -111.04825 -59.506762
v 97.166208 -78.71374 -39.193011
v 97.170063 -80.322604 -45.644998
v 97.170755 -114.32687 -46.256191
v 97.171767 -79.841443 -44.614076
v 97.188522 -110.8863 -61.473862
v 97.193501 -82.606197 -88.947526
v 97.195619 -79.049548 -41.268565
v 97.195832 -112.01808 -55.109343
v 97.203105 -115.77916 -26.962155
v 97.204585 -107.90024 -81.882833
v 97.205085 -80.095931 -45.221658
v 97.207836 -113.35532 -50.709732
v 97.207898 -82.107854 -70.864269
v 97.22219 -114.28373 -46.897832
v 97.244737 -113.42145 -51.951647
v 97.248056 -113.3745 -52.566584
v 97.252447 -76.374994 -31.164769
v 97.254498 -78.325149 -37.890228
v 97.262805 -79.465468 -43.894454
v 97.27451 -82.489734 -89.567102
v 97.274537 -81.679941 -96.604401
v 97.277705 -82.674771 -88.339615
v 97.278385 -114.22068 -47.53581
v 97.278895 -109.73617 -73.9803
v 97.284754 -78.851575 -41.89222
v 97.294225 -107.36763 -83.202887
v 97.295362 -108.26689 -76.735179
v 97.305055 -115.66071 -27.54397
v 97.320054 -114.90123 -42.76175
v 97.331011 -82.384643 -90.986139
v 97.334502 -111.83096 -55.734627
v 97.339162 -82.324127 -82.441955
v 97.342072 -111.576 -56.394921
v 97.342371 -114.12688 -48.169259
v 97.353196 -107.57788 -86.814801
v 97.363792 -110.39412 -63.244815
v 97.378579 -113.2556 -53.234317
v 97.381317 -82.036208 -71.97707
v 97.386492 -115.90573 -30.895337
v 97.390707 -81.944648 -72.609563
v 97.392268 -110.73094 -62.100319
v 97.396119 -107.56451 -85.11431
v 97.396528 -115.45766 -28.161815
v 97.399844 -107.86444 -76.977305
v 97.405725 -109.59352 -74.960514
v 97.410529 -107.33237 -83.834953
v 97.419269 -113.97433 -48.795039
v 97.421305 -107.67402 -85.827446
v 97.439857 -116.16967 -32.177058
v 97.4578 -76.688638 -33.080736
v 97.458782 -114.70667 -43.667809
v 97.459747 -108.07323 -80.006763
v 97.460228 -81.767915 -73.302496
v 97.460271 -115.27573 -28.809068
v 97.461753 -78.914864 -40.544959
v 97.461919 -80.330785 -56.743455
v 97.471043 -107.41483 -84.439113
v 97.471104 -76.645412 -27.071164
v 97.471186 -111.50807 -56.998854
v 97.483146 -116.02279 -31.437405
v 97.486736 -109.40653 -75.600484
v 97.488837 -81.510354 -66.817318
v 97.506072 -107.98655 -79.350191
v 97.507227 -82.046461 -92.565913
v 97.510364 -115.5812 -30.102996
v 97.511301 -113.75541 -49.423444
v 97.511562 -110.27908 -64.14074
v 97.515997 -116.28365 -33.405087
v 97.524481 -111.35731 -57.712709
v 97.534799 -107.12452 -89.630127
v 97.537648 -81.842623 -93.679374
v 97.540561 -114.5667 -44.300285
v 97.540804 -116.2341 -32.733399
v 97.544156 -82.69674 -87.747347
v 97.547564 -79.477775 -44.495441
v 97.550932 -82.255853 -85.669594
v 97.552386 -81.850905 -68.647877
v 97.55471 -107.26732 -88.793667
v 97.554743 -82.688981 -87.063002
v 97.555423 -111.19073 -58.292464
v 97.555738 -108.13438 -80.655763
v 97.574641 -82.226269 -81.225942
v 97.576227 -116.30228 -34.131604
v 97.58233 -78.677695 -41.708054
v 97.588889 -80.847324 -60.816047
v 97.592113 -107.231 -78.300917
v 97.592901 -113.4957 -50.673269
v 97.593419 -76.525788 -28.5027
v 97.598482 -108.17529 -81.303742
v 97.603619 -112.54938 -54.518849
v 97.605691 -116.01928 -36.982589
v 97.608609 -82.420811 -86.345523
v 97.609454 -107.31138 -77.285236
v 97.609603 -114.4477 -44.930615
v 97.610151 -81.067073 -50.492466
v 97.611899 -80.474139 -58.034426
v 97.613777 -115.27555 -29.38074
v 97.615259 -116.28958 -34.731968
v 97.615343 -109.05126 -76.196203
v 97.621874 -110.08169 -70.217673
v 97.628164 -110.07881 -68.465815
v 97.631997 -112.25855 -55.107081
v 97.647442 -109.89362 -72.565832
v 97.653032 -81.11115 -64.354762
v 97.655701 -111.09306 -58.869692
v 97.661404 -113.57318 -50.040709
v 97.661698 -113.62444 -51.336612
v 97.662931 -116.17992 -35.71853
v 97.663392 -76.503667 -31.822657
v 97.664373 -114.38195 -45.56857
v 97.667063 -81.192667 -48.522819
v 97.674918 -81.729943 -76.965968
v 97.677735 -115.89751 -26.918849
v 97.677801 -111.03999 -59.510624
v 97.678317 -81.050494 -47.898004
v 97.679258 -81.603804 -73.987857
v 97.682278 -108.15354 -81.89382
v 97.682582 -78.554837 -38.547886
v 97.683611 -78.737342 -39.868124
v 97.68748 -115.41752 -41.118883
v 97.690399 -80.790679 -47.158422
v 97.691356 -111.01955 -60.156164
v 97.69291 -81.230649 -49.206957
v 97.697718 -81.567156 -74.896518
v 97.703842 -80.397863 -46.390373
v 97.707962 -114.37341 -46.214576
v 97.711114 -81.718336 -94.213623
v 97.711664 -106.90816 -77.848329
v 97.714014 -81.187512 -49.851763
v 97.714624 -113.72694 -52.028043
v 97.729824 -80.327065 -56.055039
v 97.735002 -107.97964 -82.502892
v 97.740109 -113.67731 -52.714643
v 97.744198 -111.96379 -56.321158
v 97.750564 -114.36704 -46.860325
v 97.753853 -82.154017 -84.887223
v 97.767436 -110.96894 -60.792666
v 97.771788 -82.05017 -70.734196
v 97.778823 -78.672714 -39.232311
v 97.780313 -77.624646 -36.508035
v 97.783924 -107.71224 -83.190823
v 97.787459 -115.59207 -40.274137
v 97.792438 -79.951532 -45.76462
v 97.796531 -114.34134 -47.503737
v 97.802455 -82.340184 -88.925819
v 97.803782 -82.016754 -71.411382
v 97.804425 -115.2411 -41.812208
v 97.806905 -81.032125 -63.099228
v 97.807378 -78.711125 -40.566499
v 97.810445 -108.43575 -76.702567
v 97.81145 -113.52468 -53.26179
v 97.813365 -115.81862 -27.502271
v 97.815933 -82.011392 -69.992468
v 97.83762 -80.831081 -52.395011
v 97.847672 -82.21631 -89.587805
v 97.852091 -81.590686 -95.366846
v 97.855359 -114.26581 -48.140006
v 97.860701 -107.68299 -78.70882
v 97.866645 -110.8668 -61.428738
v 97.872202 -79.522751 -45.071618
v 97.874223 -78.57683 -41.194244
v 97.874593 -114.89447 -43.016343
v 97.881099 -113.16648 -53.830819
v 97.895164 -81.907782 -72.109098
v 97.899205 -115.64489 -28.136438
v 97.901785 -107.60303 -84.520324
v 97.904031 -107.5792 -83.898126
v 97.908003 -79.249108 -44.431574
v 97.911218 -79.053574 -43.750123
v 97.913305 -78.496292 -41.749293
v 97.917326 -107.98648 -76.926091
v 97.925445 -78.599971 -42.343845
v 97.935686 -82.121798 -83.512815
v 97.935978 -114.09709 -48.774008
v 97.94097 -107.74243 -85.129664
v 97.949786 -81.42464 -96.690271
v 97.968162 -107.797 -85.79422
v 97.971359 -110.67159 -62.196257
v 97.974437 -108.20766 -79.97053
v 97.98137 -81.968512 -80.354751
v 97.985172 -109.46278 -75.612466
v 97.989551 -80.54634 -54.349106
v 97.989954 -80.386144 -55.526325
v 97.998066 -115.40531 -28.732729
v 98.003122 -108.07027 -79.311045
v 98.005207 -111.46847 -58.268951
v 98.011002 -114.70917 -43.626566
v 98.017404 -111.78485 -57.588555
v 98.021405 -109.75432 -74.286894
v 98.024594 -77.069416 -34.491993
v 98.037072 -109.63862 -74.972003
v 98.04735 -115.88522 -31.400933
v 98.049123 -116.03451 -32.072129
v 98.050617 -80.894508 -61.540641
v 98.051039 -82.059245 -90.944186
v 98.053522 -82.074852 -82.479344
v 98.063265 -113.7979 -49.50774
v 98.065325 -107.7718 -86.416356
v 98.065618 -76.522308 -31.084624
v 98.069101 -116.16414 -32.813119
v 98.070127 -81.710682 -78.868052
v 98.075073 -115.20235 -29.607906
v 98.085075 -112.53911 -55.32689
v 98.086518 -108.33003 -80.631352
v 98.090999 -107.4848 -77.127584
v 98.091229 -115.70135 -30.82337
v 98.093422 -116.22163 -33.548258
v 98.099211 -115.25198 -29.084665
v 98.102096 -82.546535 -87.599186
v 98.103128 -115.13577 -29.355925
v 98.109098 -114.51288 -44.253643
v 98.109368 -107.12886 -77.336971
v 98.113003 -111.27894 -58.895738
v 98.116681 -108.39167 -81.286273
v 98.126212 -107.28784 -78.312531
v 98.127323 -113.63928 -50.012738
v 98.128201 -113.82761 -51.367249
v 98.135563 -82.479062 -86.988087
v 98.139903 -109.1625 -76.163857
v 98.145001 -108.34738 -81.924397
v 98.145358 -81.678848 -93.370977
v 98.147455 -110.38555 -63.263757
v 98.155917 -115.98071 -37.801546
v 98.162571 -116.24795 -34.729529
v 98.167984 -113.65272 -50.643435
v 98.172598 -110.03703 -70.687227
v 98.172817 -81.748219 -92.739056
v 98.175844 -109.93625 -71.976734
v 98.176039 -114.35953 -44.872873
v 98.18497 -113.90962 -52.57197
v 98.191863 -116.02748 -26.631675
v 98.19757 -82.098831 -85.669905
v 98.199747 -81.428968 -66.647347
v 98.200727 -77.896687 -37.1258
v 98.204376 -78.234479 -37.796691
v 98.209134 -82.243482 -86.350273
v 98.218368 -111.17731 -59.477438
v 98.227078 -109.85026 -73.539193
v 98.228789 -78.515215 -40.37834
v 98.228917 -81.238665 -49.760359
v 98.229625 -77.348477 -35.688276
v 98.233146 -114.28765 -45.509979
v 98.234035 -81.103908 -48.491981
v 98.243165 -81.224329 -49.147484
v 98.245237 -113.95488 -51.969232
v 98.246739 -115.88783 -38.719466
v 98.248359 -112.31116 -56.640067
v 98.248726 -80.838045 -47.805118
v 98.253451 -108.22079 -82.500742
v 98.254723 -110.29702 -63.892888
v 98.256146 -81.600931 -94.01032
v 98.257744 -115.34846 -41.491257
v 98.279748 -114.29632 -46.16707
v 98.282835 -113.74715 -53.206254
v 98.284466 -111.09693 -60.114149
v 98.291366 -82.320593 -88.235793
v 98.294782 -81.096618 -51.122667
v 98.299146 -81.937805 -81.038752
v 98.299217 -114.36446 -47.506773
v 98.302498 -110.08514 -69.313824
v 98.304851 -114.3458 -46.846711
v 98.307433 -110.21264 -65.183471
v 98.320898 -79.941981 -46.447372
v 98.32358 -106.75465 -77.803025
v 98.327391 -115.95909 -27.451022
v 98.328683 -115.2153 -29.971898
v 98.329243 -110.16584 -66.42173
v 98.332394 -108.00774 -83.133366
v 98.335817 -78.550557 -39.802708
v 98.339376 -80.763553 -60.099327
v 98.344901 -108.56574 -76.674934
v 98.345614 -111.01304 -60.748292
v 98.34693 -107.81483 -83.751369
v 98.349395 -80.366996 -47.151398
v 98.351646 -81.18285 -50.405276
v 98.353332 -115.0946 -42.301624
v 98.35757 -80.493903 -57.903076
v 98.36791 -116.14244 -36.09421
v 98.372646 -77.6002 -36.474798
v 98.373557 -82.049656 -70.681551
v 98.374469 -82.009772 -71.320413
v 98.388253 -82.117049 -88.964564
v 98.390012 -81.865829 -71.946536
v 98.398465 -114.29567 -48.092518
v 98.400957 -81.855705 -69.1564
v 98.402586 -107.81521 -84.414852
v 98.403024 -115.83007 -28.109587
v 98.403497 -79.48016 -45.716552
v 98.404544 -113.06412 -54.47129
v 98.41463 -110.12341 -67.686116
v 98.423322 -110.87813 -61.379925
v 98.426825 -78.308238 -41.673582
v 98.428133 -80.422221 -56.889379
v 98.436223 -115.64114 -40.194245
v 98.436827 -80.955714 -62.690641
v 98.444729 -78.81879 -43.561708
v 98.453087 -81.993397 -89.641136
v 98.455944 -78.3382 -40.984068
v 98.471472 -81.5469 -73.213508
v 98.478838 -113.46186 -53.844773
v 98.479845 -78.407891 -40.436543
v 98.481285 -114.11609 -48.726317
v 98.492775 -111.67568 -58.757775
v 98.498898 -79.149933 -45.015668
v 98.499829 -115.58844 -28.707441
v 98.508001 -77.099531 -23.981763
v 98.510641 -108.34093 -79.934293
v 98.512321 -114.82603 -42.988115
v 98.518616 -108.15358 -79.270778
v 98.531358 -78.961248 -44.30996
v 98.532949 -80.431173 -56.166318
v 98.541661 -80.844478 -60.934558
v 98.542019 -114.58895 -43.617126
v 98.554878 -81.907734 -82.060516
v 98.557731 -81.892498 -90.810407
v 98.564876 -76.697225 -31.939805
v 98.576852 -110.51952 -62.607982
v 98.58097 -110.69387 -61.980576
v 98.581944 -81.211044 -49.773994
v 98.587473 -107.70242 -78.612617
v 98.589607 -108.56005 -81.312402
v 98.592638 -115.20668 -29.32086
v 98.601049 -116.10992 -33.284628
v 98.602888 -110.06097 -69.798223
v 98.606623 -113.89468 -49.289102
v 98.621584 -80.823531 -48.378201
v 98.628637 -81.670377 -72.501947
v 98.633162 -81.432659 -74.530931
v 98.648581 -113.74269 -49.968322
v 98.648608 -115.67486 -31.337127
v 98.651385 -108.5127 -81.898801
v 98.658216 -78.563185 -39.057443
v 98.659588 -113.92908 -51.247072
v 98.679417 -81.250551 -96.369466
v 98.684159 -113.76169 -50.60988
v 98.685153 -80.87621 -62.048811
v 98.687428 -106.53136 -77.74157
v 98.69446 -82.253909 -86.910894
v 98.700214 -114.34922 -44.20897
v 98.703466 -109.19688 -76.163241
v 98.706339 -114.19294 -44.85772
v 98.70814 -111.32752 -60.15136
v 98.711342 -81.433571 -95.061672
v 98.711689 -116.04409 -37.216398
v 98.712752 -111.55298 -59.53972
v 98.718129 -77.038671 -26.383783
v 98.722183 -107.07551 -77.229809
v 98.729328 -82.057195 -86.168038
v 98.732156 -108.35135 -82.521763
v 98.732939 -116.17667 -34.617338
v 98.738549 -114.05654 -51.886693
v 98.739372 -81.093319 -63.879278
v 98.746051 -116.13273 -33.984839
v 98.746482 -113.06076 -55.064935
v 98.746736 -114.0281 -52.579682
v 98.765751 -80.811476 -53.945805
v 98.770261 -81.585166 -92.538957
v 98.770925 -112.82163 -56.141984
v 98.774003 -116.12421 -26.514686
v 98.777351 -80.536819 -55.480466
v 98.77767 -80.687119 -59.111924
v 98.780571 -115.47542 -40.863215
v 98.780912 -81.227739 -65.631816
v 98.781907 -81.538053 -67.587217
v 98.794877 -115.03365 -29.884056
v 98.798645 -113.86109 -53.250931
v 98.800144 -81.996823 -70.043398
v 98.802148 -82.244024 -87.529981
v 98.802182 -106.98641 -78.089457
v 98.80441 -81.52167 -93.417674
v 98.805412 -81.430501 -75.229937
v 98.81007 -76.940163 -33.200301
v 98.816441 -111.20636 -60.727849
v 98.818048 -109.88874 -71.969244
v 98.818966 -109.51881 -75.548995
v 98.819931 -115.27067 -41.622005
v 98.825908 -78.28931 -38.02742
v 98.830559 -77.891062 -37.142037
v 98.831073 -108.19217 -76.813836
v 98.832073 -110.25672 -65.057534
v 98.838001 -114.08925 -45.471816
v 98.851369 -109.78065 -74.276651
v 98.851493 -116.06291 -27.408557
v 98.85431 -110.25979 -65.783637
v 98.854617 -114.13743 -46.210128
v 98.854865 -115.91572 -32.457492
v 98.861889 -109.86299 -72.94077
v 98.861957 -80.905644 -49.046994
v 98.873778 -112.62817 -57.112019
v 98.880822 -77.602378 -36.361349
v 98.883902 -82.049573 -71.231332
v 98.884595 -111.4894 -60.152573
v 98.886482 -110.38944 -63.196445
v 98.88692 -115.95181 -38.698665
v 98.887682 -106.54156 -77.550355
v 98.888547 -110.27753 -66.468943
v 98.890795 -114.2302 -47.308209
v 98.892492 -112.32905 -58.106129
v 98.895354 -108.59054 -80.610218
v 98.904858 -110.17658 -67.842626
v 98.906732 -116.13711 -35.218276
v 98.910427 -81.84069 -69.29894
v 98.913683 -80.462894 -48.193565
v 98.916641 -115.97282 -28.079245
v 98.929562 -81.176899 -49.791617
v 98.929867 -78.333282 -40.295341
v 98.934822 -110.24331 -67.114599
v 98.949827 -81.2542 -50.392187
v 98.955191 -113.65751 -53.774119
v 98.956621 -109.8485 -73.66332
v 98.956906 -114.99049 -42.270383
v 98.95988 -111.01792 -61.318638
v 98.964527 -81.538299 -79.14353
v 98.965315 -81.23655 -51.060254
v 98.982675 -116.02529 -37.848091
v 98.986552 -106.33622 -77.727888
v 98.993513 -114.04796 -48.704574
v 99.002181 -81.842081 -71.849799
v 99.007144 -80.514169 -56.862697
v 99.008061 -81.077469 -52.620356
v 99.010568 -113.39125 -54.438182
v 99.010957 -115.74432 -28.697616
v 99.014569 -78.46513 -39.698408
v 99.018981 -109.68647 -74.898784
v 99.023455 -78.219453 -42.248299
v 99.026173 -79.787967 -46.959141
v 99.037126 -110.30524 -64.016656
v 99.039527 -108.25444 -79.2342
v 99.046962 -81.990341 -88.709401
v 99.047854 -79.460388 -46.322452
v 99.051662 -114.1685 -48.052788
v 99.055079 -81.505054 -78.628839
v 99.057181 -78.915935 -44.911332
v 99.062647 -112.21995 -58.921964
v 99.069279 -110.77171 -61.83719
v 99.072465 -107.76397 -76.93501
v 99.073888 -114.45392 -43.501943
v 99.077909 -110.14793 -68.401733
v 99.082784 -78.431693 -38.418359
v 99.092775 -80.780949 -60.732355
v 99.094379 -77.445042 -35.6009
v 99.094625 -80.772791 -60.080518
v 99.09967 -81.662546 -80.805632
v 99.101553 -81.890048 -89.376658
v 99.102826 -78.641359 -43.578335
v 99.102843 -113.90529 -49.286637
v 99.103799 -108.69253 -81.230955
v 99.104948 -110.54006 -62.483578
v 99.113675 -80.0194 -47.549073
v 99.117143 -80.781501 -61.416999
v 99.121427 -82.118935 -70.683464
v 99.122564 -114.66563 -42.871481
v 99.131197 -110.06598 -69.074773
v 99.135386 -113.88475 -50.582901
v 99.15182 -80.573083 -57.869689
v 99.154759 -115.32692 -29.284963
v 99.156976 -81.557134 -72.544591
v 99.162358 -79.100205 -45.561556
v 99.174365 -80.860314 -62.637373
v 99.178171 -115.83541 -39.198835
v 99.185422 -78.140645 -40.870469
v 99.186759 -81.817306 -83.684433
v 99.18756 -111.88348 -60.10682
v 99.188894 -109.30262 -76.032729
v 99.189634 -107.73914 -78.550743
v 99.191324 -109.95563 -69.941606
v 99.194422 -81.043685 -63.89607
v 99.196923 -113.99157 -44.744112
v 99.196998 -77.339784 -23.904915
v 99.215068 -114.00687 -51.239189
v 99.219998 -108.67653 -76.612402
v 99.224661 -81.360815 -94.844541
v 99.230633 -115.66537 -31.973949
v 99.232377 -113.87589 -49.923919
v 99.233355 -80.767445 -62.063734
v 99.233578 -115.11221 -30.579953
v 99.23869 -112.20032 -59.541685
v 99.239994 -115.56281 -40.269566
v 99.244824 -81.856705 -85.546888
v 99.253556 -81.756171 -90.805332
v 99.255344 -111.55687 -60.767594
v 99.256975 -113.05025 -56.338622
v 99.264072 -114.14873 -44.030579
v 99.266185 -106.09714 -77.668701
v 99.271071 -107.25209 -77.059973
v 99.276705 -106.96236 -77.143935
v 99.282748 -114.06384 -52.538191
v 99.2836 -114.07888 -51.92226
v 99.28784 -82.025378 -86.829861
v 99.293808 -114.90161 -30.0368
v 99.295301 -77.278232 -34.32279
v 99.296499 -115.41884 -31.293654
v 99.300617 -113.93492 -46.019217
v 99.301701 -110.49039 -65.857752
v 99.308798 -81.08898 -64.841086
v 99.311858 -81.974889 -88.158352
v 99.321763 -113.94645 -53.136284
v 99.328388 -114.93109 -29.784275
v 99.328448 -78.53234 -39.079102
v 99.328804 -106.63198 -77.334532
v 99.332637 -80.43014 -48.976488
v 99.336436 -115.36358 -40.965781
v 99.340468 -111.41841 -61.059141
v 99.340627 -107.15212 -78.177745
v 99.34384 -116.05182 -34.561437
v 99.344714 -81.641812 -68.51787
v 99.344973 -116.08409 -35.862896
v 99.348308 -115.89807 -33.360998
v 99.35677 -108.56478 -79.902497
v 99.358308 -110.34266 -64.509323
v 99.361795 -82.114524 -70.366541
v 99.366962 -109.81385 -71.639994
v 99.367383 -110.43015 -65.202787
v 99.371525 -112.83391 -57.463023
v 99.372145 -110.6003 -66.500027
v 99.374541 -110.46595 -67.148695
v 99.375019 -78.15103 -37.709182
v 99.379361 -109.80201 -72.330153
v 99.380981 -82.100176 -71.267818
v 99.383083 -80.615707 -56.202189
v 99.385895 -116.1155 -27.376068
v 99.386933 -111.1941 -61.386209
v 99.399367 -106.60301 -77.927883
v 99.404638 -108.99503 -76.374284
v 99.405154 -77.857519 -37.001557
v 99.406557 -81.306571 -66.98453
v 99.410186 -81.315174 -50.911872
v 99.423113 -81.992218 -69.911619
v 99.424866 -81.130554 -65.902649
v 99.427849 -109.84047 -73.388784
v 99.428674 -112.70356 -58.224904
v 99.433084 -115.11381 -41.604382
v 99.433547 -77.662958 -36.323027
v 99.435114 -81.241099 -50.352101
v 99.438499 -113.76348 -53.789667
v 99.445999 -116.04593 -28.041303
v 99.447581 -81.763 -84.741998
v 99.453655 -113.81661 -45.433069
v 99.458105 -108.3631 -76.782256
v 99.464343 -81.980403 -87.4808
v 99.465589 -80.865741 -49.691672
v 99.478983 -80.685434 -58.720476
v 99.487217 -113.4412 -55.09488
v 99.492325 -109.84257 -74.162709
v 99.498392 -80.746104 -59.429676
v 99.509034 -77.513963 -23.501248
v 99.513552 -77.997758 -41.556881
v 99.513776 -110.35651 -67.713544
v 99.517613 -113.82989 -45.982094
v 99.518248 -112.52533 -59.45291
v 99.52812 -112.63726 -58.867201
v 99.535834 -110.83959 -61.904936
v 99.536006 -109.76278 -74.79742
v 99.53721 -115.84678 -28.658148
v 99.537513 -81.443095 -76.815796
v 99.538308 -81.317059 -51.530949
v 99.540323 -113.64211 -54.369898
v 99.54357 -78.799759 -44.860663
v 99.544048 -78.230527 -40.30602
v 99.544891 -115.97148 -38.36098
v 99.545687 -114.78626 -42.195916
v 99.54655 -106.17725 -77.460059
v 99.575258 -106.14485 -77.778416
v 99.57684 -113.89327 -46.467097
v 99.576897 -79.767346 -47.534486
v 99.57911 -78.258724 -42.830972
v 99.580949 -113.97212 -48.641193
v 99.585886 -81.918606 -71.64981
v 99.591044 -109.61426 -75.398742
v 99.592589 -79.9922 -48.270904
v 99.605328 -110.15956 -68.339401
v 99.611174 -81.301964 -52.078622
v 99.613595 -80.748762 -60.033805
v 99.616846 -113.94072 -49.296758
v 99.626286 -108.38111 -79.162844
v 99.627262 -113.99935 -48.000698
v 99.641382 -107.83497 -76.970862
v 99.646166 -105.80989 -77.611465
v 99.648598 -81.551053 -72.377884
v 99.650059 -81.690038 -82.954119
v 99.654646 -110.89203 -65.81714
v 99.654964 -111.43084 -61.344118
v 99.655734 -112.41382 -60.091638
v 99.657972 -79.4922 -46.898164
v 99.666276 -110.81001 -67.090001
v 99.669664 -78.016602 -40.943356
v 99.670251 -110.54921 -62.494846
v 99.671924 -81.38986 -93.198038
v 99.674128 -80.605789 -61.262781
v 99.675573 -110.00015 -68.857323
v 99.677436 -78.490188 -43.530701
v 99.686252 -114.90952 -30.458892
v 99.687155 -81.819102 -86.057337
v 99.690385 -115.81761 -38.99366
v 99.694811 -80.753411 -55.756284
v 99.700383 -107.34732 -77.036627
v 99.702815 -80.655917 -60.634204
v 99.703605 -79.217547 -46.218873
v 99.705497 -114.39123 -42.791712
v 99.708121 -78.040623 -42.236562
v 99.711883 -109.85427 -69.531358
v 99.715209 -107.75561 -78.415301
v 99.71644 -77.435485 -34.902352
v 99.719252 -114.00652 -50.542607
v 99.723445 -113.98839 -49.845328
v 99.724182 -109.36419 -76.004575
v 99.724512 -110.36306 -63.1649
v 99.733492 -113.93307 -47.202139
v 99.739334 -112.11307 -60.733222
v 99.740586 -115.61229 -39.623905
v 99.745505 -115.65588 -32.512796
v 99.748694 -110.54634 -64.725148
v 99.75287 -107.06834 -77.128644
v 99.756457 -114.03554 -51.241387
v 99.764779 -77.077769 -28.45322
v 99.774104 -110.77465 -65.15899
v 99.78342 -110.45886 -64.423732
v 99.784086 -81.846006 -88.664295
v 99.791694 -80.424983 -49.55876
v 99.79527 -80.567009 -62.618502
v 99.797414 -80.650481 -57.150345
v 99.799924 -114.04561 -52.490376
v 99.805456 -80.036032 -48.907917
v 99.807244 -115.1576 -31.082384
v 99.807624 -80.490694 -61.908273
v 99.810696 -109.74341 -70.237004
v 99.812926 -80.929478 -64.550763
v 99.81633 -80.828846 -63.870967
v 99.820184 -111.21042 -66.438313
v 99.822884 -110.38459 -63.850638
v 99.824179 -107.21759 -78.088203
v 99.826748 -114.92456 -29.840446
v 99.826759 -76.968943 -30.714516
v 99.835128 -110.99505 -61.867214
v 99.844183 -115.37546 -40.272628
v 99.848527 -109.11898 -76.332605
v 99.851262 -105.6903 -77.584135
v 99.852572 -115.43666 -31.796479
v 99.859181 -78.521289 -38.935524
v 99.866167 -81.690564 -84.144504
v 99.880283 -106.76205 -77.2667
v 99.882186 -77.415329 -26.012228
v 99.8857 -82.177126 -71.188861
v 99.891407 -111.62656 -61.360305
v 99.891724 -108.79413 -76.671131
v 99.892525 -81.784954 -69.17778
v 99.893622 -113.97194 -53.12531
v 99.896915 -81.236581 -75.006146
v 99.897236 -78.402197 -38.317405
v 99.906198 -110.09349 -68.418192
v 99.90724 -114.02428 -43.409831
v 99.907479 -77.631972 -35.787341
v 99.910816 -113.11584 -57.529293
v 99.911889 -109.65559 -71.309344
v 99.912431 -81.370581 -79.972109
v 99.918338 -78.192368 -37.632418
v 99.918734 -110.80496 -67.506176
v 99.928459 -113.80284 -44.016709
v 99.93148 -110.57005 -67.788774
v 99.936144 -106.70868 -77.917836
v 99.942942 -80.673024 -57.929613
v 99.946188 -108.43738 -76.883843
v 99.947611 -77.92171 -36.871384
v 99.955027 -81.378136 -67.814408
v 99.956007 -115.12943 -40.932053
v 99.956644 -78.44144 -39.578436
v 99.956892 -113.88417 -53.759037
v 99.959428 -107.42225 -77.120318
v 99.960795 -110.66357 -64.494067
v 99.966035 -113.62998 -44.635041
v 99.966241 -114.88089 -41.566365
v 99.967823 -113.02882 -58.306607
v 99.970578 -109.75085 -72.852447
v 99.974053 -109.63778 -72.128433
v 99.974493 -82.236795 -70.528786
v 99.979755 -78.789529 -45.112184
v 99.985619 -109.88693 -73.538097
v 99.990572 -80.951852 -65.952956
v 99.991667 -112.86986 -59.479099
v 99.996909 -81.346194 -50.98421
v 99.999277 -113.70111 -45.95681
v 100.00191 -106.22037 -77.386996
v 100.00329 -111.10809 -65.124116
v 100.0064 -81.369545 -77.564715
v 100.0121 -113.58515 -45.239024
v 100.01319 -113.80416 -54.394327
v 100.03616 -106.17724 -77.77461
v 100.04079 -109.88376 -74.802253
v 100.05562 -80.702632 -58.666898
v 100.05801 -81.431197 -51.63494
v 100.06003 -114.51892 -42.098905
v 100.06441 -81.213404 -73.69853
v 100.07406 -81.220744 -54.165386
v 100.07409 -113.71375 -55.029286
v 100.08019 -109.9746 -74.148003
v 100.0807 -81.778648 -86.763741
v 100.08267 -113.52889 -56.022647
v 100.10082 -80.486915 -63.164814
v 100.1038 -110.19796 -68.256194
v 100.11007 -113.78377 -46.846738
v 100.11157 -80.585172 -59.979263
v 100.11352 -80.677267 -59.329796
v 100.12431 -111.0055 -62.017793
v 100.12539 -81.852472 -71.728208
v 100.1281 -81.186188 -74.315483
v 100.1292 -78.190574 -40.1749
v 100.1348 -110.79812 -67.755761
v 100.13987 -112.7897 -60.176501
v 100.14004 -80.818569 -65.176822
v 100.14251 -107.81949 -77.182067
v 100.15719 -81.355325 -53.387526
v 100.16053 -111.60039 -65.809592
v 100.16282 -109.73129 -75.463153
v 100.16939 -110.60461 -62.547396
v 100.16941 -113.95145 -49.234391
v 100.17311 -81.785094 -87.947752
v 100.17841 -114.05491 -49.906739
v 100.17848 -113.7883 -47.801369
v 100.18454 -77.873107 -41.435683
v 100.18914 -112.54221 -60.744191
v 100.19133 -79.55656 -47.530123
v 100.1969 -113.61187 -45.756746
v 100.19787 -105.7634 -77.636858
v 100.19828 -81.26543 -73.110144
v 100.20769 -78.345829 -43.421741
v 100.20855 -111.45275 -65.180623
v 100.20999 -81.441701 -81.649298
v 100.21022 -81.476651 -72.380378
v 100.21125 -105.78169 -77.469509
v 100.21252 -107.83045 -78.054063
v 100.21401 -113.82002 -48.497991
v 100.2152 -105.52332 -77.540045
v 100.22098 -110.99092 -64.450432
v 100.2266 -80.211467 -61.211739
v 100.22838 -110.72466 -64.081274
v 100.23434 -111.72307 -66.447136
v 100.24082 -107.37623 -77.412499
v 100.24835 -109.49517 -76.071697
v 100.25315 -111.54365 -67.146765
v 100.25828 -80.072376 -49.451379
v 100.25978 -77.967254 -40.812669
v 100.26125 -108.05214 -77.251513
v 100.26307 -109.88099 -68.833303
v 100.265 -78.111729 -42.795792
v 100.26564 -80.883468 -55.883392
v 100.26865 -110.56504 -63.746149
v 100.27595 -78.503367 -44.058979
v 100.27968 -114.04338 -51.75968
v 100.28051 -79.809823 -48.856304
v 100.2828 -114.04839 -51.069254
v 100.28916 -114.0705 -50.450989
v 100.2946 -77.905288 -42.092939
v 100.30101 -107.28276 -77.86451
v 100.30817 -110.51892 -63.154237
v 100.31706 -108.51408 -77.176382
v 100.31786 -79.700385 -48.303079
v 100.3484 -109.60224 -69.496252
v 100.35034 -77.413544 -34.321285
v 100.35523 -112.14647 -61.294296
v 100.36322 -111.30081 -64.535616
v 100.37523 -106.86942 -77.470507
v 100.39047 -110.30882 -68.266433
v 100.39293 -114.0131 -53.13533
v 100.41202 -80.168692 -62.49171
v 100.41405 -114.04086 -52.474029
v 100.43143 -78.500287 -38.277025
v 100.43275 -78.551223 -38.968628
v 100.4335 -78.334782 -37.601885
v 100.44595 -110.86899 -63.814867
v 100.4488 -109.44581 -70.342212
v 100.4541 -77.91111 -36.290171
v 100.45966 -109.9674 -73.342838
v 100.46013 -109.66937 -72.705676
v 100.46347 -80.455917 -63.799886
v 100.46883 -80.070017 -61.826707
v 100.47052 -80.420917 -59.883358
v 100.4719 -82.16265 -71.157809
v 100.47191 -111.27289 -67.762844
v 100.47597 -110.11991 -73.78883
v 100.47762 -80.601151 -64.541323
v 100.48453 -81.980104 -69.799093
v 100.48736 -80.897423 -66.425146
v 100.48985 -78.125364 -36.967391
v 100.48994 -111.4728 -61.895071
v 100.49343 -81.544268 -68.409728
v 100.49767 -80.808884 -56.656203
v 100.49969 -110.80265 -68.046956
v 100.50011 -82.226806 -70.485419
v 100.50424 -81.512762 -51.637644
v 100.5196 -113.21673 -59.318172
v 100.52394 -81.435886 -51.416213
v 100.52645 -81.756211 -69.118844
v 100.53211 -80.777887 -57.133018
v 100.53214 -81.060959 -67.133849
v 100.55081 -80.744099 -57.977567
v 100.55238 -78.375784 -39.635837
v 100.55656 -111.87823 -65.181975
v 100.55777 -80.211825 -63.056382
v 100.5585 -80.715719 -65.37752
v 100.56282 -80.708594 -58.584981
v 100.56431 -79.241279 -46.714905
v 100.57176 -81.285518 -67.779011
v 100.57299 -109.50551 -72.141403
v 100.58438 -81.536427 -52.186038
v 100.58616 -109.34876 -71.419114
v 100.5864 -111.99896 -65.851548
v 100.58845 -110.92781 -62.525381
v 100.58846 -81.187839 -51.001423
v 100.59419 -81.250422 -76.703257
v 100.59721 -81.524462 -52.898996
v 100.61297 -81.198633 -78.851398
v 100.61409 -111.68452 -64.521719
v 100.62682 -111.12479 -62.326187
v 100.62962 -81.614319 -84.758208
v 100.65072 -81.016425 -50.865415
v 100.65095 -81.632299 -85.807831
v 100.66166 -110.31857 -68.372935
v 100.66726 -81.734572 -71.747512
v 100.66888 -77.751394 -35.484185
v 100.6764 -81.232636 -77.519707
v 100.67736 -78.112917 -40.210722
v 100.68795 -81.195637 -79.569276
v 100.69031 -81.47186 -51.642271
v 100.70719 -81.476755 -82.815792
v 100.71167 -80.528632 -59.198431
v 100.71311 -79.656181 -48.678984
v 100.71556 -110.99077 -63.085853
v 100.71888 -81.496105 -53.567116
v 100.74773 -81.374489 -54.337373
v 100.78864 -77.839756 -41.465296
v 100.78951 -79.865983 -49.456345
v 100.79666 -79.413075 -47.480086
v 100.8303 -109.83421 -68.674885
v 100.84459 -78.018083 -42.742804
v 100.84634 -81.376028 -72.285216
v 100.86286 -77.370483 -33.567023
v 100.8736 -80.179491 -59.889426
v 100.88115 -81.325232 -81.724366
v 100.88339 -109.49614 -68.900096
v 100.88838 -80.672451 -58.558752
v 100.89185 -78.280461 -43.530184
v 100.89766 -78.699286 -45.106731
v 100.91078 -77.869451 -42.110801
v 100.91232 -109.27029 -69.514052
v 100.92657 -80.60176 -50.693826
v 100.93371 -78.671609 -38.166112
v 100.94789 -81.014161 -55.930734
v 100.94914 -79.959755 -60.507638
v 100.97343 -80.499138 -64.794853
v 100.98517 -77.506718 -34.219149
v 100.99983 -78.689971 -38.863637
v 101.00221 -79.925044 -62.430441
v 101.01428 -82.074071 -71.028392
v 101.01579 -77.447637 -28.511737
v 101.01691 -81.173537 -72.919321
v 101.02144 -82.10839 -70.511409
v 101.02854 -78.440928 -39.470821
v 101.04202 -80.781938 -66.381294
v 101.04321 -81.526063 -68.464286
v 101.04876 -79.836052 -61.14891
v 101.04983 -77.312312 -32.357781
v 101.06555 -80.874356 -56.710327
v 101.06798 -79.74914 -49.255099
v 101.06934 -78.305169 -36.760069
v 101.07028 -77.322608 -30.351773
v 101.07247 -81.611367 -52.244094
v 101.07733 -80.823772 -57.312414
v 101.07891 -80.775531 -57.95539
v 101.1002 -81.797414 -69.703715
v 101.10274 -81.495234 -52.008625
v 101.10692 -81.683658 -69.14642
v 101.11639 -81.232395 -67.732714
v 101.12736 -79.826699 -61.799786
v 101.13156 -81.151374 -51.472665
v 101.13681 -80.069811 -63.22041
v 101.14692 -80.96891 -67.118325
v 101.14804 -81.635432 -52.807822
v 101.19071 -81.606917 -53.485869
v 101.21423 -78.14433 -40.086979
v 101.21821 -78.005206 -35.784132
v 101.21845 -78.638715 -37.53145
v 101.22348 -77.918275 -40.789735
v 101.22987 -78.570507 -22.228723
v 101.23322 -80.569828 -58.571821
v 101.27751 -81.563569 -71.632765
v 101.27999 -81.098183 -73.664725
v 101.2855 -81.491079 -54.171715
v 101.29162 -81.540649 -52.257909
v 101.29407 -80.194208 -63.745857
v 101.29772 -81.915724 -70.994429
v 101.30894 -77.927072 -25.747164
v 101.34375 -81.118652 -79.639616
v 101.36556 -81.238863 -81.115903
v 101.36783 -80.180836 -59.205304
v 101.37828 -79.552031 -48.588505
v 101.37831 -77.869545 -42.027173
v 101.38086 -77.84169 -41.426779
v 101.40525 -77.988067 -42.686526
v 101.4176 -81.249305 -55.108619
v 101.42296 -81.218053 -72.30554
v 101.42582 -78.188143 -43.36098
v 101.43339 -78.932526 -38.315564
v 101.45518 -80.372398 -50.81097
v 101.46587 -81.045709 -75.615657
v 101.48886 -77.81547 -34.870036
v 101.49124 -79.9031 -59.820938
v 101.50097 -78.067042 -25.273787
v 101.50154 -81.089077 -72.945802
v 101.51701 -81.086198 -78.317649
v 101.51924 -81.340167 -82.499234
v 101.52308 -80.681269 -51.363324
v 101.53432 -78.873667 -38.921676
v 101.53735 -78.50816 -39.479557
v 101.53802 -79.766339 -60.492798
v 101.54309 -79.33896 -47.530083
v 101.5659 -80.896908 -56.621382
v 101.56752 -81.005208 -55.991705
v 101.59115 -79.192515 -46.881165
v 101.59462 -81.388024 -68.32248
v 101.59502 -79.717599 -61.049925
v 101.60383 -81.787217 -70.420096
v 101.61137 -80.809444 -57.261638
v 101.61439 -80.676539 -57.89767
v 101.64201 -80.145287 -63.769676
v 101.64809 -81.096639 -77.147972
v 101.65111 -79.845565 -62.500697
v 101.65363 -81.140544 -67.681528
v 101.65951 -78.496742 -44.519986
v 101.67198 -80.881993 -67.012582
v 101.68082 -81.634423 -53.438089
v 101.68276 -77.696617 -34.191223
v 101.68691 -81.549804 -52.773602
v 101.69376 -81.459075 -69.003278
v 101.70193 -81.119665 -52.119449
v 101.70419 -78.927468 -45.932318
v 101.70771 -81.690171 -71.042258
v 101.71159 -80.467623 -65.230567
v 101.71517 -81.538356 -54.000575
v 101.75409 -78.356208 -24.346325
v 101.78461 -79.723203 -61.680066
v 101.78966 -78.206619 -40.073954
v 101.80035 -80.071306 -50.485232
v 101.81063 -77.989372 -40.701947
v 101.81669 -81.67243 -70.243254
v 101.8167 -81.075046 -79.219201
v 101.8318 -81.400174 -54.303926
v 101.8361 -77.508848 -31.490053
v 101.86059 -77.63154 -33.477509
v 101.8696 -77.907613 -41.339845
v 101.87844 -80.264913 -58.48991
v 101.8854 -79.152844 -38.17214
v 101.89195 -78.002883 -42.578358
v 101.89428 -81.332918 -71.628257
v 101.90704 -77.923014 -41.985328
v 101.92875 -77.880542 -27.897229
v 101.93241 -81.196799 -54.725113
v 101.93909 -81.023517 -55.354849
v 101.94562 -81.501403 -53.354316
v 101.94769 -81.443989 -53.941977
v 101.95255 -79.956675 -59.178774
v 101.95295 -80.413332 -51.38541
v 101.96709 -78.148341 -43.221952
v 101.9862 -77.591933 -32.352692
v 102.00235 -81.106252 -72.256421
v 102.01247 -81.037246 -72.847638
v 102.02023 -81.054851 -74.127447
v 102.02368 -80.639882 -51.954643
v 102.02658 -81.157591 -52.761735
v 102.03093 -80.515412 -57.79393
v 102.05478 -78.969059 -22.262752
v 102.0599 -79.802272 -59.765842
v 102.07917 -79.734114 -60.306658
v 102.08911 -79.084485 -37.553388
v 102.11718 -78.278534 -35.549938
v 102.13713 -80.770689 -56.476898
v 102.1428 -80.845107 -55.844145
v 102.16401 -79.195592 -38.815871
v 102.17115 -77.727506 -29.758097
v 102.18615 -80.2474 -64.353956
v 102.19115 -80.99223 -67.574103
v 102.19749 -79.703609 -60.958687
v 102.20696 -80.620503 -57.146738
v 102.21341 -80.9946 -75.39982
v 102.21905 -81.142758 -68.287424
v 102.21973 -81.056146 -76.969184
v 102.22019 -79.79608 -62.349493
v 102.23502 -81.337047 -69.565705
v 102.24949 -81.007545 -76.084296
v 102.25272 -80.77214 -66.948244
v 102.25752 -80.863502 -55.178246
v 102.2578 -81.070602 -78.827886
v 102.29164 -79.683031 -49.388499
v 102.29225 -80.617309 -66.397535
v 102.29254 -78.392305 -40.01777
v 102.29942 -81.511938 -70.923375
v 102.30396 -78.910411 -36.830473
v 102.30977 -80.68157 -52.603102
v 102.32834 -78.133543 -40.669365
v 102.32835 -81.079345 -53.355371
v 102.35175 -78.092692 -34.830222
v 102.36219 -80.330263 -57.823188
v 102.38126 -79.430281 -38.203833
v 102.38869 -78.029527 -41.304227
v 102.39135 -78.081948 -42.621097
v 102.39568 -81.039784 -54.070643
v 102.39908 -80.084995 -58.413441
v 102.40112 -80.104283 -63.767742
v 102.43689 -81.245853 -71.529299
v 102.44327 -80.823841 -54.68874
v 102.44442 -78.700896 -24.242295
v 102.46438 -79.806993 -59.647767
v 102.48486 -80.112284 -51.192151
v 102.48681 -79.886813 -50.250491
v 102.49376 -80.279485 -51.925697
v 102.52012 -78.419576 -44.261702
v 102.535 -79.911559 -58.982937
v 102.55601 -81.054837 -73.400359
v 102.55602 -81.068584 -72.12129
v 102.56179 -81.024814 -72.793946
v 102.58115 -78.054043 -42.021876
v 102.61174 -80.5978 -53.197429
v 102.63996 -78.688061 -35.958664
v 102.67108 -80.032223 -58.337215
v 102.69703 -80.5178 -55.792101
v 102.72432 -80.41066 -65.486735
v 102.72535 -81.018682 -75.988553
v 102.74193 -79.940388 -62.928387
v 102.74555 -80.227143 -52.560899
v 102.75352 -78.607982 -40.011827
v 102.75557 -81.072167 -74.090909
v 102.75566 -80.603646 -53.806405
v 102.75973 -79.193011 -22.490198
v 102.76966 -80.424934 -56.442477
v 102.77343 -78.287084 -43.632466
v 102.77488 -80.51354 -55.144281
v 102.79316 -81.011114 -75.25579
v 102.80173 -80.506608 -66.21572
v 102.80426 -80.777284 -67.62788
v 102.81243 -78.062765 -34.124873
v 102.8176 -80.627364 -66.869513
v 102.81995 -80.536737 -54.445548
v 102.82232 -79.710247 -61.54185
v 102.83108 -81.091899 -76.802256
v 102.8529 -80.280082 -57.081083
v 102.86115 -79.491588 -37.3984
v 102.87368 -81.294257 -70.256172
v 102.87939 -77.892209 -31.599562
v 102.88228 -78.396853 -40.607313
v 102.89585 -81.04752 -69.516364
v 102.90006 -79.761787 -38.15646
v 102.90816 -78.212763 -41.275039
v 102.91101 -81.389221 -70.854205
v 102.91235 -80.90717 -68.783985
v 102.92054 -79.055194 -46.583471
v 102.95036 -80.196218 -53.179321
v 102.9662 -79.04781 -36.365965
v 102.97806 -80.090574 -57.75152
v 102.9972 -78.167157 -42.006939
v 103.00021 -79.083536 -23.489891
v 103.00299 -79.563288 -48.823404
v 103.0137 -81.223937 -71.428554
v 103.03041 -79.9481 -58.43096
v 103.03984 -79.789457 -62.245998
v 103.05248 -79.982125 -51.847835
v 103.05279 -79.92687 -50.573987
v 103.06053 -78.424636 -27.041729
v 103.09542 -81.077984 -72.73315
v 103.09685 -81.116284 -73.405632
v 103.10656 -79.98391 -51.243648
v 103.11076 -79.723875 -38.819969
v 103.12642 -79.805477 -59.83861
v 103.13262 -81.081451 -72.097295
v 103.13464 -79.862675 -59.082491
v 103.14597 -78.633248 -25.919864
v 103.17973 -78.856245 -40.01951
v 103.19198 -78.329194 -43.443024
v 103.20753 -80.188493 -53.840421
v 103.23758 -80.275286 -54.580607
v 103.25598 -78.462263 -34.845323
v 103.27293 -79.950684 -53.172355
v 103.27814 -79.850283 -52.465997
v 103.29875 -78.07126 -30.830899
v 103.29997 -79.867142 -37.565262
v 103.32018 -80.243356 -55.688095
v 103.32669 -80.386292 -65.453903
v 103.34182 -79.889509 -51.766577
v 103.36045 -78.392515 -28.748087
v 103.3822 -80.437287 -66.160472
v 103.38333 -80.169834 -56.455604
v 103.396 -81.221844 -70.840549
v 103.39926 -80.07186 -63.704935
v 103.40714 -80.462505 -66.846654
v 103.42861 -79.591517 -36.858501
v 103.44326 -80.08088 -57.115767
v 103.44571 -80.120891 -38.181793
v 103.45388 -80.60665 -68.124401
v 103.49243 -80.511855 -67.527985
v 103.49457 -78.832137 -45.77132
v 103.49828 -80.00426 -57.678906
v 103.49952 -80.719286 -69.429065
v 103.50102 -79.737676 -60.938315
v 103.50479 -78.227363 -30.149908
v 103.51135 -81.081328 -74.641558
v 103.52201 -80.640623 -68.818051
v 103.52451 -80.908533 -70.099088
v 103.528 -78.326708 -34.085843
v 103.53252 -78.377532 -41.882887
v 103.5349 -79.756051 -53.030932
v 103.53819 -79.19394 -39.888478
v 103.54215 -79.336319 -23.126431
v 103.54277 -78.504601 -41.245051
v 103.55154 -80.128445 -54.37244
v 103.57314 -79.729298 -49.492675
v 103.58212 -79.953048 -58.312194
v 103.58284 -81.185929 -71.435795
v 103.58838 -79.300894 -47.860222
v 103.60686 -79.9178 -50.473314
v 103.61858 -78.166451 -32.762511
v 103.6259 -79.477934 -48.545895
v 103.62894 -81.16517 -72.11395
v 103.63062 -79.932295 -51.17883
v 103.69322 -79.897588 -59.049588
v 103.7059 -81.22486 -73.342083
v 103.73312 -80.174629 -37.491216
v 103.73461 -78.844937 -40.621448
v 103.75184 -79.755466 -51.84476
v 103.76677 -79.74433 -61.624557
v 103.79416 -80.986913 -70.703347
v 103.7968 -79.60241 -52.442003
v 103.81775 -79.838102 -53.69489
v 103.81893 -80.135906 -55.055332
v 103.82568 -78.988056 -35.372317
v 103.82728 -78.293628 -33.423444
v 103.84495 -80.5382 -69.33461
v 103.8617 -78.68028 -44.918622
v 103.88242 -79.411485 -36.087655
v 103.88715 -80.435208 -38.094885
v 103.88933 -80.416272 -65.428933
v 103.89101 -80.437628 -66.059179
v 103.89618 -80.031321 -54.424688
v 103.90008 -80.196922 -64.317467
v 103.91298 -79.914923 -36.825198
v 103.94141 -79.587629 -53.02461
v 103.94641 -80.051099 -56.930935
v 103.96502 -80.130577 -55.915479
v 103.9675 -79.144057 -25.09333
v 103.98663 -78.762917 -34.696473
v 104.00728 -80.398667 -66.720323
v 104.01714 -80.424017 -67.404272
v 104.0453 -80.472945 -68.057726
v 104.05004 -78.520906 -34.013407
v 104.06529 -80.540419 -69.98316
v 104.07585 -79.99888 -57.843794
v 104.07823 -80.455037 -68.736917
v 104.08125 -78.847142 -45.728174
v 104.09927 -79.426394 -48.333709
v 104.116 -79.987594 -63.332546
v 104.11981 -78.948115 -46.387381
v 104.14096 -79.985942 -50.430807
v 104.15738 -79.885244 -49.809466
v 104.16032 -79.684292 -49.095712
v 104.1622 -79.073067 -47.142467
v 104.16233 -79.232016 -47.764875
v 104.16388 -79.861686 -62.388052
v 104.18499 -79.97617 -51.095567
v 104.20128 -80.573973 -37.514296
v 104.20186 -80.432185 -38.762767
v 104.22907 -79.775823 -51.67418
v 104.31893 -79.810288 -60.79281
v 104.32875 -79.204732 -40.598213
v 104.33449 -79.793092 -61.540329
v 104.34109 -79.83551 -36.227839
v 104.34132 -78.745145 -41.897483
v 104.34262 -78.901647 -41.226994
v 104.37086 -79.54846 -52.335357
v 104.39293 -79.94328 -54.319613
v 104.40839 -80.078641 -54.988267
v 104.4169 -80.111417 -55.667193
v 104.45238 -79.677123 -53.614135
v 104.46842 -79.497623 -52.981904
v 104.4923 -78.731226 -42.93838
v 104.49445 -78.801476 -44.92792
v 104.61549 -79.505755 -48.410079
v 104.64221 -78.907307 -45.729493
v 104.68758 -78.954423 -46.394086
vn -0.82408935 0.53631043 0.18234
vn -0.82409304 0.54739445 0.14570494
vn -0.86031324 0.49212468 0.13294545
vn -0.77601475 0.60818648 0.16706371
vn -0.69562203 0.6974957 0.17207488
vn -0.73485225 0.66192925 0.14778973
vn -0.69562119 0.70948279 0.11289532
vn -0.66779453 0.72383291 0.17354077
vn -0.58929622 -0.80043584 -0.10969248
vn -0.6303643 -0.76964766 -0.10140692
vn -0.63507313 -0.7576924 -0.15028097
vn -0.56795734 -0.80794585 -0.15699659
vn -0.53124487 -0.83386183 -0.14984441
vn -0.72337949 -0.68393797 -0.094609611
vn -0.83862847 -0.54268914 -0.046806253
vn -0.79542118 -0.59105116 -0.13402836
vn -0.73279971 -0.65860558 -0.17100652
vn -0.92202461 -0.38537303 0.036854602
vn -0.91440266 -0.39741981 -0.076975465
vn -0.85922325 -0.49109533 -0.14339015
vn -0.97939706 -0.16656348 0.11418385
vn -0.9820717 -0.18379323 -0.041895386
vn -0.98657 0.079034351 0.14294472
vn -0.99808311 0.0061901929 0.061577346
vn -0.9503029 0.28475627 0.12584998
vn -0.97412378 0.22061048 0.049130786
vn -0.90875667 0.40272027 0.10944245
vn -0.92606515 0.37065893 0.070819095
vn -0.88425142 0.44955879 0.12647666
vn -0.88807273 0.45080635 0.09000282
vn -0.85142261 0.51713932 0.087444067
vn -0.77603269 0.6132828 0.14716466
vn -0.67185318 0.73578268 0.085071154
vn -0.60772663 0.78743607 0.10301845
vn -0.5918209 0.79708916 0.11998716
vn -0.70216608 0.70544749 0.096471079
vn -0.76613283 0.63515812 0.09805432
vn -0.79338169 0.59696531 0.11907117
vn -0.82191443 0.56119257 0.097568147
vn -0.83844399 0.53619158 0.097520635
vn -0.49478686 -0.8598491 -0.12587902
vn -0.47609624 -0.86996865 -0.12840134
vn -0.6850639 -0.66142648 -0.30529079
vn -0.56917727 -0.76882964 -0.29144165
vn -0.53201777 -0.81201178 -0.23998755
vn -0.52327323 -0.82870305 -0.19858594
vn -0.80592012 -0.51735049 -0.28782153
vn -0.91346091 -0.32509941 -0.24474381
vn -0.97662228 -0.061599158 -0.20594758
vn -0.99165916 0.0836429 -0.098061323
vn -0.87982494 0.47178042 0.057717867
vn -0.83459276 0.53848702 0.11613208
vn -0.80558562 0.57908612 0.12526414
vn -0.76534933 0.63427353 0.10925898
vn -0.6390487 0.76205176 0.10437386
vn -0.649607 0.75947005 0.034871504
vn -0.61677003 0.78657603 0.029881453
vn -0.63025546 0.76919901 0.10540836
vn -0.63571399 0.77192217 0.0019688392
vn -0.63502115 0.77196842 0.028512081
vn -0.63333911 0.76692647 0.10346692
vn -0.620399 0.78339314 0.037420128
vn -0.59713614 0.80093926 0.043871898
vn -0.69158167 0.72177249 0.027554985
vn -0.73625153 0.67291296 0.071566828
vn -0.83831775 0.53599834 0.099645071
vn -0.77533573 0.62108672 0.11448065
vn -0.46374184 -0.882056 -0.083191052
vn -0.46679524 -0.83240354 -0.29867473
vn -0.46534827 -0.85330242 -0.23521477
vn -0.48358217 -0.85695493 -0.17825961
vn -0.62724799 -0.65211487 -0.42580065
vn -0.48075014 -0.76294565 -0.43219578
vn -0.47967565 -0.80347627 -0.3526147
vn -0.86768788 -0.35539731 -0.34757808
vn -0.76202685 -0.51614159 -0.39104083
vn -0.94233274 -0.18833937 -0.27665368
vn -0.98182654 0.035779808 -0.18637717
vn -0.97683096 0.18553516 -0.10666738
vn -0.95104861 0.30903339 0.0022071342
vn -0.91731685 0.39364541 0.05977577
vn -0.86365271 0.48099053 0.15083803
vn -0.73911428 0.66814125 0.085424252
vn -0.74265158 0.66938597 0.01977637
vn -0.68638253 0.72722077 -0.0053834445
vn -0.64536333 0.76012272 -0.075627863
vn -0.61842191 0.7797274 -0.097875275
vn -0.62139577 0.77490169 -0.11573526
vn -0.60196781 0.78979445 -0.1177263
vn -0.58903939 0.80124706 -0.10505132
vn -0.61826235 0.78428394 -0.051482342
vn -0.66782129 0.7414999 0.064750724
vn -0.75528109 0.64701855 0.10448673
vn -0.83646607 0.52940369 0.14161986
vn -0.74871081 0.6561659 0.09422566
vn -0.67732048 0.72739494 0.11015249
vn -0.66151845 0.74692136 0.067095414
vn -0.59670979 0.7960512 0.10119238
vn -0.56231195 0.82384038 0.071360581
vn -0.53288901 0.84046674 0.098208562
vn -0.46675104 -0.88299495 -0.049632046
vn -0.44899195 -0.89339286 -0.015983233
vn -0.45357251 -0.89004922 -0.045655511
vn -0.46989876 -0.88204008 -0.034647755
vn -0.48896003 -0.86766642 -0.089850545
vn -0.43004751 -0.89985156 -0.072981283
vn -0.38289896 -0.84079319 -0.38269472
vn -0.38215983 -0.87660015 -0.29244837
vn -0.40554366 -0.88953042 -0.21040432
vn -0.79664397 -0.50842845 -0.32689279
vn -0.63565522 -0.66659862 -0.38934395
vn -0.46997935 -0.78619599 -0.40126705
vn -0.88580996 -0.36105943 -0.29150784
vn -0.99187875 -0.074817628 -0.10285362
vn -0.95975721 -0.20692502 -0.18986347
vn -0.99331993 0.11436406 -0.015375941
vn -0.97154129 0.23622552 -0.017465036
vn -0.92469746 0.37163493 0.082596086
vn -0.89141881 0.43162236 0.13811088
vn -0.83036083 0.53020227 0.1714249
vn -0.84674162 0.51592714 0.12979931
vn -0.80021471 0.59278667 0.090886831
vn -0.77011448 0.63562667 0.053874444
vn -0.7634145 0.6444115 0.043956283
vn -0.72768956 0.68588281 -0.0057161776
vn -0.70310134 0.71064568 0.025124343
vn -0.65162712 0.75852203 0.0051427074
vn -0.63713324 0.76492155 -0.094637431
vn -0.63885635 0.75795376 -0.13179034
vn -0.62966001 0.77195513 -0.087255403
vn -0.53726107 0.82562166 -0.17233507
vn -0.5175193 0.85012215 -0.097293802
vn -0.56863225 0.82258946 0.0019852158
vn -0.70738316 0.70601094 0.034024317
vn -0.84004706 0.53943986 0.057668258
vn -0.85037738 0.52612478 0.0071428777
vn -0.76852185 0.63885492 0.035193603
vn -0.48878038 0.86476803 0.11519572
vn -0.50416511 0.85803419 0.097953409
vn -0.4511551 0.88890058 0.079465799
vn -0.47689807 0.87471527 0.0862635
vn -0.44974446 -0.82592022 -0.3399789
vn -0.50931472 -0.80806714 -0.29601696
vn -0.47870448 -0.81821209 -0.31838804
vn -0.54506391 -0.81017107 -0.21570392
vn -0.5143615 -0.84377915 -0.15319599
vn -0.57828873 -0.80155921 -0.15193723
vn -0.59241301 -0.77568167 -0.21763456
vn -0.44107515 -0.84523165 -0.30172196
vn -0.44519585 -0.89509887 -0.024468038
vn -0.3772971 -0.92235291 -0.083138548
vn -0.51974177 -0.85411716 0.018771134
vn -0.56416363 -0.82345766 -0.060306419
vn -0.41198975 -0.89747512 -0.15748917
vn -0.38024363 -0.91753638 -0.11636917
vn -0.41016346 -0.91121417 -0.03813988
vn -0.68644702 -0.70722973 -0.16916446
vn -0.47598994 -0.84647763 -0.23855652
vn -0.34915331 -0.90366071 -0.24797028
vn -0.31737688 -0.91017514 -0.26618242
vn -0.33959016 -0.90837979 -0.24397688
vn -0.85945851 -0.49756768 -0.1172922
vn -0.9515329 -0.29859957 -0.073643737
vn -0.99404454 -0.06918063 0.084199063
vn -0.98716629 0.10819037 0.11746328
vn -0.94563949 0.29122713 0.14475048
vn -0.88374507 0.43670329 0.16818105
vn -0.8668673 0.47322291 0.15684742
vn -0.86850041 0.47279453 0.14890371
vn -0.8307693 0.54259318 0.12415724
vn -0.7746942 0.62611347 0.088491991
vn -0.72400653 0.67037272 0.16252665
vn -0.69195294 0.68992001 0.21263
vn -0.68998331 0.70883232 0.1465597
vn -0.71374381 0.69790542 0.059141871
vn -0.67323011 0.73820686 -0.042565644
vn -0.57975411 0.81383389 -0.039491791
vn -0.48727098 0.87026227 -0.072184131
vn -0.44595501 0.89397579 -0.043948151
vn -0.44271204 0.89622915 0.027916817
vn -0.56051719 0.82812846 0.0048699919
vn -0.694354 0.71769798 0.052746523
vn -0.58043504 0.81117535 0.07134214
vn -0.5149982 0.85539085 0.055528354
vn -0.48181096 0.87590039 0.025626721
vn -0.4398987 0.89763939 0.027068604
vn -0.61560428 -0.75133687 -0.2377483
vn -0.55736208 -0.79143167 -0.25096512
vn -0.46817416 -0.85216671 -0.23371963
vn -0.45343289 -0.86566776 -0.21217421
vn -0.45854643 -0.84330809 -0.28029749
vn -0.66318953 -0.73907065 -0.11812789
vn -0.66337126 -0.72642916 -0.17955287
vn -0.53302413 -0.84488338 -0.045357682
vn -0.63782758 -0.76822513 -0.054827876
vn -0.40170044 -0.88945216 -0.21797152
vn -0.3396357 -0.90917712 -0.24092428
vn -0.35491115 -0.92288178 -0.14942305
vn -0.59344232 -0.80478352 0.012235883
vn -0.44366628 -0.89384377 -0.064835064
vn -0.354188 -0.92528564 -0.13563684
vn -0.35785416 -0.9151783 -0.18544294
vn -0.86636412 -0.49808997 0.036325675
vn -0.76382774 -0.64380652 0.045610715
vn -0.95043176 -0.29341641 0.10288958
vn -0.97720051 0.13701364 0.16219239
vn -0.94370794 0.28758031 0.16344063
vn -0.79342127 0.58532554 0.16696331
vn -0.72669035 0.65693426 0.20089427
vn -0.6574651 0.69083655 0.30080643
vn -0.66877419 0.66647512 0.3294723
vn -0.68765616 0.6339798 0.35383409
vn -0.74249852 0.60198432 0.29378709
vn -0.73657256 0.63410878 0.23530173
vn -0.71601075 0.66943699 0.19794634
vn -0.68163002 0.71860892 0.13777426
vn -0.62572867 0.75568485 0.19340122
vn -0.51706499 0.83724719 0.17793508
vn -0.43427143 0.89741117 0.077856064
vn -0.46614912 0.8693561 0.16408828
vn -0.55238527 0.83013034 0.075856388
vn -0.70499545 0.70635551 0.06358692
vn -0.84436733 0.53560072 0.013257066
vn -0.84238505 0.53863704 0.016049821
vn -0.78772938 0.61544824 0.026568837
vn -0.53683203 0.84232008 0.048044022
vn -0.51535898 0.85691071 0.010448024
vn -0.4233343 -0.90174949 -0.087383978
vn -0.42855263 -0.89886755 -0.091541164
vn -0.37735027 -0.92124927 -0.094374545
vn -0.41278493 -0.90791726 -0.072766036
vn -0.67095011 -0.72413296 -0.1595539
vn -0.5924986 -0.797346 -0.11482488
vn -0.48853627 -0.85955882 -0.14996973
vn -0.66695106 -0.73352879 -0.13081203
vn -0.70141488 -0.70342892 -0.11491266
vn -0.61399198 -0.77150017 -0.16673744
vn -0.4987582 -0.84468913 -0.19426928
vn -0.30561766 -0.91640443 -0.25845852
vn -0.36739859 -0.9068042 -0.20669897
vn -0.52712715 -0.84965056 0.015195318
vn -0.61944252 -0.78369546 0.045960799
vn -0.45137751 -0.89006019 -0.063648738
vn -0.41783834 -0.89833486 -0.13566734
vn -0.41902107 -0.88787311 -0.19000705
vn -0.88333184 -0.4625895 0.075734876
vn -0.73263586 -0.67755705 0.064506657
vn -0.95495796 -0.28541949 0.081184849
vn -0.99129146 -0.11178779 0.069603883
vn -0.9919368 0.095812798 0.082953259
vn -0.96242952 0.25935367 0.0804061
vn -0.90897864 0.40712854 0.089466035
vn -0.8594324 0.49792561 0.11595709
vn -0.86487216 0.47535452 0.16135125
vn -0.86789834 0.46234894 0.18162036
vn -0.81581622 0.52986455 0.23170555
vn -0.74162227 0.61395645 0.27028471
vn -0.64431739 0.68524295 0.33955434
vn -0.68850219 0.63677657 0.3471027
vn -0.7268942 0.59239292 0.34741253
vn -0.74018788 0.58270442 0.33552563
vn -0.72459543 0.612616 0.3156946
vn -0.67953146 0.66113245 0.31802645
vn -0.59835935 0.73637891 0.31577241
vn -0.62557751 0.76675946 0.14398864
vn -0.76189917 0.64322519 0.075966999
vn -0.86474848 0.48807418 0.11829497
vn -0.56390172 0.8189925 0.10614192
vn -0.52416635 0.85146034 0.016276259
vn -0.39776626 0.91692531 0.032092687
vn -0.40112796 0.91445762 0.053512473
vn -0.36581185 0.92721784 0.080304049
vn -0.43835723 -0.89626849 -0.067421891
vn -0.40414485 -0.90770793 -0.11284161
vn -0.32606807 -0.93031424 -0.16791372
vn -0.30119771 -0.94216692 -0.14697416
vn -0.29362991 -0.93472332 -0.20018443
vn -0.68463564 -0.72710556 -0.050906822
vn -0.58403671 -0.81158566 -0.015159271
vn -0.48327786 -0.87476456 -0.035063919
vn -0.68376577 -0.72677678 -0.065267786
vn -0.31253439 -0.88688707 -0.34022573
vn -0.43492347 -0.84565866 -0.30935904
vn -0.56363547 -0.7943095 -0.22668794
vn -0.32039061 -0.89241856 -0.31770885
vn -0.5287258 -0.84688199 -0.056920331
vn -0.49087536 -0.86367548 -0.1144819
vn -0.4663994 -0.87006032 -0.15958281
vn -0.64258564 -0.76592022 -0.02121208
vn -0.83595222 -0.54854351 -0.01684849
vn -0.95115244 -0.30843753 -0.013240463
vn -0.98813677 -0.13276644 -0.077193059
vn -0.99632943 0.072428577 -0.045625888
vn -0.96532184 0.25879437 -0.034340102
vn -0.90838712 0.41806155 -0.007575694
vn -0.85709494 0.51386267 0.036515985
vn -0.81337541 0.57710314 0.073296405
vn -0.84190905 0.52131051 0.13937163
vn -0.83489388 0.51091003 0.2047514
vn -0.70751196 0.63626903 0.30755243
vn -0.64108324 0.70389533 0.30584911
vn -0.63776267 0.72586566 0.25763902
vn -0.66033792 0.71644884 0.22506645
vn -0.70391542 0.66737217 0.24314082
vn -0.74734616 0.59343779 0.29883999
vn -0.7243287 0.61285865 0.31583565
vn -0.66455704 0.68749511 0.29277021
vn -0.62006485 0.71174002 0.33006924
vn -0.56098807 0.77256423 0.2973834
vn -0.59299618 0.7732513 0.22458403
vn -0.74854708 0.6416412 0.16725396
vn -0.86435395 0.4944613 0.091653094
vn -0.77692646 0.61880225 0.11605634
vn -0.65124613 0.74533713 0.14265715
vn -0.5853793 0.79596329 0.15418665
vn -0.55606604 0.82771981 0.075302675
vn -0.49942741 0.8651461 0.045765638
vn -0.44434544 0.89389104 0.059295408
vn -0.45536187 -0.88683701 -0.07852193
vn -0.46039304 -0.87734807 -0.13527229
vn -0.37536365 -0.91509157 -0.14734143
vn -0.33965337 -0.91452813 -0.21971317
vn -0.60677993 -0.79408395 -0.035337593
vn -0.49646157 -0.86783284 -0.019799473
vn -0.5433504 -0.81130272 -0.21577343
vn -0.62684101 -0.77079326 -0.11378954
vn -0.40641877 -0.88510031 -0.22676255
vn -0.34240866 -0.87004775 -0.35464513
vn -0.45453638 -0.83606577 -0.3072308
vn -0.4648985 -0.86581767 -0.18501121
vn -0.56075549 -0.82272768 -0.093125671
vn -0.80698007 -0.59024358 -0.01989211
vn -0.64597452 -0.76234454 -0.039340846
vn -0.92965615 -0.35683194 -0.091708168
vn -0.96494442 -0.24387388 -0.096993767
vn -0.89005554 0.45580867 0.0062908591
vn -0.82692134 0.56231612 -0.0012793208
vn -0.77066523 0.63493079 0.054203723
vn -0.78237498 0.60636455 0.14216699
vn -0.7595098 0.59922117 0.25313795
vn -0.71081001 0.64310861 0.28488684
vn -0.69089401 0.68326849 0.23624077
vn -0.67589992 0.72457582 0.13471895
vn -0.68116701 0.72019631 0.13163878
vn -0.72609943 0.66292089 0.18252535
vn -0.73450792 0.63892233 0.22864026
vn -0.69654644 0.67649895 0.23910718
vn -0.61369723 0.74186981 0.27019408
vn -0.59001309 0.77107769 0.23942377
vn -0.65091836 0.71989119 0.24096058
vn -0.79667288 0.5424028 0.26666737
vn -0.87293226 0.41685373 0.25342113
vn -0.87743294 0.40907013 0.25054541
vn -0.8250519 0.50675696 0.24997355
vn -0.77482152 0.58043063 0.25050336
vn -0.6980691 0.67101359 0.24988057
vn -0.63841695 0.72356939 0.2624332
vn -0.60737288 0.76847059 0.20137303
vn -0.58901805 0.79327881 0.15416382
vn -0.52135831 0.84529769 0.1168645
vn -0.43729982 -0.88674897 -0.14981687
vn -0.48489013 -0.86880052 -0.1003353
vn -0.47597659 -0.87228853 -0.11206723
vn -0.3863757 -0.91297233 -0.13113119
vn -0.51249468 -0.85635978 -0.063222848
vn -0.39124829 -0.8669951 -0.3086167
vn -0.43107271 -0.87086505 -0.23615749
vn -0.53666884 -0.83347523 -0.13155071
vn -0.38021874 -0.8873753 -0.26076582
vn -0.51347911 -0.84678787 -0.13888645
vn -0.50440747 -0.85151571 -0.14315769
vn -0.62050426 -0.78154236 -0.064544603
vn -0.92680097 -0.37472296 -0.024952795
vn -0.98255724 -0.18595399 0.0015513937
vn -0.99873573 0.045156479 -0.022087118
vn -0.9707216 0.23995952 -0.010909803
vn -0.79398823 0.60485667 0.061082907
vn -0.7417047 0.66221184 0.10653441
vn -0.73032284 0.67188376 0.12329131
vn -0.7430349 0.6504693 0.1574446
vn -0.74128962 0.64366037 0.19023937
vn -0.73332435 0.66838539 0.12448454
vn -0.67374617 0.72846311 0.12412729
vn -0.67150849 0.73442841 0.098444052
vn -0.70213306 0.69377905 0.16024916
vn -0.70996708 0.67726851 0.19301325
vn -0.63794154 0.73892796 0.21683183
vn -0.59916949 0.76896924 0.22289513
vn -0.83491623 0.42556927 0.34900668
vn -0.83170587 0.42826512 0.3533473
vn -0.75452751 0.56694323 0.33055046
vn -0.70815587 0.66467696 0.23815931
vn -0.64556456 0.72152418 0.25029835
vn -0.47347486 0.87213278 0.12331268
vn -0.41840065 0.9036752 0.091170378
vn -0.36921653 0.92686623 0.067809708
vn -0.30729422 0.94674963 0.096100941
vn -0.29321164 0.95192999 0.088635579
vn -0.23196222 0.96438795 0.12708038
vn -0.20696503 0.97321934 0.10004804
vn -0.18352012 0.97941321 0.084083989
vn -0.3725071 -0.92497742 -0.07520128
vn -0.44484925 -0.89291674 -0.069345504
vn -0.47544491 -0.87489778 -0.092228211
vn -0.48850727 -0.86515093 -0.11346587
vn -0.40674987 -0.910972 -0.068443581
vn -0.35081086 -0.93450898 -0.060205255
vn -0.49339065 -0.86027122 -0.12844875
vn -0.4678331 -0.86823684 -0.165218
vn -0.47271091 -0.86804146 -0.15181713
vn -0.63838738 -0.76932102 -0.024630889
vn -0.73430651 -0.67763609 0.040040649
vn -0.91128731 -0.40285945 0.085203677
vn -0.81933349 -0.56496787 0.097487934
vn -0.96017331 -0.22818077 0.16124751
vn -0.9904812 -0.023866022 0.13556331
vn -0.96987343 0.17434563 0.17014462
vn -0.91045171 0.39041427 0.13658091
vn -0.82398605 0.5491367 0.13962759
vn -0.76063442 0.63445407 0.13748933
vn -0.65004367 0.74640363 0.14256546
vn -0.68211997 0.70609087 0.19012628
vn -0.5895111 0.78901654 0.17300171
vn -0.5881511 0.78206456 0.20604202
vn -0.71171719 0.64949453 0.26761079
vn -0.85112208 0.4273977 0.30483171
vn -0.86103761 0.4475126 0.24155058
vn -0.79494697 0.57075864 0.20565479
vn -0.65486234 0.73532051 0.1745252
vn -0.61415297 0.76818591 0.18084955
vn -0.54707938 0.82151067 0.16069947
vn -0.36912352 0.92638421 0.074566193
vn -0.46568149 -0.88471645 -0.020434128
vn -0.36527285 -0.92878997 -0.062649049
vn -0.4403806 -0.87800705 -0.18753263
vn -0.38621768 -0.89434767 -0.22578339
vn -0.41231805 -0.88703716 -0.20774734
vn -0.69071525 -0.72252005 -0.029617168
vn -0.66362798 -0.74263531 -0.089948185
vn -0.5972026 -0.79510576 -0.10562175
vn -0.5271498 -0.84007287 -0.12802598
vn -0.81362796 -0.58029848 0.035541076
vn -0.8764016 -0.46297875 0.13255538
vn -0.97669178 -0.011528723 0.21433681
vn -0.91117108 0.34989914 0.21757255
vn -0.85286933 0.47702071 0.21228552
vn -0.7331326 0.66461694 0.14422512
vn -0.73327982 0.66596872 0.13706334
vn -0.76267725 0.63012373 0.14583372
vn -0.70913076 0.69024235 0.14387161
vn -0.64756304 0.75004989 0.13448909
vn -0.67009205 0.72772366 0.14627022
vn -0.57797831 0.79826778 0.16943914
vn -0.67808497 0.72053164 0.14503406
vn -0.83078998 0.52525228 0.18411426
vn -0.91842359 0.37996307 0.11011887
vn -0.89665258 0.43412808 0.086873069
vn -0.82637197 0.55357033 0.10329199
vn -0.7326864 0.67215371 0.10667726
vn -0.65582913 0.74752605 0.10532335
vn -0.60266376 0.78958964 0.11551853
vn -0.58480179 0.79313159 0.17014432
vn -0.50406545 0.84893966 0.15880631
vn -0.43966305 0.88686252 0.14202558
vn -0.35273275 0.92661953 0.1302146
vn -0.27603257 0.95706886 0.088460259
vn -0.22952838 0.9701063 0.078806408
vn -0.20998473 0.97503901 0.07214842
vn -0.43704256 -0.89806688 -0.04969554
vn -0.44311681 -0.88870591 -0.11768301
vn -0.39802417 -0.91224504 -0.096880153
vn -0.33329034 -0.93984276 -0.074920684
vn -0.43557557 -0.88693911 -0.15366489
vn -0.45667368 -0.87768734 -0.14530696
vn -0.43776879 -0.88389444 -0.16458772
vn -0.39789832 -0.89657491 -0.19450036
vn -0.48329204 -0.86120296 -0.1573478
vn -0.76197124 -0.64485341 -0.059698999
vn -0.90207762 -0.42399475 0.08052627
vn -0.96339345 -0.2308493 0.1363146
vn -0.9563393 0.17528893 0.23385663
vn -0.91625816 0.31749588 0.24426907
vn -0.78837341 0.57770449 0.21148247
vn -0.73180014 0.66873991 0.13135996
vn -0.76302862 0.63738883 0.10734455
vn -0.7475614 0.65407687 0.1154789
vn -0.70792335 0.69113773 0.14551006
vn -0.65578264 0.74479973 0.12337924
vn -0.65222538 0.73784602 0.17373919
vn -0.61357951 0.7779147 0.13553169
vn -0.70286489 0.7080496 0.068166889
vn -0.8480441 0.52651602 0.060017549
vn -0.91912377 0.39140594 0.044864658
vn -0.90384781 0.42400372 0.057271205
vn -0.82512528 0.56050962 0.070690908
vn -0.57166946 0.81079525 0.12571818
vn -0.49784064 0.84940183 0.17513186
vn -0.45674667 0.8738451 0.16666497
vn -0.29117543 0.95053595 0.10815839
vn -0.16559993 0.98414886 0.063464217
vn -0.43971241 -0.89776742 -0.025819676
vn -0.40681511 -0.91321909 -0.023072898
vn -0.41248345 -0.90458375 -0.10763665
vn -0.3850241 -0.90576911 -0.17702763
vn -0.91080028 -0.41275477 -0.0087395553
vn -0.98297524 -0.17758437 0.047153249
vn -0.99465626 0.010545418 0.10270208
vn -0.97281301 0.13299038 0.18960069
vn -0.93630892 0.29073265 0.19697744
vn -0.8631137 0.45400816 0.22115898
vn -0.81062275 0.54994088 0.20113632
vn -0.77099919 0.60909235 0.18592127
vn -0.71008337 0.69260424 0.12681088
vn -0.668975 0.73189092 0.12964641
vn -0.66528833 0.73521751 0.1297947
vn -0.67061728 0.72959226 0.13404299
vn -0.67010075 0.73862982 0.073423438
vn -0.63387066 0.76397198 0.12064321
vn -0.823888 0.56451929 0.050264161
vn -0.75724739 0.64704907 0.088903673
vn -0.68066794 0.72660905 0.0934368
vn -0.54026651 0.82850474 0.14728205
vn -0.40610823 0.90237498 0.14420635
vn -0.31377113 0.94266081 0.11374669
vn -0.25727934 0.96027869 0.10803761
vn -0.39709616 -0.91546178 -0.065149173
vn -0.33977333 -0.93532246 -0.098620169
vn -0.3605195 -0.92920744 -0.081235409
vn -0.3796739 -0.91935509 -0.10312112
vn -0.46358493 -0.8748821 -0.14025103
vn -0.49248838 -0.85697067 -0.15184355
vn -0.54140967 -0.82722986 -0.15022075
vn -0.78562522 -0.6071921 -0.11878901
vn -0.68209672 -0.72080177 -0.12324306
vn -0.92216808 -0.37581268 -0.091492429
vn -0.99159163 -0.1233321 -0.039182607
vn -0.99472731 0.10141557 -0.015245825
vn -0.97776163 0.1960042 0.074596137
vn -0.94200999 0.3342348 0.03007194
vn -0.88388741 0.45899335 0.089822702
vn -0.8139233 0.56515372 0.13464813
vn -0.74616134 0.65596694 0.11380091
vn -0.74714142 0.65810031 0.093186654
vn -0.75829673 0.64770722 0.073901393
vn -0.69122702 0.71246195 0.12084359
vn -0.65594715 0.74114877 0.14294016
vn -0.65904713 0.74345136 0.11374097
vn -0.7066409 0.70061612 0.098973468
vn -0.82318562 0.55937099 0.097311296
vn -0.90209377 0.41796446 0.10738961
vn -0.90916818 0.40313157 0.1043941
vn -0.85284293 0.51035625 0.11043307
vn -0.60706961 0.78377706 0.13099617
vn -0.5451659 0.82915723 0.12366273
vn -0.50149798 0.85478115 0.13360012
vn -0.46546599 0.87503558 0.13286902
vn -0.35975048 0.92766452 0.10009073
vn -0.36287123 -0.93011278 -0.05669798
vn -0.41241017 -0.91025436 -0.036808077
vn -0.42252693 -0.90283114 -0.079792947
vn -0.37122279 -0.92399281 -0.091819823
vn -0.39872479 -0.90744638 -0.13251266
vn -0.38486925 -0.91443473 -0.12523887
vn -0.40471792 -0.905487 -0.12765847
vn -0.60814452 -0.77842218 -0.15562488
vn -0.97196686 0.22322711 -0.073824435
vn -0.93473309 0.34600121 -0.080976352
vn -0.87120682 0.48740989 -0.058569007
vn -0.78764498 0.61592543 0.01585149
vn -0.75216776 0.65416932 0.079411551
vn -0.74984688 0.65408003 0.099543981
vn -0.66039765 0.7439034 0.10238498
vn -0.66709238 0.73790932 0.10236015
vn -0.66278225 0.74033403 0.11236195
vn -0.65345764 0.74615306 0.12747049
vn -0.67447978 0.7325148 0.092190191
vn -0.79475355 0.59443003 0.12255509
vn -0.78131002 0.61507672 0.10599679
vn -0.43991128 0.89398175 0.085291781
vn -0.39593914 -0.91541421 -0.072450422
vn -0.36723834 -0.92471892 -0.10015427
vn -0.40571305 -0.90372366 -0.13667658
vn -0.38772961 -0.91299748 -0.12689121
vn -0.52512938 -0.82964855 -0.18953206
vn -0.49302539 -0.85205507 -0.17586389
vn -0.69368362 -0.7032063 -0.15589714
vn -0.8391372 -0.53324646 -0.10722419
vn -0.94637072 -0.31811497 -0.056438517
vn -0.98758513 -0.14710252 -0.055104394
vn -0.99604303 0.053624336 -0.070871033
vn -0.98390633 0.163875 -0.071227469
vn -0.93208688 0.35058805 -0.09111575
vn -0.85332638 0.51628739 -0.072673619
vn -0.77544153 0.63104147 -0.021843603
vn -0.73110038 0.68078512 0.044986948
vn -0.73600203 0.67477363 0.054603197
vn -0.70765746 0.6980601 0.10923825
vn -0.6612249 0.7395125 0.12610665
vn -0.8852098 0.45587942 0.092614889
vn -0.9132812 0.3898094 0.11817815
vn -0.87075692 0.47915292 0.11043048
vn -0.52249771 0.84595859 0.10653763
vn -0.50054932 0.86096704 0.09047731
vn -0.46815956 0.87992287 0.081008717
vn -0.26282594 0.95980006 0.098521113
vn -0.18982007 0.97709602 0.096185774
vn -0.36526024 -0.92278242 -0.12270924
vn -0.35765806 -0.92619759 -0.11932639
vn -0.37203676 -0.91905975 -0.13006851
vn -0.34860799 -0.92649126 -0.14172658
vn -0.40153608 -0.90612394 -0.13307218
vn -0.42220581 -0.88841277 -0.18018052
vn -0.38567662 -0.90043634 -0.20116648
vn -0.35434195 -0.91950351 -0.17016201
vn -0.42003125 -0.89917767 -0.12269193
vn -0.45172602 -0.87387276 -0.17969428
vn -0.64026403 -0.74786401 -0.17538922
vn -0.55981404 -0.8041994 -0.19967873
vn -0.99144834 -0.12965794 0.014797414
vn -0.99988967 -0.0013252146 -0.014792858
vn -0.99389684 0.10981623 0.010463494
vn -0.95936596 0.28214779 0.0030893811
vn -0.87458879 0.48480618 -0.0075811385
vn -0.71380204 0.70000482 0.021906152
vn -0.73492193 0.67546594 0.060295396
vn -0.68975854 0.72272199 0.043658711
vn -0.64617604 0.7630043 0.01676284
vn -0.65389055 0.75566006 0.037482824
vn -0.65616041 0.75253779 0.056039337
vn -0.66187322 0.74251848 0.10290826
vn -0.65651572 0.75055218 0.075223073
vn -0.75806767 0.65005296 0.052579064
vn -0.91676944 0.3961561 0.05093221
vn -0.87394786 0.47896323 0.08251927
vn -0.67163348 0.72979999 0.12767291
vn -0.58976591 0.79577667 0.13753423
vn -0.56057119 0.82106048 0.1077947
vn -0.32783267 -0.92106557 -0.2101521
vn -0.36623761 -0.92242062 -0.12251626
vn -0.42829964 -0.88068235 -0.20238097
vn -0.42215136 -0.87552065 -0.2350571
vn -0.44805187 -0.87745845 -0.17121968
vn -0.7385875 -0.66010422 -0.13693391
vn -0.95947093 -0.28066117 -0.025394494
vn -0.99802136 0.005583711 0.062627122
vn -0.98621523 0.14068645 0.087102182
vn -0.95610559 0.27316636 0.10602922
vn -0.89130855 0.44462579 0.088752061
vn -0.77428985 0.62857348 0.073284484
vn -0.73186439 0.67819852 0.066493265
vn -0.66342133 0.74651998 0.050794326
vn -0.66766626 0.74444097 0.0054271477
vn -0.66589624 0.74600625 0.0075373384
vn -0.71965945 0.69386154 -0.025424538
vn -0.84600985 0.53305662 0.010863243
vn -0.65407705 0.75098079 0.090614699
vn -0.58760595 0.80603212 0.070932359
vn -0.54569995 0.83590025 0.059010901
vn -0.48890239 0.87080801 0.051651206
vn -0.45580795 0.88667041 0.07781212
vn -0.4324522 0.89687288 0.09275835
vn -0.38071409 0.91963452 0.096587643
vn -0.26610214 0.95964968 0.090896249
vn -0.20885202 0.97045451 0.12082601
vn -0.35246956 -0.90952313 -0.22030173
vn -0.28896746 -0.93332821 -0.21306387
vn -0.33744255 -0.9261533 -0.16844174
vn -0.43275988 -0.87404585 -0.22082286
vn -0.44542745 -0.86624336 -0.2263114
vn -0.49088368 -0.84852523 -0.1975807
vn -0.46913388 -0.86259192 -0.18933706
vn -0.64703608 -0.73757994 -0.1931843
vn -0.89680928 -0.43826622 -0.060463864
vn -0.97185725 -0.23540109 0.0089324806
vn -0.99358612 -0.11090984 0.022036761
vn -0.99548846 0.0094817206 0.094407864
vn -0.98700106 0.096838832 0.12826204
vn -0.95702738 0.23102693 0.17528583
vn -0.90708786 0.38100049 0.17896982
vn -0.82708204 0.53434402 0.17438972
vn -0.75482798 0.64050204 0.14139245
vn -0.7468133 0.66304821 0.051351395
vn -0.74199301 0.66996318 0.024408447
vn -0.71453506 0.69956112 0.0073413518
vn -0.64529431 0.76389122 0.0080947727
vn -0.63690931 0.77024257 0.032755256
vn -0.67579192 0.73666722 0.025033908
vn -0.72447681 0.68866444 -0.029574884
vn -0.82983202 0.55787987 -0.012200097
vn -0.89122069 0.45355561 0.0036014484
vn -0.86343074 0.50360841 0.029427413
vn -0.76690692 0.63645262 0.082352079
vn -0.698246 0.71409881 0.050153926
vn -0.61876881 0.78404146 0.049032632
vn -0.41938731 0.89677608 0.14109199
vn -0.3708196 0.91325599 0.16869009
vn -0.28880039 0.94247842 0.16831155
vn -0.24519093 0.95986158 0.13618788
vn -0.20614684 0.97536689 0.07850454
vn -0.3737807 -0.9154374 -0.14920579
vn -0.33537683 -0.93075502 -0.14566205
vn -0.33915365 -0.91498673 -0.21857291
vn -0.27273557 -0.92436916 -0.26675275
vn -0.46000668 -0.86727071 -0.19035581
vn -0.45605037 -0.86653 -0.20283931
vn -0.55080754 -0.80784285 -0.2097642
vn -0.77056456 -0.61955589 -0.14960206
vn -0.90882891 -0.40786269 -0.087624602
vn -0.96354401 -0.26690608 -0.018548254
vn -0.99344629 0.08384335 0.077684097
vn -0.97776031 0.15021876 0.14635266
vn -0.89803874 0.38689649 0.20937403
vn -0.8284027 0.53313369 0.17180651
vn -0.76897597 0.63038629 0.10625023
vn -0.76345557 0.64389688 0.050323103
vn -0.74845362 0.66196048 0.040317439
vn -0.75177121 0.65940696 0.0047452957
vn -0.75214869 0.65883923 -0.014254586
vn -0.74691474 0.66489404 -0.0058513246
vn -0.68426412 0.72917551 -0.0092557156
vn -0.6645155 0.7468763 -0.024392055
vn -0.80014819 0.59882313 -0.034258783
vn -0.84974867 0.52692419 -0.016677419
vn -0.78638005 0.61679935 0.034132008
vn -0.58856726 0.80791998 0.02922119
vn -0.55490023 0.83158475 0.023506237
vn -0.41399589 0.89828128 0.14730281
vn -0.40819204 0.90488422 0.12068082
vn -0.40304157 0.90065473 0.16241466
vn -0.32933468 0.9244889 0.19198683
vn -0.28030947 0.95592242 0.087401152
vn -0.24524479 0.96917158 0.023695016
vn -0.35542378 -0.91147321 -0.20710017
vn -0.36452648 -0.91596347 -0.16772407
vn -0.37834483 -0.90460527 -0.19632749
vn -0.2773582 -0.92978716 -0.24200878
vn -0.4644722 -0.86262673 -0.20035137
vn -0.62335515 -0.76634204 -0.15539695
vn -0.81173587 -0.56295097 -0.15547049
vn -0.7254827 -0.66004026 -0.19499163
vn -0.92369592 -0.36891526 -0.10338
vn -0.97662419 -0.20912172 -0.049732041
vn -0.99721825 0.011309339 0.07367409
vn -0.9685986 0.21391512 0.12671646
vn -0.94214898 0.28389335 0.178213
vn -0.91736889 0.35226291 0.18532448
vn -0.88411593 0.43598962 0.16808347
vn -0.8318969 0.54206795 0.11878528
vn -0.7934252 0.6070047 0.044963576
vn -0.76307166 0.64605719 -0.01821385
vn -0.71532649 0.69848937 -0.02051042
vn -0.65665865 0.75379235 0.024423884
vn -0.63044703 0.77476889 0.047640976
vn -0.638529 0.76351935 0.096534662
vn -0.68575603 0.7204408 0.10345875
vn -0.72562945 0.6847164 0.068010472
vn -0.69777882 0.71539819 0.036195181
vn -0.68022591 0.73236609 0.030538617
vn -0.70113224 0.71280766 -0.017856374
vn -0.40220079 0.9140889 0.051730499
vn -0.37100786 0.92330462 0.099306263
vn -0.32600772 0.93748206 0.12184551
vn -0.34210396 0.93820912 0.052235179
vn -0.37108847 0.92809671 0.030492634
vn -0.31061056 0.9504208 0.014877466
vn -0.28461379 -0.94211119 -0.17726095
vn -0.26067895 -0.95451379 -0.14474078
vn -0.37505153 -0.91003102 -0.17657831
vn -0.39035603 -0.90064794 -0.19093308
vn -0.33610541 -0.90937614 -0.24508812
vn -0.4958384 -0.85075176 -0.17425764
vn -0.46218175 -0.8730191 -0.15564613
vn -0.84026289 -0.5261215 -0.1309749
vn -0.94472951 -0.32514599 -0.042026706
vn -0.987831 -0.15545125 0.0049869483
vn -0.97664207 0.16826718 0.1336277
vn -0.94272745 0.27603284 0.18727221
vn -0.84167325 0.53648871 0.061367247
vn -0.80508697 0.59277183 -0.021367328
vn -0.74216861 0.66737783 -0.061584614
vn -0.60279548 0.7953884 0.063205324
vn -0.62171465 0.77552825 0.10966667
vn -0.68685138 0.72323173 0.071909882
vn -0.77212453 0.63513649 -0.020622879
vn -0.82381809 0.56682372 0.0058886274
vn -0.83585232 0.54869473 0.016881442
vn -0.79957867 0.5980143 0.05525241
vn -0.7271896 0.68498945 0.044550259
vn -0.65791094 0.7530095 0.011398583
vn -0.59869784 0.80085164 -0.014054219
vn -0.57989722 0.81307387 -0.051284358
vn -0.53160304 0.84477818 -0.061220773
vn -0.45890722 0.88541752 -0.07375589
vn -0.39988339 0.90674078 -0.13384467
vn -0.35112324 0.92346489 -0.1546773
vn -0.30551985 0.94063866 -0.14783943
vn -0.33003023 0.92460227 -0.19023864
vn -0.32567281 0.92967474 -0.17216866
vn -0.30959907 0.94603693 -0.095721379
vn -0.2616961 0.9639678 -0.047761757
vn -0.27894449 -0.91636777 -0.28715855
vn -0.3229599 -0.91623867 -0.23707297
vn -0.22610781 -0.95767015 -0.17816602
vn -0.37813905 -0.9088484 -0.17608349
vn -0.40050319 -0.89562321 -0.19353618
vn -0.47273788 -0.86745495 -0.15505114
vn -0.52683508 -0.83015358 -0.18245494
vn -0.48280632 -0.86097175 -0.16008025
vn -0.73938072 -0.65746385 -0.14511184
vn -0.87412065 -0.48570526 -0.0018712193
vn -0.93816561 -0.34545264 0.022532638
vn -0.98097962 -0.13184085 0.14246747
vn -0.97862726 0.04529221 0.20059247
vn -0.95885319 0.18293464 0.21710697
vn -0.93125117 0.33969092 0.13183808
vn -0.88736534 0.44919321 0.10396229
vn -0.86993498 0.4925952 0.023729144
vn -0.76163495 0.64566952 -0.054982785
vn -0.70094818 0.71146798 -0.049849626
vn -0.56350017 0.82400602 0.059005253
vn -0.59295446 0.80306703 0.059062038
vn -0.74370515 0.66773456 0.032142874
vn -0.72339505 0.68868542 0.049112614
vn -0.71138752 0.70279598 -0.0023642953
vn -0.78504145 0.61938101 0.0087782824
vn -0.75250262 0.65821862 0.022091001
vn -0.79217249 0.60752994 0.058053326
vn -0.70929086 0.69847977 -0.09503942
vn -0.62850839 0.76457405 -0.14284173
vn -0.56043428 0.80421984 -0.19784807
vn -0.50727117 0.83585483 -0.2098158
vn -0.44424331 0.86442083 -0.23542409
vn -0.40987051 0.87060136 -0.27213871
vn -0.27707702 0.92004043 -0.27704495
vn -0.27856749 0.92740721 -0.2496317
vn -0.25010213 0.95138848 -0.17974682
vn -0.20937528 0.97333717 -0.093684152
vn -0.15866749 0.9862861 -0.045435078
vn -0.36743316 -0.89947695 -0.23650396
vn -0.302158 -0.91929364 -0.25218987
vn -0.25202718 -0.93060178 -0.26544788
vn -0.27175131 -0.93873698 -0.21195318
vn -0.25198224 -0.94801116 -0.19437025
vn -0.46549168 -0.86223227 -0.19968224
vn -0.55259866 -0.82917714 -0.084261358
vn -0.50503844 -0.85904145 -0.083569728
vn -0.78131098 -0.62379402 0.020837495
vn -0.66003102 -0.75073361 -0.027533874
vn -0.88476014 -0.44985697 0.12177109
vn -0.94114882 -0.27703154 0.19362961
vn -0.96279597 -0.091650754 0.25421271
vn -0.96539825 0.035259787 0.25838524
vn -0.96897471 0.18555498 0.16327067
vn -0.94534934 0.23368762 0.22738682
vn -0.94839996 0.2620737 0.17847943
vn -0.9172098 0.39654294 0.038469404
vn -0.82557714 0.5641908 0.010543001
vn -0.7601707 0.64921337 0.025740007
vn -0.69238698 0.72123766 0.02041002
vn -0.62225354 0.78252858 0.021203702
vn -0.56500345 0.8248331 0.020530446
vn -0.59843659 0.80112451 -0.0085502453
vn -0.6826086 0.73014361 -0.030591223
vn -0.74787384 0.66223246 -0.046183664
vn -0.72389883 0.68872261 -0.040394247
vn -0.70651519 0.70322353 -0.079454198
vn -0.73404187 0.67742079 -0.047787309
vn -0.82190239 0.56716776 -0.052888002
vn -0.81622881 0.57760006 -0.012193973
vn -0.77310652 0.62260938 -0.12109457
vn -0.71501291 0.66875565 -0.20377055
vn -0.60368848 0.76255739 -0.23252192
vn -0.54137713 0.81125015 -0.22087097
vn -0.48116118 0.84711373 -0.22557105
vn -0.39979082 0.89388525 -0.20282136
vn -0.32364205 0.92225707 -0.21141826
vn -0.27013773 0.95179927 -0.14527144
vn -0.2370836 0.96131873 -0.14020599
vn -0.20482631 0.97377843 -0.099004053
vn -0.18574557 0.98200232 -0.034206055
vn -0.24157749 -0.94726318 -0.21055356
vn -0.25011715 -0.95544243 -0.15675183
vn -0.50354511 -0.85617036 -0.11582154
vn -0.54090792 -0.83810133 -0.0707445
vn -0.72542369 -0.68644196 -0.050575923
vn -0.60012436 -0.79725099 -0.065127537
vn -0.89850253 -0.43894172 -0.0048350273
vn -0.97271913 -0.23082149 0.023215128
vn -0.98882639 -0.096922919 0.11326218
vn -0.99817353 0.058136359 0.016423546
vn -0.98986447 0.13733597 0.036154382
vn -0.96955484 0.22285753 0.10147861
vn -0.96365064 0.25655764 0.074535668
vn -0.94887471 0.3136673 0.035348933
vn -0.87350202 0.48669317 0.011135327
vn -0.76053733 0.64399099 0.08281634
vn -0.71303082 0.69633096 0.081916139
vn -0.65827322 0.75254762 0.01866664
vn -0.59757036 0.80118555 -0.031801794
vn -0.59706235 0.79902041 -0.071294554
vn -0.6805957 0.72585809 -0.099596657
vn -0.73437953 0.67087495 -0.10302204
vn -0.73912466 0.66664469 -0.096330866
vn -0.68937802 0.7154423 -0.11357915
vn -0.74487376 0.66532195 -0.050097402
vn -0.77278727 0.63266253 -0.050378047
vn -0.83519423 0.53075391 -0.14405186
vn -0.84608096 0.50322855 -0.17580672
vn -0.79873228 0.56792569 -0.19871381
vn -0.622509 0.76408565 -0.16928002
vn -0.54175669 0.83101392 -0.12615691
vn -0.51554865 0.84989947 -0.10899737
vn -0.46226558 0.88035947 -0.10619647
vn -0.39995828 0.91280556 -0.082579583
vn -0.33094549 0.94149196 -0.063780949
vn -0.26161566 0.9650051 -0.017955581
vn -0.13340102 0.99030793 -0.038657818
vn -0.35234606 -0.91753238 -0.18435439
vn -0.24428226 -0.95439208 -0.17164496
vn -0.23328362 -0.96305239 -0.13456908
vn -0.23861751 -0.96386373 -0.11844129
vn -0.36743727 -0.90607548 -0.20980258
vn -0.36775574 -0.90725088 -0.20408705
vn -0.51788288 -0.83640337 -0.179518
vn -0.44847652 -0.87214428 -0.1955329
vn -0.46637458 -0.82918137 -0.30814448
vn -0.4679004 -0.86673605 -0.17273632
vn -0.48803094 -0.86343461 -0.12769692
vn -0.66338229 -0.61364204 -0.42821422
vn -0.57101083 -0.76333731 -0.30209732
vn -0.78860444 -0.36416212 -0.4954685
vn -0.90351045 -0.19715041 -0.38052669
vn -0.94930637 -0.11623652 -0.29207271
vn -0.9332186 0.032714661 -0.3578167
vn -0.91317356 0.17835735 -0.36647329
vn -0.89895606 0.30413774 -0.31524315
vn -0.94513404 0.29441714 -0.14156343
vn -0.92690206 0.32928458 -0.18006727
vn -0.96599168 0.25463217 -0.04497312
vn -0.95728391 0.2882418 -0.022895109
vn -0.92209661 0.38644499 -0.019952221
vn -0.80450612 0.59321451 0.029436622
vn -0.7026419 0.70797306 0.071193412
vn -0.71392375 0.7001996 0.0057765939
vn -0.6700784 0.74163371 -0.0312155
vn -0.62917757 0.77571559 -0.048999194
vn -0.71985096 0.68000549 -0.13930939
vn -0.67961496 0.72563469 -0.10759994
vn -0.7360633 0.66942805 -0.10038399
vn -0.78122723 0.60143983 -0.16719502
vn -0.81236452 0.53791511 -0.22519152
vn -0.83576709 0.46922085 -0.28517574
vn -0.78919125 0.55319577 -0.26674271
vn -0.72713548 0.65588367 -0.2027082
vn -0.62188673 0.76808596 -0.15264615
vn -0.50765204 0.86044836 -0.043795008
vn -0.4672465 0.88383424 -0.022755224
vn -0.38657492 0.92221498 -0.0089049237
vn -0.31147966 0.95020449 0.0095863398
vn -0.27199569 0.96229792 0.0010414015
vn -0.17126307 0.98467952 -0.032790717
vn -0.16567692 0.98239338 -0.086338699
vn -0.40335926 -0.89026827 -0.2114799
vn -0.39373019 -0.90068799 -0.18367815
vn -0.38504738 -0.91173327 -0.14311188
vn -0.33059958 -0.93890983 -0.095667481
vn -0.26738417 -0.95972979 -0.086165011
vn -0.19237494 -0.98058689 -0.037963565
vn -0.23927607 -0.96977651 -0.047754858
vn -0.27928773 -0.95811683 -0.063328154
vn -0.35552645 -0.89881206 -0.25639379
vn -0.39898875 -0.88388181 -0.24405114
vn -0.53819215 -0.8297832 -0.14767884
vn -0.44824755 -0.84440172 -0.29335964
vn -0.46541759 -0.85058767 -0.24471846
vn -0.34655187 -0.7832846 -0.51610762
vn -0.45947427 -0.7135359 -0.52891392
vn -0.32305583 -0.83427715 -0.4467847
vn -0.376672 -0.84760106 -0.37375206
vn -0.52925795 -0.63722056 -0.56021065
vn -0.64452755 -0.49618384 -0.58170938
vn -0.7325846 -0.39738145 -0.55263716
vn -0.82006353 -0.22059555 -0.52804679
vn -0.86627138 -0.043930847 -0.49763846
vn -0.87698591 0.11028638 -0.46768862
vn -0.85630602 0.28667915 -0.42959872
vn -0.81751156 0.44812357 -0.36174595
vn -0.82939065 0.39601687 -0.39405808
vn -0.82852381 0.50221348 -0.24764879
vn -0.88124406 0.43557793 -0.1835231
vn -0.93175352 0.33658049 -0.13619442
vn -0.94350868 0.32308862 -0.073519029
vn -0.85639888 0.51629913 0.0040206979
vn -0.74158311 0.66882992 0.052163821
vn -0.72372687 0.68992972 0.014708495
vn -0.70416188 0.7100094 0.0065343031
vn -0.65264267 0.7509948 -0.10032143
vn -0.67895454 0.72653371 -0.10568573
vn -0.72537887 0.67219824 -0.14823973
vn -0.68712157 0.71654212 -0.12013064
vn -0.81732333 0.53219873 -0.22078751
vn -0.82645977 0.47544071 -0.30153006
vn -0.82349104 0.48532349 -0.29380879
vn -0.68872434 0.69152462 -0.21783577
vn -0.53401268 0.83853245 -0.10813786
vn -0.50667608 0.8592816 -0.07010372
vn -0.22066408 0.97523445 -0.015002727
vn -0.22651753 0.9720543 -0.06164651
vn -0.36250332 -0.89204264 -0.2699098
vn -0.36173293 -0.90049452 -0.24136889
vn -0.33245853 -0.92742521 -0.17132956
vn -0.32748982 -0.93788618 -0.11454225
vn -0.28705379 -0.95700717 -0.041682694
vn -0.22979762 -0.97245294 0.039093345
vn -0.2001659 -0.97732043 0.069125868
vn -0.16040771 -0.97547024 0.15075538
vn -0.24194826 -0.95671564 0.1617289
vn -0.32623833 -0.9379096 0.1178733
vn -0.33105972 -0.93818593 0.10102773
vn -0.26494971 -0.96388304 0.027040131
vn -0.22059949 -0.97496504 -0.027911125
vn -0.22313835 -0.97195667 -0.074225768
vn -0.50707686 -0.80365235 -0.31147391
vn -0.49272743 -0.81684291 -0.29997885
vn -0.45656663 -0.85408354 -0.2491751
vn -0.29404172 -0.78390455 -0.54683918
vn -0.31632361 -0.80667633 -0.49921206
vn -0.29968697 -0.79660749 -0.52498019
vn -0.37771866 -0.7968896 -0.47148234
vn -0.67422402 -0.58587581 -0.44963485
vn -0.47385788 -0.72023308 -0.5066784
vn -0.40027896 -0.77044427 -0.49617776
vn -0.30681849 -0.77238065 -0.55613899
vn -0.26209962 -0.76898181 -0.5830701
vn -0.81259477 -0.42581767 -0.3979561
vn -0.94784313 -0.17844167 -0.26410601
vn -0.90381068 -0.29620755 -0.30884847
vn -0.95634836 -0.10048924 -0.27440801
vn -0.98363662 0.0089211185 -0.17994294
vn -0.97819406 0.10422317 -0.17964941
vn -0.95642936 0.26651481 -0.11921733
vn -0.89953679 0.43219188 -0.06359034
vn -0.8402766 0.53714991 -0.07352034
vn -0.88331306 0.46870339 -0.0086701913
vn -0.93236542 0.36141092 0.0087672817
vn -0.91463238 0.40411869 0.01164955
vn -0.8002218 0.59965712 -0.0075143301
vn -0.74123263 0.67081439 -0.024129713
vn -0.72371918 0.68847251 -0.047288176
vn -0.72076416 0.69285029 -0.021387981
vn -0.713606 0.7003293 0.017472371
vn -0.67207879 0.74047649 0.0021599387
vn -0.66881692 0.74241781 -0.038726646
vn -0.70904881 0.70119828 -0.074637339
vn -0.74115425 0.6616472 -0.11363685
vn -0.66478932 0.73936784 -0.10672567
vn -0.68531114 0.71864009 -0.11791963
vn -0.76541305 0.62087882 -0.1692702
vn -0.86510134 0.41835967 -0.27672166
vn -0.75556278 0.60484159 -0.25157806
vn -0.58955878 0.79741114 -0.12866963
vn -0.43840811 0.89871442 0.010522828
vn -0.39969236 0.9159627 0.035473522
vn -0.32523707 0.94509363 0.031919118
vn -0.28464937 0.95836729 -0.02251439
vn -0.31342191 -0.85639983 -0.4102999
vn -0.30296767 -0.88166189 -0.36177742
vn -0.27210316 -0.92730719 -0.2570239
vn -0.25271726 -0.95255417 -0.16963048
vn -0.2257354 -0.97259516 -0.055697471
vn -0.22163238 -0.97490335 0.021036515
vn -0.13411386 -0.98314679 0.12424114
vn -0.091873772 -0.96009725 0.26414472
vn -0.34659886 -0.89004886 0.29611185
vn -0.26079434 -0.9090181 0.32507294
vn -0.38853025 -0.88651502 0.25126752
vn -0.34290418 -0.91725051 0.20265281
vn -0.31173497 -0.9390834 0.14471947
vn -0.3427889 -0.8412931 -0.41799718
vn -0.34690121 -0.81299782 -0.46764743
vn -0.17462963 -0.92566603 0.33562917
vn -0.22815232 -0.70685822 -0.66955054
vn -0.25631613 -0.68142688 -0.68553591
vn -0.32956818 -0.75151771 -0.57149446
vn -0.38378829 -0.75856197 -0.52658355
vn -0.37656429 -0.76974732 -0.5154497
vn -0.59046626 -0.71290565 -0.37830564
vn -0.49902439 -0.73534805 -0.45851704
vn -0.4093765 -0.72146505 -0.55847925
vn -0.30331951 -0.724338 -0.61913788
vn -0.25552091 -0.70557648 -0.6609621
vn -0.8341049 -0.49674749 -0.23981433
vn -0.76323426 -0.59851331 -0.24342406
vn -0.92681926 -0.35407698 -0.12504211
vn -0.98412079 -0.17242201 -0.04215413
vn -0.99708337 -0.075908229 -0.0079179639
vn -0.99825466 0.020508455 0.05538113
vn -0.98245978 0.13868217 0.12465976
vn -0.95884329 0.24092515 0.15024833
vn -0.89574903 0.38805243 0.21690784
vn -0.8490563 0.48624223 0.20657182
vn -0.8867929 0.42026341 0.19229425
vn -0.92566305 0.34604913 0.15296368
vn -0.92781007 0.35428727 0.11682867
vn -0.89676547 0.43166625 0.097344659
vn -0.84453893 0.53196406 0.061386175
vn -0.77465266 0.63139635 0.035382379
vn -0.70520991 0.7082963 0.031548839
vn -0.68218511 0.72482359 0.096198998
vn -0.71303099 0.68982494 0.12541276
vn -0.70627761 0.7034936 0.079175048
vn -0.73161453 0.68103218 0.03058351
vn -0.71941972 0.68676007 -0.10390323
vn -0.87185413 0.44450423 -0.20563646
vn -0.86607623 0.44922656 -0.21933402
vn -0.79301602 0.58162737 -0.18120489
vn -0.68786383 0.70417154 -0.17602794
vn -0.4944106 0.8666513 -0.066885628
vn -0.4645302 0.88530642 -0.021076789
vn -0.45053408 0.89274275 0.0054253028
vn -0.41079155 0.91124034 0.029856289
vn -0.33552033 0.94199383 0.0085859951
vn -0.29841888 0.95287436 -0.054558579
vn -0.20567915 0.97467899 -0.087732077
vn -0.12958336 0.98749095 -0.089832105
vn -0.097636171 0.99023718 -0.099486023
vn -0.26216936 -0.72669554 -0.63496524
vn -0.24800301 -0.72120202 -0.64680922
vn -0.22268365 -0.78154272 -0.58275461
vn -0.15250824 -0.83416456 -0.53001016
vn -0.10209077 -0.93241173 -0.34667829
vn -0.15018263 -0.9752475 -0.1622882
vn -0.066570081 -0.9977116 0.011832832
vn -0.032302853 -0.97399163 0.22426948
vn -0.3728928 -0.91762382 0.13754068
vn -0.42562562 -0.90298033 0.058901697
vn -0.23407724 -0.67892015 -0.69589889
vn -0.24824312 -0.68599778 -0.68394619
vn -0.02618473 -0.93347496 0.35768548
vn 0.031954553 -0.88154298 0.47102115
vn -0.13118628 -0.85270238 0.50565684
vn -0.31639981 -0.85421181 0.4125692
vn -0.44653806 -0.84144187 0.30426857
vn -0.44259292 -0.87144691 0.21140428
vn -0.40283442 -0.90507084 0.13627625
vn -0.53119743 -0.70431936 -0.47091779
vn -0.39207199 -0.70394784 -0.5922305
vn -0.36265829 -0.69908929 -0.6162411
vn -0.27326435 -0.7042132 -0.65529406
vn -0.73883176 -0.63740379 -0.21873276
vn -0.70499378 -0.65126884 -0.28077146
vn -0.88200784 -0.46255493 -0.09002836
vn -0.83532202 -0.53771549 -0.11445144
vn -0.94888294 -0.31533772 0.013537259
vn -0.97712243 -0.21229844 0.012696129
vn -0.99813336 -0.036880448 0.048678584
vn -0.99217105 0.081817701 0.094353192
vn -0.96754569 0.18960723 0.16704625
vn -0.92284089 0.29866675 0.24323417
vn -0.87977082 0.42494583 0.21312997
vn -0.88017231 0.42011797 0.22090167
vn -0.91730624 0.34950837 0.19076973
vn -0.92723799 0.33075747 0.17558239
vn -0.89528185 0.41132128 0.17112917
vn -0.85799295 0.48380551 0.17256972
vn -0.78922564 0.58481139 0.18739939
vn -0.71100104 0.66602683 0.22557873
vn -0.63456202 0.69167256 0.34484798
vn -0.67234153 0.67528111 0.30323634
vn -0.71597743 0.63412935 0.29198682
vn -0.78075027 0.58749014 0.21280123
vn -0.76978481 0.63510072 0.063862391
vn -0.75121605 0.65946317 0.02797671
vn -0.71096784 0.70322448 0.00019919184
vn -0.70751905 0.7065416 0.014689763
vn -0.70663786 0.70571619 -0.051259961
vn -0.76409113 0.63013864 -0.13816664
vn -0.86193365 0.46393129 -0.20454365
vn -0.86914659 0.45700032 -0.18903688
vn -0.69825423 0.70846182 -0.10258114
vn -0.78433645 0.59982479 -0.15819775
vn -0.59508616 0.80168134 -0.056386854
vn -0.53550678 0.84386694 -0.033481967
vn -0.37307128 0.92709714 0.036175705
vn -0.36268058 0.93118751 -0.036778644
vn -0.26943272 0.95887655 -0.08922901
vn -0.097336479 0.99225485 -0.077174507
vn -0.25344312 -0.69598848 -0.67183822
vn -0.19801864 -0.70245284 -0.68362904
vn -0.1582998 -0.68685484 -0.70934594
vn -0.028839529 -0.73850983 -0.67362565
vn -0.084318817 -0.76297975 -0.64089954
vn 0.12562281 -0.82191145 -0.55559021
vn -0.025785476 -0.84884024 -0.5280202
vn 0.1307351 -0.89800233 -0.4201192
vn -0.3275418 -0.77160943 -0.54528457
vn -0.30035859 -0.75130898 -0.58763897
vn -0.28746054 -0.74231839 -0.60525191
vn 0.17735402 -0.97908849 -0.099655844
vn -0.53084612 -0.73768771 -0.41715613
vn -0.4152872 -0.75009769 -0.51467466
vn -0.3781302 -0.79086792 -0.48119178
vn 0.14712927 -0.91673094 0.37142614
vn 0.13973899 -0.86519319 0.4815743
vn 0.11560841 -0.8055926 0.58108109
vn -0.53077179 -0.77391392 0.3454541
vn -0.58352351 -0.80546069 0.10360205
vn -0.65566796 -0.73819411 0.15864731
vn -0.4965325 -0.86740714 -0.032561969
vn -0.42750859 -0.9019863 -0.06047361
vn -0.43168792 -0.88296378 -0.18444645
vn -0.60370111 -0.71734935 -0.34778574
vn -0.68339962 -0.66832513 -0.2937797
vn 0.039418057 -0.77678168 0.62853515
vn -0.24643248 -0.71809262 0.65085638
vn -0.5074181 -0.74975765 0.42472386
vn -0.82741004 -0.54796463 -0.12299333
vn -0.80373091 -0.57615626 -0.1485282
vn -0.90355027 -0.42808026 -0.018552685
vn -0.95301467 -0.30143934 0.029955989
vn -0.98523623 -0.16536105 0.044331215
vn -0.97642124 0.21025831 0.048918411
vn -0.93829226 0.33691624 0.078070775
vn -0.8981446 0.43845037 0.03312885
vn -0.89098203 0.44575393 0.086339161
vn -0.92933768 0.35974348 0.083163291
vn -0.93614429 0.33741102 0.098932914
vn -0.89399654 0.42557567 0.14019828
vn -0.83587754 0.50360966 0.21837142
vn -0.73150057 0.62233889 0.27857009
vn -0.64560598 0.66561311 0.374369
vn -0.66388136 0.60808057 0.43531552
vn -0.75356829 0.54790908 0.3632223
vn -0.81741846 0.48722082 0.30731565
vn -0.80495751 0.49680743 0.32438526
vn -0.78372383 0.54847056 0.2914739
vn -0.76264119 0.56518012 0.31456301
vn -0.75399172 0.60286033 0.26087528
vn -0.75170016 0.63562047 0.17587914
vn -0.75546014 0.64092261 0.13600792
vn -0.76214677 0.64521307 0.053220194
vn -0.76994461 0.63688082 -0.039598878
vn -0.86265463 0.43155107 -0.26380038
vn -0.85286993 0.47937655 -0.20690832
vn -0.86806995 0.40587613 -0.28586563
vn -0.81150275 0.51726836 -0.2718395
vn -0.69156361 0.71627855 -0.093192339
vn -0.56663054 0.82266283 -0.046429895
vn -0.42936218 0.90273201 -0.026889978
vn -0.33289164 0.93898547 -0.086541787
vn -0.33560252 -0.79961634 -0.49798056
vn -0.24552207 -0.83301377 -0.49578923
vn -0.061692383 -0.84211463 -0.53575832
vn 0.20695858 -0.84062326 -0.50052035
vn -0.37950611 -0.82865494 -0.41146818
vn -0.34428176 -0.80099374 -0.48977453
vn 0.39479861 -0.82500541 -0.4043515
vn 0.27234045 -0.88412464 -0.37967658
vn 0.62683594 -0.77610284 -0.068855681
vn -0.527336 -0.80814523 -0.26233202
vn -0.48607138 -0.84552085 -0.2209731
vn -0.41657564 -0.85001272 -0.32240218
vn 0.48212305 -0.83141601 0.27623326
vn 0.63922226 -0.71033919 0.29464072
vn -0.47335547 -0.83420587 -0.28290492
vn -0.37727141 -0.86614037 -0.32782176
vn -0.68225509 -0.71480155 -0.15357962
vn -0.64998227 -0.7556693 -0.080541939
vn 0.36751154 -0.76929593 0.52260786
vn 0.16428894 -0.76924986 0.61746562
vn -0.68333769 -0.69197655 -0.23284765
vn -0.58101583 -0.78331596 -0.22099036
vn -0.78577298 -0.61827499 -0.017229829
vn 0.23238768 -0.76698464 0.59810579
vn 0.0518279 -0.70557672 0.70673567
vn -0.77505946 -0.62266254 -0.10758321
vn -0.86860657 -0.49549696 0.0023219534
vn 0.15752231 -0.81194031 0.56208509
vn -0.04685409 -0.91422176 0.40249634
vn -0.29204369 -0.6731863 0.67936051
vn -0.79014146 -0.59839422 0.13266815
vn -0.92103988 -0.38839179 0.028936537
vn -0.58869427 -0.8077237 0.031959962
vn -0.9768914 -0.21252425 0.022729855
vn -0.99856323 -0.051278796 0.015553594
vn -0.99517608 0.096719824 0.01642699
vn -0.95310622 0.29235354 0.078216895
vn -0.92182207 0.38340431 0.056966905
vn -0.88023853 0.4739216 -0.024051422
vn -0.89156091 0.44780988 -0.067715906
vn -0.90701365 0.38857907 -0.16227308
vn -0.9228124 0.34904209 -0.16305503
vn -0.86634165 0.44213039 -0.23232059
vn -0.75660574 0.64634174 -0.098944679
vn -0.61615741 0.78313118 0.08399751
vn -0.56749541 0.80333066 0.18057907
vn -0.64486849 0.75896513 0.090091757
vn -0.72893411 0.62727302 0.27419627
vn -0.81201637 0.58257842 0.035097606
vn -0.8307786 0.52701783 0.17905051
vn -0.78861785 0.60143286 0.12790783
vn -0.77463251 0.55799448 0.29763502
vn -0.72630471 0.56152618 0.39644644
vn -0.74750823 0.57784557 0.32760635
vn -0.7931363 0.50128037 0.3459087
vn -0.81766152 0.53938472 0.20123057
vn -0.79576039 0.59227741 0.12638396
vn -0.83374709 0.54947382 0.054261509
vn -0.8474704 0.52919686 -0.041768242
vn -0.84109104 0.51464236 -0.16646047
vn -0.8864274 0.32764673 -0.32694659
vn -0.84048355 0.4023748 -0.36288008
vn -0.69231784 0.68740004 -0.21949305
vn -0.61352324 0.78331596 -0.10002688
vn -0.50456631 0.86101133 -0.063814536
vn -0.41728482 0.90254658 -0.10622178
vn -0.36280197 0.92030418 -0.14633837
vn -0.32449484 0.9350608 -0.14270401
vn -0.21884564 0.97373915 -0.062759124
vn -0.15657592 0.9863525 -0.050918587
vn -0.11007109 0.99351865 -0.028373614
vn -0.44644168 -0.86279929 -0.23720722
vn -0.36939368 -0.89032829 -0.26620275
vn -0.28908533 -0.91816103 -0.27094281
vn -0.11660295 -0.96321183 -0.24212955
vn 0.13516705 -0.95661926 -0.25808799
vn 0.45779607 -0.87347257 -0.16573605
vn -0.50956017 -0.85593891 -0.087846696
vn 0.76867557 -0.63941628 0.016874796
vn -0.58965337 -0.80116516 0.10219269
vn -0.57773894 -0.79816055 0.17075548
vn -0.52565664 -0.84922826 0.04996461
vn 0.86067259 -0.48505732 0.15479685
vn -0.53694934 -0.76796198 -0.34917015
vn -0.43688303 -0.84312129 -0.31349587
vn -0.32402641 -0.89870411 -0.29552972
vn -0.26299024 -0.9150973 -0.30566829
vn -0.70090938 -0.68636113 0.19399603
vn -0.64134467 -0.71796072 0.27057251
vn 0.73860472 -0.61643964 0.27288309
vn 0.64782399 -0.62911654 0.42957711
vn -0.64012194 -0.57070243 -0.51433706
vn -0.5995729 -0.6601333 -0.45247808
vn -0.75954217 -0.60248595 0.24516602
vn 0.52583164 -0.84798527 0.066498518
vn 0.40547165 -0.74357319 0.53168756
vn -0.675749 -0.44114885 -0.59055138
vn -0.83052909 -0.52440351 0.18767618
vn 0.27120158 -0.96248382 0.0086368723
vn 0.25107089 -0.94876707 0.19184496
vn 0.12068188 -0.86925471 0.47940812
vn -0.6502912 -0.4093169 -0.6399852
vn -0.88835806 -0.43817645 0.13719107
vn 0.11335777 -0.95662719 -0.26835516
vn -0.11493926 -0.96745926 -0.2254141
vn -0.45649981 -0.72779608 -0.51178199
vn -0.94126207 -0.33059293 0.068803892
vn -0.96040809 -0.2580269 0.10506409
vn -0.99315679 -0.090222321 0.074159086
vn -0.9945569 0.070260547 0.076941408
vn -0.97942722 0.18636183 0.077405661
vn -0.92305398 0.38445759 0.012793683
vn -0.92922264 0.34711105 -0.12672497
vn -0.91597539 0.28326294 -0.28416753
vn -0.88028121 0.27324086 -0.38787162
vn -0.8373968 0.33528945 -0.4316799
vn -0.82237393 0.35154322 -0.447346
vn -0.74460715 0.51489615 -0.42478475
vn -0.6212576 0.67254865 -0.40214097
vn -0.51255864 0.78937215 -0.33789834
vn -0.44922921 0.86175543 -0.23573433
vn -0.45847064 0.85109121 -0.25582892
vn -0.53979099 0.74907529 -0.38407275
vn -0.71146339 0.63735503 -0.29597032
vn -0.70451427 0.56901938 -0.42411867
vn -0.75635856 0.58545727 -0.29182452
vn -0.71491551 0.62144172 -0.32047778
vn -0.64727229 0.65136141 -0.39593801
vn -0.69822425 0.69006044 -0.19052416
vn -0.64475071 0.75945914 -0.086708039
vn -0.72633046 0.58520538 0.36052558
vn -0.56946194 0.78284818 -0.25072259
vn -0.75687599 0.62014651 -0.20629348
vn -0.8656351 0.50039208 0.01684217
vn -0.80950052 0.57695216 -0.10878949
vn -0.86171108 0.50617111 -0.035282355
vn -0.87354213 0.48645103 -0.017014533
vn -0.90150195 0.40507916 -0.15233222
vn -0.90460587 0.33309659 -0.26596031
vn -0.83406889 0.40849116 -0.37076148
vn -0.75350726 0.56764954 -0.33166364
vn -0.57903647 0.78572559 -0.21760526
vn -0.53721482 0.83032197 -0.14820814
vn -0.51034993 0.84790498 -0.14352731
vn -0.45852557 0.87794858 -0.13769741
vn -0.39975604 0.90239155 -0.16088681
vn -0.21574117 0.97460914 -0.059939381
vn -0.4718281 -0.88165337 0.008100614
vn -0.44550097 -0.89471024 0.031976167
vn -0.34804955 -0.93575203 0.056829661
vn -0.26168281 -0.96310532 0.062850662
vn -0.13896538 -0.98876852 0.05500374
vn 0.13838941 -0.98451549 0.10759963
vn 0.47995272 -0.85630548 0.19075185
vn -0.54363972 -0.83585304 0.076194212
vn -0.59645033 -0.76682448 0.23712274
vn -0.50752968 -0.85584223 0.099738099
vn 0.71784019 -0.63376343 0.28818291
vn -0.57504773 -0.74204081 0.34452221
vn -0.57791084 -0.75317037 0.31425056
vn -0.56582671 -0.61561346 0.54850727
vn 0.86192346 -0.45775807 0.21804929
vn -0.41832337 -0.89273059 -0.16744453
vn -0.48209223 -0.85216403 -0.20347872
vn -0.35385588 -0.91766804 -0.1807521
vn -0.27324954 -0.94376785 -0.18611009
vn -0.56048423 -0.66087115 0.49910593
vn 0.79313082 -0.60131598 0.096760601
vn -0.4818877 -0.5311563 -0.69689113
vn -0.46343812 -0.75052404 -0.47110379
vn -0.50027132 -0.74296564 -0.44466919
vn -0.6428268 -0.62890899 0.43731812
vn -0.56529647 -0.61593449 0.54869354
vn 0.54152524 -0.81896365 -0.1898656
vn 0.42169189 -0.83218795 -0.36005437
vn -0.23864809 -0.40454268 -0.88283199
vn -0.27034551 -0.61877739 -0.73758245
vn -0.41592628 -0.59753901 -0.68553078
vn -0.41017088 -0.36160907 -0.83725667
vn -0.66661525 -0.5549686 0.49762839
vn 0.16231245 -0.91483629 -0.36976913
vn -0.12633061 -0.80620289 -0.57799441
vn 0.12695457 -0.77060163 -0.62454438
vn -0.051639706 -0.53220648 -0.84503824
vn -0.26117757 -0.40460348 -0.87640303
vn -0.80528897 -0.49467763 0.32680839
vn -0.885822 -0.39966232 0.2357742
vn -0.88465929 -0.31864426 0.34035832
vn -0.94560236 -0.1369856 0.29507825
vn -0.94885892 0.029391918 0.31432924
vn -0.93719435 0.13794403 0.32037193
vn -0.93169296 0.23311406 0.27857855
vn -0.95334405 0.17575304 0.24545053
vn -0.97269911 0.23005898 0.030484809
vn -0.97574103 0.15882766 -0.15067597
vn -0.95214343 0.11350008 -0.28379673
vn -0.9232676 0.15158723 -0.35298485
vn -0.89960557 0.26562691 -0.34662977
vn -0.84119016 0.42806315 -0.33039528
vn -0.7174449 0.59907883 -0.35549605
vn -0.56748265 0.73169857 -0.37759849
vn -0.44405177 0.80125308 -0.40101314
vn -0.47832009 0.76007271 -0.43988562
vn -0.59257197 0.58442998 -0.5543465
vn -0.6340946 0.53144282 -0.56168723
vn -0.63282901 0.54125917 -0.55368406
vn -0.59936589 0.58602118 -0.54528868
vn -0.60094643 0.57172239 -0.55856681
vn -0.51612383 0.63467383 -0.57515675
vn -0.41057059 0.67332375 -0.61487144
vn -0.48403281 0.63261706 -0.60457247
vn -0.61820465 0.55703568 -0.55455768
vn -0.51323909 0.67972195 -0.52398825
vn -0.61289859 0.66948187 -0.41970152
vn -0.70982641 0.56748676 -0.41725922
vn -0.82473713 0.45152324 -0.34049299
vn -0.86897272 0.3548272 -0.34494069
vn -0.90020144 0.25578824 -0.35243395
vn -0.90923899 0.24566086 -0.33605835
vn -0.88548923 0.33629206 -0.32065007
vn -0.80538917 0.51652879 -0.29076841
vn -0.67956173 0.69624132 -0.23117921
vn -0.55019623 0.80589294 -0.21867947
vn -0.50206488 0.83983666 -0.20641039
vn -0.4327516 0.88895977 -0.14992194
vn -0.37377295 0.91467673 -0.15381908
vn -0.31669053 0.94104916 -0.11888454
vn -0.24671316 0.96580261 -0.07973662
vn -0.19003922 0.98170036 -0.012228344
vn -0.16051535 0.98695284 0.012605069
vn -0.086440943 0.99621922 0.0086714616
vn -0.047852334 0.99884814 -0.003550512
vn -0.36366522 -0.78692079 0.498501
vn -0.45731407 -0.79156893 0.40531775
vn -0.30766907 -0.83075029 0.46388981
vn -0.19526146 -0.84021705 0.50587374
vn -0.062456455 -0.85175699 0.52020109
vn 0.22786881 -0.89422435 0.38527739
vn -0.56014633 -0.71296769 0.42179751
vn -0.48833013 -0.77898145 0.39334664
vn 0.18986632 -0.75912106 0.62264436
vn 0.3823128 -0.60320866 0.699983
vn 0.49100187 -0.74503082 0.45149338
vn -0.58980519 -0.61330223 0.52534777
vn -0.57995677 -0.58805734 0.5637719
vn 0.61999738 -0.57305831 0.53591734
vn -0.48428515 -0.85781717 -0.17209764
vn -0.44742715 -0.89278352 -0.05240709
vn -0.4100548 -0.91156423 -0.030095479
vn -0.35672763 -0.93420827 -0.0004873561
vn -0.2940467 -0.95549828 -0.023656007
vn -0.24712826 -0.96885383 -0.015806763
vn -0.45957056 -0.46669438 0.75563961
vn -0.55912626 -0.46078134 0.68924481
vn 0.59619331 -0.75687355 0.26776099
vn -0.43679249 -0.79012638 -0.43001464
vn -0.43022209 -0.84528458 -0.31686419
vn -0.41683474 -0.88603622 -0.20294972
vn -0.42839873 -0.55858582 0.71025091
vn 0.25784791 -0.96561003 -0.033343229
vn -0.053140059 -0.94909513 -0.31047484
vn 0.13844378 -0.84735429 -0.51266366
vn -0.25428578 -0.8394013 -0.48035836
vn -0.38485536 -0.78945953 -0.47816318
vn -0.50649464 -0.5779804 0.63984519
vn -0.72702444 -0.49605179 0.47472948
vn -0.52541083 -0.59335202 0.60981709
vn -0.78345501 -0.43878612 0.44007379
vn -0.68486178 -0.47202489 0.5551188
vn -0.7443459 -0.36468631 0.55942208
vn -0.82337552 -0.21047038 0.52702469
vn -0.82398027 -0.046272933 0.56472588
vn -0.82688856 0.052389119 0.55992025
vn -0.91975605 0.040064525 0.39044026
vn -0.9853552 0.032019537 0.16748096
vn -0.98886842 -0.039840952 -0.14335966
vn -0.98945922 -0.14471193 -0.0053723655
vn -0.96192783 0.014157533 -0.2729367
vn -0.92766958 0.034138247 -0.37183833
vn -0.92502755 0.15399086 -0.34729078
vn -0.89714766 0.31330478 -0.31139401
vn -0.80290926 0.5414502 -0.24933589
vn -0.69476074 0.66334093 -0.2780042
vn -0.57914549 0.74186373 -0.33797735
vn -0.51862139 0.78486389 -0.33914688
vn -0.54637563 0.62892431 -0.5531075
vn -0.64891124 0.61023647 -0.45445096
vn -0.70604807 0.60234392 -0.37239492
vn -0.65505439 0.61432785 -0.43989214
vn -0.563182 0.65710592 -0.50103676
vn -0.6750285 0.6434173 -0.3610411
vn -0.49556804 0.71165782 -0.4979513
vn -0.50447041 0.71431637 -0.48503783
vn -0.50410736 0.63649464 -0.58373827
vn -0.57258648 0.63574916 -0.51765603
vn -0.6884973 0.50991958 -0.51570678
vn -0.76878411 0.43541256 -0.4683876
vn -0.85063756 0.33678272 -0.4037241
vn -0.89336818 0.31804389 -0.31739786
vn -0.89197266 0.38428113 -0.23814452
vn -0.82735968 0.53019464 -0.18539043
vn -0.52386153 0.82150209 -0.22517408
vn -0.48348045 0.84460241 -0.2299857
vn -0.46239737 0.86609268 -0.18992677
vn -0.032643039 0.99946326 0.0027652129
vn -0.51675928 -0.60751903 0.60322505
vn -0.33505929 -0.53839618 0.7732172
vn -0.23263726 -0.56490451 0.79168355
vn -0.15828544 -0.64469522 0.74787283
vn -0.059839003 -0.62078232 0.78169596
vn 0.0801384 -0.57944655 0.81106073
vn -0.55492234 -0.50388527 0.66193718
vn -0.49133068 -0.45497355 0.74269325
vn -0.35950303 -0.49774739 0.7893067
vn -0.12393627 -0.48822466 0.86387295
vn -0.070469737 -0.51562637 0.85391068
vn -0.049391255 -0.53061414 0.84617323
vn 0.32379684 -0.56744212 0.75707662
vn -0.39561751 -0.91735834 -0.04405079
vn -0.36394021 -0.93041778 0.043246437
vn -0.3244746 -0.94056028 0.10031238
vn -0.29238296 -0.94813251 0.12472758
vn -0.53254205 -0.34561622 0.77262437
vn -0.50120884 -0.35807928 0.78776193
vn 0.00069399661 -0.72973347 0.68373138
vn 0.23488393 -0.79252839 0.56278622
vn -0.43264067 -0.86399317 -0.25756145
vn -0.40758291 -0.88636249 -0.21963084
vn -0.46703857 -0.33444241 0.81854945
vn -0.45742512 -0.2591812 0.8506394
vn -0.11421502 -0.93530405 0.33490494
vn -0.075544298 -0.99260497 0.095018119
vn -0.23749919 -0.9575454 -0.16340436
vn -0.37816182 -0.88538706 -0.27033931
vn -0.33389691 -0.41484597 0.84641343
vn -0.31783614 -0.49259052 0.8101449
vn -0.42762655 -0.3140173 0.84766072
vn -0.56167847 -0.31062222 0.76683187
vn -0.42205119 -0.60995883 0.67068845
vn -0.30478403 -0.61675185 0.72575742
vn -0.23694929 -0.57341892 0.78424853
vn -0.26601627 -0.49931321 0.82457364
vn -0.37484762 -0.445838 0.81284547
vn -0.64377683 -0.50810516 0.57217181
vn -0.60201943 -0.52711153 0.59977168
vn -0.59830731 -0.62305915 0.50381112
vn -0.48708647 -0.75193781 0.44422552
vn -0.30216834 -0.87355238 0.3815763
vn -0.23999353 -0.90877944 0.3413547
vn -0.33257291 -0.87074935 0.36220273
vn -0.58351523 -0.70691526 0.39972588
vn -0.73343629 -0.49350777 0.46746263
vn -0.81826395 -0.34532601 0.45955855
vn -0.74882555 -0.21401986 0.62726057
vn -0.79555631 -0.045778558 0.60414773
vn -0.95316243 -0.18414438 0.23994216
vn -0.89916927 -0.32645774 0.29141033
vn -0.85316455 -0.05947458 0.51824027
vn -0.97488958 -0.096059434 0.20090519
vn -0.96570456 -0.25689507 -0.037677977
vn -0.92099983 -0.2510052 -0.29791889
vn -0.85846257 -0.22900361 -0.45891112
vn -0.8670966 -0.049140528 -0.49571031
vn -0.87914246 0.092934839 -0.46740946
vn -0.87141269 0.24006338 -0.42779604
vn -0.84008437 0.36217254 -0.40384313
vn -0.84259826 0.44087407 -0.30928665
vn -0.78160936 0.55072272 -0.29290152
vn -0.74383485 0.61566299 -0.26013237
vn -0.63450354 0.70815784 -0.30970585
vn -0.62743878 0.67328346 -0.39116487
vn -0.58946294 0.68566746 -0.42707562
vn -0.58999187 0.64600098 -0.48434737
vn -0.58748466 0.7300449 -0.34913641
vn -0.63376915 0.71511203 -0.29487526
vn -0.70554447 0.65067118 -0.28077397
vn -0.74166888 0.60943282 -0.28021222
vn -0.71707845 0.63517177 -0.28697619
vn -0.63808024 0.69805157 -0.32492709
vn -0.59974265 0.7188344 -0.35154781
vn -0.58997756 0.69677925 -0.40795243
vn -0.68401861 0.58952105 -0.42963183
vn -0.758479 0.5271889 -0.38312072
vn -0.81929243 0.45386127 -0.35038534
vn -0.85928202 0.43706551 -0.26572198
vn -0.87490982 0.45574149 -0.16380624
vn -0.8614006 0.49935099 -0.092938513
vn -0.76878494 0.63137758 -0.10164689
vn -0.62505513 0.76318926 -0.16385417
vn -0.56338227 0.80177677 -0.19938518
vn -0.47301352 0.85353404 -0.21848986
vn -0.35807291 0.92899603 -0.093542278
vn -0.26937518 0.95985085 -0.07825207
vn -0.17667186 0.98335397 -0.042449486
vn -0.17821568 0.98391992 0.011864505
vn -0.1687258 0.98558414 0.012471469
vn -0.099369161 0.99500281 -0.0097587341
vn -0.032988798 0.99866778 -0.039678343
vn -0.28789648 -0.95558619 0.063013002
vn -0.32945484 -0.9441635 0.0038526764
vn -0.25716877 -0.95555824 0.14412719
vn -0.24888165 -0.94568086 0.20915459
vn -0.23834293 -0.93022346 0.27906448
vn -0.35011223 -0.31561285 0.88193536
vn -0.28252113 -0.31104842 0.90743083
vn -0.22253951 -0.33972484 0.91381794
vn -0.17349301 -0.38507769 0.90643001
vn -0.15736736 -0.44067687 0.88376433
vn -0.39721447 -0.90949363 -0.12264601
vn -0.42166477 -0.89314216 -0.15651175
vn -0.3613537 -0.92499727 -0.11748869
vn -0.35313448 -0.93433493 -0.048107229
vn -0.26889774 -0.34262568 0.90016758
vn -0.22513087 -0.35839146 0.90601969
vn -0.27034226 -0.47862557 0.83536375
vn -0.19793153 -0.64550829 0.73765993
vn -0.35582024 -0.7155115 0.60119486
vn -0.42837593 -0.86811829 0.2507284
vn -0.41665313 -0.90892076 0.016222525
vn -0.40298527 -0.9041931 -0.14155455
vn -0.45572829 -0.36600804 0.8113876
vn -0.28310135 -0.36213925 0.88809276
vn -0.20105951 -0.31715637 0.92681545
vn -0.32069454 -0.42366031 0.84715229
vn -0.57673585 -0.6746183 0.46072322
vn -0.45066354 -0.76376408 0.46213287
vn -0.57310677 -0.66399372 0.48027179
vn -0.36651573 -0.6762166 0.63905972
vn -0.23203254 -0.59564537 0.76900423
vn -0.17687774 -0.55598122 0.81215709
vn -0.21453565 -0.4208895 0.88137764
vn -0.59647655 -0.76795352 0.23337334
vn -0.58334136 -0.76264405 0.27944037
vn -0.47883818 -0.83430815 -0.27321044
vn -0.29247352 -0.8256101 -0.48252168
vn -0.24157168 -0.84288359 -0.48082262
vn -0.47738287 -0.85724306 -0.19297655
vn -0.32457823 -0.91263586 -0.24848485
vn -0.22466597 -0.96428585 -0.14027828
vn -0.14438669 -0.98807716 -0.053441793
vn -0.047552615 -0.98888946 -0.14084184
vn -0.32453513 -0.93409592 0.14880125
vn -0.56961548 -0.78067148 -0.25708029
vn -0.72562933 -0.68355423 -0.078839839
vn -0.862436 -0.47386464 -0.17792256
vn -0.84595698 -0.35484141 -0.39805064
vn -0.825818 -0.22085515 -0.5188908
vn -0.72904736 -0.27120203 -0.62844205
vn -0.72960764 -0.24836755 -0.63717049
vn -0.66893584 -0.26761803 -0.69347346
vn -0.7915113 -0.15822518 -0.59031743
vn -0.85041261 0.0010910493 -0.52611524
vn -0.86865127 0.13797161 -0.47582433
vn -0.86608124 0.28236082 -0.41252351
vn -0.83673465 0.37909669 -0.39517191
vn -0.8071149 0.46143797 -0.36829412
vn -0.70964384 0.64235163 -0.28946501
vn -0.66570407 0.68602228 -0.29361805
vn -0.57244557 0.77429217 -0.26977339
vn -0.59934574 0.76162165 -0.24640842
vn -0.67323846 0.70543694 -0.22160496
vn -0.74814272 0.615987 -0.24666281
vn -0.74312896 0.61328936 -0.26764819
vn -0.70247436 0.6639784 -0.25624683
vn -0.65935183 0.71286863 -0.23890054
vn -0.65251791 0.69514924 -0.30164206
vn -0.73008198 0.60533077 -0.31710407
vn -0.78769284 0.55055314 -0.2764619
vn -0.82029629 0.53630084 -0.19873452
vn -0.82719839 0.55268121 -0.10142159
vn -0.84532386 0.53391188 -0.01912253
vn -0.81184417 0.58364362 0.01640662
vn -0.71575814 0.6966539 -0.048617236
vn -0.67500621 0.73690361 -0.036602452
vn -0.53549683 0.83689177 -0.11338111
vn -0.4459644 0.8838768 -0.14098793
vn -0.44463462 0.88419878 -0.14315219
vn -0.41475525 0.90174013 -0.12183096
vn -0.16432208 0.98526168 -0.047514722
vn -0.16097307 0.98623949 -0.037674114
vn -0.43629345 -0.89739043 -0.065866813
vn -0.38842204 -0.92074114 0.036933381
vn -0.38839945 -0.91962487 0.058617041
vn -0.36849815 -0.91752619 0.14951526
vn -0.33140221 -0.9345066 0.1298847
vn -0.30150613 -0.93704003 0.17621012
vn -0.27593541 -0.9337163 0.22810854
vn -0.20996505 -0.9209854 0.32817757
vn -0.19407763 -0.91958135 0.34161976
vn -0.18544227 -0.88699996 0.42289746
vn -0.19876789 -0.84542388 0.49573162
vn -0.22423908 -0.81584418 0.53302449
vn -0.52239788 -0.85242122 -0.021874424
vn -0.53698349 -0.8427667 -0.037322767
vn -0.48390362 -0.87414366 -0.041354332
vn -0.44638851 -0.86938679 -0.21190539
vn -0.50706828 -0.86136901 -0.030416911
vn -0.26604712 -0.58708757 -0.76455683
vn -0.17877293 -0.6072166 -0.77416289
vn -0.16549143 -0.64126295 -0.74926257
vn -0.12820031 -0.60972357 -0.78217763
vn -0.064628646 -0.59635967 -0.80011141
vn -0.0065387259 -0.57639378 -0.81714594
vn 0.0044396836 -0.53819245 -0.84281027
vn -0.14339665 -0.6838302 -0.71541154
vn -0.29368699 -0.69508243 -0.65620756
vn -0.33189186 -0.70853394 -0.62275791
vn -0.48994312 -0.76419622 -0.41947576
vn -0.49769017 -0.54569918 -0.67417872
vn -0.38413763 -0.56163448 -0.73280627
vn -0.48421666 -0.62973893 -0.60742337
vn -0.610461 -0.49215087 -0.62058431
vn -0.5489828 -0.3955203 -0.73632979
vn -0.46352914 -0.43435183 -0.77232069
vn -0.55155933 -0.28218436 -0.78495497
vn -0.6034525 -0.19544291 -0.77307642
vn -0.68447274 -0.15779287 -0.7117573
vn -0.65626073 -0.1460401 -0.74026626
vn -0.78377253 -0.11343174 -0.61060125
vn -0.87206233 0.039225407 -0.4878203
vn -0.90884829 0.12851645 -0.39683536
vn -0.91409338 0.22283076 -0.33879164
vn -0.90656763 0.31055012 -0.28582117
vn -0.86840147 0.40188539 -0.29046008
vn -0.81234562 0.51541853 -0.27283388
vn -0.76445389 0.59522665 -0.2476197
vn -0.62653154 0.75161326 -0.20624191
vn -0.60140193 0.77012253 -0.2126665
vn -0.68794882 0.68907237 -0.22782828
vn -0.73455513 0.60876548 -0.29972202
vn -0.68720627 0.69252115 -0.21945854
vn -0.71821958 0.65142167 -0.24456164
vn -0.76122189 0.60734928 -0.22730628
vn -0.78098333 0.59854758 -0.17834203
vn -0.76144922 0.64365691 -0.076817028
vn -0.76872861 0.63799137 0.044981401
vn -0.80922711 0.57881111 0.10064399
vn -0.7660684 0.62542593 0.14826208
vn -0.7241987 0.67561388 0.13813812
vn -0.64373958 0.76150143 0.075597115
vn -0.51642346 0.85575145 -0.031562928
vn -0.46831253 0.87926906 -0.087001912
vn -0.45338285 0.88459182 -0.10927647
vn -0.10061479 0.99452734 -0.028142856
vn -7.8113517e-05 0.9989078 -0.046724532
vn 0.057068348 0.99585843 -0.070775636
vn 0.03300057 0.9987179 -0.038386889
vn -0.31916052 -0.91962361 0.22897372
vn -0.2753534 -0.89798051 0.34323683
vn -0.28826779 -0.88069558 0.37586832
vn -0.24661748 -0.87055928 0.4258008
vn -0.20437896 -0.84909016 0.48710901
vn -0.146382 -0.5673852 -0.81033719
vn -0.17937051 -0.60687453 -0.77429289
vn -0.19570422 -0.61662883 -0.762541
vn -0.39553583 -0.88191336 -0.25647664
vn -0.4374516 -0.89777011 -0.05142827
vn -0.37915835 -0.92259127 0.071163528
vn -0.30121091 -0.93160826 0.20341596
vn -0.15619157 -0.8171646 0.5548389
vn -0.13316594 -0.7816962 0.60927647
vn -0.10810333 -0.71096349 0.69487017
vn -0.15464708 -0.65132529 0.74287254
vn -0.31666559 -0.52069098 0.79284537
vn -0.4028762 -0.60543329 -0.68639731
vn -0.32342675 -0.62001646 -0.71482497
vn -0.23157038 -0.63031083 -0.74100167
vn -0.095655091 -0.53242487 -0.84105521
vn -0.043986887 -0.49553895 -0.86747122
vn -0.066932254 -0.49632734 -0.86555141
vn 0.0082490277 -0.48112467 -0.87661338
vn -0.12857828 -0.55181348 -0.82399607
vn -0.043693945 -0.62420839 -0.78003508
vn -0.11297411 -0.75724763 -0.64328289
vn -0.30499166 -0.77999407 -0.54643333
vn -0.38386852 -0.82716978 -0.4104085
vn -0.43188065 -0.51557106 -0.7400443
vn -0.42302307 -0.50644696 -0.75137407
vn -0.45727712 -0.33125976 -0.82532698
vn -0.47546616 -0.24966742 -0.84356278
vn -0.41234905 -0.35905203 -0.83728725
vn -0.53358662 -0.2114289 -0.81889141
vn -0.56292039 -0.13667136 -0.81513286
vn -0.64575124 -0.11009521 -0.75556892
vn -0.74533439 -0.059588164 -0.66402251
vn -0.82962412 0.011247575 -0.55820906
vn -0.80429167 -0.051114567 -0.59203225
vn -0.86879539 0.040981248 -0.49347246
vn -0.89693981 0.14866614 -0.41641006
vn -0.91386718 0.19807425 -0.35441974
vn -0.92427123 0.24481049 -0.29290015
vn -0.91920191 0.31027764 -0.24247815
vn -0.88928252 0.39957175 -0.22252865
vn -0.83451998 0.50445384 -0.22159138
vn -0.76095474 0.59212607 -0.26520669
vn -0.73336709 0.62890214 -0.25817588
vn -0.68801802 0.68177307 -0.24862967
vn -0.62305874 0.74776614 -0.22944203
vn -0.58059698 0.77560741 -0.24766974
vn -0.63435084 0.72037172 -0.28047028
vn -0.72898167 0.62194914 -0.28594574
vn -0.68384099 0.68025839 -0.26383707
vn -0.65714294 0.71547395 -0.23719242
vn -0.68638027 0.70043302 -0.19564192
vn -0.70661283 0.67108059 -0.2243862
vn -0.74509877 0.64653033 -0.16378762
vn -0.74593639 0.6396988 -0.18537633
vn -0.7251057 0.67552942 -0.13372253
vn -0.68628949 0.72697288 -0.022742031
vn -0.72619492 0.68734002 0.014303607
vn -0.72846293 0.65319747 0.20657885
vn -0.74291593 0.6156286 0.2628257
vn -0.760162 0.60694206 0.23189467
vn -0.71201384 0.68510264 0.15385275
vn -0.61387074 0.78707153 0.060672037
vn -0.51230794 0.85811192 -0.034417607
vn -0.41679063 0.90610021 -0.072581194
vn -0.23873253 0.97021908 -0.0410087
vn -0.16797462 0.98541546 -0.027219674
vn -0.015499445 0.99983126 0.0098587815
vn 0.030041404 0.99890494 0.035866115
vn -0.081552647 -0.52226806 -0.8488729
vn -0.20723863 -0.63516587 -0.74405408
vn -0.14597821 -0.65422058 -0.74208206
vn -0.035516325 -0.5850783 -0.81019872
vn -0.46527928 -0.73543066 -0.4926022
vn -0.42606795 -0.74027461 -0.52005732
vn -0.34933472 -0.73581451 -0.58012265
vn -0.31206909 -0.74419481 -0.59058189
vn -0.29680675 -0.71445888 -0.63360423
vn -0.27212223 -0.69782329 -0.66256481
vn -0.22759004 -0.66600943 -0.71037614
vn 0.045597192 -0.54716784 -0.83578002
vn -0.030700235 -0.5618372 -0.82667798
vn 0.091197453 -0.5493241 -0.8306179
vn -0.054826088 -0.64667016 -0.76079684
vn 0.086817779 -0.59691668 -0.7975921
vn -0.118156 -0.75342071 -0.64683568
vn -0.075002939 -0.76782113 -0.63625878
vn -0.18681034 -0.85766602 -0.47907293
vn -0.15246047 -0.93028921 -0.33364329
vn -0.17076237 -0.97413695 -0.14797789
vn -0.18054506 -0.98352975 0.008528227
vn -0.16611667 -0.97859085 -0.12151237
vn -0.22147667 -0.97027892 0.097503267
vn -0.1438553 -0.98805088 0.055327415
vn -0.042328712 -0.98330051 0.17699839
vn -0.063328601 -0.76188147 0.64461315
vn -0.0069939708 -0.69821316 0.71585578
vn -0.45759726 -0.65663332 -0.59953105
vn 0.13457075 -0.99029034 -0.034867186
vn 0.07119824 -0.55632949 0.82790595
vn -0.13646559 -0.4603188 0.87720221
vn -0.33739573 -0.32642937 0.88295412
vn -0.51597095 -0.28188384 0.80889773
vn -0.43868211 -0.21345776 0.87292254
vn -0.39373374 -0.46788827 -0.79123592
vn -0.43099844 -0.62380356 -0.65200418
vn -0.41373771 -0.64778364 -0.63968539
vn 0.29584274 -0.95003301 0.099570774
vn 0.57003152 -0.81928146 -0.061983004
vn 0.023634506 -0.3899295 0.92054135
vn -0.15614599 -0.26339334 0.95196766
vn -0.44967631 -0.33839095 -0.82660919
vn -0.63266408 -0.33632997 -0.69758034
vn -0.50920713 -0.49549675 -0.70369816
vn 0.46920025 -0.8701964 0.15036421
vn 0.62509453 -0.77437818 0.097955547
vn 0.07024315 -0.37311754 0.92512119
vn 0.019963933 -0.34478906 0.93846786
vn -0.56683779 -0.17541568 -0.80493742
vn -0.74282962 -0.17683138 -0.64570493
vn 0.42191863 -0.90613061 0.030198539
vn 0.45042115 -0.8928107 0.0031292981
vn 0.066022173 -0.35855258 0.93117189
vn -0.74726105 -0.046306875 -0.66291523
vn 0.41883203 -0.90786964 -0.018772928
vn -0.80514008 0.026410133 -0.59249634
vn -0.81965256 0.061002877 -0.56960368
vn -0.88442826 0.12745202 -0.44893506
vn -0.92431301 0.29006943 -0.24800231
vn -0.91716701 0.24333487 -0.31558329
vn -0.85370845 0.45701635 -0.24963574
vn -0.70191193 0.64895844 -0.29355171
vn -0.63418067 0.71716774 -0.28893837
vn -0.60171974 0.73486423 -0.31290242
vn -0.69843459 0.63453859 -0.33098316
vn -0.71198934 0.67447031 -0.19534828
vn -0.71348429 0.69458437 -0.092156008
vn -0.64587206 0.76332551 -0.013543881
vn -0.64218676 0.76409417 0.061287805
vn -0.62607431 0.76945221 0.12638931
vn -0.64345032 0.7438665 0.18064955
vn -0.72809738 0.64381915 0.23531064
vn -0.7348972 0.66031116 0.15464582
vn -0.58206743 0.8130551 0.011787008
vn -0.51461774 0.85663432 -0.03669095
vn -0.43616995 0.89982599 -0.0083032912
vn -0.42316613 0.90428787 0.056514218
vn -0.38931689 0.92108679 -0.0056124418
vn -0.33369994 0.94239008 -0.023350714
vn -0.15021034 0.98708498 -0.055678274
vn -0.15579499 0.98641706 -0.052050766
vn -0.34348896 -0.80890614 -0.47716478
vn -0.32404089 -0.82214177 -0.46806028
vn -0.27628952 -0.74492598 -0.60724741
vn -0.17601052 -0.73011029 -0.66027212
vn -0.25316751 -0.81286401 -0.52455533
vn -0.083766736 -0.66692442 -0.74040186
vn -0.12234804 -0.75207853 -0.64761782
vn 0.022352455 -0.62343502 -0.78155559
vn -0.05799824 -0.75968313 -0.64770192
vn 0.07055904 -0.66010547 -0.74785173
vn -0.44321322 -0.81088406 -0.38213751
vn -0.42463297 -0.82399243 -0.37513101
vn -0.37939507 -0.82686478 -0.41515538
vn 0.11007286 -0.63399726 -0.76546156
vn 0.06711439 -0.65052015 -0.75651783
vn -0.48085976 -0.81301314 -0.32830399
vn -0.47702298 -0.8006134 -0.36258417
vn 0.050963219 -0.73507899 -0.67606336
vn 0.054118998 -0.75042826 -0.65873253
vn -0.0056873667 -0.75584841 -0.65472198
vn -0.07106483 -0.82307822 -0.56346434
vn -0.079457909 -0.80804676 -0.58373529
vn -0.13521512 -0.77958262 -0.61152905
vn -0.089230202 -0.81921959 -0.56649554
vn -0.036890801 -0.81832343 -0.57357281
vn -0.40300882 -0.77791715 -0.48210871
vn -0.43179035 -0.79377759 -0.42833892
vn 0.038022988 -0.72695625 -0.68563026
vn 0.10623974 -0.60666013 -0.78783035
vn 0.19256862 -0.70369226 -0.6839112
vn 0.2572667 -0.49291983 -0.8311702
vn -0.57830399 -0.18756717 -0.79396665
vn -0.49208871 -0.19455631 -0.84852612
vn -0.57654667 -0.1867186 -0.79544336
vn -0.69199717 -0.4894093 -0.53067738
vn -0.58066958 -0.64668173 -0.49459636
vn -0.45414236 -0.71876281 -0.52643591
vn 0.38414323 -0.63414639 -0.67103821
vn 0.21235636 -0.48904818 -0.84601218
vn 0.08212138 -0.39581817 -0.91464967
vn -0.2492281 -0.33519581 -0.90858632
vn -0.20029613 -0.20939811 -0.95709658
vn -0.39095035 -0.058623638 -0.91854292
vn -0.81453389 -0.33460277 -0.473894
vn 0.2444765 -0.37018844 -0.89620966
vn 0.070864059 -0.27057999 -0.96008581
vn -0.88988644 -0.1605434 -0.42699876
vn 0.22886272 -0.27113959 -0.93493593
vn -0.88873798 -0.039348047 -0.45672369
vn -0.89284694 0.039845277 -0.44859412
vn -0.86944842 0.10157358 -0.48346901
vn -0.91575658 0.12682168 -0.38119045
vn -0.9283691 0.19271849 -0.31778985
vn -0.94084668 0.24320008 -0.23592627
vn -0.94146705 0.30234778 -0.14908266
vn -0.94019479 0.299961 -0.16142234
vn -0.95196533 0.26548386 -0.15257905
vn -0.91633058 0.33672971 -0.2166827
vn -0.7870357 0.54654735 -0.28611326
vn -0.71551955 0.62284541 -0.3163785
vn -0.60460275 0.72288889 -0.33449543
vn -0.68282723 0.63053137 -0.36902192
vn -0.70109427 0.60012501 -0.38511926
vn -0.64532954 0.68409163 -0.33995363
vn -0.65859324 0.70564365 -0.26138481
vn -0.67553085 0.7126354 -0.18923245
vn -0.68424082 0.71397591 -0.14850219
vn -0.65515977 0.75462109 -0.036230817
vn -0.58679861 0.80738115 0.061669547
vn -0.64972508 0.7479344 0.13583618
vn -0.72896689 0.66665542 0.15549216
vn -0.78564352 0.5836525 0.20521693
vn -0.79972714 0.57178307 0.18303183
vn -0.66208833 0.74183542 0.10639197
vn -0.56926501 0.81826985 0.079823643
vn -0.45794106 0.88403147 0.093692847
vn -0.4048878 0.89249176 0.19880724
vn -0.41993994 0.87312913 0.24758023
vn -0.42872196 0.88814509 0.16551666
vn -0.37105009 0.92322981 0.099842377
vn -0.25449294 0.96640652 0.035941113
vn -0.15608205 0.98772693 -0.0058210688
vn -0.13402262 0.99093956 0.0087567
vn -0.091844365 0.99494314 0.040654067
vn -0.015146912 0.99977517 0.014838662
vn 0.052471336 0.99832964 0.024180174
vn 0.051375553 0.99722254 0.053923197
vn -0.094350904 -0.79744118 -0.59597439
vn -0.23799393 -0.87128305 -0.42921412
vn -0.15450537 -0.85852408 -0.48894224
vn 0.00024069594 -0.74375093 -0.66845685
vn -0.051210266 -0.82529223 -0.56237912
vn -0.41124669 -0.87213248 -0.26506802
vn -0.40312055 -0.88059306 -0.24909766
vn -0.36671633 -0.87545031 -0.31481093
vn -0.33909017 -0.8909806 -0.30194613
vn 0.064098157 -0.72968 -0.68077785
vn 0.10378911 -0.65313447 -0.75009543
vn -0.46658993 -0.85263711 -0.2351677
vn -0.48376405 -0.83825749 -0.25158837
vn -0.41333568 -0.88592887 -0.21043694
vn 0.041705575 -0.67729408 -0.73452938
vn -0.046240833 -0.66527295 -0.74516684
vn -0.065638572 -0.64445746 -0.76181769
vn -0.12116355 -0.60998994 -0.78309107
vn -0.060814872 -0.56351829 -0.82386208
vn -0.11941589 -0.56272173 -0.81797558
vn -0.022740869 -0.50444978 -0.86314154
vn -0.087596521 -0.53796512 -0.83840346
vn 0.016947838 -0.422452 -0.90622681
vn -0.031603135 -0.52073866 -0.853131
vn 0.025348201 -0.35851145 -0.93318111
vn -0.081455924 -0.55456865 -0.82814163
vn -0.13790108 -0.35296169 -0.92541957
vn -0.27515161 -0.52442122 -0.8057754
vn -0.43053001 -0.31219465 -0.84686387
vn -0.67270565 -0.22959496 -0.70338696
vn -0.4254097 -0.8535623 -0.30076239
vn -0.47816366 -0.83826649 -0.26204738
vn 0.10695431 -0.43162173 -0.89569163
vn -0.2138502 -0.19334628 -0.95754129
vn 0.022379164 -0.28366944 -0.95866096
vn -0.74946749 -0.19351898 -0.63312632
vn -0.38284931 -0.85049856 -0.36066413
vn -0.47049019 -0.7915138 -0.39005759
vn -0.38876399 -0.84984004 -0.35585743
vn 0.047406651 -0.25329176 -0.96622765
vn -0.17376573 -0.19493786 -0.96530032
vn -0.59754705 -0.72412306 -0.34435931
vn -0.77013767 -0.52105165 -0.36795813
vn -0.88771385 -0.31155786 -0.33896288
vn -0.94569272 -0.15277526 -0.28692338
vn -0.95777124 -0.042765927 -0.28433311
vn -0.96557862 0.080884434 -0.24721587
vn -0.96486002 0.19494055 -0.17619123
vn -0.95659083 0.25455642 -0.14189783
vn -0.95153821 0.29977387 -0.06863457
vn -0.95208508 0.30517569 -0.020044979
vn -0.96067691 0.27600566 -0.030344918
vn -0.96979785 0.23256469 -0.07352443
vn -0.88636881 0.39832494 -0.23598212
vn -0.81224293 0.49885991 -0.30232468
vn -0.64003497 0.68760806 -0.34285626
vn -0.66624415 0.62080801 -0.41317812
vn -0.66882163 0.6031217 -0.43465137
vn -0.60627204 0.67969352 -0.41285703
vn -0.58202207 0.7297737 -0.35872084
vn -0.60708493 0.74496305 -0.27654648
vn -0.60878372 0.77768159 -0.15682384
vn -0.55361676 0.8318162 -0.039879087
vn -0.55089885 0.83329576 0.046137538
vn -0.57974303 0.81138241 0.074542329
vn -0.6308049 0.77580917 0.014330679
vn -0.70091993 0.71323818 0.0016043825
vn -0.76932847 0.63701189 0.04847211
vn -0.78934938 0.61101264 0.059925672
vn -0.77128077 0.62228131 0.13376059
vn -0.68558061 0.70753211 0.17139889
vn -0.51696497 0.8258298 0.2252828
vn -0.38157269 0.86413628 0.32813221
vn -0.45291159 0.82708061 0.33287951
vn -0.49173066 0.82864457 0.26748669
vn -0.45692763 0.86288953 0.21596029
vn -0.33226699 0.93164963 0.14706346
vn -0.20136875 0.97654092 0.076278806
vn -0.13952415 0.98697901 0.080033757
vn 0.050154191 0.99843532 -0.02472695
vn 0.12796028 0.991027 -0.038622245
vn -0.36381996 -0.9120726 -0.18909945
vn -0.40927798 -0.89403057 -0.18221115
vn -0.29201582 -0.91474092 -0.2792415
vn -0.22011884 -0.91074598 -0.34941307
vn -0.11566485 -0.87969762 -0.46125233
vn -0.052086577 -0.85238504 -0.52031404
vn 0.02723965 -0.81559867 -0.57797647
vn -0.4243359 -0.89078152 -0.16262628
vn 0.051612061 -0.74922442 -0.66030216
vn -0.031726692 -0.73838192 -0.67363608
vn -0.11315737 -0.72263801 -0.68190157
vn -0.18067569 -0.73565304 -0.65281767
vn -0.13448402 -0.66091394 -0.7383135
vn -0.19234146 -0.71212399 -0.675192
vn -0.18764055 -0.71154374 -0.67712373
vn -0.14812562 -0.73310077 -0.66379368
vn -0.077806875 -0.76452702 -0.63987851
vn -0.02879981 -0.76192659 -0.64702278
vn -0.066135608 -0.81160033 -0.58045757
vn -0.14386265 -0.70397878 -0.69549799
vn -0.17688595 -0.82802987 -0.53205061
vn -0.18324295 -0.73230696 -0.65585715
vn -0.26925766 -0.81293768 -0.51636487
vn -0.44830981 -0.87140548 -0.19917534
vn -0.48081553 -0.81904006 -0.31303316
vn -0.39308175 -0.86814493 -0.30300358
vn -0.38242301 -0.8759799 -0.29395899
vn -0.85208094 -0.39509776 -0.34330136
vn -0.91152024 -0.260288 -0.31840384
vn -0.978585 0.0066819293 -0.20573467
vn -0.98369211 0.10433322 -0.14650726
vn -0.97264314 0.21668689 -0.08373861
vn -0.95122516 0.30684969 -0.031842969
vn -0.94045877 0.33990291 0.0018129308
vn -0.94974869 0.31300464 0.0023430553
vn -0.9707675 0.23829155 -0.028767848
vn -0.98293829 0.16539966 -0.080468729
vn -0.97709 0.17015222 -0.12784101
vn -0.95670092 0.23205677 -0.17570707
vn -0.91597581 0.33687776 -0.2179489
vn -0.86591607 0.42787495 -0.25906068
vn -0.75505626 0.56346893 -0.33525041
vn -0.68126899 0.63558197 -0.36319157
vn -0.61926925 0.68562472 -0.3826544
vn -0.67572922 0.59636235 -0.43329206
vn -0.68400061 0.58801281 -0.43172222
vn -0.64291644 0.62923217 -0.43672118
vn -0.56562889 0.70865047 -0.42175639
vn -0.53214395 0.76062024 -0.37185979
vn -0.52615267 0.80400974 -0.2770049
vn -0.49710551 0.8488943 -0.17962334
vn -0.48858234 0.86624902 -0.10440253
vn -0.49928927 0.86060452 -0.10034974
vn -0.58027351 0.80223733 -0.14034927
vn -0.65166402 0.74037701 -0.16485095
vn -0.68387824 0.69769585 -0.2133801
vn -0.69696414 0.70063746 -0.15280089
vn -0.68978995 0.72255015 -0.045947287
vn -0.69112265 0.71770155 0.085170455
vn -0.58673269 0.79955751 0.12826766
vn -0.46944976 0.8626219 0.18841539
vn -0.3720417 0.89477587 0.24690299
vn -0.38725269 0.89253825 0.23110777
vn -0.48841751 0.84229535 0.2280063
vn -0.51385224 0.82653046 0.2297897
vn -0.42740494 0.87613696 0.22295529
vn -0.3045305 0.9327299 0.19307011
vn -0.19236915 0.96649683 0.16993532
vn -0.13806294 0.97211355 0.18956241
vn -0.17781271 0.96868694 0.17328665
vn -0.12383225 0.98926872 0.077543408
vn -0.077491499 0.99547052 0.055077363
vn 0.0292153 0.99946207 0.014902546
vn 0.12571263 0.99201554 -0.010076696
vn 0.19085522 0.98103958 -0.033698346
vn -0.34038606 -0.9233374 -0.17772262
vn -0.26302582 -0.92773873 -0.26479864
vn -0.18680716 -0.92522037 -0.33025798
vn -0.086617336 -0.90379828 -0.41910157
vn -0.054069746 -0.88275808 -0.46670616
vn -0.057478789 -0.85005558 -0.52354717
vn -0.095182776 -0.82951427 -0.55031478
vn -0.17261046 -0.82387519 -0.53984749
vn -0.21496938 -0.83842146 -0.50083691
vn -0.19700928 -0.86393648 -0.46346644
vn -0.14786769 -0.89634186 -0.41797894
vn -0.088577494 -0.90777546 -0.40999725
vn -0.046986129 -0.92935616 -0.36618227
vn -0.13802516 -0.93748474 -0.31948614
vn -0.24014199 -0.90470546 -0.35190889
vn -0.44707823 -0.86254901 -0.23691835
vn -0.45107189 -0.85410696 -0.25891203
vn -0.40673959 -0.87404943 -0.26570761
vn -0.71349847 -0.63356525 -0.29919061
vn -0.56197071 -0.78480691 -0.26127973
vn -0.84613568 -0.43747652 -0.30441532
vn -0.92702615 -0.23207413 -0.29455751
vn -0.96155179 -0.092178516 -0.25869143
vn -0.97192407 0.18978716 -0.13908422
vn -0.96144992 0.26245368 -0.082049534
vn -0.94185752 0.331471 -0.055057809
vn -0.93655038 0.34520796 -0.060867526
vn -0.95138454 0.29012507 -0.10341583
vn -0.96503496 0.20639035 -0.16158772
vn -0.97444034 0.14142306 -0.1745438
vn -0.96393383 0.16503783 -0.20879214
vn -0.93353689 0.26452461 -0.24194124
vn -0.88892782 0.35512212 -0.2893019
vn -0.82872599 0.4322612 -0.35547638
vn -0.77676415 0.50799638 -0.37225956
vn -0.72212112 0.56774956 -0.39522344
vn -0.68268389 0.602552 -0.41336885
vn -0.63454837 0.65731448 -0.40655389
vn -0.62325692 0.66562259 -0.41048428
vn -0.59771293 0.64876789 -0.47099844
vn -0.51500696 0.73140466 -0.44700673
vn -0.48261049 0.77697206 -0.40422961
vn -0.48573491 0.80148894 -0.34882247
vn -0.44945043 0.84856188 -0.27917203
vn -0.4521406 0.86242145 -0.22759193
vn -0.50352287 0.80768818 -0.30676463
vn -0.59970838 0.71847397 -0.35234219
vn -0.59798479 0.70116991 -0.3882975
vn -0.5921362 0.73677158 -0.32640824
vn -0.60328799 0.75976735 -0.24248125
vn -0.54297161 0.81920934 -0.18460204
vn -0.58630043 0.80711573 -0.069397293
vn -0.49712726 0.86652064 -0.044793729
vn -0.4691737 0.88249707 0.032786801
vn -0.37451571 0.92587614 0.049913656
vn -0.37127578 0.92848897 0.0079056555
vn -0.4507466 0.89196157 0.035100829
vn -0.49162295 0.87006724 0.035914101
vn -0.44930699 0.88488096 0.12291823
vn -0.31659469 0.93759811 0.1437972
vn -0.20239098 0.96212941 0.18260594
vn -0.16195448 0.95064622 0.2646555
vn -0.15416339 0.9486531 0.27620822
vn -0.10387298 0.92625439 0.36230257
vn -0.14574639 0.90904671 0.39037424
vn -0.24012026 0.89751703 0.36987227
vn -0.21600312 0.94215161 0.25630653
vn -0.13311246 0.97416103 0.1824591
vn -0.05456901 0.98401189 0.16953695
vn 0.089475498 0.99361539 0.0687209
vn 0.16639461 0.98605722 0.0019908738
vn -0.41054988 -0.90224504 -0.13191909
vn -0.39450371 -0.90867835 -0.13663982
vn -0.29809606 -0.93843722 -0.1745691
vn -0.20376104 -0.94531763 -0.25466844
vn -0.15171243 -0.93477237 -0.32122257
vn -0.12252586 -0.9199273 -0.37245297
vn -0.14884049 -0.90254813 -0.40404627
vn -0.194574 -0.91972667 -0.34094548
vn -0.16857322 -0.94576705 -0.27768275
vn -0.11962606 -0.96437162 -0.23595965
vn -0.057359807 -0.97376513 -0.22020744
vn -0.070126958 -0.97814864 -0.19572295
vn -0.38774958 -0.90131509 -0.19308367
vn -0.37859032 -0.90690887 -0.18489376
vn -0.16893557 -0.96656066 -0.19292824
vn -0.22448657 -0.95521289 -0.19280587
vn -0.43259865 -0.88140887 -0.18967544
vn -0.39480937 -0.89814562 -0.19354598
vn -0.4533003 -0.86980659 -0.19482136
vn -0.54664385 -0.81803948 -0.17886277
vn -0.69525999 -0.69058424 -0.19926597
vn -0.9005686 -0.37695801 -0.21651509
vn -0.80536085 -0.56041706 -0.19320108
vn -0.94764376 -0.21858272 -0.23279376
vn -0.97866756 -0.0029503945 -0.20542902
vn -0.96911258 -0.12320279 -0.21363953
vn -0.97841054 0.086521879 -0.1876881
vn -0.94686425 0.29216069 -0.13449979
vn -0.93495011 0.32471663 -0.1429244
vn -0.93199098 0.31146985 -0.1854168
vn -0.93928349 0.26548108 -0.21740809
vn -0.9451285 0.19013101 -0.26567322
vn -0.93300784 0.15873896 -0.32295251
vn -0.9322964 0.21224388 -0.29287529
vn -0.89839935 0.27488106 -0.34251857
vn -0.8503226 0.34224853 -0.39977166
vn -0.80010957 0.40610352 -0.44148007
vn -0.75331527 0.48984706 -0.43882334
vn -0.70397097 0.54223502 -0.45870039
vn -0.6643889 0.59458244 -0.45283455
vn -0.65640926 0.6260131 -0.42099223
vn -0.69873059 0.57377326 -0.4272702
vn -0.68196744 0.55623698 -0.47489032
vn -0.42564741 0.82432765 -0.37324011
vn -0.42176825 0.85533404 -0.30085739
vn -0.52351022 0.75043631 -0.40346298
vn -0.43800405 0.82825053 -0.34950474
vn -0.57335377 0.70038939 -0.42511198
vn -0.56889981 0.69621444 -0.43776536
vn -0.50816381 0.76627809 -0.39317608
vn -0.47028133 0.82794833 -0.30551103
vn -0.44263169 0.87411577 -0.19999713
vn -0.40548974 0.90724957 -0.11169748
vn -0.3481524 0.93139404 -0.10627819
vn -0.3532677 0.9275223 -0.12208316
vn -0.4052164 0.90396148 -0.13657717
vn -0.43557757 0.89507717 -0.095441386
vn -0.36766317 0.92993987 -0.0059650857
vn -0.22346003 0.97232962 0.06812302
vn -0.10009672 0.96826434 0.22900844
vn -0.047914125 0.93771732 0.34407923
vn -0.02997507 0.88671649 0.46134084
vn -0.08924178 0.85840273 0.50515413
vn -0.23937391 0.83129889 0.5016396
vn -0.34162572 0.83072728 0.43952703
vn -0.24974336 0.90419954 0.34648442
vn -0.14865632 0.93800765 0.31311801
vn -0.12152721 0.96737993 0.22227734
vn -0.11440377 0.99233979 0.046621513
vn -0.3056803 -0.94319803 -0.13014241
vn -0.24159415 -0.95716012 -0.15961455
vn -0.1740915 -0.96234924 -0.20874877
vn -0.1672364 -0.95662826 -0.23852544
vn -0.36173549 -0.92238784 -0.13545537
vn -0.15577655 -0.96948832 -0.18927781
vn -0.098783694 -0.98687279 -0.12776485
vn -0.051361699 -0.98916286 -0.13754584
vn -0.047997564 -0.98914838 -0.13885868
vn -0.12594889 -0.98962837 -0.069083795
vn -0.28049955 -0.95968747 0.017888056
vn -0.47897279 -0.85819709 -0.18461527
vn -0.44077137 -0.87727988 -0.19000155
vn -0.54994744 -0.82085073 -0.1541491
vn -0.97639763 -0.064582437 -0.20609896
vn -0.97597718 0.10199521 -0.19252394
vn -0.96422303 0.19649836 -0.17793904
vn -0.94292599 0.27231097 -0.19166993
vn -0.92992759 0.28655007 -0.2304858
vn -0.92461896 0.25731984 -0.28083137
vn -0.92226756 0.20149294 -0.32988358
vn -0.89453357 0.18294637 -0.40784842
vn -0.85003793 0.26896575 -0.45287186
vn -0.80002648 0.36027572 -0.4797489
vn -0.74792278 0.45361692 -0.48460627
vn -0.7084288 0.51663554 -0.48084965
vn -0.61977887 0.65986395 -0.42479843
vn -0.62605691 0.64260864 -0.44170904
vn -0.68443972 0.58116692 -0.44021276
vn -0.63250858 0.57439739 -0.51961577
vn -0.54510576 0.68029898 -0.48995206
vn -0.46470428 0.76107007 -0.452573
vn -0.38546461 0.85659677 -0.34301457
vn -0.36335388 0.89108258 -0.27192974
vn -0.36206055 0.90877926 -0.20744257
vn -0.35375753 0.9195711 -0.17101042
vn -0.36095259 0.91405338 -0.1849854
vn -0.35609204 0.91849357 -0.17195356
vn -0.36454093 0.92410505 -0.11462907
vn -0.27219149 0.96137577 -0.040846869
vn -0.1048113 0.98902571 0.10412861
vn -0.010344151 0.98747337 0.1574465
vn 0.081382588 0.98057491 0.17846507
vn 0.081685089 0.95628023 0.28081256
vn 0.036539938 0.95512033 0.29395577
vn -0.12085299 0.94066954 0.31707314
vn -0.33584151 0.89481759 0.29412913
vn -0.37226772 0.88093495 0.292182
vn -0.47422239 0.85245979 0.22005776
vn -0.27032205 0.95016402 0.1552877
vn -0.26420978 0.96406698 0.027712906
vn -0.32987791 0.94218814 -0.058839399
vn -0.44556874 0.86683571 -0.22375056
vn -0.26383549 -0.96021539 -0.091527261
vn -0.20426795 -0.97254682 -0.11147785
vn -0.15428679 -0.97954321 -0.1291924
vn -0.4040693 -0.90568054 -0.12833852
vn -0.025636258 -0.9968397 -0.075189196
vn -0.014529191 -0.99812514 -0.059456769
vn -0.37767753 -0.9115606 -0.16253307
vn 0.020264113 -0.9988597 0.043227386
vn -0.21103743 -0.96688199 0.14353532
vn -0.16667692 -0.93686903 0.30740079
vn -0.34185791 -0.9209196 0.18719031
vn -0.68277299 -0.71342015 -0.15764742
vn -0.88372719 -0.43373299 -0.17578965
vn -0.78758287 -0.59161991 -0.17233434
vn -0.94681263 -0.25324187 -0.19853069
vn -0.96215886 0.10412744 -0.25180912
vn -0.94369781 0.20459643 -0.25995153
vn -0.92008317 0.25142679 -0.30038568
vn -0.9066574 0.22357552 -0.35775176
vn -0.90629286 0.18406339 -0.38046539
vn -0.90286469 0.16147281 -0.39844933
vn -0.89072847 0.15122187 -0.42864293
vn -0.87654656 0.12187939 -0.46563029
vn -0.84322149 0.12488416 -0.52285898
vn -0.82654399 0.20100912 -0.52575701
vn -0.79525548 0.30454037 -0.5242365
vn -0.75218743 0.42291471 -0.50532883
vn -0.60659027 0.66368759 -0.43768373
vn -0.66199535 0.54992652 -0.50925726
vn -0.67182964 0.50383657 -0.54294902
vn -0.54594904 0.65914965 -0.51716667
vn -0.40825388 0.8020072 -0.43601975
vn -0.48957846 0.75549239 -0.43536669
vn -0.56328118 0.68840349 -0.4569627
vn -0.56074554 0.69420809 -0.45126447
vn -0.492394 0.7757147 -0.39473388
vn -0.42881227 0.84045178 -0.33130181
vn -0.32968357 0.91326749 -0.2392723
vn -0.34397528 0.91189706 -0.22388566
vn -0.33575964 0.9158718 -0.22010057
vn -0.3012673 0.94786751 -0.10385186
vn -0.20995431 0.97671324 -0.044163726
vn -0.14185804 0.98985803 0.0075754095
vn -0.05743596 0.99833333 0.0056290487
vn 0.038344879 0.99922234 -0.0091878613
vn 0.12169615 0.99252272 -0.0094188983
vn 0.051505789 0.98852211 -0.14202514
vn -0.13222119 0.98767227 -0.083791442
vn -0.35534269 0.92572463 -0.12948176
vn -0.4120079 0.90910655 -0.061438974
vn -0.35079402 0.92249131 -0.16110046
vn -0.35511571 0.9092086 -0.21733062
vn -0.45314381 0.848993 -0.27179331
vn -0.29115713 -0.95221251 -0.092297621
vn -0.34840965 -0.92915559 -0.12361469
vn -0.033359233 -0.99629849 -0.079224356
vn 0.033450596 -0.99777663 -0.057644337
vn 0.057001654 -0.99825031 -0.015720719
vn -0.39808699 -0.90052664 -0.17486712
vn -0.3609719 -0.90895832 -0.20855239
vn -0.34767026 -0.92139912 -0.1736349
vn 0.035987832 -0.98026937 0.19436255
vn 0.11980221 -0.95471811 0.27232462
vn -0.42265627 -0.88765663 -0.1828316
vn -0.92432725 -0.30164757 -0.2337261
vn -0.95990568 -0.13066432 -0.24800794
vn -0.95994973 0.016962353 -0.27965844
vn -0.93520224 0.1302311 -0.32929724
vn -0.90552986 0.20570733 -0.37107971
vn -0.89506036 0.18731771 -0.40469617
vn -0.90115476 0.14762564 -0.40758649
vn -0.87866783 0.082757592 -0.47020635
vn -0.84325093 0.059973426 -0.53416389
vn -0.80800265 0.054612998 -0.58664227
vn -0.78374988 0.12837359 -0.6076647
vn -0.76828891 0.24342389 -0.59201092
vn -0.7493965 0.35748741 -0.55732185
vn -0.71703261 0.44267145 -0.53842938
vn -0.69298649 0.52204889 -0.49722701
vn -0.64966685 0.59671402 -0.47102588
vn -0.61007065 0.63585246 -0.47276363
vn -0.60618663 0.60623938 -0.51479274
vn -0.63467282 0.49925253 -0.58986217
vn -0.61515802 0.53810781 -0.57621235
vn -0.46441635 0.73761892 -0.4901385
vn -0.36981294 0.83942735 -0.39824632
vn -0.38726261 0.83107859 -0.39916924
vn -0.37537038 0.86658502 -0.32882741
vn -0.32576174 0.89761198 -0.29693779
vn -0.30606019 0.91071099 -0.27736729
vn -0.30263588 0.91982037 -0.24968372
vn -0.28492114 0.94259495 -0.17416856
vn -0.21847962 0.9690336 -0.11506757
vn -0.13839024 0.98844635 -0.061821565
vn -0.06350451 0.99266016 -0.10292217
vn 0.027379382 0.98550642 -0.16741405
vn 0.11663 0.97314471 -0.198461
vn 0.050492469 0.96312577 -0.2642712
vn -0.11762983 0.93910468 -0.32287097
vn -0.29404494 0.92574251 -0.23777798
vn -0.35595411 0.90867645 -0.2181828
vn -0.41096276 0.8848756 -0.21932799
vn -0.44536224 0.87900984 -0.17027688
vn -0.46839169 0.86047328 -0.20048694
vn -0.39581057 0.91433728 -0.085564882
vn -0.23024508 -0.96844172 -0.09543518
vn -0.37620935 -0.91820711 -0.12394453
vn -0.38250795 -0.91251099 -0.14495292
vn -0.16141434 -0.98346364 -0.082126185
vn -0.09955436 -0.99242139 -0.072032452
vn 0.12232676 -0.9913587 -0.047371309
vn -0.43202063 -0.88763225 -0.15958446
vn 0.16110536 -0.98645282 0.03091817
vn 0.24885444 -0.96267819 0.10640561
vn 0.21495904 -0.95198512 0.21798389
vn -0.46323514 -0.86317772 -0.20084193
vn -0.52840722 -0.82464874 -0.2018421
vn -0.67701405 -0.70493388 -0.21147142
vn -0.58468717 -0.783454 -0.2105725
vn -0.85410345 -0.4769758 -0.20736778
vn -0.76445621 -0.60285509 -0.22841284
vn -0.90110803 -0.34852678 -0.25794074
vn -0.94684023 -0.1429479 -0.28820035
vn -0.94367892 -0.0047009951 -0.3308292
vn -0.93201387 0.11195062 -0.34469873
vn -0.91330749 0.1710982 -0.36958733
vn -0.83739132 -0.030908983 -0.54572928
vn -0.8008638 -0.043450389 -0.59726816
vn -0.77537769 0.015181555 -0.63131529
vn -0.77741647 0.16194588 -0.60778052
vn -0.75021505 0.30431509 -0.58700055
vn -0.63975257 0.56249094 -0.52375627
vn -0.596775 0.58741778 -0.54662597
vn -0.59543401 0.561441 -0.57466716
vn -0.61629057 0.51257437 -0.5978741
vn -0.55591822 0.61579603 -0.55834591
vn -0.39847079 0.79011828 -0.46576187
vn -0.3495236 0.82714772 -0.44006801
vn -0.42173547 0.77378857 -0.47264203
vn -0.52363616 0.69701898 -0.489867
vn -0.52867949 0.70527703 -0.47231591
vn -0.47042325 0.76854354 -0.43363896
vn -0.40720531 0.8339445 -0.37245193
vn -0.32545751 0.89153618 -0.31502476
vn -0.31320992 0.91967356 -0.23685458
vn -0.14549588 0.97750109 -0.15271741
vn -0.076048605 0.98246485 -0.1702335
vn -0.049136244 0.97656572 -0.20953515
vn -0.017508585 0.95801228 -0.286192
vn -0.097665638 0.95806581 -0.26939064
vn -0.21803536 0.95180535 -0.21570142
vn -0.33649907 0.92738819 -0.16346094
vn -0.39889243 0.90789735 -0.12886903
vn -0.37444451 0.9242692 -0.074281804
vn -0.28144845 0.95928735 -0.023548635
vn -0.34054723 -0.93019497 -0.13698515
vn -0.3469041 -0.93182164 -0.10661113
vn 0.24624094 -0.96870446 -0.03125741
vn -0.41924194 -0.8908003 -0.17524579
vn 0.36646208 -0.9302094 -0.020397257
vn 0.35044163 -0.9345057 0.062367775
vn -0.83354485 -0.48771602 -0.25949186
vn -0.87286389 -0.38849425 -0.29526404
vn -0.92548585 -0.19604081 -0.32410482
vn -0.92008984 0.15337355 -0.360432
vn -0.88281465 0.061621446 -0.46566203
vn -0.82821316 -0.11956292 -0.54751039
vn -0.80459523 -0.093982376 -0.58633935
vn -0.81254601 -0.016124493 -0.58267397
vn -0.72989005 0.37111422 -0.5740512
vn -0.7004981 0.41641185 -0.57957184
vn -0.67758673 0.48547286 -0.55244219
vn -0.62742645 0.52097881 -0.57872027
vn -0.59392041 0.52888215 -0.60625261
vn -0.63486892 0.48768699 -0.59925193
vn -0.61718297 0.50989521 -0.59924287
vn -0.48353496 0.69181246 -0.53627372
vn -0.41354948 0.74674666 -0.52090907
vn -0.35353881 0.82416844 -0.44244397
vn -0.47359273 0.69976282 -0.53482884
vn -0.49422428 0.70810634 -0.50430924
vn -0.26867417 0.92761284 -0.25951615
vn -0.27353656 0.9367851 -0.2182003
vn -0.22365992 0.95587766 -0.19045781
vn -0.09734536 0.98166806 -0.16386499
vn -0.11579116 0.96835256 -0.22110125
vn -0.13837972 0.94806087 -0.28641176
vn -0.056458861 0.94580662 -0.3197847
vn -0.23436214 0.93621147 -0.26188266
vn -0.34246153 0.92022794 -0.18947464
vn -0.33323994 0.92556727 -0.17965615
vn -0.30512217 0.94786316 -0.091956168
vn -0.19097327 0.97917646 -0.068867356
vn -0.29089576 -0.95075703 -0.10696114
vn -0.23735981 -0.96698439 -0.09274409
vn -0.19887958 -0.97603607 -0.088320538
vn 0.041879758 -0.99709499 -0.063621499
vn -0.35256225 -0.92703366 -0.12770469
vn -0.41558373 -0.89479911 -0.16317062
vn -0.50340879 -0.83468306 -0.2233468
vn -0.70288533 -0.66112924 -0.26241249
vn -0.63663989 -0.73033255 -0.24759647
vn -0.77961928 -0.54129642 -0.31494761
vn -0.86435962 -0.3574068 -0.35375527
vn -0.91376978 -0.17921883 -0.36456189
vn -0.936131 -0.039503537 -0.34942558
vn -0.93305367 0.065012693 -0.35381383
vn -0.92340839 0.12172456 -0.36400557
vn -0.90183926 0.10068844 -0.42017585
vn -0.87442267 0.055126607 -0.48202285
vn -0.85191756 -0.03718457 -0.52235407
vn -0.83398652 -0.12784654 -0.53676975
vn -0.836151 -0.075493053 -0.54327923
vn -0.80494058 0.074133672 -0.58870608
vn -0.76823157 0.25085166 -0.5889768
vn -0.66469812 0.45052841 -0.59598702
vn -0.61511815 0.46916154 -0.63365382
vn -0.58224964 0.54449981 -0.60374272
vn -0.5620116 0.57969743 -0.58999479
vn -0.33759829 0.80637461 -0.48557943
vn -0.33968121 0.80504954 -0.48632485
vn -0.38952726 0.75003183 -0.53452855
vn -0.45292118 0.70239753 -0.54909027
vn -0.41059962 0.77252978 -0.48436105
vn -0.43522194 0.78549993 -0.43996787
vn -0.40901315 0.8221904 -0.39586762
vn -0.35658622 0.86808497 -0.34536171
vn -0.30068138 0.89845419 -0.31995431
vn -0.26170209 0.9210037 -0.28855529
vn -0.2807261 0.92590314 -0.25277698
vn -0.12278747 0.97684401 -0.17521131
vn -0.14447598 0.94974416 -0.27769184
vn -0.085983783 0.93143356 -0.35360762
vn -0.10590195 0.92588967 -0.36264738
vn -0.17822629 0.9273693 -0.3289704
vn -0.24645905 0.9295215 -0.27431321
vn -0.23931985 0.9635132 -0.11986802
vn -0.1293336 0.98917657 -0.069300197
vn -0.28300661 -0.95375013 -0.10133088
vn -0.018723685 -0.99883658 -0.044439904
vn -0.40978792 -0.90177262 -0.13740441
vn 0.22166635 -0.97147596 -0.084252752
vn 0.3466121 -0.93489939 -0.07630986
vn 0.43414271 -0.89803398 -0.071099192
vn -0.39736053 -0.89868498 -0.1856607
vn -0.39565152 -0.89891362 -0.18818647
vn -0.58285385 -0.77376682 -0.2481256
vn -0.66569132 -0.6861279 -0.29340005
vn -0.80992025 -0.47632504 -0.3422626
vn -0.7117396 -0.62863261 -0.31344497
vn -0.86438352 -0.35560176 -0.35551164
vn -0.93438017 -0.018830612 -0.3557795
vn -0.90819579 0.042372018 -0.41639531
vn -0.86821491 0.019357026 -0.4958106
vn -0.82597446 -0.13993259 -0.54606324
vn -0.82417244 -0.067645125 -0.56228459
vn -0.72371489 0.29508618 -0.62382758
vn -0.68602043 0.35554343 -0.63479507
vn -0.65274072 0.39357659 -0.64732295
vn -0.54880619 0.53913426 -0.63886309
vn -0.61374027 0.49905711 -0.61177194
vn -0.43977982 0.68109882 -0.58540422
vn -0.37570223 0.82980633 -0.41263697
vn -0.26887852 0.93530834 -0.23000588
vn -0.21250093 0.95257139 -0.2178327
vn -0.069923654 0.98360056 -0.16625471
vn -0.093883045 0.97769356 -0.18788634
vn -0.22544245 0.9570998 -0.18203218
vn -0.22756454 0.95367283 -0.19678038
vn -0.14587046 0.94364929 -0.29706541
vn -0.11462527 0.93677336 -0.33063081
vn -0.13281552 0.94350576 -0.30357355
vn -0.21292973 0.94202805 -0.25931475
vn -0.23847148 0.95420206 -0.18063708
vn -0.1633504 0.98312026 -0.082409002
vn -0.068709433 0.99761111 -0.0071459683
vn -0.33079118 -0.93560338 -0.12338374
vn -0.3564271 -0.92849731 -0.10417492
vn -0.21288297 -0.97504836 -0.062940322
vn -0.17910896 -0.98092008 -0.0756028
vn -0.12772948 -0.98954898 -0.06691777
vn -0.1011412 -0.99385232 -0.045033559
vn -0.062982768 -0.99785513 -0.017839778
vn 0.0019105347 -0.9993816 -0.035111479
vn -0.40227416 -0.904145 -0.14386564
vn 0.090378776 -0.99391657 -0.062940761
vn 0.28078923 -0.94430858 -0.1715771
vn 0.43694663 -0.87657493 -0.20172757
vn -0.54099506 -0.81071055 -0.22376938
vn 0.49335456 -0.84840155 -0.19187529
vn -0.61892676 -0.74179196 -0.25821376
vn -0.92966402 -0.13170002 -0.34406388
vn -0.85290444 -0.029261369 -0.52124637
vn -0.87897444 -0.010771988 -0.47674721
vn -0.80270934 -0.09604717 -0.58858532
vn -0.75847512 0.17332891 -0.62822974
vn -0.57527077 0.50701112 -0.64187485
vn -0.55882668 0.51144081 -0.65279478
vn -0.56879544 0.51488656 -0.64137626
vn -0.50535589 0.63197434 -0.58755749
vn -0.44641304 0.70104426 -0.5561046
vn -0.34956285 0.79517567 -0.49548098
vn -0.32832354 0.80579644 -0.49284452
vn -0.37660578 0.75691986 -0.53407902
vn -0.41987607 0.70791543 -0.56794351
vn -0.4380708 0.69750726 -0.56707811
vn -0.40398529 0.74381745 -0.53247672
vn -0.32584441 0.86950284 -0.37120104
vn -0.2462305 0.93195111 -0.26615354
vn -0.1418173 0.97063029 -0.19433135
vn -0.12292437 0.9852562 -0.11899506
vn -0.15837492 0.96311444 -0.21754999
vn -0.15119325 0.96228105 -0.22617655
vn -0.14295116 0.97873169 -0.14713676
vn -0.058231305 0.996957 -0.051825095
vn 0.019624101 0.99968141 -0.015874734
vn -0.33709469 -0.93772471 -0.083901756
vn -0.21033776 -0.97466433 -0.076075085
vn -0.37788105 -0.91546971 -0.13827935
vn -0.33262596 -0.93251812 -0.14060564
vn 0.13083848 -0.98206431 -0.1357609
vn 0.1910114 -0.9500618 -0.24677356
vn -0.40536773 -0.89413273 -0.19027255
vn 0.13730443 -0.85376567 -0.50222671
vn -0.46919584 -0.86067456 -0.19772334
vn -0.41332516 -0.89020216 -0.19157864
vn 0.42697358 -0.77250469 -0.47003198
vn -0.68999559 -0.67256224 -0.26751855
vn -0.78271151 -0.54594326 -0.29884553
vn -0.88741267 -0.32085121 -0.33098829
vn -0.94624519 -0.071691014 -0.3154051
vn -0.93039811 0.0087616425 -0.36644596
vn -0.88545781 -0.047100559 -0.46232671
vn -0.86281937 -0.065016232 -0.50131387
vn -0.82888925 -0.087343365 -0.55255198
vn -0.75348699 -0.15487602 -0.63896066
vn -0.77375305 -0.17090307 -0.6099987
vn -0.76930875 -0.11635771 -0.62819183
vn -0.77162457 0.0089847231 -0.63601476
vn -0.73323643 0.13607916 -0.66621828
vn -0.69583809 0.21809362 -0.68428397
vn -0.65862465 0.28749579 -0.69538462
vn -0.64148605 0.3487232 -0.68329185
vn -0.61352825 0.39666045 -0.68282032
vn -0.59154111 0.45393097 -0.66635263
vn -0.574467 0.49853861 -0.64918941
vn -0.54465503 0.49497947 -0.67701274
vn -0.54627609 0.4991551 -0.67262667
vn -0.50537866 0.61491287 -0.60537148
vn -0.32903272 0.80819118 -0.48843059
vn -0.38775703 0.74560535 -0.54195678
vn -0.4264116 0.68619323 -0.58933181
vn -0.41773412 0.69996452 -0.57926494
vn -0.35399693 0.76475519 -0.53836393
vn -0.36290401 0.77703613 -0.51431078
vn -0.33125448 0.81854916 -0.4693056
vn -0.29837644 0.85720968 -0.41971779
vn -0.27828357 0.88712853 -0.36818638
vn -0.22397746 0.90865409 -0.35239449
vn -0.23271622 0.9276787 -0.29198518
vn -0.13113399 0.97613233 -0.17311729
vn -0.023695344 0.99503678 -0.096645236
vn -0.26794457 0.95743847 -0.10731865
vn -0.28406802 0.94903892 -0.1364935
vn -0.25829434 0.95410949 -0.1515225
vn -0.11936716 0.97443539 -0.19033422
vn -0.073172741 0.98737335 -0.14049761
vn -0.0058231526 0.99164039 -0.12890078
vn 0.041129392 0.98987353 -0.1358632
vn -0.30952886 -0.93908197 -0.14938863
vn -0.33621857 -0.93997616 -0.05832544
vn -0.2869519 -0.95575541 -0.064731531
vn -0.23109485 -0.96922076 -0.084889933
vn -0.15486084 -0.9811433 -0.11565462
vn -0.084961899 -0.99350953 -0.075632229
vn -0.045180641 -0.99797428 -0.044789512
vn -0.030335356 -0.99934715 -0.01962206
vn -0.37777981 -0.90996426 -0.17101884
vn -0.3508679 -0.92540723 -0.14322419
vn -0.041500229 -0.9990828 -0.010551536
vn -0.17975581 -0.98024029 -0.082564101
vn -0.041988075 -0.98847878 -0.145419
vn -0.0061803358 -0.93072575 -0.36566561
vn 0.079739369 -0.90605849 -0.41557148
vn -0.40641382 -0.89821678 -0.16743481
vn -0.18909536 -0.76626796 -0.61406547
vn -0.11349475 -0.64121997 -0.75891757
vn 0.26440412 -0.56892276 -0.77872807
vn -0.35765305 -0.63523746 -0.68451273
vn -0.56917304 -0.79443026 -0.21194965
vn -0.50851625 -0.83938438 -0.19195074
vn -0.66356009 -0.70618135 -0.24697344
vn -0.84467292 -0.47089189 -0.25453588
vn -0.75007331 -0.61394674 -0.245885
vn -0.91859418 -0.30157238 -0.25541896
vn -0.94205099 -0.16842435 -0.29012606
vn -0.90386069 -0.070636764 -0.42195532
vn -0.857337 -0.12791066 -0.49861023
vn -0.78641593 -0.1169811 -0.6065191
vn -0.7389034 -0.15880518 -0.65483028
vn -0.74743235 -0.089578763 -0.65827084
vn -0.7397387 0.0058918027 -0.67286843
vn -0.61531919 0.32981941 -0.71596187
vn -0.55911839 0.49691832 -0.66367072
vn -0.58296239 0.45913219 -0.67033762
vn -0.54787499 0.44324967 -0.70948064
vn -0.52484959 0.56252521 -0.63882577
vn -0.43791395 0.69831139 -0.5662089
vn -0.37815952 0.76629871 -0.51940513
vn -0.308036 0.8177073 -0.48628041
vn -0.3375091 0.74346185 -0.57736653
vn -0.32347503 0.78292066 -0.53141236
vn -0.30724898 0.79296499 -0.52612221
vn -0.24597013 0.88175851 -0.40249303
vn -0.1746317 0.92650491 -0.33330536
vn -0.23159844 0.93253165 -0.27703238
vn -0.20209818 0.95013851 -0.23747231
vn -0.18421769 0.96253407 -0.1989774
vn -0.072087616 0.98824543 -0.13481236
vn -0.22181015 0.97343099 -0.056853358
vn -0.33139768 0.93968683 -0.084641978
vn -0.22373709 0.95541954 -0.19265313
vn 9.9562669e-05 0.97980249 -0.19996776
vn -0.00016639857 0.98233813 -0.18711422
vn -0.3183051 -0.94026774 -0.1207414
vn -0.31209347 -0.9455322 -0.092555642
vn -0.20763309 -0.97039956 -0.12334191
vn -0.49756432 -0.42924467 -0.75377631
vn -0.56169188 -0.5344615 -0.63154823
vn -0.65489781 -0.45600998 -0.60263067
vn -0.10832724 -0.99343741 -0.036705125
vn -0.40254468 -0.85189217 -0.33501866
vn -0.41643119 -0.71662587 -0.55949301
vn -0.39071384 -0.90559858 -0.16502711
vn -0.43995205 -0.88204521 -0.16863711
vn -0.65325475 -0.7226755 -0.2258282
vn -0.94157964 -0.19415623 -0.27519283
vn -0.92552549 -0.11204421 -0.3617301
vn -0.87875354 -0.1817355 -0.44132119
vn -0.8302682 -0.21376824 -0.51474059
vn -0.80882925 -0.16759929 -0.56365389
vn -0.69170421 -0.17933612 -0.69955975
vn -0.728517 -0.18014453 -0.66091675
vn -0.69807112 -0.13957119 -0.70229381
vn -0.70015156 -0.068339087 -0.71071619
vn -0.68379194 -0.0036080631 -0.72966814
vn -0.68793529 0.09076608 -0.720074
vn -0.64261001 0.15981884 -0.74933994
vn -0.60878587 0.23454694 -0.75787038
vn -0.57667232 0.29778817 -0.76077014
vn -0.5542596 0.41050401 -0.72407371
vn -0.50025141 0.53458506 -0.68115151
vn -0.44342986 0.64335829 -0.62406737
vn -0.37728441 0.73855031 -0.55874854
vn -0.31559026 0.79089355 -0.52429974
vn -0.32407492 0.776425 -0.54049951
vn -0.41103914 0.68623716 -0.60010451
vn -0.38801819 0.69720519 -0.60278255
vn -0.27133191 0.82344449 -0.4983153
vn -0.27073681 0.84442216 -0.46222591
vn -0.23810484 0.86994278 -0.43186301
vn -0.17632818 0.91790646 -0.35546601
vn -0.21458454 0.92501408 -0.31353211
vn -0.1699744 0.96298486 -0.20921002
vn -0.062592246 0.99383807 -0.091477185
vn -0.37619483 0.92133594 -0.098068856
vn -0.35055876 0.924119 -0.15202844
vn -0.063793853 0.97805971 -0.1983168
vn -0.036410555 0.97872764 -0.20190717
vn -0.30675265 -0.94854999 -0.078458272
vn -0.30934832 -0.94803458 -0.074390881
vn -0.27542478 -0.95846504 -0.07406716
vn -0.24719702 -0.96059299 -0.12710142
vn -0.18826693 -0.96877748 -0.16132519
vn -0.020610429 -0.99622762 -0.084295288
vn 0.013112566 -0.99871051 -0.049044751
vn -0.013558807 -0.99911541 -0.039806172
vn -0.72659683 -0.63086379 -0.27215418
vn -0.73068821 -0.57149583 -0.3734799
vn -0.6017108 -0.62247443 -0.50046951
vn -0.35633227 -0.92523068 -0.13029005
vn -0.35817802 -0.92858255 -0.097174659
vn -0.53240478 -0.82496804 -0.18966502
vn -0.54400688 -0.81366915 -0.20493677
vn -0.48635805 -0.85442197 -0.18280855
vn -0.82746267 -0.51241171 -0.22965139
vn -0.75331753 -0.61825776 -0.22420979
vn -0.89155006 -0.37398687 -0.25548437
vn -0.89684242 -0.28327096 -0.33975178
vn -0.91140324 -0.18715557 -0.36649269
vn -0.79009873 -0.26295391 -0.55371404
vn -0.83365083 -0.26468664 -0.48473421
vn -0.7682569 -0.21304372 -0.60365027
vn -0.68720114 -0.23308687 -0.68805897
vn -0.66769159 -0.18734686 -0.72047842
vn -0.65815592 -0.11304794 -0.74434602
vn -0.64888149 -0.038721815 -0.75990361
vn -0.62949437 0.049647145 -0.77541727
vn -0.5939827 0.15082318 -0.79021323
vn -0.56745076 0.2303116 -0.79054171
vn -0.5338043 0.31310064 -0.78550684
vn -0.49003017 0.42434043 -0.76144969
vn -0.47303057 0.50715578 -0.72044092
vn -0.53712821 0.51789761 -0.66578931
vn -0.59805977 0.43393773 -0.67381197
vn -0.60937172 0.38190645 -0.69484788
vn -0.48481178 0.48902404 -0.72512966
vn -0.42998239 0.59212315 -0.68154627
vn -0.41550514 0.66193169 -0.62386054
vn -0.4226445 0.64023656 -0.64145827
vn -0.35479528 0.69944477 -0.62040097
vn -0.31365508 0.7637499 -0.56418663
vn -0.29402584 0.77440453 -0.56022
vn -0.40775776 0.68438774 -0.60443944
vn -0.29896149 0.73958534 -0.60302204
vn -0.41615793 0.70474881 -0.5745796
vn -0.34146702 0.77660781 -0.52941531
vn -0.21579896 0.86957264 -0.4441556
vn -0.22253697 0.90068269 -0.37315953
vn -0.17578408 0.9254967 -0.33549345
vn -0.1942144 0.93420821 -0.29922524
vn -0.14391568 0.97316223 -0.1795648
vn -0.095693596 0.98724872 -0.12721141
vn -0.20711248 0.97116154 -0.11810899
vn -0.42592505 0.88899535 -0.16815202
vn -0.37623751 0.90178621 -0.21266627
vn -0.21480489 0.94473809 -0.24764647
vn -0.10470098 0.9672209 -0.23134707
vn -0.0020242932 0.98322904 -0.18236391
vn -0.79327583 -0.60599089 -0.05906307
vn -0.74696743 -0.66423905 -0.028743016
vn -0.31352326 -0.94708019 -0.068863988
vn -0.30519474 -0.94680536 -0.10205761
vn -0.27876541 -0.95339781 -0.11542315
vn -0.21497563 -0.9665547 -0.13984801
vn -0.14269231 -0.98155844 -0.12720817
vn -0.076453052 -0.99082607 -0.11143867
vn -0.67842782 -0.73248798 -0.056542583
vn -0.32474464 -0.94013715 -0.10335914
vn -0.11813503 -0.99257463 -0.028978473
vn -0.35949162 -0.93300653 -0.016267505
vn -0.38320386 -0.91457719 -0.12924135
vn -0.73197681 -0.6382848 -0.23833272
vn -0.7985968 -0.53475672 -0.27618551
vn -0.86381894 -0.3884339 -0.32083634
vn -0.8775124 -0.25528866 -0.40595526
vn -0.75544429 -0.31849065 -0.57259727
vn -0.78974885 -0.33036008 -0.51687419
vn -0.72346526 -0.27001321 -0.63536674
vn -0.66025162 -0.24174695 -0.71107399
vn -0.69311672 -0.2292012 -0.68341494
vn -0.63808495 -0.16868569 -0.75126076
vn -0.62881839 -0.07759738 -0.77367049
vn -0.626984 0.0028935645 -0.77902675
vn -0.61149859 0.087541901 -0.78638786
vn -0.53642219 0.23131844 -0.81162983
vn -0.48617586 0.36923924 -0.79201984
vn -0.43818209 0.4715915 -0.76524371
vn -0.38813069 0.55739599 -0.7339375
vn -0.44700214 0.57283491 -0.68705839
vn -0.38070154 0.56652057 -0.73083568
vn -0.46881801 0.50458682 -0.72498405
vn -0.51302677 0.39761811 -0.76072556
vn -0.57296073 0.33653638 -0.74730134
vn -0.52894002 0.3185741 -0.78659582
vn -0.47107759 0.4215492 -0.77484334
vn -0.41382498 0.52385908 -0.74452704
vn -0.35677829 0.61126435 -0.70644546
vn -0.39189184 0.61489856 -0.68433952
vn -0.36220536 0.64444017 -0.67342716
vn -0.29883823 0.68423742 -0.66521788
vn -0.28528059 0.73575288 -0.61423337
vn -0.27216974 0.75886899 -0.59164304
vn -0.25838974 0.73359531 -0.62854809
vn -0.26669979 0.72019655 -0.6404593
vn -0.23368272 0.7496323 -0.61922842
vn -0.36456004 0.71223694 -0.59984541
vn -0.45093891 0.66373795 -0.59674621
vn -0.40050918 0.70885748 -0.58061469
vn -0.33188519 0.7834999 -0.52533811
vn -0.19091485 0.89906967 -0.3939864
vn -0.1524474 0.9319424 -0.32900324
vn -0.16593434 0.95470744 -0.2469808
vn -0.082824893 0.9844777 -0.15473744
vn -0.039125815 0.99610639 -0.079001673
vn -0.028194444 0.99641156 -0.079806454
vn -0.49149787 0.84852076 -0.19606711
vn -0.37936401 0.90054369 -0.2123771
vn -0.21005212 0.9457714 -0.24777937
vn -0.077467844 0.97909468 -0.18807533
vn -0.0090248752 0.9781028 -0.20792666
vn -0.76588231 -0.63013726 0.12787227
vn -0.67669058 -0.73168319 0.082034126
vn -0.312024 -0.94221586 -0.12194379
vn -0.30590218 -0.94277811 -0.13263962
vn -0.30235752 -0.94481182 -0.12613706
vn -0.21329555 -0.97352791 -0.08214888
vn -0.13773295 -0.98791003 -0.071157172
vn -0.051571097 -0.99747503 -0.048826475
vn 0.016774781 -0.99870217 -0.048089929
vn -0.77238309 -0.61724335 0.14978325
vn -0.049641777 -0.99781835 -0.043522127
vn -0.2723937 -0.9620434 0.016556654
vn -0.59995914 -0.79642814 0.075837061
vn -0.40243697 -0.90542454 -0.13509604
vn -0.38049582 -0.91516 -0.13306057
vn -0.4725894 -0.8664884 -0.1608016
vn -0.60760319 -0.76184064 -0.22453782
vn -0.688636 -0.67616928 -0.26186934
vn -0.77152753 -0.56326258 -0.295771
vn -0.856121 -0.41489691 -0.30808669
vn -0.88007349 -0.31087148 -0.35892829
vn -0.8218047 -0.34930247 -0.45013866
vn -0.75856054 -0.39703229 -0.51667333
vn -0.7102707 -0.37996101 -0.59257507
vn -0.68061978 -0.32399344 -0.65710348
vn -0.67160994 -0.25947443 -0.69398355
vn -0.6736716 -0.23625912 -0.70024872
vn -0.63973433 -0.2359096 -0.73149621
vn -0.64011568 -0.26349545 -0.72168005
vn -0.60345435 0.061881889 -0.79499274
vn -0.56940883 0.126359 -0.81228507
vn -0.48583782 0.32480657 -0.81145692
vn -0.44310871 0.4237619 -0.78998768
vn -0.38223335 0.48313326 -0.78770548
vn -0.32998747 0.53978825 -0.77442688
vn -0.35106564 0.47269478 -0.80827755
vn -0.39845875 0.4036296 -0.82359809
vn -0.44133657 0.29132748 -0.84873456
vn -0.43252787 0.2733371 -0.85918945
vn -0.42304003 0.35893303 -0.8319881
vn -0.36606216 0.4817597 -0.79618222
vn -0.32097808 0.59288144 -0.73855579
vn -0.31692287 0.54506552 -0.77618521
vn -0.26166871 0.64358985 -0.71925074
vn -0.255189 0.68621618 -0.68116516
vn -0.26825696 0.70682395 -0.65455186
vn -0.25156087 0.70522791 -0.66285044
vn -0.23035456 0.74338871 -0.62794107
vn -0.2336697 0.74046266 -0.63016945
vn -0.2440711 0.72756326 -0.64115602
vn -0.29305297 0.70178169 -0.64932454
vn -0.38296524 0.67742276 -0.62804139
vn -0.37993219 0.69547743 -0.60988748
vn -0.36266723 0.75667316 -0.54398364
vn -0.32350758 0.77982891 -0.53591949
vn -0.25651199 0.82752419 -0.49940494
vn -0.18790811 0.87708938 -0.44204617
vn -0.13568246 0.95425576 -0.26643234
vn -0.13706879 0.96769065 -0.2116292
vn -0.10354869 0.97946525 -0.17299001
vn -0.015316996 0.99381179 -0.11001605
vn -0.086551718 0.99074137 -0.10459592
vn -0.26760966 0.9542169 -0.1336232
vn -0.4729068 0.87063074 -0.1355038
vn -0.46416074 0.87605345 -0.1307101
vn -0.27515513 0.94959557 -0.15019284
vn 0.017512219 0.98933983 -0.14456858
vn -0.0098777171 0.98334146 -0.18149938
vn 0.064715095 0.99057221 -0.12074202
vn -0.75137579 -0.62431806 0.21368532
vn -0.302008 -0.94494826 -0.12595235
vn -0.27079859 -0.95746988 -0.099596933
vn 0.0021966086 -0.99990427 -0.013659676
vn -0.8015328 -0.52785307 0.28092045
vn -0.78117019 -0.56937331 0.25609991
vn -0.32674235 -0.93763512 -0.11865842
vn -0.01983727 -0.99892122 -0.041986525
vn -0.17914979 -0.98373896 0.012767483
vn -0.5077455 -0.84737372 0.15541019
vn -0.72008467 -0.63081038 0.28906107
vn -0.75264311 -0.61651397 -0.23116864
vn -0.66663122 -0.71485013 -0.21116841
vn -0.59770554 -0.76658332 -0.2347298
vn -0.8193332 -0.51822728 -0.2452215
vn -0.84403771 -0.38715717 -0.37109259
vn -0.76344645 -0.45606506 -0.45733374
vn -0.7016499 -0.48200074 -0.52475011
vn -0.67319226 -0.44129163 -0.59335816
vn -0.65963089 -0.37820759 -0.64949679
vn -0.6558668 -0.29422802 -0.69517523
vn -0.64478481 -0.21562736 -0.73331946
vn -0.63395858 -0.12962085 -0.76242703
vn -0.62609196 -0.046133671 -0.77838326
vn -0.54274714 0.073599599 -0.83666521
vn -0.56877959 -0.0085212011 -0.82244587
vn -0.51326388 0.16727743 -0.84177101
vn -0.47982627 0.27406996 -0.83345813
vn -0.43402407 0.38682771 -0.81362611
vn -0.36627454 0.40015385 -0.84007132
vn -0.35029826 0.4082137 -0.8430022
vn -0.34627476 0.45744765 -0.81904542
vn -0.37230435 0.34850582 -0.86019367
vn -0.38592055 0.29255989 -0.87491375
vn -0.38167664 0.36113372 -0.85082632
vn -0.36264119 0.45895091 -0.8110829
vn -0.32547253 0.50955921 -0.79650301
vn -0.32599574 0.54210007 -0.77450264
vn -0.26142803 0.61110091 -0.74713522
vn -0.22309393 0.66816759 -0.70977545
vn -0.23875965 0.67526519 -0.69786155
vn -0.21396391 0.70320278 -0.67803043
vn -0.22134656 0.75030863 -0.62293071
vn -0.21414441 0.7512092 -0.62436116
vn -0.21602167 0.75585836 -0.61807185
vn -0.25158611 0.73495185 -0.6297223
vn -0.28739148 0.7170018 -0.6350705
vn -0.30556157 0.7303763 -0.61088669
vn -0.29326448 0.7720291 -0.56388563
vn -0.17790192 0.87748402 -0.44539046
vn -0.13887119 0.9059689 -0.39991897
vn -0.2036545 0.91477185 -0.34887999
vn -0.15015982 0.93169063 -0.33076358
vn -0.10207647 0.9710331 -0.21604414
vn -0.02727703 0.98976034 -0.14010864
vn -0.017824698 0.99573642 -0.090505585
vn -0.13626942 0.98848218 -0.065830335
vn -0.33193037 0.93986565 -0.080466174
vn -0.47924697 0.87721014 -0.028717367
vn -0.42546132 0.9038924 -0.044285707
vn -0.22326942 0.97202116 -0.072977081
vn -0.070059039 0.99478424 -0.074135348
vn 0.016409624 0.99893284 -0.043173242
vn 0.058730584 0.99640363 -0.061078191
vn 0.088896841 0.99588162 -0.017809266
vn -0.31887028 -0.94010216 -0.1205392
vn -0.16678956 -0.98386776 -0.064695075
vn -0.098676041 -0.99467123 -0.029869435
vn -0.0303469 -0.99952179 -0.0059379479
vn -0.79403377 -0.51939964 0.31580761
vn -0.81905043 -0.52730179 0.22607361
vn -0.36330852 -0.92403442 -0.11902642
vn -0.014690502 -0.99589682 -0.08929541
vn -0.55588055 -0.78634638 0.26954818
vn -0.71265697 -0.63908494 0.28929296
vn -0.78059989 -0.50579971 0.36719263
vn -0.062828474 -0.99714088 -0.041983292
vn -0.25776294 -0.95984769 0.11068302
vn -0.51544911 -0.82810527 0.22034948
vn -0.58530635 -0.79173887 -0.17483149
vn -0.52871048 -0.83346719 -0.16061655
vn -0.42573166 -0.89384723 -0.14067571
vn -0.7439391 -0.64986157 -0.1556745
vn -0.65746653 -0.73845565 -0.14973661
vn -0.81212497 -0.55314642 -0.1856935
vn -0.85112846 -0.46972877 -0.2343826
vn -0.83832169 -0.43154269 -0.33314806
vn -0.79404938 -0.46346694 -0.39329877
vn -0.6689955 -0.53782684 -0.51301783
vn -0.75524598 -0.5030598 -0.42015982
vn -0.66003245 -0.52908754 -0.53331369
vn -0.65815049 -0.47591224 -0.58339131
vn -0.66343701 -0.41660932 -0.6215207
vn -0.65827918 -0.34528649 -0.6689139
vn -0.64288652 -0.3168177 -0.69736892
vn -0.65553927 -0.29184902 -0.69648576
vn -0.64100927 -0.25157684 -0.72513187
vn -0.64334637 -0.16435049 -0.74772614
vn -0.53673118 -0.11841361 -0.83540279
vn -0.4581576 -0.02282891 -0.88857776
vn -0.48153725 0.04131785 -0.87545115
vn -0.45663971 0.13665794 -0.87909317
vn -0.44071299 0.23635796 -0.86597168
vn -0.41195139 0.33119261 -0.84888607
vn -0.36870471 0.33699375 -0.86630946
vn -0.36784983 0.33881268 -0.86596334
vn -0.33598232 0.44369832 -0.83081144
vn -0.34832615 0.49701044 -0.7947638
vn -0.29274759 0.58570439 -0.75581032
vn -0.24447332 0.65325284 -0.71658462
vn -0.23721159 0.65219563 -0.71998024
vn -0.22501883 0.67682803 -0.70090681
vn -0.16869977 0.71753621 -0.67578262
vn -0.14721797 0.73596221 -0.66082257
vn -0.1485028 0.75646693 -0.63694954
vn -0.19921593 0.75519985 -0.62448877
vn -0.30141664 0.74648553 -0.59321785
vn -0.26228791 0.75054824 -0.60653311
vn -0.29146627 0.73583585 -0.61122257
vn -0.26967028 0.75385976 -0.59914392
vn -0.25315031 0.80793083 -0.5321303
vn -0.24080278 0.83487505 -0.49497241
vn -0.18420584 0.92446005 -0.33382908
vn -0.10561492 0.95145339 -0.28910536
vn -0.080417931 0.97859591 -0.18942808
vn 0.025923494 0.99058574 -0.13441682
vn -0.053622399 0.99595845 -0.072051585
vn -0.06977278 0.99560535 -0.062464043
vn -0.25174433 0.96777838 -0.0054533291
vn -0.40678546 0.9115957 0.05931953
vn -0.5022049 0.85533839 0.127226
vn -0.29825392 0.95382577 0.035510849
vn -0.12035987 0.99260801 0.015581767
vn -0.014367009 0.99959165 0.024699969
vn 0.051743526 0.99786681 0.039804507
vn 0.069702148 0.9955104 0.064036064
vn -0.26521781 -0.95664841 -0.12034673
vn -0.2111315 -0.97282237 -0.095079884
vn -0.022759678 -0.9995839 -0.017719444
vn -0.35663274 -0.92023075 -0.16120957
vn -0.32895789 -0.93635619 -0.12257174
vn -0.046493441 -0.99719751 -0.058612891
vn -0.0043806648 -0.99471968 -0.10253558
vn -0.66889817 -0.64758545 0.36497718
vn -0.80026376 -0.53281254 0.27511582
vn -0.38896871 -0.91094232 -0.13743167
vn -0.3676998 -0.9197458 0.13734803
vn -0.64077061 -0.72422868 0.25476623
vn -0.66446215 -0.71358627 -0.22200163
vn -0.77874088 -0.59143466 -0.20920728
vn -0.73447925 -0.65446979 -0.17946993
vn -0.79937857 -0.53232831 -0.27860442
vn -0.74845725 -0.51508355 -0.41773281
vn -0.71258277 -0.50380909 -0.48826447
vn -0.63697636 -0.51543432 -0.57322645
vn -0.63259399 -0.43070689 -0.64367419
vn -0.6183843 -0.36148092 -0.6978054
vn -0.59789276 -0.28842714 -0.74788636
vn -0.57672656 -0.36919469 -0.72875357
vn -0.63358492 -0.22590628 -0.73995709
vn -0.63449639 -0.24425109 -0.73331827
vn -0.58673376 -0.23384008 -0.77528208
vn -0.43083477 -0.17787898 -0.88472623
vn -0.47271013 -0.25692895 -0.84293097
vn -0.41770732 -0.27756244 -0.86514723
vn -0.41116107 -0.055412561 -0.90987694
vn -0.42448464 -0.094985664 -0.90043908
vn -0.42665109 -0.018010812 -0.90423697
vn -0.42848402 0.065475754 -0.90117389
vn -0.4193587 0.20875928 -0.88349181
vn -0.37025699 0.30184186 -0.87852222
vn -0.30351242 0.3511138 -0.8857761
vn -0.30789351 0.34621373 -0.8861928
vn -0.31526074 0.39093339 -0.86474377
vn -0.28299755 0.46782878 -0.83728647
[truncated: 737,371 more chars]
